# Supplementary material for: Study of Precipitates in Oxide Dispersion-Strengthened Steels by SANS, TEM, and APT
Source: Nanomaterials (Basel). 2024 Jan 15;14(2):0. doi: 10.3390/nano14020194 (PMC11154373; doi:10.3390/nano14020194)
Supplement: Supplementary file 1 [file nanomaterials-14-00194-s001.zip]

Archive with 20 entries (15 files):
- 2 Supplementary  data/
- 2 Supplementary  data/CSNS-SANS data/
- 2 Supplementary  data/CSNS-SANS data/1D/
- 2 Supplementary  data/CSNS-SANS data/1D/13Cr-Fe3Y ODS 1D 1.1T field.dat
- 2 Supplementary  data/CSNS-SANS data/1D/13Cr-Fe3Y ODS 1D no field.dat
- 2 Supplementary  data/CSNS-SANS data/1D/Eurofer ODS 1D 1.1T field.dat
- 2 Supplementary  data/CSNS-SANS data/1D/Eurofer ODS 1D no field.dat
- 2 Supplementary  data/CSNS-SANS data/1D/KP-4 ODS 1D 1.1T field.dat
- 2 Supplementary  data/CSNS-SANS data/1D/KP-4 ODS 1D no field.dat
- 2 Supplementary  data/CSNS-SANS data/2D/
- 2 Supplementary  data/CSNS-SANS data/2D/13Cr-Fe3Y ODS 2D 1.1T field.dat
- 2 Supplementary  data/CSNS-SANS data/2D/13Cr-Fe3Y ODS 2D no field.dat
- 2 Supplementary  data/CSNS-SANS data/2D/Eurofer ODS 2D 1.1T field.dat
- 2 Supplementary  data/CSNS-SANS data/2D/Eurofer ODS 2D no field.dat
- 2 Supplementary  data/CSNS-SANS data/2D/KP-4 ODS 2D 1.1T field.dat
- 2 Supplementary  data/CSNS-SANS data/2D/KP-4 ODS 2D no field.dat
- 2 Supplementary  data/YS-SANS data/
- 2 Supplementary  data/YS-SANS data/13.5Cr-Fe3Y ODS 1D no field YS-SANS.dat
- 2 Supplementary  data/YS-SANS data/Eurofer ODS no field YS-SANS.dat
- 2 Supplementary  data/YS-SANS data/KP-4 ODS no field YS-SANS.dat
