# Supplementary material for: Study of Precipitates in Oxide Dispersion-Strengthened Steels by SANS, TEM, and APT
Source: Nanomaterials (Basel). 2024 Jan 15;14(2):0. doi: 10.3390/nano14020194 (PMC11154373; doi:10.3390/nano14020194)
Supplement: Supplementary file 1 [file nanomaterials-14-00194-s001.zip › 2 Supplementary data/CSNS-SANS data/1D/13Cr-Fe3Y ODS 1D 1.1T field.dat]

#Mask file is mask_20220425_3cm.xml 
#Calibration file is calibration_20220425_PC_SE_A3_6mm_SDD4.dat 
#Run 19951 and Trans 19944 from SANS@CSNS
#EmptyBeamRun 19948 and Trans 19943
#Sample Diameter 7.01 mm and sample thickness 0.82 mm
#Q_rebin is 0.0049,-0.06,0.18
#WavelengthRebin is 4.4,0.01,9.8
#Scaling factor is 1.02
#Trans fitting method is Smooth 
#The number of points for Trans fitting to average over is 10
Q (1/A) | IQ (1/cm) | std. dev. I(Q) (1/cm) | sigmaQ (1/A) 
0.005047 1045.851837 4.892834 0.001017 
0.005350 828.573449 3.078732 0.001050 
0.005671 651.168250 2.308312 0.001087 
0.006011 515.492729 1.776467 0.001128 
0.006372 394.950212 1.288576 0.001172 
0.006754 311.064771 0.998437 0.001219 
0.007159 248.046549 0.799442 0.001270 
0.007589 190.752421 0.630175 0.001325 
0.008044 150.734330 0.498296 0.001383 
0.008527 120.086624 0.409413 0.001444 
0.009038 94.755206 0.333537 0.001508 
0.009581 75.334146 0.271362 0.001576 
0.010156 59.513100 0.225886 0.001647 
0.010765 48.602366 0.190043 0.001698 
0.011411 38.745970 0.163714 0.001698 
0.012095 31.480310 0.137592 0.001698 
0.012821 25.946851 0.117575 0.001699 
0.013590 21.215231 0.101721 0.001699 
0.014406 17.475424 0.086477 0.001699 
0.015270 14.618257 0.075064 0.001699 
0.016186 12.406186 0.065298 0.001699 
0.017158 10.462399 0.056932 0.001700 
0.018187 8.916214 0.049835 0.001700 
0.019278 7.654159 0.043361 0.001700 
0.020435 6.509812 0.037909 0.001701 
0.021661 5.740963 0.033787 0.001701 
0.022961 4.938618 0.029511 0.001702 
0.024338 4.269044 0.025911 0.001703 
0.025799 3.701636 0.022852 0.001703 
0.027347 3.277865 0.020354 0.001704 
0.028987 2.877918 0.018063 0.001705 
0.030727 2.533726 0.016072 0.001706 
0.032570 2.209378 0.014124 0.001707 
0.034524 1.945471 0.012588 0.001708 
0.036596 1.713883 0.011187 0.001709 
0.038792 1.516671 0.009939 0.001711 
0.041119 1.331934 0.008877 0.001713 
0.043586 1.183548 0.007942 0.001715 
0.046202 1.042096 0.007042 0.001717 
0.048974 0.925250 0.006321 0.001719 
0.051912 0.804835 0.005623 0.001722 
0.055027 0.703120 0.004972 0.001725 
0.058328 0.621341 0.004488 0.001729 
0.061828 0.562327 0.004132 0.001732 
0.065538 0.490649 0.003704 0.001737 
0.069470 0.443512 0.003406 0.001742 
0.073638 0.391085 0.003117 0.001747 
0.078056 0.341672 0.002810 0.001753 
0.082740 0.297018 0.002531 0.001760 
0.087704 0.257687 0.002235 0.001769 
0.092967 0.219071 0.001959 0.001790 
0.098545 0.192343 0.001753 0.001816 
0.104457 0.164782 0.001587 0.001844 
0.110725 0.142781 0.001465 0.001877 
0.117368 0.126119 0.001402 0.001914 
0.124410 0.107581 0.001358 0.001956 
0.131875 0.096369 0.001362 0.002002 
0.139787 0.083308 0.001382 0.002053 
0.148175 0.070609 0.001465 0.002109 
0.157065 0.060554 0.001654 0.002171 
0.166489 0.050296 0.002131 0.002237 
0.175669 0.050839 0.003402 0.002310 
