# Supplementary material for: Study of Precipitates in Oxide Dispersion-Strengthened Steels by SANS, TEM, and APT
Source: Nanomaterials (Basel). 2024 Jan 15;14(2):0. doi: 10.3390/nano14020194 (PMC11154373; doi:10.3390/nano14020194)
Supplement: Supplementary file 1 [file nanomaterials-14-00194-s001.zip › 2 Supplementary data/CSNS-SANS data/1D/13Cr-Fe3Y ODS 1D no field.dat]

#Mask file is mask_20220425_3cm.xml 
#Calibration file is calibration_20220425_PC_SE_A3_6mm_SDD4.dat 
#Run 19949 and Trans 19944 from SANS@CSNS
#EmptyBeamRun 19948 and Trans 19943
#Sample Diameter 7.01 mm and sample thickness 0.82 mm
#Q_rebin is 0.0049,-0.06,0.18
#WavelengthRebin is 4.4,0.01,9.8
#Scaling factor is 1.02
#Trans fitting method is Smooth 
#The number of points for Trans fitting to average over is 10
Q (1/A) | IQ (1/cm) | std. dev. I(Q) (1/cm) | sigmaQ (1/A) 
0.005047 24130.979960 24.601057 0.001017 
0.005350 20939.710959 16.004150 0.001050 
0.005671 17526.891948 12.279732 0.001087 
0.006011 14269.144249 9.530518 0.001128 
0.006372 11441.855138 7.116560 0.001172 
0.006754 8868.588608 5.426137 0.001219 
0.007159 6722.247625 4.247976 0.001270 
0.007589 4955.766328 3.322925 0.001325 
0.008044 3580.350866 2.509067 0.001383 
0.008527 2485.521645 1.926583 0.001444 
0.009038 1753.542557 1.500951 0.001508 
0.009581 1169.498452 1.117996 0.001576 
0.010156 784.174590 0.865465 0.001647 
0.010765 512.628698 0.639477 0.001698 
0.011411 330.863466 0.499568 0.001698 
0.012095 209.369459 0.365460 0.001698 
0.012821 136.664322 0.276344 0.001699 
0.013590 89.233011 0.209993 0.001699 
0.014406 59.051119 0.159707 0.001699 
0.015270 40.881462 0.126122 0.001699 
0.016186 29.398642 0.100064 0.001699 
0.017158 21.841350 0.081989 0.001700 
0.018187 16.876698 0.067923 0.001700 
0.019278 13.340373 0.056912 0.001700 
0.020435 10.889614 0.049114 0.001701 
0.021661 9.021884 0.042168 0.001701 
0.022961 7.585343 0.036433 0.001702 
0.024338 6.422175 0.031739 0.001703 
0.025799 5.516700 0.027872 0.001703 
0.027347 4.797717 0.024559 0.001704 
0.028987 4.161466 0.021677 0.001705 
0.030727 3.597094 0.019014 0.001706 
0.032570 3.129437 0.016777 0.001707 
0.034524 2.756974 0.015011 0.001708 
0.036596 2.405169 0.013213 0.001709 
0.038792 2.105240 0.011678 0.001711 
0.041119 1.848344 0.010359 0.001713 
0.043586 1.614905 0.009119 0.001715 
0.046202 1.429331 0.008206 0.001717 
0.048974 1.238860 0.007193 0.001719 
0.051912 1.075114 0.006370 0.001722 
0.055027 0.942688 0.005646 0.001725 
0.058328 0.822812 0.005017 0.001729 
0.061828 0.705667 0.004426 0.001732 
0.065538 0.612361 0.003969 0.001737 
0.069470 0.535329 0.003578 0.001742 
0.073638 0.459391 0.003249 0.001747 
0.078056 0.395349 0.002896 0.001753 
0.082740 0.343619 0.002621 0.001760 
0.087704 0.293067 0.002291 0.001769 
0.092967 0.248247 0.002017 0.001790 
0.098545 0.214644 0.001787 0.001816 
0.104457 0.185512 0.001630 0.001844 
0.110725 0.162093 0.001508 0.001877 
0.117368 0.134727 0.001421 0.001914 
0.124410 0.118037 0.001386 0.001956 
0.131875 0.098562 0.001367 0.002002 
0.139787 0.089595 0.001404 0.002053 
0.148175 0.077017 0.001489 0.002109 
0.157065 0.068080 0.001689 0.002171 
0.166489 0.056551 0.002166 0.002237 
0.175669 0.044498 0.003337 0.002310 
