# Supplementary material for: Study of Precipitates in Oxide Dispersion-Strengthened Steels by SANS, TEM, and APT
Source: Nanomaterials (Basel). 2024 Jan 15;14(2):0. doi: 10.3390/nano14020194 (PMC11154373; doi:10.3390/nano14020194)
Supplement: Supplementary file 1 [file nanomaterials-14-00194-s001.zip › 2 Supplementary data/CSNS-SANS data/1D/Eurofer ODS 1D 1.1T field.dat]

#Mask file is mask_20220425_3cm.xml 
#Calibration file is calibration_20220425_PC_SE_A3_6mm_SDD4.dat 
#Run 19953 and Trans 19946 from SANS@CSNS
#EmptyBeamRun 19948 and Trans 19943
#Sample Diameter 7.01 mm and sample thickness 0.85 mm
#Q_rebin is 0.0049,-0.06,0.18
#WavelengthRebin is 4.4,0.01,9.8
#Scaling factor is 1.02
#Trans fitting method is Smooth 
#The number of points for Trans fitting to average over is 10
Q (1/A) | IQ (1/cm) | std. dev. I(Q) (1/cm) | sigmaQ (1/A) 
0.005047 3224.489207 8.357085 0.001017 
0.005350 2673.115670 5.386674 0.001050 
0.005671 2155.462879 4.068757 0.001087 
0.006011 1839.188663 3.301242 0.001128 
0.006372 1425.807420 2.383061 0.001172 
0.006754 1142.155275 1.855644 0.001219 
0.007159 931.109195 1.519763 0.001270 
0.007589 720.188162 1.193585 0.001325 
0.008044 569.426657 0.946258 0.001383 
0.008527 447.152651 0.772309 0.001444 
0.009038 348.300922 0.625052 0.001508 
0.009581 272.925614 0.506659 0.001575 
0.010156 211.604014 0.416882 0.001646 
0.010765 165.683742 0.343560 0.001698 
0.011411 128.003326 0.291520 0.001698 
0.012095 100.433478 0.241607 0.001698 
0.012821 79.065450 0.201082 0.001698 
0.013590 61.996377 0.170140 0.001698 
0.014406 49.718351 0.143789 0.001699 
0.015270 39.710911 0.121981 0.001699 
0.016186 32.043513 0.102895 0.001699 
0.017158 26.358173 0.088776 0.001699 
0.018187 21.756518 0.076572 0.001700 
0.019278 17.907400 0.065418 0.001700 
0.020435 14.811437 0.056285 0.001701 
0.021661 12.371847 0.048627 0.001701 
0.022961 10.318798 0.041747 0.001702 
0.024338 8.777606 0.036505 0.001702 
0.025799 7.408169 0.031674 0.001703 
0.027347 6.327504 0.027726 0.001704 
0.028987 5.433503 0.024251 0.001705 
0.030727 4.674060 0.021335 0.001706 
0.032570 4.019032 0.018625 0.001707 
0.034524 3.476253 0.016444 0.001708 
0.036596 3.033957 0.014507 0.001709 
0.038792 2.665375 0.012880 0.001711 
0.041119 2.333944 0.011380 0.001713 
0.043586 2.069189 0.010138 0.001714 
0.046202 1.830720 0.009030 0.001717 
0.048974 1.616683 0.008048 0.001719 
0.051912 1.428786 0.007115 0.001722 
0.055027 1.271722 0.006411 0.001725 
0.058328 1.125175 0.005741 0.001728 
0.061828 1.016635 0.005208 0.001732 
0.065538 0.914199 0.004784 0.001737 
0.069470 0.818822 0.004354 0.001741 
0.073638 0.713910 0.003947 0.001747 
0.078056 0.625528 0.003567 0.001753 
0.082740 0.534942 0.003152 0.001760 
0.087704 0.436360 0.002663 0.001768 
0.092967 0.358080 0.002279 0.001790 
0.098545 0.296646 0.001978 0.001815 
0.104457 0.238104 0.001738 0.001844 
0.110725 0.192242 0.001559 0.001877 
0.117368 0.149587 0.001430 0.001913 
0.124410 0.120101 0.001360 0.001955 
0.131875 0.092435 0.001315 0.002002 
0.139787 0.074383 0.001317 0.002052 
0.148175 0.058917 0.001377 0.002109 
0.157065 0.048069 0.001547 0.002171 
0.166489 0.035349 0.001971 0.002237 
0.175669 0.035523 0.003140 0.002310 
