# Supplementary material for: Study of Precipitates in Oxide Dispersion-Strengthened Steels by SANS, TEM, and APT
Source: Nanomaterials (Basel). 2024 Jan 15;14(2):0. doi: 10.3390/nano14020194 (PMC11154373; doi:10.3390/nano14020194)
Supplement: Supplementary file 1 [file nanomaterials-14-00194-s001.zip › 2 Supplementary data/CSNS-SANS data/1D/Eurofer ODS 1D no field.dat]

#Mask file is mask_20220425_3cm.xml 
#Calibration file is calibration_20220425_PC_SE_A3_6mm_SDD4.dat 
#Run 19930 and Trans 19946 from SANS@CSNS
#EmptyBeamRun 19948 and Trans 19943
#Sample Diameter 7.01 mm and sample thickness 0.85 mm
#Q_rebin is 0.0049,-0.06,0.18
#WavelengthRebin is 4.4,0.01,9.8
#Scaling factor is 1.02
#Trans fitting method is Smooth 
#The number of points for Trans fitting to average over is 10
Q (1/A) | IQ (1/cm) | std. dev. I(Q) (1/cm) | sigmaQ (1/A) 
0.005047 23195.224215 18.837009 0.001017 
0.005350 20051.385755 12.158435 0.001050 
0.005671 16770.924122 9.257014 0.001087 
0.006011 13894.844470 7.248500 0.001128 
0.006372 11202.463816 5.365852 0.001172 
0.006754 8792.127287 4.087789 0.001219 
0.007159 6811.688588 3.224833 0.001270 
0.007589 5150.300066 2.535336 0.001325 
0.008044 3828.237587 1.931624 0.001383 
0.008527 2777.112618 1.514130 0.001444 
0.009038 2040.342509 1.197557 0.001508 
0.009581 1433.920171 0.913591 0.001575 
0.010156 1018.050324 0.724979 0.001646 
0.010765 710.212489 0.556238 0.001698 
0.011411 490.953537 0.448810 0.001698 
0.012095 335.153592 0.342711 0.001698 
0.012821 234.583242 0.269302 0.001698 
0.013590 163.296375 0.212281 0.001698 
0.014406 115.053851 0.167318 0.001699 
0.015270 82.682345 0.133956 0.001699 
0.016186 60.805890 0.107857 0.001699 
0.017158 45.517759 0.088514 0.001699 
0.018187 34.888212 0.073176 0.001700 
0.019278 27.155726 0.060593 0.001700 
0.020435 21.524458 0.051063 0.001701 
0.021661 17.433928 0.043449 0.001701 
0.022961 14.154640 0.036860 0.001702 
0.024338 11.648470 0.031625 0.001702 
0.025799 9.735609 0.027254 0.001703 
0.027347 8.206096 0.023697 0.001704 
0.028987 6.952219 0.020685 0.001705 
0.030727 5.892406 0.017922 0.001706 
0.032570 5.032425 0.015589 0.001707 
0.034524 4.364038 0.013797 0.001708 
0.036596 3.809272 0.012231 0.001709 
0.038792 3.329051 0.010743 0.001711 
0.041119 2.945869 0.009651 0.001713 
0.043586 2.546776 0.008421 0.001714 
0.046202 2.263044 0.007521 0.001717 
0.048974 1.989246 0.006678 0.001719 
0.051912 1.749545 0.005933 0.001722 
0.055027 1.538075 0.005250 0.001725 
0.058328 1.363307 0.004705 0.001728 
0.061828 1.174408 0.004123 0.001732 
0.065538 1.029333 0.003729 0.001737 
0.069470 0.895682 0.003344 0.001741 
0.073638 0.771934 0.003026 0.001747 
0.078056 0.661004 0.002699 0.001753 
0.082740 0.554435 0.002387 0.001760 
0.087704 0.462588 0.002074 0.001768 
0.092967 0.373709 0.001764 0.001790 
0.098545 0.309449 0.001544 0.001815 
0.104457 0.248856 0.001373 0.001844 
0.110725 0.199949 0.001243 0.001877 
0.117368 0.155474 0.001151 0.001913 
0.124410 0.124980 0.001104 0.001955 
0.131875 0.097759 0.001082 0.002002 
0.139787 0.078014 0.001089 0.002052 
0.148175 0.063140 0.001151 0.002109 
0.157065 0.052990 0.001303 0.002171 
0.166489 0.039735 0.001675 0.002237 
0.175669 0.037843 0.002651 0.002310 
