# Supplementary material for: Study of Precipitates in Oxide Dispersion-Strengthened Steels by SANS, TEM, and APT
Source: Nanomaterials (Basel). 2024 Jan 15;14(2):0. doi: 10.3390/nano14020194 (PMC11154373; doi:10.3390/nano14020194)
Supplement: Supplementary file 1 [file nanomaterials-14-00194-s001.zip › 2 Supplementary data/CSNS-SANS data/1D/KP-4 ODS 1D 1.1T field.dat]

#Mask file is mask_20220425_3cm.xml 
#Calibration file is calibration_20220425_PC_SE_A3_6mm_SDD4.dat 
#Run 19954 and Trans 19947 from SANS@CSNS
#EmptyBeamRun 19948 and Trans 19943
#Sample Diameter 7.01 mm and sample thickness 0.81 mm
#Q_rebin is 0.0049,-0.06,0.18
#WavelengthRebin is 4.4,0.01,9.8
#Scaling factor is 1.02
#Trans fitting method is Smooth 
#The number of points for Trans fitting to average over is 10
Q (1/A) | IQ (1/cm) | std. dev. I(Q) (1/cm) | sigmaQ (1/A) 
0.005047 448.689694 4.111208 0.001017 
0.005350 376.738990 2.668183 0.001050 
0.005671 309.469756 2.059281 0.001087 
0.006011 264.763636 1.632490 0.001128 
0.006372 211.699100 1.204727 0.001172 
0.006754 176.147721 0.962507 0.001219 
0.007159 151.022460 0.799605 0.001270 
0.007589 122.608568 0.641857 0.001325 
0.008044 102.632835 0.524693 0.001383 
0.008527 85.471734 0.440352 0.001444 
0.009038 72.025180 0.369798 0.001508 
0.009581 60.685187 0.309647 0.001575 
0.010156 51.047235 0.265193 0.001647 
0.010765 42.719428 0.225711 0.001698 
0.011411 35.690129 0.197177 0.001698 
0.012095 30.061267 0.169215 0.001698 
0.012821 25.031799 0.145177 0.001699 
0.013590 21.005606 0.126934 0.001699 
0.014406 17.808432 0.109831 0.001699 
0.015270 14.935118 0.095089 0.001699 
0.016186 12.671428 0.082288 0.001700 
0.017158 10.627186 0.071275 0.001700 
0.018187 9.131637 0.063125 0.001700 
0.019278 7.798062 0.054679 0.001701 
0.020435 6.762404 0.048459 0.001701 
0.021661 5.817323 0.042538 0.001702 
0.022961 5.057186 0.037216 0.001702 
0.024338 4.450642 0.032886 0.001703 
0.025799 3.868288 0.029322 0.001703 
0.027347 3.434874 0.026008 0.001704 
0.028987 3.033181 0.023055 0.001705 
0.030727 2.610185 0.020142 0.001706 
0.032570 2.343865 0.018146 0.001707 
0.034524 2.082080 0.016133 0.001708 
0.036596 1.863289 0.014490 0.001710 
0.038792 1.628531 0.012772 0.001711 
0.041119 1.465553 0.011563 0.001713 
0.043586 1.315981 0.010361 0.001715 
0.046202 1.150831 0.009121 0.001717 
0.048974 1.028283 0.008202 0.001719 
0.051912 0.897049 0.007283 0.001722 
0.055027 0.770674 0.006381 0.001725 
0.058328 0.679649 0.005796 0.001729 
0.061828 0.591810 0.005196 0.001733 
0.065538 0.508856 0.004652 0.001737 
0.069470 0.440397 0.004201 0.001742 
0.073638 0.368622 0.003765 0.001747 
0.078056 0.305802 0.003352 0.001753 
0.082740 0.246829 0.002939 0.001760 
0.087704 0.201666 0.002557 0.001769 
0.092967 0.154713 0.002186 0.001791 
0.098545 0.128672 0.001948 0.001816 
0.104457 0.103875 0.001743 0.001844 
0.110725 0.084325 0.001596 0.001877 
0.117368 0.070808 0.001520 0.001914 
0.124410 0.064840 0.001505 0.001956 
0.131875 0.060896 0.001531 0.002002 
0.139787 0.059957 0.001597 0.002052 
0.148175 0.053932 0.001716 0.002109 
0.157065 0.048255 0.001952 0.002171 
0.166489 0.048545 0.002585 0.002237 
0.175669 0.054198 0.004209 0.002310 
