# Supplementary material for: Study of Precipitates in Oxide Dispersion-Strengthened Steels by SANS, TEM, and APT
Source: Nanomaterials (Basel). 2024 Jan 15;14(2):0. doi: 10.3390/nano14020194 (PMC11154373; doi:10.3390/nano14020194)
Supplement: Supplementary file 1 [file nanomaterials-14-00194-s001.zip › 2 Supplementary data/CSNS-SANS data/1D/KP-4 ODS 1D no field.dat]

#Mask file is mask_20220425_3cm.xml 
#Calibration file is calibration_20220425_PC_SE_A3_6mm_SDD4.dat 
#Run 19950 and Trans 19947 from SANS@CSNS
#EmptyBeamRun 19948 and Trans 19943
#Sample Diameter 7.01 mm and sample thickness 0.81 mm
#Q_rebin is 0.0049,-0.06,0.18
#WavelengthRebin is 4.4,0.01,9.8
#Scaling factor is 1.02
#Trans fitting method is Smooth 
#The number of points for Trans fitting to average over is 10
Q (1/A) | IQ (1/cm) | std. dev. I(Q) (1/cm) | sigmaQ (1/A) 
0.005047 17349.919509 20.076498 0.001017 
0.005350 14249.871376 12.639541 0.001050 
0.005671 11313.612477 9.532976 0.001087 
0.006011 8169.907886 6.762043 0.001128 
0.006372 6448.684936 5.155323 0.001172 
0.006754 4766.021563 3.835922 0.001219 
0.007159 3352.759317 2.837601 0.001270 
0.007589 2375.678841 2.191636 0.001325 
0.008044 1671.414191 1.629239 0.001383 
0.008527 1115.482944 1.206261 0.001444 
0.009038 776.901070 0.937117 0.001508 
0.009581 511.583020 0.680526 0.001575 
0.010156 346.060055 0.529645 0.001647 
0.010765 232.259630 0.391571 0.001698 
0.011411 154.457162 0.311655 0.001698 
0.012095 104.044655 0.236055 0.001698 
0.012821 73.159585 0.185755 0.001699 
0.013590 52.620541 0.149460 0.001699 
0.014406 38.018536 0.120105 0.001699 
0.015270 28.787209 0.099498 0.001699 
0.016186 22.621940 0.083686 0.001700 
0.017158 17.853362 0.070694 0.001700 
0.018187 14.492260 0.060418 0.001700 
0.019278 12.024831 0.051935 0.001701 
0.020435 10.064712 0.045421 0.001701 
0.021661 8.500130 0.039489 0.001702 
0.022961 7.188050 0.034187 0.001702 
0.024338 6.268780 0.030223 0.001703 
0.025799 5.429926 0.026701 0.001703 
0.027347 4.696307 0.023448 0.001704 
0.028987 4.119929 0.020746 0.001705 
0.030727 3.593965 0.018379 0.001706 
0.032570 3.168886 0.016257 0.001707 
0.034524 2.789618 0.014450 0.001708 
0.036596 2.480474 0.012924 0.001710 
0.038792 2.195709 0.011472 0.001711 
0.041119 1.929087 0.010190 0.001713 
0.043586 1.711438 0.009065 0.001715 
0.046202 1.500821 0.008036 0.001717 
0.048974 1.311015 0.007094 0.001719 
0.051912 1.137053 0.006269 0.001722 
0.055027 0.979823 0.005520 0.001725 
0.058328 0.840987 0.004862 0.001729 
0.061828 0.718783 0.004295 0.001733 
0.065538 0.602513 0.003806 0.001737 
0.069470 0.508453 0.003389 0.001742 
0.073638 0.420318 0.003019 0.001747 
0.078056 0.342723 0.002666 0.001753 
0.082740 0.278575 0.002376 0.001760 
0.087704 0.220419 0.002058 0.001769 
0.092967 0.178339 0.001804 0.001791 
0.098545 0.141866 0.001582 0.001816 
0.104457 0.115155 0.001434 0.001844 
0.110725 0.097707 0.001334 0.001877 
0.117368 0.081496 0.001270 0.001914 
0.124410 0.071551 0.001254 0.001956 
0.131875 0.065196 0.001268 0.002002 
0.139787 0.061002 0.001316 0.002052 
0.148175 0.056329 0.001415 0.002109 
0.157065 0.054180 0.001631 0.002171 
0.166489 0.049093 0.002133 0.002237 
0.175669 0.052960 0.003441 0.002310 
