# Supplementary material for: Study of Precipitates in Oxide Dispersion-Strengthened Steels by SANS, TEM, and APT
Source: Nanomaterials (Basel). 2024 Jan 15;14(2):0. doi: 10.3390/nano14020194 (PMC11154373; doi:10.3390/nano14020194)
Supplement: Supplementary file 1 [file nanomaterials-14-00194-s001.zip › 2 Supplementary data/CSNS-SANS data/2D/13Cr-Fe3Y ODS 2D 1.1T field.dat]

#Mask file is mask_20220425_3cm.xml 
#Calibration file is calibration_20220425_PC_SE_A3_6mm_SDD4.dat 
#Run 19951 and Trans 19944 from SANS@CSNS
#EmptyBeamRun 19948 and Trans 19943
#Sample Diameter 7.01 mm and sample thickness 0.82 mm
#QxyMax is 0.09 and DeltaQ is 0.002
#Wavelength_rebin is 6,0.01,9.8
#Trans fitting method is Smooth 
#The number of points for Trans fitting to average over is 10
#Scaling factor is 1.02
Data columns Qx - Qy - I(Qx,Qy) - err(I)
ASCII data
-0.089  -0.089  0  0
-0.087  -0.089  0.102909  0.102913
-0.085  -0.089  -0.0590653  0.0818703
-0.083  -0.089  0.101832  0.0780816
-0.081  -0.089  0.147019  0.0689049
-0.079  -0.089  0.209233  0.0723663
-0.077  -0.089  0.124263  0.0763945
-0.075  -0.089  0.239098  0.077941
-0.073  -0.089  0.101985  0.0556588
-0.071  -0.089  0.190258  0.0582072
-0.069  -0.089  0.115131  0.063957
-0.067  -0.089  0.0700611  0.053269
-0.065  -0.089  0.246577  0.0603635
-0.063  -0.089  0.237135  0.0665313
-0.061  -0.089  0.219003  0.0684081
-0.059  -0.089  0.27058  0.0673602
-0.057  -0.089  0.190287  0.0598483
-0.055  -0.089  0.326882  0.0741364
-0.053  -0.089  0.258802  0.0614909
-0.051  -0.089  0.161018  0.0641718
-0.049  -0.089  0.113277  0.0559525
-0.047  -0.089  0.180792  0.0606283
-0.045  -0.089  0.154875  0.0543603
-0.043  -0.089  0.316706  0.0714061
-0.041  -0.089  0.146437  0.0580715
-0.039  -0.089  0.230699  0.0585345
-0.037  -0.089  0.16361  0.0614516
-0.035  -0.089  0.341658  0.07026
-0.033  -0.089  0.267516  0.0658646
-0.031  -0.089  0.234014  0.0648833
-0.029  -0.089  0.28218  0.0676535
-0.027  -0.089  0.243943  0.0715221
-0.025  -0.089  0.460978  0.0910852
-0.023  -0.089  0.252044  0.0674995
-0.021  -0.089  0.28466  0.0604433
-0.019  -0.089  0.250147  0.071358
-0.017  -0.089  0.276353  0.0613803
-0.015  -0.089  0.224201  0.063427
-0.013  -0.089  0.243787  0.0679284
-0.011  -0.089  0.302018  0.0746701
-0.009  -0.089  0.307935  0.0729169
-0.007  -0.089  0.317631  0.0713447
-0.005  -0.089  0.286588  0.0772346
-0.003  -0.089  0.291119  0.073159
-0.001  -0.089  0.283903  0.0686023
0.001  -0.089  0.331332  0.0539537
0.003  -0.089  0.300519  0.0818229
0.005  -0.089  0.322153  0.0685974
0.007  -0.089  0.412043  0.0758439
0.009  -0.089  0.333944  0.0723482
0.011  -0.089  0.288903  0.0676964
0.013  -0.089  0.323  0.0663329
0.015  -0.089  0.223138  0.0671779
0.017  -0.089  0.366787  0.0762087
0.019  -0.089  0.344658  0.0738178
0.021  -0.089  0.3371  0.0725348
0.023  -0.089  0.316164  0.067176
0.025  -0.089  0.268003  0.061742
0.027  -0.089  0.17866  0.0553749
0.029  -0.089  0.268177  0.0587776
0.031  -0.089  0.364186  0.0758008
0.033  -0.089  0.275841  0.0695369
0.035  -0.089  0.301275  0.0610715
0.037  -0.089  0.23894  0.0578433
0.039  -0.089  0.173523  0.06077
0.041  -0.089  0.355606  0.0735633
0.043  -0.089  0.294884  0.0622581
0.045  -0.089  0.196886  0.0603628
0.047  -0.089  0.166531  0.0621407
0.049  -0.089  0.303499  0.0600148
0.051  -0.089  0.213663  0.0606904
0.053  -0.089  0.213457  0.0647286
0.055  -0.089  0.144662  0.0536575
0.057  -0.089  0.215463  0.0580349
0.059  -0.089  0.185739  0.0547139
0.061  -0.089  0.0694306  0.0523182
0.063  -0.089  0.192449  0.0600929
0.065  -0.089  0.0889006  0.0542343
0.067  -0.089  0.0572256  0.0559387
0.069  -0.089  0.111089  0.0619
0.071  -0.089  0.228521  0.0746925
0.073  -0.089  0.193001  0.0647884
0.075  -0.089  0.101272  0.057551
0.077  -0.089  0.0791226  0.0587092
0.079  -0.089  0.13554  0.0719209
0.081  -0.089  -0.0472235  0.040463
0.083  -0.089  0.004802  0.0775276
0.085  -0.089  0.0667252  0.0928433
0.087  -0.089  0.100029  0.100033
0.089  -0.089  0  0
-0.089  -0.087  0  0
-0.087  -0.087  0.306918  0.203138
-0.085  -0.087  0.189238  0.094663
-0.083  -0.087  0.0318003  0.062514
-0.081  -0.087  0.0621543  0.0798813
-0.079  -0.087  0.047112  0.0725148
-0.077  -0.087  0.111486  0.068389
-0.075  -0.087  0.164751  0.0713118
-0.073  -0.087  0.203096  0.0703376
-0.071  -0.087  0.161243  0.0621779
-0.069  -0.087  0.123347  0.057754
-0.067  -0.087  0.089469  0.0548697
-0.065  -0.087  0.178359  0.064035
-0.063  -0.087  0.200853  0.0641386
-0.061  -0.087  0.153124  0.0532283
-0.059  -0.087  0.186695  0.0645642
-0.057  -0.087  0.204772  0.0595934
-0.055  -0.087  0.194162  0.0665389
-0.053  -0.087  0.184378  0.0619323
-0.051  -0.087  0.173741  0.0568696
-0.049  -0.087  0.165527  0.0527241
-0.047  -0.087  0.247136  0.0559051
-0.045  -0.087  0.202296  0.0646272
-0.043  -0.087  0.174157  0.0620823
-0.041  -0.087  0.149282  0.0555624
-0.039  -0.087  0.17867  0.0521021
-0.037  -0.087  0.190736  0.0602634
-0.035  -0.087  0.271852  0.0728723
-0.033  -0.087  0.220606  0.0626667
-0.031  -0.087  0.289584  0.0690453
-0.029  -0.087  0.328709  0.0711749
-0.027  -0.087  0.318383  0.0700269
-0.025  -0.087  0.174508  0.0569977
-0.023  -0.087  0.290268  0.0604283
-0.021  -0.087  0.291295  0.063265
-0.019  -0.087  0.210987  0.062168
-0.017  -0.087  0.170171  0.0524077
-0.015  -0.087  0.304159  0.071439
-0.013  -0.087  0.234815  0.0609238
-0.011  -0.087  0.35896  0.073916
-0.009  -0.087  0.350024  0.0714793
-0.007  -0.087  0.322163  0.0708633
-0.005  -0.087  0.373901  0.0794004
-0.003  -0.087  0.29678  0.0757404
-0.001  -0.087  0.22445  0.0692012
0.001  -0.087  0.344943  0.054977
0.003  -0.087  0.268628  0.067433
0.005  -0.087  0.334771  0.0711906
0.007  -0.087  0.404555  0.0756965
0.009  -0.087  0.289022  0.0667849
0.011  -0.087  0.19127  0.0579188
0.013  -0.087  0.358771  0.074416
0.015  -0.087  0.248211  0.0592048
0.017  -0.087  0.307618  0.0715117
0.019  -0.087  0.232289  0.0572657
0.021  -0.087  0.430514  0.0758831
0.023  -0.087  0.226054  0.061698
0.025  -0.087  0.150435  0.0639385
0.027  -0.087  0.189001  0.0571031
0.029  -0.087  0.223211  0.0632483
0.031  -0.087  0.130158  0.05566
0.033  -0.087  0.166406  0.0567027
0.035  -0.087  0.23185  0.0554827
0.037  -0.087  0.312973  0.0726229
0.039  -0.087  0.215073  0.063185
0.041  -0.087  0.214323  0.0555399
0.043  -0.087  0.228743  0.0613451
0.045  -0.087  0.142169  0.0658829
0.047  -0.087  0.170857  0.0559807
0.049  -0.087  0.271036  0.0649125
0.051  -0.087  0.119538  0.0572293
0.053  -0.087  0.274663  0.0635819
0.055  -0.087  0.159842  0.0609292
0.057  -0.087  0.0424202  0.0573805
0.059  -0.087  0.116584  0.056869
0.061  -0.087  0.131971  0.0532726
0.063  -0.087  0.139045  0.0562385
0.065  -0.087  0.119633  0.0558524
0.067  -0.087  0.095793  0.0613859
0.069  -0.087  0.0882988  0.0585436
0.071  -0.087  0.24897  0.0731703
0.073  -0.087  0.0493606  0.0645042
0.075  -0.087  0.109418  0.0595091
0.077  -0.087  0.0192158  0.053836
0.079  -0.087  0.125039  0.0768527
0.081  -0.087  0.138796  0.07523
0.083  -0.087  0.0160723  0.0551895
0.085  -0.087  0.0982324  0.0695075
0.087  -0.087  0.113349  0.147504
0.089  -0.087  0  0
-0.089  -0.085  0  0
-0.087  -0.085  0.0506963  0.17684
-0.085  -0.085  0.172739  0.109352
-0.083  -0.085  0.169809  0.105826
-0.081  -0.085  0.225099  0.0917997
-0.079  -0.085  0.136295  0.0725133
-0.077  -0.085  0.0912678  0.0741858
-0.075  -0.085  0.123819  0.0608149
-0.073  -0.085  0.17749  0.0675928
-0.071  -0.085  0.205785  0.0660068
-0.069  -0.085  0.0788752  0.0578168
-0.067  -0.085  0.0856249  0.0551641
-0.065  -0.085  0.121992  0.0554526
-0.063  -0.085  0.156917  0.0582185
-0.061  -0.085  0.151031  0.0593144
-0.059  -0.085  0.219027  0.0643106
-0.057  -0.085  0.285499  0.0654416
-0.055  -0.085  0.153086  0.0566348
-0.053  -0.085  0.219239  0.0671831
-0.051  -0.085  0.225688  0.0625618
-0.049  -0.085  0.261415  0.0720336
-0.047  -0.085  0.241341  0.0717729
-0.045  -0.085  0.273336  0.0661
-0.043  -0.085  0.222852  0.0594225
-0.041  -0.085  0.340253  0.0723342
-0.039  -0.085  0.282028  0.0618735
-0.037  -0.085  0.323939  0.0700533
-0.035  -0.085  0.422454  0.0695673
-0.033  -0.085  0.197793  0.058899
-0.031  -0.085  0.282871  0.0655525
-0.029  -0.085  0.382704  0.0695332
-0.027  -0.085  0.276955  0.0617257
-0.025  -0.085  0.361358  0.0720374
-0.023  -0.085  0.339613  0.0680377
-0.021  -0.085  0.329942  0.0666994
-0.019  -0.085  0.23274  0.06562
-0.017  -0.085  0.389227  0.0776811
-0.015  -0.085  0.318752  0.0700406
-0.013  -0.085  0.191202  0.0627918
-0.011  -0.085  0.344383  0.0695132
-0.009  -0.085  0.309259  0.0624965
-0.007  -0.085  0.407479  0.074943
-0.005  -0.085  0.444909  0.0806311
-0.003  -0.085  0.297367  0.0740321
-0.001  -0.085  0.317642  0.0731449
0.001  -0.085  0.356451  0.0561674
0.003  -0.085  0.23988  0.0651731
0.005  -0.085  0.51544  0.081299
0.007  -0.085  0.387388  0.0719738
0.009  -0.085  0.374816  0.0742273
0.011  -0.085  0.345446  0.0697811
0.013  -0.085  0.241535  0.0645162
0.015  -0.085  0.305464  0.0697663
0.017  -0.085  0.322102  0.0741946
0.019  -0.085  0.262352  0.0662221
0.021  -0.085  0.253916  0.0673151
0.023  -0.085  0.244206  0.0704409
0.025  -0.085  0.303722  0.068758
0.027  -0.085  0.217111  0.0647023
0.029  -0.085  0.286815  0.0700833
0.031  -0.085  0.356837  0.0703569
0.033  -0.085  0.259483  0.0672884
0.035  -0.085  0.225945  0.0618352
0.037  -0.085  0.2437  0.0617455
0.039  -0.085  0.259944  0.0652114
0.041  -0.085  0.334828  0.0654156
0.043  -0.085  0.218989  0.0679608
0.045  -0.085  0.242233  0.0638639
0.047  -0.085  0.232344  0.0596671
0.049  -0.085  0.172528  0.05896
0.051  -0.085  0.211418  0.0675882
0.053  -0.085  0.21193  0.0645883
0.055  -0.085  0.3117  0.0685357
0.057  -0.085  0.114849  0.0553391
0.059  -0.085  0.164998  0.0529891
0.061  -0.085  0.11751  0.0578888
0.063  -0.085  0.221457  0.0636932
0.065  -0.085  0.103927  0.05593
0.067  -0.085  0.127587  0.0599291
0.069  -0.085  0.161988  0.0584276
0.071  -0.085  0.146942  0.05904
0.073  -0.085  0.130383  0.0576278
0.075  -0.085  0.199094  0.0673939
0.077  -0.085  0.0269937  0.0664925
0.079  -0.085  0.161567  0.0877735
0.081  -0.085  0.04085  0.0776097
0.083  -0.085  0.0471255  0.0593178
0.085  -0.085  0.0146465  0.058707
0.087  -0.085  -0.0953726  0.208001
0.089  -0.085  0  0
-0.089  -0.083  0  0
-0.087  -0.083  0.111989  0.149102
-0.085  -0.083  -0.0613051  0.126801
-0.083  -0.083  0.126842  0.0637723
-0.081  -0.083  0.265751  0.0925879
-0.079  -0.083  0.140087  0.0651437
-0.077  -0.083  -0.0228002  0.0588715
-0.075  -0.083  0.19673  0.0714227
-0.073  -0.083  0.154767  0.0658297
-0.071  -0.083  0.0848446  0.0543036
-0.069  -0.083  0.171323  0.0622067
-0.067  -0.083  0.142484  0.0591973
-0.065  -0.083  0.149049  0.0552312
-0.063  -0.083  0.113551  0.0561047
-0.061  -0.083  0.197841  0.0575291
-0.059  -0.083  0.0724122  0.0446431
-0.057  -0.083  0.213434  0.0618932
-0.055  -0.083  0.182602  0.0620317
-0.053  -0.083  0.29595  0.0687927
-0.051  -0.083  0.172992  0.0551092
-0.049  -0.083  0.1622  0.0563165
-0.047  -0.083  0.159047  0.0564341
-0.045  -0.083  0.202382  0.0550925
-0.043  -0.083  0.182078  0.0553136
-0.041  -0.083  0.33072  0.0727846
-0.039  -0.083  0.343794  0.0734928
-0.037  -0.083  0.295165  0.0689604
-0.035  -0.083  0.295225  0.0654654
-0.033  -0.083  0.219343  0.0575774
-0.031  -0.083  0.397561  0.0788858
-0.029  -0.083  0.27801  0.068606
-0.027  -0.083  0.339875  0.072495
-0.025  -0.083  0.360788  0.0722791
-0.023  -0.083  0.216012  0.0606456
-0.021  -0.083  0.504034  0.0781866
-0.019  -0.083  0.428014  0.0706451
-0.017  -0.083  0.365188  0.0640155
-0.015  -0.083  0.439517  0.0778413
-0.013  -0.083  0.374648  0.0686637
-0.011  -0.083  0.385244  0.0741697
-0.009  -0.083  0.268517  0.0680107
-0.007  -0.083  0.364314  0.0701877
-0.005  -0.083  0.394919  0.0758011
-0.003  -0.083  0.433105  0.0776353
-0.001  -0.083  0.340833  0.0734381
0.001  -0.083  0.296089  0.0488119
0.003  -0.083  0.343585  0.0776743
0.005  -0.083  0.329288  0.0734808
0.007  -0.083  0.417838  0.0793725
0.009  -0.083  0.371277  0.069589
0.011  -0.083  0.286234  0.0643084
0.013  -0.083  0.335906  0.0649474
0.015  -0.083  0.381905  0.0793789
0.017  -0.083  0.378863  0.0694547
0.019  -0.083  0.332091  0.0664382
0.021  -0.083  0.222685  0.0600149
0.023  -0.083  0.409138  0.0705239
0.025  -0.083  0.362626  0.0737535
0.027  -0.083  0.35239  0.0748901
0.029  -0.083  0.270392  0.0661286
0.031  -0.083  0.226424  0.0657409
0.033  -0.083  0.278417  0.0598765
0.035  -0.083  0.29144  0.0671225
0.037  -0.083  0.164612  0.0465733
0.039  -0.083  0.166806  0.05238
0.041  -0.083  0.306829  0.0665888
0.043  -0.083  0.176548  0.0566435
0.045  -0.083  0.251272  0.0645249
0.047  -0.083  0.30665  0.061339
0.049  -0.083  0.335511  0.0683831
0.051  -0.083  0.180817  0.0653033
0.053  -0.083  0.202585  0.0512232
0.055  -0.083  0.231436  0.0647685
0.057  -0.083  0.216067  0.0713301
0.059  -0.083  0.167346  0.0601018
0.061  -0.083  0.205154  0.0555052
0.063  -0.083  0.0779606  0.061346
0.065  -0.083  0.222537  0.0627609
0.067  -0.083  0.129052  0.0605555
0.069  -0.083  0.148749  0.0547828
0.071  -0.083  0.21139  0.057822
0.073  -0.083  0.173767  0.0506324
0.075  -0.083  0.151852  0.056704
0.077  -0.083  0.0408688  0.0500228
0.079  -0.083  0.0583363  0.0635945
0.081  -0.083  0.0454834  0.0684193
0.083  -0.083  0.226549  0.103399
0.085  -0.083  0.10304  0.0834745
0.087  -0.083  0.30873  0.20087
0.089  -0.083  0  0
-0.089  -0.081  0  0
-0.087  -0.081  -0.238245  0.172702
-0.085  -0.081  -0.0758776  0.0536629
-0.083  -0.081  0.15057  0.110246
-0.081  -0.081  0.220963  0.0860409
-0.079  -0.081  0.135301  0.0747808
-0.077  -0.081  0.0553344  0.0611573
-0.075  -0.081  0.0560606  0.0425418
-0.073  -0.081  0.178298  0.0731862
-0.071  -0.081  0.151079  0.058251
-0.069  -0.081  0.0175194  0.0472811
-0.067  -0.081  0.110466  0.0557527
-0.065  -0.081  0.146653  0.0615049
-0.063  -0.081  0.151306  0.0623992
-0.061  -0.081  0.0695728  0.0486617
-0.059  -0.081  0.155195  0.0656327
-0.057  -0.081  0.200841  0.0530196
-0.055  -0.081  0.324372  0.0689355
-0.053  -0.081  0.225614  0.0650651
-0.051  -0.081  0.228293  0.0661186
-0.049  -0.081  0.321345  0.0682868
-0.047  -0.081  0.249506  0.0573721
-0.045  -0.081  0.198127  0.0582036
-0.043  -0.081  0.175723  0.0555392
-0.041  -0.081  0.23443  0.0579178
-0.039  -0.081  0.236196  0.0667614
-0.037  -0.081  0.274073  0.0661399
-0.035  -0.081  0.321198  0.0657854
-0.033  -0.081  0.331015  0.0632526
-0.031  -0.081  0.292878  0.0668016
-0.029  -0.081  0.294453  0.0645512
-0.027  -0.081  0.440299  0.0819447
-0.025  -0.081  0.418924  0.0754656
-0.023  -0.081  0.382178  0.0777759
-0.021  -0.081  0.390131  0.0803283
-0.019  -0.081  0.306896  0.0705942
-0.017  -0.081  0.452176  0.0702415
-0.015  -0.081  0.370537  0.0781366
-0.013  -0.081  0.262145  0.0726116
-0.011  -0.081  0.436012  0.0804894
-0.009  -0.081  0.356251  0.0771503
-0.007  -0.081  0.439487  0.0776218
-0.005  -0.081  0.327389  0.0710888
-0.003  -0.081  0.452633  0.0895308
-0.001  -0.081  0.378686  0.0854015
0.001  -0.081  0.379816  0.0545783
0.003  -0.081  0.502466  0.0938016
0.005  -0.081  0.54077  0.0837541
0.007  -0.081  0.282304  0.0718431
0.009  -0.081  0.265091  0.0709984
0.011  -0.081  0.566735  0.0853815
0.013  -0.081  0.362927  0.0685255
0.015  -0.081  0.526918  0.0818749
0.017  -0.081  0.382437  0.0705588
0.019  -0.081  0.290202  0.0654062
0.021  -0.081  0.459129  0.0751489
0.023  -0.081  0.367828  0.0683916
0.025  -0.081  0.44446  0.0759721
0.027  -0.081  0.308418  0.066061
0.029  -0.081  0.229801  0.0537945
0.031  -0.081  0.222341  0.059786
0.033  -0.081  0.354335  0.0734463
0.035  -0.081  0.307204  0.0624156
0.037  -0.081  0.299138  0.0631754
0.039  -0.081  0.271383  0.0630322
0.041  -0.081  0.293627  0.0719879
0.043  -0.081  0.234792  0.0586291
0.045  -0.081  0.215042  0.0593431
0.047  -0.081  0.297645  0.0762541
0.049  -0.081  0.213273  0.0549141
0.051  -0.081  0.277539  0.0642392
0.053  -0.081  0.34558  0.0690764
0.055  -0.081  0.290168  0.0644262
0.057  -0.081  0.183639  0.0592356
0.059  -0.081  0.186216  0.0523138
0.061  -0.081  0.282713  0.0630214
0.063  -0.081  0.188648  0.0568329
0.065  -0.081  0.136016  0.057139
0.067  -0.081  0.213724  0.0647473
0.069  -0.081  0.193868  0.0657917
0.071  -0.081  0.141415  0.0603277
0.073  -0.081  0.14935  0.0624199
0.075  -0.081  -0.00198301  0.0613792
0.077  -0.081  0.104887  0.0789924
0.079  -0.081  0.234918  0.0731106
0.081  -0.081  0.012012  0.0634249
0.083  -0.081  0.171122  0.108759
0.085  -0.081  0.00094766  0.11228
0.087  -0.081  0.209028  0.194442
0.089  -0.081  0  0
-0.089  -0.079  -0.940838  0.940839
-0.087  -0.079  0.311215  0.20412
-0.085  -0.079  0.0392488  0.114502
-0.083  -0.079  0.150186  0.097943
-0.081  -0.079  0.155085  0.0777792
-0.079  -0.079  0.22914  0.0743723
-0.077  -0.079  0.219063  0.0687589
-0.075  -0.079  0.192883  0.0633881
-0.073  -0.079  0.111483  0.0640947
-0.071  -0.079  0.104376  0.0655926
-0.069  -0.079  0.25001  0.0710397
-0.067  -0.079  0.183177  0.0617321
-0.065  -0.079  0.200615  0.0562702
-0.063  -0.079  0.291814  0.0659018
-0.061  -0.079  0.218854  0.0591195
-0.059  -0.079  0.250389  0.0645506
-0.057  -0.079  0.223642  0.0618075
-0.055  -0.079  0.178812  0.0559541
-0.053  -0.079  0.148834  0.054325
-0.051  -0.079  0.331963  0.0663711
-0.049  -0.079  0.283667  0.0596064
-0.047  -0.079  0.252496  0.0587223
-0.045  -0.079  0.214105  0.0552727
-0.043  -0.079  0.269656  0.0566781
-0.041  -0.079  0.245968  0.0577029
-0.039  -0.079  0.343375  0.0700308
-0.037  -0.079  0.307253  0.0706879
-0.035  -0.079  0.249423  0.0641366
-0.033  -0.079  0.288557  0.0707179
-0.031  -0.079  0.394695  0.0791041
-0.029  -0.079  0.42297  0.0701482
-0.027  -0.079  0.411864  0.0686864
-0.025  -0.079  0.403529  0.0770768
-0.023  -0.079  0.313626  0.0714467
-0.021  -0.079  0.324408  0.0633489
-0.019  -0.079  0.345604  0.0704441
-0.017  -0.079  0.425232  0.0753833
-0.015  -0.079  0.572062  0.0895532
-0.013  -0.079  0.46882  0.0776513
-0.011  -0.079  0.449296  0.0784178
-0.009  -0.079  0.432971  0.0777013
-0.007  -0.079  0.394425  0.0756996
-0.005  -0.079  0.36732  0.0713856
-0.003  -0.079  0.378483  0.0757576
-0.001  -0.079  0.414351  0.0858308
0.001  -0.079  0.347195  0.053477
0.003  -0.079  0.458216  0.0798716
0.005  -0.079  0.50085  0.0815907
0.007  -0.079  0.403676  0.0765905
0.009  -0.079  0.356197  0.0694182
0.011  -0.079  0.547376  0.0803994
0.013  -0.079  0.390672  0.0690433
0.015  -0.079  0.36899  0.0740655
0.017  -0.079  0.453913  0.0735273
0.019  -0.079  0.314546  0.068604
0.021  -0.079  0.47935  0.0804961
0.023  -0.079  0.291802  0.066475
0.025  -0.079  0.512975  0.0845733
0.027  -0.079  0.171021  0.0541046
0.029  -0.079  0.233571  0.0630594
0.031  -0.079  0.340141  0.0650267
0.033  -0.079  0.326678  0.0654461
0.035  -0.079  0.248727  0.060911
0.037  -0.079  0.313013  0.0632634
0.039  -0.079  0.201206  0.0641914
0.041  -0.079  0.357478  0.0775505
0.043  -0.079  0.269706  0.0675934
0.045  -0.079  0.318189  0.0719117
0.047  -0.079  0.283778  0.0556143
0.049  -0.079  0.292047  0.0669237
0.051  -0.079  0.168272  0.0511103
0.053  -0.079  0.192455  0.0605287
0.055  -0.079  0.169379  0.0521452
0.057  -0.079  0.21427  0.0556183
0.059  -0.079  0.184883  0.0574197
0.061  -0.079  0.119294  0.0549501
0.063  -0.079  0.242629  0.0658764
0.065  -0.079  0.242071  0.0607113
0.067  -0.079  0.19675  0.0641389
0.069  -0.079  0.124142  0.0561779
0.071  -0.079  0.0674593  0.0459262
0.073  -0.079  0.124117  0.0688673
0.075  -0.079  -0.0341278  0.0581798
0.077  -0.079  0.167625  0.0643953
0.079  -0.079  0.112607  0.0592161
0.081  -0.079  0.192818  0.0871344
0.083  -0.079  0.0306991  0.0813927
0.085  -0.079  0.0569266  0.0731638
0.087  -0.079  0.166296  0.224026
0.089  -0.079  1.25271  1.25277
-0.089  -0.077  0  0
-0.087  -0.077  -0.0775594  0.0765013
-0.085  -0.077  0.098151  0.0696351
-0.083  -0.077  0.0980249  0.0860361
-0.081  -0.077  0.120104  0.0723337
-0.079  -0.077  0.134056  0.081703
-0.077  -0.077  0.127719  0.0695463
-0.075  -0.077  0.190195  0.0633266
-0.073  -0.077  0.149675  0.0667776
-0.071  -0.077  0.332095  0.0804734
-0.069  -0.077  0.11972  0.0591108
-0.067  -0.077  0.223803  0.0578764
-0.065  -0.077  0.0720107  0.0542459
-0.063  -0.077  0.142292  0.0590681
-0.061  -0.077  0.255373  0.06295
-0.059  -0.077  0.217352  0.0595794
-0.057  -0.077  0.260824  0.0631659
-0.055  -0.077  0.178563  0.0558561
-0.053  -0.077  0.194495  0.0697708
-0.051  -0.077  0.211649  0.0580636
-0.049  -0.077  0.188482  0.0578377
-0.047  -0.077  0.298034  0.0643311
-0.045  -0.077  0.34687  0.0649046
-0.043  -0.077  0.251498  0.0686463
-0.041  -0.077  0.363152  0.0681898
-0.039  -0.077  0.37054  0.0715817
-0.037  -0.077  0.177852  0.0525678
-0.035  -0.077  0.390477  0.0769833
-0.033  -0.077  0.286055  0.0608109
-0.031  -0.077  0.273404  0.0659846
-0.029  -0.077  0.374414  0.0765745
-0.027  -0.077  0.536099  0.0864194
-0.025  -0.077  0.504209  0.0736344
-0.023  -0.077  0.38346  0.0729818
-0.021  -0.077  0.300245  0.0689309
-0.019  -0.077  0.429308  0.0822643
-0.017  -0.077  0.492865  0.0853653
-0.015  -0.077  0.233242  0.067533
-0.013  -0.077  0.318397  0.0684447
-0.011  -0.077  0.373604  0.0728174
-0.009  -0.077  0.539189  0.0809708
-0.007  -0.077  0.398772  0.0746629
-0.005  -0.077  0.42656  0.074637
-0.003  -0.077  0.49771  0.0879119
-0.001  -0.077  0.406646  0.0800652
0.001  -0.077  0.487684  0.064385
0.003  -0.077  0.536096  0.0966757
0.005  -0.077  0.465367  0.0879907
0.007  -0.077  0.492119  0.083086
0.009  -0.077  0.427024  0.0756904
0.011  -0.077  0.50595  0.0764268
0.013  -0.077  0.477312  0.0827231
0.015  -0.077  0.320756  0.0596122
0.017  -0.077  0.44221  0.0806221
0.019  -0.077  0.433551  0.0793884
0.021  -0.077  0.462884  0.0773609
0.023  -0.077  0.420495  0.0785213
0.025  -0.077  0.281191  0.0597121
0.027  -0.077  0.438312  0.0747124
0.029  -0.077  0.259348  0.0702745
0.031  -0.077  0.352144  0.0658586
0.033  -0.077  0.273907  0.0575071
0.035  -0.077  0.306798  0.069223
0.037  -0.077  0.263914  0.0634525
0.039  -0.077  0.291175  0.0598102
0.041  -0.077  0.285136  0.0595758
0.043  -0.077  0.347912  0.0765694
0.045  -0.077  0.281788  0.0651823
0.047  -0.077  0.457404  0.0760233
0.049  -0.077  0.256471  0.0672872
0.051  -0.077  0.208813  0.0698054
0.053  -0.077  0.105243  0.0529779
0.055  -0.077  0.269395  0.0679911
0.057  -0.077  0.307581  0.0644387
0.059  -0.077  0.174915  0.0646262
0.061  -0.077  0.162142  0.0543279
0.063  -0.077  0.160912  0.0574119
0.065  -0.077  0.185258  0.0549345
0.067  -0.077  0.157058  0.0599207
0.069  -0.077  0.170819  0.0623977
0.071  -0.077  0.0431097  0.0457106
0.073  -0.077  0.117559  0.0609935
0.075  -0.077  0.247905  0.0729014
0.077  -0.077  0.238998  0.0764708
0.079  -0.077  0.161287  0.0688268
0.081  -0.077  0.0268787  0.0782289
0.083  -0.077  0.0236657  0.0759608
0.085  -0.077  0.0997716  0.070557
0.087  -0.077  0.104223  0.104227
0.089  -0.077  0  0
-0.089  -0.075  0  0
-0.087  -0.075  0.315717  0.206689
-0.085  -0.075  0.113764  0.0939909
-0.083  -0.075  0.177258  0.0928017
-0.081  -0.075  0.138776  0.0798156
-0.079  -0.075  0.167157  0.0677315
-0.077  -0.075  0.253681  0.0840706
-0.075  -0.075  0.227357  0.0709706
-0.073  -0.075  0.13324  0.0611909
-0.071  -0.075  0.153769  0.0569454
-0.069  -0.075  0.124576  0.0661385
-0.067  -0.075  0.106879  0.0559144
-0.065  -0.075  0.232312  0.0638347
-0.063  -0.075  0.184481  0.0564854
-0.061  -0.075  0.229416  0.06715
-0.059  -0.075  0.25196  0.0640362
-0.057  -0.075  0.220738  0.05633
-0.055  -0.075  0.327552  0.0661861
-0.053  -0.075  0.402917  0.0746729
-0.051  -0.075  0.142651  0.0585483
-0.049  -0.075  0.292075  0.0608188
-0.047  -0.075  0.2852  0.0614433
-0.045  -0.075  0.453636  0.0864634
-0.043  -0.075  0.369613  0.070937
-0.041  -0.075  0.397136  0.0708152
-0.039  -0.075  0.418822  0.0755982
-0.037  -0.075  0.349395  0.0751724
-0.035  -0.075  0.312776  0.0675754
-0.033  -0.075  0.369324  0.0696792
-0.031  -0.075  0.355034  0.0664805
-0.029  -0.075  0.342219  0.0734944
-0.027  -0.075  0.430955  0.0767665
-0.025  -0.075  0.391079  0.0750424
-0.023  -0.075  0.384067  0.0706539
-0.021  -0.075  0.471221  0.0770914
-0.019  -0.075  0.337793  0.0643675
-0.017  -0.075  0.328914  0.0566482
-0.015  -0.075  0.616322  0.0879535
-0.013  -0.075  0.494335  0.0832428
-0.011  -0.075  0.38327  0.0718457
-0.009  -0.075  0.554609  0.0826967
-0.007  -0.075  0.415425  0.0761998
-0.005  -0.075  0.491671  0.0832355
-0.003  -0.075  0.327327  0.0724724
-0.001  -0.075  0.589446  0.105277
0.001  -0.075  0.531137  0.0659981
0.003  -0.075  0.494008  0.0849478
0.005  -0.075  0.429142  0.0752988
0.007  -0.075  0.459962  0.0758279
0.009  -0.075  0.712348  0.0989158
0.011  -0.075  0.41595  0.0737556
0.013  -0.075  0.438249  0.0781067
0.015  -0.075  0.343311  0.0742966
0.017  -0.075  0.429521  0.0692566
0.019  -0.075  0.350831  0.0632806
0.021  -0.075  0.484945  0.0742316
0.023  -0.075  0.426725  0.0762926
0.025  -0.075  0.380728  0.07645
0.027  -0.075  0.405047  0.0726669
0.029  -0.075  0.427357  0.0714492
0.031  -0.075  0.45955  0.078083
0.033  -0.075  0.382706  0.0708556
0.035  -0.075  0.288009  0.065749
0.037  -0.075  0.196306  0.0649143
0.039  -0.075  0.390434  0.0813571
0.041  -0.075  0.371345  0.0702512
0.043  -0.075  0.213008  0.0557207
0.045  -0.075  0.335303  0.0722251
0.047  -0.075  0.269735  0.0670775
0.049  -0.075  0.333562  0.0738507
0.051  -0.075  0.323048  0.0646398
0.053  -0.075  0.290164  0.0665184
0.055  -0.075  0.363831  0.0717129
0.057  -0.075  0.276318  0.0669986
0.059  -0.075  0.210045  0.0616676
0.061  -0.075  0.235069  0.0607555
0.063  -0.075  0.298781  0.0639974
0.065  -0.075  0.264258  0.0661608
0.067  -0.075  0.228039  0.0608519
0.069  -0.075  0.273059  0.0693399
0.071  -0.075  0.125829  0.0612474
0.073  -0.075  0.052144  0.0614297
0.075  -0.075  0.0887935  0.0597361
0.077  -0.075  0.123339  0.0726905
0.079  -0.075  0.179248  0.0785674
0.081  -0.075  0.100752  0.0735312
0.083  -0.075  0.117384  0.0833499
0.085  -0.075  0.101565  0.0718504
0.087  -0.075  0.304531  0.199216
0.089  -0.075  1.25163  1.25168
-0.089  -0.073  0  0
-0.087  -0.073  -0.136692  0.0966562
-0.085  -0.073  0.0193904  0.0623273
-0.083  -0.073  0.0137122  0.0792931
-0.081  -0.073  0.00300311  0.0788885
-0.079  -0.073  0.167204  0.0741703
-0.077  -0.073  0.177625  0.072561
-0.075  -0.073  0.177721  0.0735657
-0.073  -0.073  0.104055  0.0565527
-0.071  -0.073  0.123293  0.0529765
-0.069  -0.073  0.180393  0.0525504
-0.067  -0.073  0.172753  0.0594724
-0.065  -0.073  0.269863  0.0678481
-0.063  -0.073  0.114902  0.0611003
-0.061  -0.073  0.273757  0.067319
-0.059  -0.073  0.185722  0.056812
-0.057  -0.073  0.342782  0.0679424
-0.055  -0.073  0.243044  0.05505
-0.053  -0.073  0.388096  0.074582
-0.051  -0.073  0.45027  0.0759649
-0.049  -0.073  0.263141  0.0671949
-0.047  -0.073  0.271617  0.0675469
-0.045  -0.073  0.214078  0.0592299
-0.043  -0.073  0.350004  0.0714401
-0.041  -0.073  0.431005  0.0887465
-0.039  -0.073  0.4178  0.0751944
-0.037  -0.073  0.386187  0.0739687
-0.035  -0.073  0.285535  0.072639
-0.033  -0.073  0.39483  0.0708635
-0.031  -0.073  0.30078  0.0639145
-0.029  -0.073  0.584692  0.0940377
-0.027  -0.073  0.458162  0.0811523
-0.025  -0.073  0.456968  0.0808002
-0.023  -0.073  0.416364  0.0741194
-0.021  -0.073  0.551352  0.0905251
-0.019  -0.073  0.52738  0.0879503
-0.017  -0.073  0.503342  0.0865327
-0.015  -0.073  0.437981  0.0772615
-0.013  -0.073  0.443957  0.0874713
-0.011  -0.073  0.439962  0.0705162
-0.009  -0.073  0.339527  0.0687241
-0.007  -0.073  0.444862  0.0901791
-0.005  -0.073  0.516038  0.0768832
-0.003  -0.073  0.585482  0.0839236
-0.001  -0.073  0.486013  0.0801675
0.001  -0.073  0.592177  0.0727493
0.003  -0.073  0.426727  0.0728973
0.005  -0.073  0.44463  0.0810802
0.007  -0.073  0.517484  0.0919978
0.009  -0.073  0.638202  0.0933261
0.011  -0.073  0.576382  0.0850815
0.013  -0.073  0.563506  0.0866356
0.015  -0.073  0.522303  0.0869861
0.017  -0.073  0.60079  0.0849231
0.019  -0.073  0.498917  0.0864275
0.021  -0.073  0.399521  0.075875
0.023  -0.073  0.417152  0.0787487
0.025  -0.073  0.260712  0.0599817
0.027  -0.073  0.37821  0.0715651
0.029  -0.073  0.51485  0.0884108
0.031  -0.073  0.392722  0.0762101
0.033  -0.073  0.379797  0.0763724
0.035  -0.073  0.331021  0.0733728
0.037  -0.073  0.271526  0.065448
0.039  -0.073  0.390816  0.0704609
0.041  -0.073  0.457529  0.0798411
0.043  -0.073  0.325769  0.066256
0.045  -0.073  0.352277  0.0619981
0.047  -0.073  0.275015  0.0695715
0.049  -0.073  0.338437  0.0675128
0.051  -0.073  0.400577  0.0738886
0.053  -0.073  0.216022  0.0542222
0.055  -0.073  0.237916  0.06502
0.057  -0.073  0.244834  0.0631916
0.059  -0.073  0.219353  0.0610132
0.061  -0.073  0.363987  0.070226
0.063  -0.073  0.283706  0.06011
0.065  -0.073  0.134198  0.0561576
0.067  -0.073  0.0978264  0.052882
0.069  -0.073  0.109538  0.0571627
0.071  -0.073  0.0669827  0.0551257
0.073  -0.073  0.121496  0.0539754
0.075  -0.073  0.182019  0.0702802
0.077  -0.073  0.168548  0.0717432
0.079  -0.073  0.166134  0.0794412
0.081  -0.073  0.147932  0.087298
0.083  -0.073  0.188283  0.0853361
0.085  -0.073  0.024406  0.0852117
0.087  -0.073  -0.0477621  0.1271
0.089  -0.073  -0.939652  0.939654
-0.089  -0.071  -0.68457  1.09581
-0.087  -0.071  0.204921  0.17756
-0.085  -0.071  0.373782  0.159523
-0.083  -0.071  0.255263  0.10927
-0.081  -0.071  0.0921152  0.0576929
-0.079  -0.071  0.0917319  0.0799945
-0.077  -0.071  0.189399  0.0831837
-0.075  -0.071  0.180088  0.0744469
-0.073  -0.071  0.126204  0.063871
-0.071  -0.071  0.199323  0.0587551
-0.069  -0.071  0.167688  0.0624764
-0.067  -0.071  0.160166  0.0543809
-0.065  -0.071  0.255994  0.0634986
-0.063  -0.071  0.250367  0.0625016
-0.061  -0.071  0.264579  0.0634908
-0.059  -0.071  0.263109  0.0644686
-0.057  -0.071  0.243253  0.071255
-0.055  -0.071  0.250789  0.0595215
-0.053  -0.071  0.323514  0.0735723
-0.051  -0.071  0.326197  0.0675636
-0.049  -0.071  0.312551  0.0681161
-0.047  -0.071  0.283705  0.0630848
-0.045  -0.071  0.257664  0.0624812
-0.043  -0.071  0.182779  0.0559036
-0.041  -0.071  0.434062  0.0719347
-0.039  -0.071  0.258109  0.062697
-0.037  -0.071  0.229257  0.060443
-0.035  -0.071  0.375324  0.0714539
-0.033  -0.071  0.50854  0.0797907
-0.031  -0.071  0.240228  0.0577572
-0.029  -0.071  0.470641  0.0749459
-0.027  -0.071  0.417396  0.0715064
-0.025  -0.071  0.424042  0.0771643
-0.023  -0.071  0.534606  0.099979
-0.021  -0.071  0.471131  0.071312
-0.019  -0.071  0.435681  0.072172
-0.017  -0.071  0.603231  0.0884349
-0.015  -0.071  0.608643  0.0886264
-0.013  -0.071  0.488599  0.0742431
-0.011  -0.071  0.607625  0.0916194
-0.009  -0.071  0.55207  0.0828901
-0.007  -0.071  0.663201  0.0968974
-0.005  -0.071  0.538146  0.0793992
-0.003  -0.071  0.519148  0.0979079
-0.001  -0.071  0.560806  0.0919462
0.001  -0.071  0.587851  0.0661456
0.003  -0.071  0.710007  0.0958167
0.005  -0.071  0.605731  0.0934916
0.007  -0.071  0.709498  0.104372
0.009  -0.071  0.528272  0.084521
0.011  -0.071  0.494562  0.0766299
0.013  -0.071  0.522494  0.0860927
0.015  -0.071  0.48581  0.0784765
0.017  -0.071  0.714497  0.095263
0.019  -0.071  0.618862  0.0942461
0.021  -0.071  0.523934  0.0778872
0.023  -0.071  0.527931  0.0852506
0.025  -0.071  0.380438  0.0703103
0.027  -0.071  0.447395  0.0770431
0.029  -0.071  0.411962  0.0729528
0.031  -0.071  0.43117  0.0770467
0.033  -0.071  0.357334  0.0763229
0.035  -0.071  0.410513  0.0746148
0.037  -0.071  0.390951  0.0708551
0.039  -0.071  0.501813  0.0818704
0.041  -0.071  0.349572  0.0664162
0.043  -0.071  0.251119  0.0542657
0.045  -0.071  0.234252  0.0593709
0.047  -0.071  0.379675  0.0775377
0.049  -0.071  0.318807  0.0662557
0.051  -0.071  0.260564  0.0600744
0.053  -0.071  0.23549  0.0710359
0.055  -0.071  0.250875  0.0580201
0.057  -0.071  0.17039  0.0563432
0.059  -0.071  0.224316  0.0679393
0.061  -0.071  0.243147  0.0599049
0.063  -0.071  0.118035  0.0589243
0.065  -0.071  0.199844  0.0555208
0.067  -0.071  0.170733  0.0613054
0.069  -0.071  0.228229  0.0638157
0.071  -0.071  0.101936  0.0585478
0.073  -0.071  0.161413  0.0529605
0.075  -0.071  0.0848864  0.0560137
0.077  -0.071  0.129452  0.0742275
0.079  -0.071  0.203345  0.0751002
0.081  -0.071  -0.0718621  0.0505147
0.083  -0.071  0.11609  0.0811104
0.085  -0.071  0.248525  0.123099
0.087  -0.071  0.114272  0.146357
0.089  -0.071  0  0
-0.089  -0.069  -0.93892  0.938922
-0.087  -0.069  0.0302911  0.122573
-0.085  -0.069  0.163601  0.10846
-0.083  -0.069  0.130652  0.0989675
-0.081  -0.069  0.225094  0.0837031
-0.079  -0.069  0.412724  0.0994061
-0.077  -0.069  0.119878  0.0621353
-0.075  -0.069  0.262979  0.0802402
-0.073  -0.069  0.175861  0.0660908
-0.071  -0.069  0.151617  0.0691439
-0.069  -0.069  0.145518  0.0526141
-0.067  -0.069  0.18626  0.0631283
-0.065  -0.069  0.191764  0.0628543
-0.063  -0.069  0.181562  0.0575862
-0.061  -0.069  0.244349  0.0568057
-0.059  -0.069  0.238438  0.0666327
-0.057  -0.069  0.297238  0.0676898
-0.055  -0.069  0.341587  0.0698271
-0.053  -0.069  0.237479  0.0591963
-0.051  -0.069  0.326769  0.0665611
-0.049  -0.069  0.269098  0.064138
-0.047  -0.069  0.359287  0.0768467
-0.045  -0.069  0.374832  0.0704324
-0.043  -0.069  0.465127  0.0860684
-0.041  -0.069  0.451256  0.0683551
-0.039  -0.069  0.266574  0.0540178
-0.037  -0.069  0.354083  0.0785864
-0.035  -0.069  0.373238  0.0760732
-0.033  -0.069  0.39418  0.072664
-0.031  -0.069  0.522685  0.0858998
-0.029  -0.069  0.433333  0.0821683
-0.027  -0.069  0.497571  0.0754836
-0.025  -0.069  0.497097  0.0831774
-0.023  -0.069  0.527598  0.0924453
-0.021  -0.069  0.633142  0.089819
-0.019  -0.069  0.554268  0.0837861
-0.017  -0.069  0.431281  0.0710076
-0.015  -0.069  0.616304  0.094362
-0.013  -0.069  0.686674  0.104648
-0.011  -0.069  0.770316  0.0923128
-0.009  -0.069  0.554141  0.0861905
-0.007  -0.069  0.577586  0.0925645
-0.005  -0.069  0.730624  0.0999972
-0.003  -0.069  0.497194  0.090102
-0.001  -0.069  0.605074  0.102585
0.001  -0.069  0.591174  0.0672717
0.003  -0.069  0.607927  0.0946155
0.005  -0.069  0.52001  0.0813618
0.007  -0.069  0.686728  0.0893107
0.009  -0.069  0.525829  0.077651
0.011  -0.069  0.614188  0.0886358
0.013  -0.069  0.690682  0.092623
0.015  -0.069  0.436751  0.0789389
0.017  -0.069  0.588116  0.0856979
0.019  -0.069  0.561286  0.0861956
0.021  -0.069  0.528078  0.0911009
0.023  -0.069  0.545629  0.0810345
0.025  -0.069  0.453241  0.0914927
0.027  -0.069  0.534741  0.0828144
0.029  -0.069  0.491246  0.0827041
0.031  -0.069  0.395586  0.0723149
0.033  -0.069  0.417669  0.0795637
0.035  -0.069  0.340946  0.0715123
0.037  -0.069  0.419841  0.070305
0.039  -0.069  0.360527  0.0719077
0.041  -0.069  0.394223  0.0757763
0.043  -0.069  0.450784  0.0809831
0.045  -0.069  0.319843  0.0696682
0.047  -0.069  0.247679  0.0592694
0.049  -0.069  0.432549  0.0748895
0.051  -0.069  0.326136  0.0698196
0.053  -0.069  0.381108  0.0783714
0.055  -0.069  0.329465  0.0716078
0.057  -0.069  0.156524  0.055368
0.059  -0.069  0.185062  0.051975
0.061  -0.069  0.202032  0.0492208
0.063  -0.069  0.335802  0.0714829
0.065  -0.069  0.252435  0.061089
0.067  -0.069  0.202143  0.0553245
0.069  -0.069  0.208989  0.065088
0.071  -0.069  0.134715  0.0542462
0.073  -0.069  0.179468  0.0685995
0.075  -0.069  0.114462  0.0689016
0.077  -0.069  0.170094  0.0726459
0.079  -0.069  0.143063  0.0705332
0.081  -0.069  0.0952118  0.0890502
0.083  -0.069  0.246452  0.10733
0.085  -0.069  0.350509  0.143507
0.087  -0.069  0.0247004  0.114662
0.089  -0.069  -0.93892  0.938922
-0.089  -0.067  -0.938572  0.938573
-0.087  -0.067  0.376832  0.188503
-0.085  -0.067  -0.0793782  0.105713
-0.083  -0.067  0.105008  0.0816293
-0.081  -0.067  0.078305  0.0881377
-0.079  -0.067  0.0259814  0.069325
-0.077  -0.067  0.189066  0.0798856
-0.075  -0.067  0.14802  0.0696417
-0.073  -0.067  0.181702  0.0670887
-0.071  -0.067  0.220863  0.0625054
-0.069  -0.067  0.244984  0.0691509
-0.067  -0.067  0.163303  0.0558213
-0.065  -0.067  0.101509  0.0586924
-0.063  -0.067  0.257651  0.0728905
-0.061  -0.067  0.23552  0.0571038
-0.059  -0.067  0.135637  0.0523651
-0.057  -0.067  0.328475  0.0710812
-0.055  -0.067  0.256941  0.0636685
-0.053  -0.067  0.249657  0.0619774
-0.051  -0.067  0.264603  0.0573006
-0.049  -0.067  0.205573  0.0559848
-0.047  -0.067  0.274327  0.0580926
-0.045  -0.067  0.276086  0.0646744
-0.043  -0.067  0.315992  0.0690603
-0.041  -0.067  0.329041  0.0648808
-0.039  -0.067  0.314414  0.0603174
-0.037  -0.067  0.349146  0.0732957
-0.035  -0.067  0.414149  0.073098
-0.033  -0.067  0.375655  0.0799806
-0.031  -0.067  0.309306  0.0600911
-0.029  -0.067  0.581694  0.0873353
-0.027  -0.067  0.530282  0.0844039
-0.025  -0.067  0.50341  0.074905
-0.023  -0.067  0.522381  0.0819875
-0.021  -0.067  0.515143  0.0785761
-0.019  -0.067  0.500356  0.0696145
-0.017  -0.067  0.610829  0.0957451
-0.015  -0.067  0.469569  0.0882197
-0.013  -0.067  0.766339  0.103123
-0.011  -0.067  0.560382  0.0765588
-0.009  -0.067  0.516869  0.0844261
-0.007  -0.067  0.715292  0.0986988
-0.005  -0.067  0.671014  0.0908972
-0.003  -0.067  0.710426  0.108031
-0.001  -0.067  0.581852  0.0988157
0.001  -0.067  0.727329  0.0797759
0.003  -0.067  0.645623  0.0961748
0.005  -0.067  0.486414  0.0790696
0.007  -0.067  0.4927  0.0809999
0.009  -0.067  0.635322  0.0952759
0.011  -0.067  0.628696  0.0907338
0.013  -0.067  0.732108  0.0998747
0.015  -0.067  0.541598  0.083459
0.017  -0.067  0.38405  0.0868516
0.019  -0.067  0.651266  0.0909866
0.021  -0.067  0.601624  0.0903947
0.023  -0.067  0.504838  0.0810923
0.025  -0.067  0.612313  0.0779681
0.027  -0.067  0.513771  0.0774354
0.029  -0.067  0.395299  0.0697106
0.031  -0.067  0.369928  0.0773989
0.033  -0.067  0.37962  0.0687445
0.035  -0.067  0.406479  0.0742733
0.037  -0.067  0.453901  0.0772534
0.039  -0.067  0.387163  0.0756201
0.041  -0.067  0.512391  0.0864883
0.043  -0.067  0.267492  0.0559664
0.045  -0.067  0.364764  0.0621694
0.047  -0.067  0.240583  0.056325
0.049  -0.067  0.289681  0.0608326
0.051  -0.067  0.289508  0.0722187
0.053  -0.067  0.221592  0.0639559
0.055  -0.067  0.275315  0.0640311
0.057  -0.067  0.237537  0.0640364
0.059  -0.067  0.21439  0.0620208
0.061  -0.067  0.221508  0.0569
0.063  -0.067  0.213872  0.0591214
0.065  -0.067  0.306594  0.0720805
0.067  -0.067  0.308804  0.0695096
0.069  -0.067  0.192839  0.0686111
0.071  -0.067  0.283377  0.0708947
0.073  -0.067  0.168144  0.0674844
0.075  -0.067  0.155808  0.065996
0.077  -0.067  0.167772  0.0584535
0.079  -0.067  0.14214  0.0614798
0.081  -0.067  0.117694  0.08381
0.083  -0.067  0.118993  0.0938
0.085  -0.067  0.165395  0.104069
0.087  -0.067  0  0
0.089  -0.067  0  0
-0.089  -0.065  0.676155  0.919067
-0.087  -0.065  0.0541527  0.122366
-0.085  -0.065  0.310093  0.149229
-0.083  -0.065  0.120444  0.0781719
-0.081  -0.065  0.0978933  0.0724687
-0.079  -0.065  0.306033  0.0960848
-0.077  -0.065  0.1613  0.0765926
-0.075  -0.065  0.160788  0.0596641
-0.073  -0.065  0.141246  0.0611322
-0.071  -0.065  0.181583  0.0595083
-0.069  -0.065  0.219839  0.0639891
-0.067  -0.065  0.102114  0.0508089
-0.065  -0.065  0.326055  0.0701175
-0.063  -0.065  0.334974  0.0712727
-0.061  -0.065  0.14398  0.0562761
-0.059  -0.065  0.436039  0.0751741
-0.057  -0.065  0.29805  0.0598728
-0.055  -0.065  0.221914  0.0652522
-0.053  -0.065  0.235282  0.0608388
-0.051  -0.065  0.334878  0.0738787
-0.049  -0.065  0.27207  0.0611622
-0.047  -0.065  0.472744  0.0771665
-0.045  -0.065  0.381808  0.0696923
-0.043  -0.065  0.315284  0.0630511
-0.041  -0.065  0.270423  0.0613608
-0.039  -0.065  0.420484  0.0740324
-0.037  -0.065  0.366858  0.0665534
-0.035  -0.065  0.474128  0.0836153
-0.033  -0.065  0.51153  0.0801563
-0.031  -0.065  0.542098  0.0916482
-0.029  -0.065  0.406218  0.0788346
-0.027  -0.065  0.463304  0.0766895
-0.025  -0.065  0.458682  0.0795788
-0.023  -0.065  0.528034  0.0953188
-0.021  -0.065  0.590484  0.0829567
-0.019  -0.065  0.696242  0.0870744
-0.017  -0.065  0.689556  0.0970638
-0.015  -0.065  0.732154  0.0971987
-0.013  -0.065  0.695849  0.102291
-0.011  -0.065  0.60096  0.0822501
-0.009  -0.065  0.650769  0.0945778
-0.007  -0.065  0.717063  0.0935392
-0.005  -0.065  0.671137  0.0906573
-0.003  -0.065  0.508357  0.0963206
-0.001  -0.065  0.636013  0.0959537
0.001  -0.065  0.602523  0.0686222
0.003  -0.065  0.645991  0.0952247
0.005  -0.065  0.667889  0.102188
0.007  -0.065  0.664584  0.088701
0.009  -0.065  0.727794  0.0970544
0.011  -0.065  0.600119  0.100625
0.013  -0.065  0.633998  0.0902563
0.015  -0.065  0.599908  0.0844914
0.017  -0.065  0.517834  0.0872123
0.019  -0.065  0.529386  0.0909347
0.021  -0.065  0.735799  0.0908759
0.023  -0.065  0.574761  0.0913625
0.025  -0.065  0.686828  0.0961443
0.027  -0.065  0.495232  0.0820535
0.029  -0.065  0.374623  0.0738797
0.031  -0.065  0.485252  0.0808499
0.033  -0.065  0.404119  0.0763472
0.035  -0.065  0.441124  0.0741828
0.037  -0.065  0.359392  0.0688138
0.039  -0.065  0.536736  0.081752
0.041  -0.065  0.388111  0.0755758
0.043  -0.065  0.452877  0.085394
0.045  -0.065  0.348461  0.0710079
0.047  -0.065  0.332295  0.0728824
0.049  -0.065  0.247485  0.0645792
0.051  -0.065  0.445786  0.0998247
0.053  -0.065  0.243192  0.0632502
0.055  -0.065  0.291759  0.0651687
0.057  -0.065  0.300016  0.0629872
0.059  -0.065  0.208928  0.0635689
0.061  -0.065  0.17271  0.0566659
0.063  -0.065  0.215688  0.0615127
0.065  -0.065  0.211927  0.0554306
0.067  -0.065  0.130527  0.0539314
0.069  -0.065  0.271078  0.0696154
0.071  -0.065  0.162165  0.0629812
0.073  -0.065  0.200307  0.0638101
0.075  -0.065  0.0850765  0.0557815
0.077  -0.065  0.0802562  0.0661973
0.079  -0.065  0.19447  0.090665
0.081  -0.065  0.222139  0.0960705
0.083  -0.065  0.198479  0.0939443
0.085  -0.065  0.0893176  0.121424
0.087  -0.065  0.284389  0.186641
0.089  -0.065  0  0
-0.089  -0.063  0  0
-0.087  -0.063  0.562417  0.229677
-0.085  -0.063  0.225402  0.129742
-0.083  -0.063  0.133209  0.0664622
-0.081  -0.063  0.0393082  0.0867793
-0.079  -0.063  0.221534  0.0948675
-0.077  -0.063  0.234857  0.0737554
-0.075  -0.063  0.150878  0.0725896
-0.073  -0.063  0.104789  0.0628095
-0.071  -0.063  0.118938  0.0644234
-0.069  -0.063  0.229037  0.0651795
-0.067  -0.063  0.13611  0.0614646
-0.065  -0.063  0.201767  0.0590994
-0.063  -0.063  0.294708  0.064292
-0.061  -0.063  0.221733  0.062268
-0.059  -0.063  0.276327  0.0723472
-0.057  -0.063  0.370773  0.0742126
-0.055  -0.063  0.343703  0.0778911
-0.053  -0.063  0.367624  0.0755567
-0.051  -0.063  0.259003  0.064415
-0.049  -0.063  0.238852  0.0562544
-0.047  -0.063  0.345821  0.0741447
-0.045  -0.063  0.324389  0.0690498
-0.043  -0.063  0.375434  0.0799765
-0.041  -0.063  0.402582  0.0730697
-0.039  -0.063  0.429  0.0764605
-0.037  -0.063  0.372837  0.0733687
-0.035  -0.063  0.468887  0.077196
-0.033  -0.063  0.525589  0.0825832
-0.031  -0.063  0.594865  0.0932584
-0.029  -0.063  0.484803  0.0758847
-0.027  -0.063  0.627718  0.0899398
-0.025  -0.063  0.545693  0.0878093
-0.023  -0.063  0.760316  0.0994649
-0.021  -0.063  0.592377  0.0920894
-0.019  -0.063  0.574795  0.0813064
-0.017  -0.063  0.798963  0.098695
-0.015  -0.063  0.652176  0.096358
-0.013  -0.063  0.679415  0.0940957
-0.011  -0.063  0.805331  0.0987567
-0.009  -0.063  0.754862  0.0996092
-0.007  -0.063  0.647497  0.0949287
-0.005  -0.063  0.623391  0.0894399
-0.003  -0.063  0.652268  0.103081
-0.001  -0.063  0.724158  0.10406
0.001  -0.063  0.745045  0.0767389
0.003  -0.063  0.667973  0.0926407
0.005  -0.063  0.735309  0.0968218
0.007  -0.063  0.720102  0.0936036
0.009  -0.063  0.805509  0.103586
0.011  -0.063  0.595104  0.0851814
0.013  -0.063  0.773136  0.0970619
0.015  -0.063  0.711127  0.108754
0.017  -0.063  0.594952  0.0877376
0.019  -0.063  0.792606  0.103216
0.021  -0.063  0.738463  0.096952
0.023  -0.063  0.467946  0.0806164
0.025  -0.063  0.561238  0.0872971
0.027  -0.063  0.498379  0.0841942
0.029  -0.063  0.3461  0.0677058
0.031  -0.063  0.525658  0.0862309
0.033  -0.063  0.568966  0.0906457
0.035  -0.063  0.3234  0.0702409
0.037  -0.063  0.430476  0.0731618
0.039  -0.063  0.292127  0.0649589
0.041  -0.063  0.376168  0.0688488
0.043  -0.063  0.464144  0.0845649
0.045  -0.063  0.398655  0.0715908
0.047  -0.063  0.50676  0.0855808
0.049  -0.063  0.379537  0.0691491
0.051  -0.063  0.385912  0.074641
0.053  -0.063  0.254576  0.070556
0.055  -0.063  0.28091  0.0708513
0.057  -0.063  0.307501  0.0635468
0.059  -0.063  0.160348  0.0536224
0.061  -0.063  0.236728  0.0741794
0.063  -0.063  0.232871  0.0658238
0.065  -0.063  0.167939  0.0570296
0.067  -0.063  0.176249  0.0557841
0.069  -0.063  0.125078  0.0629993
0.071  -0.063  0.141994  0.0551432
0.073  -0.063  0.113756  0.064021
0.075  -0.063  0.163757  0.072416
0.077  -0.063  0.242652  0.0743538
0.079  -0.063  0.0849234  0.0835667
0.081  -0.063  0.0385099  0.0846647
0.083  -0.063  0.080674  0.104805
0.085  -0.063  0.109429  0.107522
0.087  -0.063  0.0727401  0.202689
0.089  -0.063  0  0
-0.089  -0.061  0  0
-0.087  -0.061  0.0180652  0.117023
-0.085  -0.061  0.121433  0.107022
-0.083  -0.061  0.138304  0.0989699
-0.081  -0.061  0.064688  0.0817219
-0.079  -0.061  0.20145  0.0895912
-0.077  -0.061  0.0740714  0.0695196
-0.075  -0.061  0.0499728  0.0619467
-0.073  -0.061  0.242018  0.0711856
-0.071  -0.061  0.142998  0.0689353
-0.069  -0.061  0.246874  0.0623963
-0.067  -0.061  0.205618  0.0602115
-0.065  -0.061  0.279194  0.0686872
-0.063  -0.061  0.367874  0.0662287
-0.061  -0.061  0.251039  0.0623393
-0.059  -0.061  0.30025  0.0648428
-0.057  -0.061  0.235866  0.0659326
-0.055  -0.061  0.309714  0.0711626
-0.053  -0.061  0.191683  0.0539407
-0.051  -0.061  0.426621  0.0871137
-0.049  -0.061  0.419976  0.0703717
-0.047  -0.061  0.361533  0.0823288
-0.045  -0.061  0.47078  0.0822314
-0.043  -0.061  0.444363  0.0830351
-0.041  -0.061  0.542266  0.089227
-0.039  -0.061  0.512523  0.0776633
-0.037  -0.061  0.437212  0.0893153
-0.035  -0.061  0.499916  0.095435
-0.033  -0.061  0.612229  0.0878315
-0.031  -0.061  0.574432  0.0968126
-0.029  -0.061  0.587695  0.089626
-0.027  -0.061  0.581242  0.0877806
-0.025  -0.061  0.583278  0.0900893
-0.023  -0.061  0.653727  0.089011
-0.021  -0.061  0.632559  0.0913013
-0.019  -0.061  0.600185  0.0946875
-0.017  -0.061  0.748599  0.100132
-0.015  -0.061  0.611235  0.0872007
-0.013  -0.061  0.777218  0.0968245
-0.011  -0.061  0.636999  0.0932845
-0.009  -0.061  0.643693  0.0950205
-0.007  -0.061  0.703217  0.0933115
-0.005  -0.061  0.812344  0.100357
-0.003  -0.061  0.755809  0.109287
-0.001  -0.061  0.717978  0.101305
0.001  -0.061  0.589361  0.0702576
0.003  -0.061  0.782162  0.11143
0.005  -0.061  0.85524  0.0993979
0.007  -0.061  0.796434  0.111682
0.009  -0.061  0.748579  0.0985066
0.011  -0.061  0.847664  0.0995266
0.013  -0.061  0.873747  0.121063
0.015  -0.061  0.759085  0.102934
0.017  -0.061  0.875017  0.106747
0.019  -0.061  0.742722  0.0975706
0.021  -0.061  0.523132  0.0756959
0.023  -0.061  0.526637  0.0823513
0.025  -0.061  0.465828  0.0744682
0.027  -0.061  0.59538  0.0879414
0.029  -0.061  0.683246  0.0937298
0.031  -0.061  0.732156  0.0929303
0.033  -0.061  0.424612  0.0781376
0.035  -0.061  0.527784  0.095626
0.037  -0.061  0.474623  0.0761934
0.039  -0.061  0.442655  0.069616
0.041  -0.061  0.610383  0.0893195
0.043  -0.061  0.321349  0.0750567
0.045  -0.061  0.365986  0.0658264
0.047  -0.061  0.433816  0.0958083
0.049  -0.061  0.247518  0.0634709
0.051  -0.061  0.24636  0.0522583
0.053  -0.061  0.330135  0.0675281
0.055  -0.061  0.397704  0.0721456
0.057  -0.061  0.214377  0.0561931
0.059  -0.061  0.206674  0.0556326
0.061  -0.061  0.215265  0.0625086
0.063  -0.061  0.211298  0.061199
0.065  -0.061  0.181832  0.052973
0.067  -0.061  0.181409  0.0647
0.069  -0.061  0.170859  0.0537605
0.071  -0.061  0.319688  0.079125
0.073  -0.061  0.111125  0.0740997
0.075  -0.061  0.221434  0.0725974
0.077  -0.061  0.146145  0.0779144
0.079  -0.061  0.200459  0.0769828
0.081  -0.061  0.230077  0.107378
0.083  -0.061  0.0909909  0.093455
0.085  -0.061  0.0557635  0.072783
0.087  -0.061  0.00514216  0.216646
0.089  -0.061  1.24832  1.24837
-0.089  -0.059  0  0
-0.087  -0.059  0.0977655  0.0977695
-0.085  -0.059  0.283446  0.115904
-0.083  -0.059  0.190578  0.0901326
-0.081  -0.059  0.0691059  0.0895883
-0.079  -0.059  0.273907  0.0753709
-0.077  -0.059  0.0786406  0.0525909
-0.075  -0.059  0.266319  0.0715584
-0.073  -0.059  0.178684  0.0676283
-0.071  -0.059  0.199715  0.0603294
-0.069  -0.059  0.255454  0.0656581
-0.067  -0.059  0.249266  0.068475
-0.065  -0.059  0.221251  0.065971
-0.063  -0.059  0.237263  0.0576576
-0.061  -0.059  0.190512  0.0563676
-0.059  -0.059  0.317935  0.0702756
-0.057  -0.059  0.296494  0.0734621
-0.055  -0.059  0.41347  0.0771149
-0.053  -0.059  0.261211  0.0743319
-0.051  -0.059  0.288114  0.0634036
-0.049  -0.059  0.331143  0.0718042
-0.047  -0.059  0.424816  0.0722112
-0.045  -0.059  0.434721  0.0702825
-0.043  -0.059  0.432764  0.0732909
-0.041  -0.059  0.500621  0.0890713
-0.039  -0.059  0.536912  0.0962055
-0.037  -0.059  0.450576  0.0760682
-0.035  -0.059  0.671883  0.0982093
-0.033  -0.059  0.511727  0.0869025
-0.031  -0.059  0.585072  0.0859658
-0.029  -0.059  0.511656  0.0843176
-0.027  -0.059  0.785025  0.10089
-0.025  -0.059  0.432491  0.0896056
-0.023  -0.059  0.775698  0.105875
-0.021  -0.059  0.644456  0.0859249
-0.019  -0.059  0.881706  0.121273
-0.017  -0.059  0.628936  0.0960246
-0.015  -0.059  0.874256  0.112259
-0.013  -0.059  1.00137  0.112246
-0.011  -0.059  0.7266  0.0961454
-0.009  -0.059  0.860281  0.103497
-0.007  -0.059  0.794034  0.0956741
-0.005  -0.059  0.920103  0.104928
-0.003  -0.059  0.812285  0.102064
-0.001  -0.059  0.839443  0.113155
0.001  -0.059  0.81803  0.0859351
0.003  -0.059  0.725214  0.101712
0.005  -0.059  1.0375  0.111038
0.007  -0.059  0.93679  0.105176
0.009  -0.059  0.898137  0.100602
0.011  -0.059  0.726609  0.0941464
0.013  -0.059  0.922131  0.109436
0.015  -0.059  0.800807  0.0953399
0.017  -0.059  0.811051  0.101647
0.019  -0.059  0.652552  0.100559
0.021  -0.059  0.905312  0.103672
0.023  -0.059  0.723743  0.0978984
0.025  -0.059  0.608741  0.0843779
0.027  -0.059  0.629937  0.0911041
0.029  -0.059  0.588043  0.0910884
0.031  -0.059  0.589754  0.0926238
0.033  -0.059  0.496549  0.0816082
0.035  -0.059  0.511693  0.0796424
0.037  -0.059  0.461556  0.0767817
0.039  -0.059  0.552255  0.0916666
0.041  -0.059  0.501863  0.0786526
0.043  -0.059  0.497701  0.0854211
0.045  -0.059  0.447073  0.0791888
0.047  -0.059  0.411895  0.0773829
0.049  -0.059  0.360963  0.0753754
0.051  -0.059  0.29947  0.0727602
0.053  -0.059  0.228668  0.0568621
0.055  -0.059  0.390142  0.0674564
0.057  -0.059  0.27948  0.0583099
0.059  -0.059  0.232859  0.0532854
0.061  -0.059  0.292612  0.0709691
0.063  -0.059  0.246884  0.0678654
0.065  -0.059  0.186849  0.0675683
0.067  -0.059  0.291679  0.0669547
0.069  -0.059  0.164446  0.0594029
0.071  -0.059  0.0720762  0.0557227
0.073  -0.059  0.163482  0.0670674
0.075  -0.059  0.114834  0.074411
0.077  -0.059  0.2179  0.069535
0.079  -0.059  0.236383  0.0812544
0.081  -0.059  0.179882  0.0866718
0.083  -0.059  0.2006  0.0884574
0.085  -0.059  0.058118  0.0741353
0.087  -0.059  0.288812  0.166759
0.089  -0.059  0  0
-0.089  -0.057  0  0
-0.087  -0.057  -0.218617  0.126223
-0.085  -0.057  -0.0604392  0.0622162
-0.083  -0.057  0.112806  0.111626
-0.081  -0.057  0.0712409  0.0913686
-0.079  -0.057  0.0943999  0.0626517
-0.077  -0.057  0.163263  0.0638671
-0.075  -0.057  0.123312  0.0688664
-0.073  -0.057  0.113159  0.0630611
-0.071  -0.057  0.219582  0.0633757
-0.069  -0.057  0.238809  0.0584654
-0.067  -0.057  0.288085  0.0700705
-0.065  -0.057  0.253144  0.0705347
-0.063  -0.057  0.288851  0.0634702
-0.061  -0.057  0.321431  0.0664277
-0.059  -0.057  0.26861  0.0654532
-0.057  -0.057  0.225953  0.0603608
-0.055  -0.057  0.328869  0.0676316
-0.053  -0.057  0.444972  0.0891894
-0.051  -0.057  0.32957  0.062788
-0.049  -0.057  0.344379  0.0773496
-0.047  -0.057  0.438651  0.0745575
-0.045  -0.057  0.403079  0.0794872
-0.043  -0.057  0.468982  0.0743132
-0.041  -0.057  0.474537  0.0804691
-0.039  -0.057  0.459625  0.0751583
-0.037  -0.057  0.561134  0.0809115
-0.035  -0.057  0.43667  0.0726339
-0.033  -0.057  0.496549  0.0720204
-0.031  -0.057  0.60361  0.0807548
-0.029  -0.057  0.751763  0.0988066
-0.027  -0.057  0.889455  0.109093
-0.025  -0.057  0.700587  0.096581
-0.023  -0.057  0.611619  0.0922395
-0.021  -0.057  0.808313  0.102519
-0.019  -0.057  0.8281  0.102849
-0.017  -0.057  0.937578  0.1095
-0.015  -0.057  0.922664  0.105813
-0.013  -0.057  0.78337  0.104517
-0.011  -0.057  0.785968  0.0965065
-0.009  -0.057  1.00909  0.115906
-0.007  -0.057  0.913369  0.105059
-0.005  -0.057  0.861997  0.101903
-0.003  -0.057  0.913882  0.112625
-0.001  -0.057  0.871436  0.107961
0.001  -0.057  0.957292  0.0810779
0.003  -0.057  0.874341  0.111553
0.005  -0.057  1.0866  0.116529
0.007  -0.057  0.727365  0.0982709
0.009  -0.057  0.798949  0.095975
0.011  -0.057  0.756946  0.0931881
0.013  -0.057  0.85762  0.1115
0.015  -0.057  0.748458  0.094184
0.017  -0.057  0.694969  0.096656
0.019  -0.057  0.739249  0.0957481
0.021  -0.057  0.825381  0.0969702
0.023  -0.057  0.563762  0.0819171
0.025  -0.057  0.805585  0.107503
0.027  -0.057  0.696074  0.0939562
0.029  -0.057  0.664883  0.0957357
0.031  -0.057  0.627065  0.0906655
0.033  -0.057  0.522278  0.083853
0.035  -0.057  0.679199  0.0892817
0.037  -0.057  0.45859  0.0763335
0.039  -0.057  0.56095  0.0840792
0.041  -0.057  0.487239  0.076424
0.043  -0.057  0.410422  0.0725271
0.045  -0.057  0.445653  0.0771639
0.047  -0.057  0.367152  0.0789712
0.049  -0.057  0.436508  0.0792839
0.051  -0.057  0.385286  0.0746918
0.053  -0.057  0.246833  0.0727252
0.055  -0.057  0.288882  0.0646224
0.057  -0.057  0.227572  0.068553
0.059  -0.057  0.313143  0.0730253
0.061  -0.057  0.261316  0.068668
0.063  -0.057  0.268662  0.0621381
0.065  -0.057  0.215323  0.0604262
0.067  -0.057  0.220751  0.0591327
0.069  -0.057  0.139381  0.0582599
0.071  -0.057  0.236631  0.061383
0.073  -0.057  0.115969  0.0550961
0.075  -0.057  0.0992215  0.0683241
0.077  -0.057  0.166291  0.0819961
0.079  -0.057  0.138054  0.0803274
0.081  -0.057  0.0606052  0.0729126
0.083  -0.057  0.326897  0.12079
0.085  -0.057  -0.0341833  0.0341834
0.087  -0.057  -0.0697382  0.0697383
0.089  -0.057  0  0
-0.089  -0.055  0  0
-0.087  -0.055  -0.016898  0.195948
-0.085  -0.055  0.103637  0.1199
-0.083  -0.055  0.218663  0.0973916
-0.081  -0.055  0.0253651  0.0780932
-0.079  -0.055  0.174664  0.0761781
-0.077  -0.055  0.107892  0.078288
-0.075  -0.055  0.0292556  0.0568846
-0.073  -0.055  0.193368  0.0598912
-0.071  -0.055  0.174148  0.0579576
-0.069  -0.055  0.224036  0.0714631
-0.067  -0.055  0.208158  0.0534373
-0.065  -0.055  0.341839  0.0679525
-0.063  -0.055  0.166999  0.0556629
-0.061  -0.055  0.312079  0.0710316
-0.059  -0.055  0.403754  0.0721642
-0.057  -0.055  0.42714  0.0695173
-0.055  -0.055  0.317964  0.065936
-0.053  -0.055  0.430556  0.0825879
-0.051  -0.055  0.481299  0.0799523
-0.049  -0.055  0.22439  0.0612003
-0.047  -0.055  0.521202  0.079851
-0.045  -0.055  0.375941  0.0720792
-0.043  -0.055  0.526737  0.0818427
-0.041  -0.055  0.442573  0.0829315
-0.039  -0.055  0.632365  0.105552
-0.037  -0.055  0.633457  0.0881868
-0.035  -0.055  0.391766  0.081239
-0.033  -0.055  0.531762  0.0872402
-0.031  -0.055  0.691473  0.0886842
-0.029  -0.055  0.762122  0.0969248
-0.027  -0.055  0.759875  0.0962096
-0.025  -0.055  0.650775  0.0879799
-0.023  -0.055  0.789093  0.10495
-0.021  -0.055  0.839919  0.0939055
-0.019  -0.055  0.988486  0.107211
-0.017  -0.055  0.961286  0.113185
-0.015  -0.055  0.929864  0.111673
-0.013  -0.055  1.00669  0.11732
-0.011  -0.055  0.885717  0.107698
-0.009  -0.055  1.02462  0.117517
-0.007  -0.055  1.04904  0.118565
-0.005  -0.055  0.95442  0.10223
-0.003  -0.055  0.99111  0.128542
-0.001  -0.055  1.01496  0.11547
0.001  -0.055  1.01533  0.0877299
0.003  -0.055  1.01638  0.122893
0.005  -0.055  1.06522  0.128392
0.007  -0.055  1.01112  0.124296
0.009  -0.055  0.951803  0.114027
0.011  -0.055  0.844834  0.0989778
0.013  -0.055  1.13243  0.11985
0.015  -0.055  0.772736  0.0972708
0.017  -0.055  0.911446  0.111856
0.019  -0.055  0.881651  0.104929
0.021  -0.055  0.748226  0.100036
0.023  -0.055  0.73533  0.103886
0.025  -0.055  0.841948  0.104024
0.027  -0.055  0.706886  0.092213
0.029  -0.055  0.650607  0.0939603
0.031  -0.055  0.638964  0.0909617
0.033  -0.055  0.51143  0.0798407
0.035  -0.055  0.572625  0.0868673
0.037  -0.055  0.602865  0.0847189
0.039  -0.055  0.556377  0.0822482
0.041  -0.055  0.456476  0.078866
0.043  -0.055  0.399965  0.0718798
0.045  -0.055  0.512511  0.0767282
0.047  -0.055  0.468335  0.0879792
0.049  -0.055  0.44291  0.0797757
0.051  -0.055  0.369453  0.0727945
0.053  -0.055  0.371204  0.0699723
0.055  -0.055  0.475775  0.0811505
0.057  -0.055  0.349199  0.0707125
0.059  -0.055  0.217724  0.0605219
0.061  -0.055  0.26102  0.0688465
0.063  -0.055  0.244571  0.0652488
0.065  -0.055  0.243487  0.0593255
0.067  -0.055  0.231655  0.0609856
0.069  -0.055  0.181074  0.0615126
0.071  -0.055  0.240186  0.067941
0.073  -0.055  0.322792  0.0723016
0.075  -0.055  0.218239  0.07266
0.077  -0.055  0.201604  0.0707026
0.079  -0.055  0.269139  0.0860398
0.081  -0.055  0.292358  0.10361
0.083  -0.055  0.101804  0.0966681
0.085  -0.055  0.278548  0.150091
0.087  -0.055  0.235034  0.192617
0.089  -0.055  4.20918e-12  2.29116e-06
-0.089  -0.053  0  0
-0.087  -0.053  0.303324  0.202198
-0.085  -0.053  0.26641  0.123301
-0.083  -0.053  -0.0240078  0.078559
-0.081  -0.053  0.142705  0.0857811
-0.079  -0.053  0.242356  0.0797134
-0.077  -0.053  0.111453  0.0693162
-0.075  -0.053  0.325295  0.0770152
-0.073  -0.053  0.3502  0.0912188
-0.071  -0.053  0.308449  0.0798447
-0.069  -0.053  0.265373  0.0612446
-0.067  -0.053  0.170975  0.0665588
-0.065  -0.053  0.198265  0.0759885
-0.063  -0.053  0.248435  0.061094
-0.061  -0.053  0.354461  0.0709793
-0.059  -0.053  0.379839  0.067735
-0.057  -0.053  0.32463  0.0660945
-0.055  -0.053  0.336855  0.0712909
-0.053  -0.053  0.588363  0.0928759
-0.051  -0.053  0.342922  0.0646884
-0.049  -0.053  0.413071  0.0758803
-0.047  -0.053  0.420324  0.0808485
-0.045  -0.053  0.672104  0.0973565
-0.043  -0.053  0.452778  0.081303
-0.041  -0.053  0.601799  0.0928107
-0.039  -0.053  0.665201  0.0949844
-0.037  -0.053  0.526228  0.0780412
-0.035  -0.053  0.590412  0.0894264
-0.033  -0.053  0.718664  0.097648
-0.031  -0.053  0.805644  0.103082
-0.029  -0.053  0.707757  0.0963649
-0.027  -0.053  0.692735  0.0925665
-0.025  -0.053  0.841691  0.0985209
-0.023  -0.053  0.642103  0.0934237
-0.021  -0.053  0.805869  0.105207
-0.019  -0.053  0.849413  0.10221
-0.017  -0.053  1.03703  0.116597
-0.015  -0.053  1.0065  0.110629
-0.013  -0.053  1.14191  0.120114
-0.011  -0.053  1.03452  0.118103
-0.009  -0.053  1.06934  0.116416
-0.007  -0.053  0.765448  0.0944406
-0.005  -0.053  1.07221  0.110195
-0.003  -0.053  1.15405  0.138497
-0.001  -0.053  1.03413  0.12556
0.001  -0.053  1.10235  0.0907786
0.003  -0.053  1.17416  0.129373
0.005  -0.053  1.05305  0.112359
0.007  -0.053  1.11084  0.123794
0.009  -0.053  1.05275  0.110298
0.011  -0.053  0.89522  0.106687
0.013  -0.053  0.965916  0.114002
0.015  -0.053  0.848983  0.100696
0.017  -0.053  0.924006  0.104042
0.019  -0.053  0.809765  0.102494
0.021  -0.053  0.831088  0.0988256
0.023  -0.053  0.967253  0.111917
0.025  -0.053  0.718559  0.0943328
0.027  -0.053  0.744236  0.0987455
0.029  -0.053  0.737056  0.094312
0.031  -0.053  0.672658  0.0956638
0.033  -0.053  0.777369  0.099193
0.035  -0.053  0.626522  0.100437
0.037  -0.053  0.558466  0.0914657
0.039  -0.053  0.428743  0.0820353
0.041  -0.053  0.373569  0.0641472
0.043  -0.053  0.511116  0.0798737
0.045  -0.053  0.389766  0.072892
0.047  -0.053  0.277843  0.0616197
0.049  -0.053  0.533866  0.0847054
0.051  -0.053  0.406633  0.0728452
0.053  -0.053  0.294278  0.0669411
0.055  -0.053  0.301616  0.0662142
0.057  -0.053  0.455531  0.0786618
0.059  -0.053  0.380697  0.0758471
0.061  -0.053  0.295743  0.0655932
0.063  -0.053  0.269489  0.0621127
0.065  -0.053  0.232684  0.059935
0.067  -0.053  0.345537  0.0730648
0.069  -0.053  0.402362  0.0785367
0.071  -0.053  0.253454  0.0690781
0.073  -0.053  0.153707  0.06032
0.075  -0.053  0.102329  0.0630446
0.077  -0.053  0.14342  0.0744524
0.079  -0.053  0.244446  0.0713325
0.081  -0.053  0.108447  0.0891931
0.083  -0.053  0.220691  0.109541
0.085  -0.053  0.0457299  0.114797
0.087  -0.053  -0.142842  0.101008
0.089  -0.053  -0.936457  0.936458
-0.089  -0.051  0  0
-0.087  -0.051  0.131502  0.147473
-0.085  -0.051  0.235073  0.131347
-0.083  -0.051  0.289886  0.118643
-0.081  -0.051  0.0885149  0.0811342
-0.079  -0.051  0.221869  0.0765915
-0.077  -0.051  0.0772937  0.0708095
-0.075  -0.051  0.171493  0.0764877
-0.073  -0.051  0.21113  0.0669084
-0.071  -0.051  0.212466  0.0671004
-0.069  -0.051  0.224341  0.0697589
-0.067  -0.051  0.289827  0.0715448
-0.065  -0.051  0.217035  0.0577994
-0.063  -0.051  0.267052  0.0655653
-0.061  -0.051  0.315058  0.0661058
-0.059  -0.051  0.370031  0.0724449
-0.057  -0.051  0.30912  0.0678669
-0.055  -0.051  0.336386  0.0684914
-0.053  -0.051  0.343765  0.0705009
-0.051  -0.051  0.445043  0.0842291
-0.049  -0.051  0.381547  0.0703824
-0.047  -0.051  0.517424  0.0927159
-0.045  -0.051  0.502603  0.0918725
-0.043  -0.051  0.560744  0.0850534
-0.041  -0.051  0.532254  0.0811341
-0.039  -0.051  0.603137  0.0922317
-0.037  -0.051  0.587123  0.0821956
-0.035  -0.051  0.685315  0.0857492
-0.033  -0.051  0.9129  0.10222
-0.031  -0.051  0.592082  0.0870667
-0.029  -0.051  0.926636  0.123247
-0.027  -0.051  0.759327  0.0908548
-0.025  -0.051  0.811072  0.106374
-0.023  -0.051  1.06106  0.110288
-0.021  -0.051  0.667992  0.0831196
-0.019  -0.051  0.940451  0.103531
-0.017  -0.051  1.05477  0.108702
-0.015  -0.051  1.02405  0.118724
-0.013  -0.051  1.15576  0.128928
-0.011  -0.051  0.961643  0.10393
-0.009  -0.051  1.08322  0.119577
-0.007  -0.051  1.18057  0.123552
-0.005  -0.051  1.1086  0.119814
-0.003  -0.051  1.08188  0.126382
-0.001  -0.051  1.18961  0.132209
0.001  -0.051  1.06042  0.0893485
0.003  -0.051  0.991518  0.110826
0.005  -0.051  1.24528  0.118038
0.007  -0.051  1.10113  0.119314
0.009  -0.051  0.958809  0.102121
0.011  -0.051  1.16963  0.117663
0.013  -0.051  1.1017  0.113472
0.015  -0.051  1.15501  0.119572
0.017  -0.051  1.05869  0.11543
0.019  -0.051  1.12441  0.115839
0.021  -0.051  0.870218  0.0972493
0.023  -0.051  0.951191  0.109625
0.025  -0.051  0.871811  0.109848
0.027  -0.051  0.917976  0.105532
0.029  -0.051  0.775047  0.0972806
0.031  -0.051  0.714226  0.0940508
0.033  -0.051  0.928268  0.109108
0.035  -0.051  0.850727  0.117472
0.037  -0.051  0.556905  0.0956171
0.039  -0.051  0.593109  0.0880355
0.041  -0.051  0.595274  0.0813334
0.043  -0.051  0.437516  0.087465
0.045  -0.051  0.538652  0.0868631
0.047  -0.051  0.473967  0.089732
0.049  -0.051  0.351435  0.07046
0.051  -0.051  0.286186  0.0649756
0.053  -0.051  0.375745  0.0767519
0.055  -0.051  0.38065  0.0710278
0.057  -0.051  0.276903  0.0649259
0.059  -0.051  0.392081  0.0748075
0.061  -0.051  0.244047  0.0686357
0.063  -0.051  0.269271  0.0652498
0.065  -0.051  0.30834  0.0767117
0.067  -0.051  0.236848  0.0695808
0.069  -0.051  0.226473  0.0703182
0.071  -0.051  0.180413  0.0572487
0.073  -0.051  0.221683  0.0625949
0.075  -0.051  0.217517  0.0795449
0.077  -0.051  0.102024  0.0666445
0.079  -0.051  0.0458927  0.0787949
0.081  -0.051  0.0761253  0.0723198
0.083  -0.051  0.190508  0.106441
0.085  -0.051  0.2007  0.100395
0.087  -0.051  0.204006  0.174265
0.089  -0.051  0  0
-0.089  -0.049  0  0
-0.087  -0.049  0.119676  0.153454
-0.085  -0.049  -0.0216458  0.113683
-0.083  -0.049  0.450112  0.133197
-0.081  -0.049  0.258723  0.106866
-0.079  -0.049  0.0620939  0.0725185
-0.077  -0.049  0.178087  0.082641
-0.075  -0.049  0.111465  0.0649228
-0.073  -0.049  0.207367  0.0700249
-0.071  -0.049  0.148442  0.0616668
-0.069  -0.049  0.204757  0.0740951
-0.067  -0.049  0.252724  0.0686766
-0.065  -0.049  0.216684  0.0699604
-0.063  -0.049  0.202866  0.0571204
-0.061  -0.049  0.192403  0.0623967
-0.059  -0.049  0.322813  0.0570798
-0.057  -0.049  0.367836  0.0702093
-0.055  -0.049  0.321805  0.0726783
-0.053  -0.049  0.374162  0.0756124
-0.051  -0.049  0.406856  0.0841464
-0.049  -0.049  0.452052  0.0847946
-0.047  -0.049  0.611529  0.0915295
-0.045  -0.049  0.507118  0.0756743
-0.043  -0.049  0.550389  0.0813192
-0.041  -0.049  0.530912  0.0841563
-0.039  -0.049  0.585736  0.0926961
-0.037  -0.049  0.564314  0.0936141
-0.035  -0.049  0.726265  0.0900889
-0.033  -0.049  0.747958  0.0990853
-0.031  -0.049  0.88275  0.0987321
-0.029  -0.049  0.869214  0.104251
-0.027  -0.049  0.826204  0.0960996
-0.025  -0.049  0.968815  0.11037
-0.023  -0.049  0.976142  0.116581
-0.021  -0.049  0.947427  0.113735
-0.019  -0.049  1.05941  0.11713
-0.017  -0.049  1.10624  0.113954
-0.015  -0.049  1.05579  0.110471
-0.013  -0.049  1.19433  0.119593
-0.011  -0.049  1.26489  0.124114
-0.009  -0.049  1.13744  0.116323
-0.007  -0.049  1.19502  0.115081
-0.005  -0.049  1.16226  0.116337
-0.003  -0.049  1.29385  0.131486
-0.001  -0.049  1.42267  0.142222
0.001  -0.049  1.19844  0.0946252
0.003  -0.049  1.29043  0.131197
0.005  -0.049  1.21277  0.124339
0.007  -0.049  1.53608  0.137752
0.009  -0.049  1.28004  0.120627
0.011  -0.049  1.42508  0.137992
0.013  -0.049  1.28939  0.120898
0.015  -0.049  1.17638  0.124571
0.017  -0.049  0.98986  0.109339
0.019  -0.049  0.921339  0.107329
0.021  -0.049  0.691176  0.090675
0.023  -0.049  0.971907  0.111025
0.025  -0.049  0.723923  0.0907215
0.027  -0.049  0.938636  0.108738
0.029  -0.049  0.831168  0.105333
0.031  -0.049  0.619604  0.0868421
0.033  -0.049  0.638304  0.0914477
0.035  -0.049  0.807739  0.103322
0.037  -0.049  0.736539  0.0979562
0.039  -0.049  0.427113  0.0730368
0.041  -0.049  0.452203  0.0796571
0.043  -0.049  0.405446  0.0740198
0.045  -0.049  0.568037  0.0885742
0.047  -0.049  0.539145  0.0774288
0.049  -0.049  0.412494  0.080821
0.051  -0.049  0.420326  0.0759807
0.053  -0.049  0.395677  0.0771297
0.055  -0.049  0.327556  0.0677033
0.057  -0.049  0.345448  0.0643749
0.059  -0.049  0.212418  0.0530889
0.061  -0.049  0.198086  0.0511383
0.063  -0.049  0.347044  0.0808303
0.065  -0.049  0.360795  0.0767291
0.067  -0.049  0.221601  0.0590012
0.069  -0.049  0.0716864  0.0534874
0.071  -0.049  0.245568  0.0688973
0.073  -0.049  0.176007  0.0639587
0.075  -0.049  0.0938483  0.06764
0.077  -0.049  0.104989  0.0684592
0.079  -0.049  0.0616813  0.0624417
0.081  -0.049  0.149253  0.0765734
0.083  -0.049  0.11397  0.0911229
0.085  -0.049  0.110281  0.101816
0.087  -0.049  0.230895  0.212458
0.089  -0.049  0  0
-0.089  -0.047  1.514  1.37361
-0.087  -0.047  0.142537  0.205456
-0.085  -0.047  0.143347  0.135584
-0.083  -0.047  0.177463  0.109131
-0.081  -0.047  0.207683  0.0866808
-0.079  -0.047  0.291322  0.0962152
-0.077  -0.047  0.162845  0.0662332
-0.075  -0.047  0.122223  0.0654798
-0.073  -0.047  0.0835655  0.0567469
-0.071  -0.047  0.265543  0.0705165
-0.069  -0.047  0.223891  0.066586
-0.067  -0.047  0.283987  0.0781124
-0.065  -0.047  0.313019  0.0736865
-0.063  -0.047  0.308928  0.0645616
-0.061  -0.047  0.198491  0.0643503
-0.059  -0.047  0.210121  0.0612196
-0.057  -0.047  0.356298  0.0729584
-0.055  -0.047  0.389069  0.0696013
-0.053  -0.047  0.431201  0.0768959
-0.051  -0.047  0.444904  0.08614
-0.049  -0.047  0.295964  0.059103
-0.047  -0.047  0.600605  0.0916464
-0.045  -0.047  0.563984  0.0885084
-0.043  -0.047  0.469213  0.0751499
-0.041  -0.047  0.82621  0.106686
-0.039  -0.047  0.702872  0.0964557
-0.037  -0.047  0.56349  0.0871024
-0.035  -0.047  0.682125  0.101691
-0.033  -0.047  0.679658  0.0946595
-0.031  -0.047  0.917369  0.104911
-0.029  -0.047  1.05772  0.116891
-0.027  -0.047  1.0421  0.107032
-0.025  -0.047  1.0644  0.114265
-0.023  -0.047  1.08164  0.108279
-0.021  -0.047  0.964824  0.106212
-0.019  -0.047  1.15573  0.120009
-0.017  -0.047  1.21315  0.116432
-0.015  -0.047  1.19346  0.114831
-0.013  -0.047  1.2513  0.127783
-0.011  -0.047  1.40907  0.130325
-0.009  -0.047  1.23978  0.127744
-0.007  -0.047  1.31858  0.129931
-0.005  -0.047  1.20532  0.120258
-0.003  -0.047  1.29655  0.135511
-0.001  -0.047  1.44888  0.150055
0.001  -0.047  1.45474  0.113259
0.003  -0.047  1.16486  0.136671
0.005  -0.047  1.5189  0.127647
0.007  -0.047  1.41044  0.129146
0.009  -0.047  1.27599  0.121493
0.011  -0.047  1.41204  0.132748
0.013  -0.047  1.01028  0.106343
0.015  -0.047  1.45225  0.136066
0.017  -0.047  1.30472  0.124297
0.019  -0.047  0.901182  0.107261
0.021  -0.047  1.04922  0.113529
0.023  -0.047  1.40419  0.135128
0.025  -0.047  1.0884  0.108495
0.027  -0.047  0.923995  0.103976
0.029  -0.047  0.963922  0.106625
0.031  -0.047  0.786469  0.0968915
0.033  -0.047  0.755659  0.0969
0.035  -0.047  0.720326  0.107695
0.037  -0.047  0.548836  0.0862731
0.039  -0.047  0.55252  0.0821087
0.041  -0.047  0.585991  0.0909804
0.043  -0.047  0.445046  0.0754548
0.045  -0.047  0.552281  0.0771861
0.047  -0.047  0.589442  0.0860149
0.049  -0.047  0.323909  0.0677565
0.051  -0.047  0.430842  0.0800966
0.053  -0.047  0.434043  0.0807192
0.055  -0.047  0.360413  0.0710917
0.057  -0.047  0.263153  0.0621304
0.059  -0.047  0.303588  0.0718876
0.061  -0.047  0.254214  0.0710277
0.063  -0.047  0.237197  0.063936
0.065  -0.047  0.312452  0.0730915
0.067  -0.047  0.195643  0.055452
0.069  -0.047  0.159978  0.050616
0.071  -0.047  0.208205  0.0694317
0.073  -0.047  0.244264  0.0720308
0.075  -0.047  0.22756  0.0676466
0.077  -0.047  0.21011  0.0694393
0.079  -0.047  0.169697  0.0848818
0.081  -0.047  0.19675  0.104531
0.083  -0.047  0.0326483  0.0728205
0.085  -0.047  0.26771  0.141929
0.087  -0.047  0.197779  0.164601
0.089  -0.047  0  0
-0.089  -0.045  0  0
-0.087  -0.045  0.187013  0.235398
-0.085  -0.045  0.18165  0.0909596
-0.083  -0.045  0.151033  0.112348
-0.081  -0.045  0.246399  0.0959341
-0.079  -0.045  0.0550401  0.053968
-0.077  -0.045  0.0440677  0.0587213
-0.075  -0.045  0.0320067  0.0576681
-0.073  -0.045  0.101746  0.0595228
-0.071  -0.045  0.249988  0.0659445
-0.069  -0.045  0.161212  0.0638825
-0.067  -0.045  0.183752  0.0535965
-0.065  -0.045  0.42221  0.0803484
-0.063  -0.045  0.316968  0.0603715
-0.061  -0.045  0.268024  0.0639088
-0.059  -0.045  0.355909  0.0706943
-0.057  -0.045  0.347388  0.0681645
-0.055  -0.045  0.364483  0.0778341
-0.053  -0.045  0.491251  0.08271
-0.051  -0.045  0.321359  0.0701357
-0.049  -0.045  0.401971  0.0687229
-0.047  -0.045  0.538181  0.0836152
-0.045  -0.045  0.518487  0.0803352
-0.043  -0.045  0.661241  0.0896479
-0.041  -0.045  0.837732  0.112041
-0.039  -0.045  0.568863  0.0927652
-0.037  -0.045  0.691805  0.0856751
-0.035  -0.045  0.84502  0.108305
-0.033  -0.045  0.852673  0.104299
-0.031  -0.045  0.864133  0.107795
-0.029  -0.045  1.03029  0.112209
-0.027  -0.045  0.919532  0.107302
-0.025  -0.045  0.998128  0.110454
-0.023  -0.045  1.32275  0.13957
-0.021  -0.045  1.16516  0.128175
-0.019  -0.045  1.44008  0.134744
-0.017  -0.045  1.46848  0.136636
-0.015  -0.045  1.53518  0.137668
-0.013  -0.045  1.52883  0.13009
-0.011  -0.045  1.45081  0.127753
-0.009  -0.045  1.42623  0.128117
-0.007  -0.045  1.2007  0.11704
-0.005  -0.045  1.63223  0.135826
-0.003  -0.045  1.54226  0.146439
-0.001  -0.045  1.34393  0.142515
0.001  -0.045  1.4905  0.10265
0.003  -0.045  1.50965  0.145016
0.005  -0.045  1.36943  0.128464
0.007  -0.045  1.48462  0.132195
0.009  -0.045  1.39698  0.137044
0.011  -0.045  1.58642  0.137713
0.013  -0.045  1.37187  0.129153
0.015  -0.045  1.2447  0.117812
0.017  -0.045  1.19598  0.113997
0.019  -0.045  1.2038  0.119775
0.021  -0.045  1.03142  0.116737
0.023  -0.045  1.27936  0.122014
0.025  -0.045  1.11729  0.120795
0.027  -0.045  0.950634  0.102288
0.029  -0.045  0.861983  0.102013
0.031  -0.045  0.951266  0.111663
0.033  -0.045  0.929212  0.106425
0.035  -0.045  0.817272  0.0995486
0.037  -0.045  0.67187  0.101494
0.039  -0.045  0.624987  0.0929613
0.041  -0.045  0.634247  0.0912201
0.043  -0.045  0.623611  0.0887183
0.045  -0.045  0.464515  0.0812168
0.047  -0.045  0.536634  0.0869002
0.049  -0.045  0.428765  0.0872723
0.051  -0.045  0.526667  0.0877798
0.053  -0.045  0.285991  0.0636734
0.055  -0.045  0.40039  0.0784131
0.057  -0.045  0.356218  0.0686598
0.059  -0.045  0.285894  0.0616762
0.061  -0.045  0.306638  0.0669486
0.063  -0.045  0.365481  0.0703732
0.065  -0.045  0.309682  0.0657928
0.067  -0.045  0.376628  0.0780916
0.069  -0.045  0.205207  0.0622438
0.071  -0.045  0.187796  0.0667329
0.073  -0.045  0.191846  0.0743181
0.075  -0.045  0.14761  0.0556768
0.077  -0.045  0.261279  0.0795399
0.079  -0.045  0.244531  0.0863457
0.081  -0.045  0.131018  0.092054
0.083  -0.045  0.110684  0.0826595
0.085  -0.045  0.168409  0.115424
0.087  -0.045  0.0884821  0.0884858
0.089  -0.045  1.24578  1.24584
-0.089  -0.043  -0.935504  0.935505
-0.087  -0.043  0.201512  0.166533
-0.085  -0.043  0.141599  0.128161
-0.083  -0.043  -0.0363572  0.0724376
-0.081  -0.043  0.249454  0.0848708
-0.079  -0.043  0.160121  0.0799851
-0.077  -0.043  0.149988  0.073595
-0.075  -0.043  0.127956  0.0674639
-0.073  -0.043  0.181246  0.0597899
-0.071  -0.043  0.183159  0.0661576
-0.069  -0.043  0.300843  0.0729829
-0.067  -0.043  0.281936  0.0771993
-0.065  -0.043  0.306954  0.0670524
-0.063  -0.043  0.318156  0.0751558
-0.061  -0.043  0.299941  0.0687353
-0.059  -0.043  0.343613  0.0654696
-0.057  -0.043  0.423423  0.0688079
-0.055  -0.043  0.395082  0.0810358
-0.053  -0.043  0.396275  0.0721789
-0.051  -0.043  0.465  0.0835248
-0.049  -0.043  0.591295  0.0904177
-0.047  -0.043  0.507496  0.0814856
-0.045  -0.043  0.526326  0.0968643
-0.043  -0.043  0.713451  0.0971224
-0.041  -0.043  0.621358  0.0935511
-0.039  -0.043  0.722577  0.0976111
-0.037  -0.043  0.644278  0.0893288
-0.035  -0.043  0.759318  0.104384
-0.033  -0.043  0.933729  0.113017
-0.031  -0.043  1.00451  0.116782
-0.029  -0.043  0.931985  0.105548
-0.027  -0.043  1.10343  0.118141
-0.025  -0.043  1.08319  0.117882
-0.023  -0.043  0.955002  0.105599
-0.021  -0.043  1.18517  0.113255
-0.019  -0.043  1.2954  0.129358
-0.017  -0.043  1.53637  0.134776
-0.015  -0.043  1.39584  0.127277
-0.013  -0.043  1.33006  0.136924
-0.011  -0.043  1.60682  0.133951
-0.009  -0.043  1.75463  0.143088
-0.007  -0.043  1.54011  0.140066
-0.005  -0.043  1.74548  0.146815
-0.003  -0.043  1.45918  0.141569
-0.001  -0.043  1.3817  0.140182
0.001  -0.043  1.71704  0.115032
0.003  -0.043  1.81731  0.159348
0.005  -0.043  1.63108  0.136067
0.007  -0.043  1.56239  0.137053
0.009  -0.043  1.62418  0.145649
0.011  -0.043  1.64989  0.143176
0.013  -0.043  1.45499  0.136881
0.015  -0.043  1.35356  0.125716
0.017  -0.043  1.41849  0.126929
0.019  -0.043  1.32788  0.132177
0.021  -0.043  1.33419  0.125586
0.023  -0.043  1.31495  0.127079
0.025  -0.043  0.977396  0.109445
0.027  -0.043  1.06287  0.119103
0.029  -0.043  1.0309  0.115852
0.031  -0.043  0.896714  0.109489
0.033  -0.043  0.895762  0.113453
0.035  -0.043  0.902608  0.110496
0.037  -0.043  0.731441  0.0923428
0.039  -0.043  0.666292  0.0957504
0.041  -0.043  0.592543  0.0918912
0.043  -0.043  0.540039  0.0902456
0.045  -0.043  0.424958  0.0719676
0.047  -0.043  0.534628  0.0821964
0.049  -0.043  0.402836  0.077035
0.051  -0.043  0.358556  0.0703033
0.053  -0.043  0.459173  0.0786213
0.055  -0.043  0.405779  0.0703488
0.057  -0.043  0.333688  0.0712691
0.059  -0.043  0.331179  0.0661283
0.061  -0.043  0.274118  0.064537
0.063  -0.043  0.246159  0.0595158
0.065  -0.043  0.226221  0.0694038
0.067  -0.043  0.303098  0.0750968
0.069  -0.043  0.191215  0.0636665
0.071  -0.043  0.126843  0.0608778
0.073  -0.043  0.151401  0.0622326
0.075  -0.043  0.180761  0.072551
0.077  -0.043  0.283  0.0810761
0.079  -0.043  0.0728067  0.0645269
0.081  -0.043  0.176663  0.0927909
0.083  -0.043  0.232246  0.0874475
0.085  -0.043  0.116568  0.122654
0.087  -0.043  0.129707  0.17405
0.089  -0.043  0  0
-0.089  -0.041  -1.78883  1.34122
-0.087  -0.041  0.193527  0.183741
-0.085  -0.041  0.160389  0.153487
-0.083  -0.041  0.16297  0.108825
-0.081  -0.041  0.131777  0.0816542
-0.079  -0.041  0.113503  0.0847637
-0.077  -0.041  0.176209  0.0678786
-0.075  -0.041  0.260892  0.0678833
-0.073  -0.041  0.139404  0.0645402
-0.071  -0.041  0.196659  0.0684381
-0.069  -0.041  0.195029  0.0632187
-0.067  -0.041  0.228684  0.06967
-0.065  -0.041  0.260175  0.0584853
-0.063  -0.041  0.25396  0.0697475
-0.061  -0.041  0.309732  0.0716871
-0.059  -0.041  0.22054  0.0614743
-0.057  -0.041  0.331362  0.0720715
-0.055  -0.041  0.336528  0.0719155
-0.053  -0.041  0.349101  0.0737347
-0.051  -0.041  0.480867  0.0921096
-0.049  -0.041  0.539581  0.0911783
-0.047  -0.041  0.413957  0.0680599
-0.045  -0.041  0.539997  0.0921117
-0.043  -0.041  0.572141  0.0846781
-0.041  -0.041  0.585341  0.0809959
-0.039  -0.041  0.727603  0.0964793
-0.037  -0.041  0.883699  0.104699
-0.035  -0.041  0.686235  0.0950117
-0.033  -0.041  0.849972  0.10294
-0.031  -0.041  0.921331  0.105533
-0.029  -0.041  0.948909  0.10285
-0.027  -0.041  1.32974  0.126964
-0.025  -0.041  1.38618  0.12446
-0.023  -0.041  1.2863  0.132999
-0.021  -0.041  1.41077  0.127811
-0.019  -0.041  1.38729  0.12714
-0.017  -0.041  1.68363  0.143399
-0.015  -0.041  1.53723  0.134879
-0.013  -0.041  1.81526  0.138548
-0.011  -0.041  2.182  0.154706
-0.009  -0.041  1.6065  0.135687
-0.007  -0.041  1.94902  0.156294
-0.005  -0.041  1.8655  0.141065
-0.003  -0.041  1.70443  0.143899
-0.001  -0.041  1.89179  0.174762
0.001  -0.041  1.5667  0.103571
0.003  -0.041  1.62902  0.145025
0.005  -0.041  1.84953  0.153799
0.007  -0.041  1.9777  0.155632
0.009  -0.041  1.55287  0.135424
0.011  -0.041  2.0632  0.155732
0.013  -0.041  1.86283  0.157199
0.015  -0.041  1.91596  0.161978
0.017  -0.041  1.33646  0.122714
0.019  -0.041  1.57612  0.143345
0.021  -0.041  1.20115  0.125713
0.023  -0.041  1.10179  0.122248
0.025  -0.041  1.0722  0.116147
0.027  -0.041  1.0247  0.110019
0.029  -0.041  1.13318  0.117176
0.031  -0.041  0.924124  0.104478
0.033  -0.041  0.996251  0.115045
0.035  -0.041  0.754416  0.101655
0.037  -0.041  0.706615  0.0954815
0.039  -0.041  0.641131  0.0876538
0.041  -0.041  0.818942  0.0994572
0.043  -0.041  0.716771  0.0979304
0.045  -0.041  0.698163  0.0875852
0.047  -0.041  0.33898  0.066484
0.049  -0.041  0.539257  0.0856121
0.051  -0.041  0.440184  0.0800458
0.053  -0.041  0.446171  0.0839525
0.055  -0.041  0.282854  0.0583347
0.057  -0.041  0.344569  0.0730541
0.059  -0.041  0.226579  0.0633429
0.061  -0.041  0.327787  0.074867
0.063  -0.041  0.33761  0.0582549
0.065  -0.041  0.281521  0.0637073
0.067  -0.041  0.235226  0.0673785
0.069  -0.041  0.320944  0.0691388
0.071  -0.041  0.283638  0.0621146
0.073  -0.041  0.254312  0.0712561
0.075  -0.041  0.206303  0.0784684
0.077  -0.041  0.116799  0.0697197
0.079  -0.041  0.193607  0.0881165
0.081  -0.041  0.0902086  0.0699183
0.083  -0.041  0.139448  0.107198
0.085  -0.041  0.0969791  0.0805929
0.087  -0.041  0.0252264  0.105066
0.089  -0.041  0  0
-0.089  -0.039  0  0
-0.087  -0.039  -0.062867  0.0628671
-0.085  -0.039  0.181665  0.102254
-0.083  -0.039  0.268369  0.106722
-0.081  -0.039  0.253044  0.0968734
-0.079  -0.039  0.191553  0.0911705
-0.077  -0.039  0.128646  0.0824612
-0.075  -0.039  0.170557  0.070309
-0.073  -0.039  0.374249  0.0755725
-0.071  -0.039  0.166314  0.0695537
-0.069  -0.039  0.251901  0.0701158
-0.067  -0.039  0.278169  0.0710349
-0.065  -0.039  0.327576  0.0816521
-0.063  -0.039  0.378745  0.0720687
-0.061  -0.039  0.448963  0.0736251
-0.059  -0.039  0.373317  0.0770355
-0.057  -0.039  0.484824  0.0935994
-0.055  -0.039  0.455836  0.0762334
-0.053  -0.039  0.504533  0.0749027
-0.051  -0.039  0.494096  0.0805406
-0.049  -0.039  0.438738  0.0769485
-0.047  -0.039  0.660573  0.089283
-0.045  -0.039  0.746161  0.109198
-0.043  -0.039  0.749698  0.102564
-0.041  -0.039  0.639817  0.0901461
-0.039  -0.039  0.846186  0.0963962
-0.037  -0.039  0.85396  0.108406
-0.035  -0.039  0.865706  0.107774
-0.033  -0.039  0.989686  0.113491
-0.031  -0.039  1.2058  0.119047
-0.029  -0.039  1.00975  0.113125
-0.027  -0.039  1.13451  0.119974
-0.025  -0.039  1.26657  0.13562
-0.023  -0.039  1.34166  0.128712
-0.021  -0.039  1.25347  0.123534
-0.019  -0.039  1.38799  0.136594
-0.017  -0.039  1.52846  0.138977
-0.015  -0.039  1.77847  0.150937
-0.013  -0.039  2.03694  0.158296
-0.011  -0.039  1.92956  0.147732
-0.009  -0.039  1.94571  0.147788
-0.007  -0.039  1.75371  0.144265
-0.005  -0.039  1.98673  0.155423
-0.003  -0.039  1.96558  0.164709
-0.001  -0.039  2.36973  0.18263
0.001  -0.039  1.90143  0.119523
0.003  -0.039  2.00925  0.167061
0.005  -0.039  1.81137  0.144613
0.007  -0.039  1.99207  0.152615
0.009  -0.039  2.19939  0.160593
0.011  -0.039  1.80941  0.143532
0.013  -0.039  1.69248  0.157033
0.015  -0.039  1.65405  0.137022
0.017  -0.039  1.74057  0.149629
0.019  -0.039  1.65651  0.146774
0.021  -0.039  1.55757  0.139688
0.023  -0.039  1.39098  0.135535
0.025  -0.039  1.15827  0.125366
0.027  -0.039  0.991411  0.113332
0.029  -0.039  0.936653  0.109253
0.031  -0.039  0.963121  0.108157
0.033  -0.039  0.817265  0.0914111
0.035  -0.039  0.874897  0.103793
0.037  -0.039  0.848003  0.100708
0.039  -0.039  0.772797  0.105767
0.041  -0.039  0.698653  0.0999169
0.043  -0.039  0.75551  0.101323
0.045  -0.039  0.506069  0.0794713
0.047  -0.039  0.661083  0.0925541
0.049  -0.039  0.455899  0.081772
0.051  -0.039  0.392961  0.0696069
0.053  -0.039  0.375641  0.0682606
0.055  -0.039  0.400773  0.0733362
0.057  -0.039  0.307711  0.0611736
0.059  -0.039  0.331838  0.0756314
0.061  -0.039  0.22766  0.0695231
0.063  -0.039  0.260544  0.0655509
0.065  -0.039  0.24053  0.0638776
0.067  -0.039  0.23488  0.0611767
0.069  -0.039  0.32573  0.0736397
0.071  -0.039  0.130274  0.0566476
0.073  -0.039  0.212119  0.0693285
0.075  -0.039  0.264805  0.0809789
0.077  -0.039  0.223329  0.0733013
0.079  -0.039  0.211898  0.0735613
0.081  -0.039  0.111828  0.0802133
0.083  -0.039  -0.0452999  0.0547204
0.085  -0.039  -0.117425  0.0851781
0.087  -0.039  -0.0298155  0.155993
0.089  -0.039  0  0
-0.089  -0.037  0  0
-0.087  -0.037  0.0244102  0.102235
-0.085  -0.037  0.0252814  0.0808291
-0.083  -0.037  0.240594  0.114175
-0.081  -0.037  0.117338  0.0876022
-0.079  -0.037  0.212049  0.0727479
-0.077  -0.037  0.129789  0.0733113
-0.075  -0.037  0.140656  0.0744008
-0.073  -0.037  0.293324  0.0808685
-0.071  -0.037  0.233067  0.0666689
-0.069  -0.037  0.40156  0.0766491
-0.067  -0.037  0.264192  0.0682471
-0.065  -0.037  0.252271  0.0652124
-0.063  -0.037  0.332968  0.0626227
-0.061  -0.037  0.330628  0.0747016
-0.059  -0.037  0.27709  0.0701536
-0.057  -0.037  0.36804  0.0705826
-0.055  -0.037  0.383848  0.0737179
-0.053  -0.037  0.514743  0.0766453
-0.051  -0.037  0.34556  0.0682436
-0.049  -0.037  0.514805  0.0793854
-0.047  -0.037  0.736191  0.101961
-0.045  -0.037  0.76148  0.0990654
-0.043  -0.037  0.635344  0.0959099
-0.041  -0.037  0.781985  0.0992862
-0.039  -0.037  0.693634  0.0874902
-0.037  -0.037  0.847665  0.0984407
-0.035  -0.037  1.01127  0.111987
-0.033  -0.037  0.888664  0.0985242
-0.031  -0.037  1.09442  0.121391
-0.029  -0.037  1.18515  0.115872
-0.027  -0.037  1.37521  0.137263
-0.025  -0.037  1.24499  0.120287
-0.023  -0.037  1.66974  0.149454
-0.021  -0.037  1.85592  0.145609
-0.019  -0.037  1.75594  0.148257
-0.017  -0.037  1.56334  0.130763
-0.015  -0.037  1.74105  0.142053
-0.013  -0.037  1.78313  0.134189
-0.011  -0.037  2.14818  0.158742
-0.009  -0.037  2.07718  0.152876
-0.007  -0.037  2.07047  0.156657
-0.005  -0.037  2.48281  0.162878
-0.003  -0.037  2.17904  0.175008
-0.001  -0.037  2.02193  0.164602
0.001  -0.037  2.2474  0.128034
0.003  -0.037  2.13042  0.168004
0.005  -0.037  2.46428  0.183491
0.007  -0.037  1.94645  0.151126
0.009  -0.037  2.12816  0.160178
0.011  -0.037  2.27132  0.161037
0.013  -0.037  2.02264  0.151149
0.015  -0.037  1.69652  0.133175
0.017  -0.037  1.77563  0.144508
0.019  -0.037  1.7225  0.13843
0.021  -0.037  1.69291  0.146397
0.023  -0.037  1.34593  0.127246
0.025  -0.037  1.42682  0.129742
0.027  -0.037  1.28529  0.129611
0.029  -0.037  1.32029  0.122005
0.031  -0.037  1.14898  0.112651
0.033  -0.037  0.83805  0.100527
0.035  -0.037  1.00022  0.114704
0.037  -0.037  0.75612  0.09066
0.039  -0.037  0.975614  0.114794
0.041  -0.037  0.757907  0.101557
0.043  -0.037  0.852082  0.101681
0.045  -0.037  0.594704  0.0820644
0.047  -0.037  0.514105  0.090081
0.049  -0.037  0.522488  0.0884883
0.051  -0.037  0.550634  0.0825031
0.053  -0.037  0.477316  0.0754656
0.055  -0.037  0.417  0.0860475
0.057  -0.037  0.326653  0.0711248
0.059  -0.037  0.291308  0.0634204
0.061  -0.037  0.304477  0.0641333
0.063  -0.037  0.300738  0.0706159
0.065  -0.037  0.256277  0.0660854
0.067  -0.037  0.163778  0.0608765
0.069  -0.037  0.205856  0.0598383
0.071  -0.037  0.193299  0.0702473
0.073  -0.037  0.17478  0.0635369
0.075  -0.037  0.287983  0.0825755
0.077  -0.037  0.0875454  0.059205
0.079  -0.037  0.130472  0.0900556
0.081  -0.037  0.12584  0.0723194
0.083  -0.037  0.0795571  0.091799
0.085  -0.037  0.0689561  0.0790851
0.087  -0.037  0.190434  0.158704
0.089  -0.037  0  0
-0.089  -0.035  2.12359e-12  1.15592e-06
-0.087  -0.035  0.245014  0.141566
-0.085  -0.035  0.11167  0.105191
-0.083  -0.035  0.344259  0.104179
-0.081  -0.035  0.184528  0.0990284
-0.079  -0.035  0.154324  0.0701152
-0.077  -0.035  0.17385  0.0745786
-0.075  -0.035  0.281122  0.0832248
-0.073  -0.035  0.175558  0.0713142
-0.071  -0.035  0.107371  0.0706627
-0.069  -0.035  0.241456  0.0706221
-0.067  -0.035  0.263299  0.0643058
-0.065  -0.035  0.261289  0.0701475
-0.063  -0.035  0.190082  0.062296
-0.061  -0.035  0.294337  0.0700536
-0.059  -0.035  0.362177  0.0718996
-0.057  -0.035  0.480169  0.0796634
-0.055  -0.035  0.465797  0.0829017
-0.053  -0.035  0.41583  0.0905955
-0.051  -0.035  0.578046  0.0955378
-0.049  -0.035  0.529926  0.0891342
-0.047  -0.035  0.595112  0.0883926
-0.045  -0.035  0.564231  0.0846388
-0.043  -0.035  0.566425  0.0888986
-0.041  -0.035  0.668153  0.0985335
-0.039  -0.035  0.933978  0.115541
-0.037  -0.035  0.886931  0.108164
-0.035  -0.035  0.915427  0.109937
-0.033  -0.035  0.973262  0.102919
-0.031  -0.035  1.24117  0.132433
-0.029  -0.035  1.13167  0.114728
-0.027  -0.035  1.29473  0.127269
-0.025  -0.035  1.58812  0.144823
-0.023  -0.035  1.46888  0.134024
-0.021  -0.035  1.78367  0.144819
-0.019  -0.035  1.65224  0.141579
-0.017  -0.035  2.07255  0.153693
-0.015  -0.035  2.11637  0.153324
-0.013  -0.035  1.90291  0.14515
-0.011  -0.035  2.08055  0.152724
-0.009  -0.035  2.1087  0.154001
-0.007  -0.035  2.50948  0.173409
-0.005  -0.035  2.74242  0.184309
-0.003  -0.035  2.74599  0.198356
-0.001  -0.035  2.30526  0.187143
0.001  -0.035  2.61541  0.135148
0.003  -0.035  2.41229  0.179693
0.005  -0.035  2.49193  0.169679
0.007  -0.035  2.09181  0.151815
0.009  -0.035  2.03559  0.151278
0.011  -0.035  2.26634  0.161506
0.013  -0.035  2.19403  0.162099
0.015  -0.035  2.21684  0.167444
0.017  -0.035  1.87152  0.148813
0.019  -0.035  1.57748  0.139356
0.021  -0.035  1.81582  0.146528
0.023  -0.035  1.44786  0.13573
0.025  -0.035  1.55065  0.143884
0.027  -0.035  1.29907  0.118608
0.029  -0.035  1.05443  0.115567
0.031  -0.035  1.14265  0.124635
0.033  -0.035  0.950942  0.106429
0.035  -0.035  1.07583  0.118133
0.037  -0.035  0.726709  0.098941
0.039  -0.035  0.870084  0.107813
0.041  -0.035  0.715016  0.0904738
0.043  -0.035  0.888201  0.107814
0.045  -0.035  0.586602  0.0896769
0.047  -0.035  0.746256  0.0996243
0.049  -0.035  0.490835  0.0795852
0.051  -0.035  0.454937  0.072702
0.053  -0.035  0.509755  0.077949
0.055  -0.035  0.330479  0.0680666
0.057  -0.035  0.432919  0.074668
0.059  -0.035  0.320686  0.0672307
0.061  -0.035  0.270291  0.0640723
0.063  -0.035  0.24412  0.0588699
0.065  -0.035  0.244951  0.0633664
0.067  -0.035  0.255245  0.0676118
0.069  -0.035  0.237179  0.0653061
0.071  -0.035  0.190534  0.0543718
0.073  -0.035  0.113607  0.0577367
0.075  -0.035  0.0968685  0.0602362
0.077  -0.035  0.187183  0.0720223
0.079  -0.035  0.102889  0.0874271
0.081  -0.035  0.264365  0.0914442
0.083  -0.035  0.182761  0.0972861
0.085  -0.035  0.142763  0.0824472
0.087  -0.035  0.206055  0.129767
0.089  -0.035  0.921052  0.758674
-0.089  -0.033  0  0
-0.087  -0.033  -0.219612  0.15484
-0.085  -0.033  0.0566998  0.0770625
-0.083  -0.033  0.0478929  0.0748078
-0.081  -0.033  0.148097  0.092833
-0.079  -0.033  0.0808709  0.0672439
-0.077  -0.033  0.102962  0.0625473
-0.075  -0.033  0.204087  0.0673341
-0.073  -0.033  0.101588  0.0656988
-0.071  -0.033  0.232601  0.0643676
-0.069  -0.033  0.277355  0.0696101
-0.067  -0.033  0.268503  0.074239
-0.065  -0.033  0.301552  0.064558
-0.063  -0.033  0.265714  0.0705969
-0.061  -0.033  0.490596  0.0827414
-0.059  -0.033  0.271555  0.0576434
-0.057  -0.033  0.29793  0.0644681
-0.055  -0.033  0.505694  0.0852593
-0.053  -0.033  0.42687  0.07705
-0.051  -0.033  0.474486  0.0773305
-0.049  -0.033  0.636898  0.094853
-0.047  -0.033  0.421036  0.078031
-0.045  -0.033  0.474817  0.077549
-0.043  -0.033  0.738452  0.0966145
-0.041  -0.033  0.675151  0.0936106
-0.039  -0.033  1.01194  0.112068
-0.037  -0.033  0.946129  0.108192
-0.035  -0.033  1.06793  0.116104
-0.033  -0.033  1.14581  0.110195
-0.031  -0.033  1.35069  0.129497
-0.029  -0.033  1.08391  0.114465
-0.027  -0.033  1.52179  0.138339
-0.025  -0.033  1.49607  0.126841
-0.023  -0.033  1.71164  0.143723
-0.021  -0.033  2.01012  0.149054
-0.019  -0.033  1.82285  0.146946
-0.017  -0.033  2.10768  0.158121
-0.015  -0.033  2.064  0.153651
-0.013  -0.033  2.32312  0.165302
-0.011  -0.033  2.61041  0.166241
-0.009  -0.033  2.49196  0.169396
-0.007  -0.033  2.41465  0.168851
-0.005  -0.033  2.6979  0.173126
-0.003  -0.033  2.61819  0.193487
-0.001  -0.033  3.09928  0.216702
0.001  -0.033  2.69578  0.140786
0.003  -0.033  3.08391  0.207312
0.005  -0.033  2.46381  0.171254
0.007  -0.033  2.53166  0.169682
0.009  -0.033  2.58603  0.171216
0.011  -0.033  2.4216  0.166722
0.013  -0.033  2.3586  0.16478
0.015  -0.033  1.87288  0.14532
0.017  -0.033  2.04705  0.151695
0.019  -0.033  1.83451  0.148321
0.021  -0.033  1.91398  0.14891
0.023  -0.033  1.66174  0.131653
0.025  -0.033  1.75983  0.149439
0.027  -0.033  1.39257  0.129415
0.029  -0.033  1.23036  0.124129
0.031  -0.033  1.08333  0.111411
0.033  -0.033  1.16525  0.117403
0.035  -0.033  0.935977  0.10007
0.037  -0.033  0.875325  0.102295
0.039  -0.033  0.783994  0.0999557
0.041  -0.033  0.838578  0.101467
0.043  -0.033  0.762114  0.0983863
0.045  -0.033  0.482581  0.0739178
0.047  -0.033  0.608255  0.0928221
0.049  -0.033  0.497081  0.100325
0.051  -0.033  0.561066  0.0851453
0.053  -0.033  0.355602  0.0758149
0.055  -0.033  0.410002  0.0815179
0.057  -0.033  0.27987  0.067376
0.059  -0.033  0.528484  0.0837498
0.061  -0.033  0.30478  0.0675703
0.063  -0.033  0.312645  0.0680561
0.065  -0.033  0.297181  0.067159
0.067  -0.033  0.204092  0.0681008
0.069  -0.033  0.108487  0.0618484
0.071  -0.033  0.237662  0.0727233
0.073  -0.033  0.181049  0.0669671
0.075  -0.033  0.229977  0.061545
0.077  -0.033  0.226158  0.0764342
0.079  -0.033  0.112914  0.0721175
0.081  -0.033  0.182237  0.0800589
0.083  -0.033  0.187127  0.0938334
0.085  -0.033  0.171688  0.118566
0.087  -0.033  0.445558  0.215096
0.089  -0.033  0  0
-0.089  -0.031  0  0
-0.087  -0.031  -0.0363862  0.15708
-0.085  -0.031  0.176202  0.132598
-0.083  -0.031  0.128619  0.103752
-0.081  -0.031  0.189105  0.0914876
-0.079  -0.031  0.114198  0.061683
-0.077  -0.031  0.170312  0.0824084
-0.075  -0.031  0.172789  0.0744957
-0.073  -0.031  0.26874  0.0745068
-0.071  -0.031  0.187444  0.065435
-0.069  -0.031  0.253571  0.0617534
-0.067  -0.031  0.188435  0.0671288
-0.065  -0.031  0.297508  0.072016
-0.063  -0.031  0.357726  0.0691716
-0.061  -0.031  0.240116  0.059837
-0.059  -0.031  0.303456  0.0669994
-0.057  -0.031  0.300867  0.0688709
-0.055  -0.031  0.593653  0.0996606
-0.053  -0.031  0.440452  0.07895
-0.051  -0.031  0.656483  0.103775
-0.049  -0.031  0.532753  0.084855
-0.047  -0.031  0.67407  0.0906622
-0.045  -0.031  0.590911  0.0824452
-0.043  -0.031  0.811349  0.10548
-0.041  -0.031  0.768805  0.0988597
-0.039  -0.031  0.875685  0.109324
-0.037  -0.031  0.958174  0.102393
-0.035  -0.031  1.12691  0.120056
-0.033  -0.031  1.14991  0.115724
-0.031  -0.031  1.0203  0.115969
-0.029  -0.031  1.35342  0.130576
-0.027  -0.031  1.64721  0.145405
-0.025  -0.031  1.47923  0.129602
-0.023  -0.031  1.90529  0.153286
-0.021  -0.031  1.79547  0.145262
-0.019  -0.031  2.15291  0.174608
-0.017  -0.031  2.49618  0.171702
-0.015  -0.031  2.54906  0.177595
-0.013  -0.031  2.27252  0.156122
-0.011  -0.031  3.12641  0.193531
-0.009  -0.031  2.93558  0.178141
-0.007  -0.031  2.91426  0.179656
-0.005  -0.031  3.06028  0.192632
-0.003  -0.031  3.42353  0.215151
-0.001  -0.031  3.23984  0.208038
0.001  -0.031  3.06644  0.141233
0.003  -0.031  3.09953  0.208708
0.005  -0.031  3.35667  0.197365
0.007  -0.031  3.10353  0.188307
0.009  -0.031  2.78602  0.176773
0.011  -0.031  2.54643  0.177361
0.013  -0.031  2.4413  0.165723
0.015  -0.031  2.50233  0.170937
0.017  -0.031  2.32552  0.161082
0.019  -0.031  1.9721  0.152228
0.021  -0.031  2.03473  0.153273
0.023  -0.031  2.2515  0.159863
0.025  -0.031  1.57984  0.135507
0.027  -0.031  1.38858  0.124852
0.029  -0.031  1.5051  0.131343
0.031  -0.031  1.26807  0.125496
0.033  -0.031  1.12402  0.115977
0.035  -0.031  1.22719  0.123252
0.037  -0.031  0.947418  0.106104
0.039  -0.031  0.839913  0.110455
0.041  -0.031  0.838102  0.1194
0.043  -0.031  0.607985  0.0905197
0.045  -0.031  0.851579  0.109411
0.047  -0.031  0.759016  0.0965238
0.049  -0.031  0.503158  0.0871962
0.051  -0.031  0.601671  0.0889231
0.053  -0.031  0.402221  0.0695746
0.055  -0.031  0.343468  0.0735514
0.057  -0.031  0.3753  0.0649505
0.059  -0.031  0.316567  0.0690913
0.061  -0.031  0.361873  0.0690236
0.063  -0.031  0.384314  0.0748906
0.065  -0.031  0.342551  0.0721708
0.067  -0.031  0.215259  0.0620231
0.069  -0.031  0.269779  0.0660333
0.071  -0.031  0.273688  0.0758164
0.073  -0.031  0.310584  0.0763929
0.075  -0.031  0.12149  0.0615974
0.077  -0.031  0.171266  0.0669081
0.079  -0.031  0.170212  0.0754094
0.081  -0.031  0.141539  0.0842904
0.083  -0.031  0.10706  0.0938614
0.085  -0.031  0.112783  0.105323
0.087  -0.031  0.104279  0.129014
0.089  -0.031  0.628982  0.629011
-0.089  -0.029  2.69126e-14  1.30096e-07
-0.087  -0.029  0.105294  0.131459
-0.085  -0.029  0.264932  0.129382
-0.083  -0.029  0.444922  0.132801
-0.081  -0.029  0.157917  0.0710504
-0.079  -0.029  0.151222  0.0844254
-0.077  -0.029  0.240577  0.0760756
-0.075  -0.029  0.234372  0.0705372
-0.073  -0.029  0.221563  0.0701355
-0.071  -0.029  0.194923  0.0747683
-0.069  -0.029  0.149912  0.0543669
-0.067  -0.029  0.286023  0.07533
-0.065  -0.029  0.242516  0.0613779
-0.063  -0.029  0.350779  0.0676779
-0.061  -0.029  0.258635  0.0639828
-0.059  -0.029  0.366543  0.0723489
-0.057  -0.029  0.394957  0.0704336
-0.055  -0.029  0.466007  0.0784461
-0.053  -0.029  0.505167  0.0910189
-0.051  -0.029  0.425888  0.0703316
-0.049  -0.029  0.722584  0.0905978
-0.047  -0.029  0.480085  0.0792101
-0.045  -0.029  0.689658  0.091667
-0.043  -0.029  0.707609  0.102962
-0.041  -0.029  0.811049  0.0995051
-0.039  -0.029  1.05485  0.10873
-0.037  -0.029  1.00388  0.108362
-0.035  -0.029  1.02659  0.119942
-0.033  -0.029  1.29343  0.130034
-0.031  -0.029  1.18937  0.119973
-0.029  -0.029  1.69926  0.147674
-0.027  -0.029  1.50647  0.136016
-0.025  -0.029  1.67193  0.13735
-0.023  -0.029  2.22296  0.162276
-0.021  -0.029  2.29826  0.166916
-0.019  -0.029  2.5258  0.172881
-0.017  -0.029  2.49325  0.172307
-0.015  -0.029  3.02874  0.187242
-0.013  -0.029  3.37495  0.198242
-0.011  -0.029  3.23317  0.195197
-0.009  -0.029  3.35987  0.190354
-0.007  -0.029  3.52158  0.202451
-0.005  -0.029  3.7425  0.206811
-0.003  -0.029  3.5617  0.219533
-0.001  -0.029  3.56079  0.227191
0.001  -0.029  3.93557  0.165477
0.003  -0.029  3.64848  0.234955
0.005  -0.029  3.65747  0.200049
0.007  -0.029  3.27646  0.192774
0.009  -0.029  3.24539  0.19108
0.011  -0.029  3.14417  0.188778
0.013  -0.029  3.06984  0.186806
0.015  -0.029  2.91364  0.177265
0.017  -0.029  2.56238  0.174926
0.019  -0.029  2.41463  0.164009
0.021  -0.029  1.86594  0.141625
0.023  -0.029  1.95177  0.169846
0.025  -0.029  1.42653  0.13453
0.027  -0.029  1.45735  0.122684
0.029  -0.029  1.64861  0.14479
0.031  -0.029  1.35349  0.133781
0.033  -0.029  1.29513  0.137046
0.035  -0.029  1.08778  0.123382
0.037  -0.029  1.14815  0.124513
0.039  -0.029  0.68604  0.101533
0.041  -0.029  0.851763  0.111036
0.043  -0.029  0.562967  0.0875324
0.045  -0.029  0.768053  0.0962583
0.047  -0.029  0.807597  0.111724
0.049  -0.029  0.61962  0.0897379
0.051  -0.029  0.529407  0.0805189
0.053  -0.029  0.338408  0.0705693
0.055  -0.029  0.459294  0.0865749
0.057  -0.029  0.439314  0.0817443
0.059  -0.029  0.47115  0.0780707
0.061  -0.029  0.324431  0.0654985
0.063  -0.029  0.272653  0.0628853
0.065  -0.029  0.292096  0.0726385
0.067  -0.029  0.29987  0.0647083
0.069  -0.029  0.275875  0.0696953
0.071  -0.029  0.310205  0.0737827
0.073  -0.029  0.191552  0.0678551
0.075  -0.029  0.283434  0.0839892
0.077  -0.029  0.0444858  0.0577049
0.079  -0.029  0.305592  0.0981011
0.081  -0.029  0.174537  0.0821636
0.083  -0.029  0.108971  0.0828894
0.085  -0.029  0.293735  0.159421
0.087  -0.029  0.242687  0.140144
0.089  -0.029  2.12254e-12  1.15535e-06
-0.089  -0.027  0  0
-0.087  -0.027  0.0858563  0.08586
-0.085  -0.027  -0.0324371  0.0881082
-0.083  -0.027  0.0474033  0.114028
-0.081  -0.027  0.0840629  0.0767573
-0.079  -0.027  0.262801  0.0903123
-0.077  -0.027  0.205747  0.0820335
-0.075  -0.027  0.21971  0.0729909
-0.073  -0.027  0.253566  0.0726714
-0.071  -0.027  0.148338  0.062807
-0.069  -0.027  0.292065  0.0743893
-0.067  -0.027  0.221607  0.0657292
-0.065  -0.027  0.300084  0.0720183
-0.063  -0.027  0.239365  0.0646264
-0.061  -0.027  0.329241  0.0783629
-0.059  -0.027  0.228988  0.06007
-0.057  -0.027  0.438363  0.0794832
-0.055  -0.027  0.43777  0.0811108
-0.053  -0.027  0.590326  0.0901894
-0.051  -0.027  0.390074  0.0779063
-0.049  -0.027  0.594576  0.0928208
-0.047  -0.027  0.562194  0.0808282
-0.045  -0.027  0.500121  0.08424
-0.043  -0.027  0.770727  0.0971951
-0.041  -0.027  0.928314  0.109497
-0.039  -0.027  1.07046  0.108877
-0.037  -0.027  1.14675  0.120801
-0.035  -0.027  1.17593  0.116584
-0.033  -0.027  1.39802  0.128398
-0.031  -0.027  1.56494  0.131949
-0.029  -0.027  1.546  0.131916
-0.027  -0.027  1.53009  0.136288
-0.025  -0.027  1.70131  0.132002
-0.023  -0.027  2.4046  0.166006
-0.021  -0.027  2.30363  0.168075
-0.019  -0.027  2.65615  0.18179
-0.017  -0.027  3.14913  0.193796
-0.015  -0.027  3.0708  0.180496
-0.013  -0.027  2.93507  0.182607
-0.011  -0.027  3.74683  0.201022
-0.009  -0.027  3.91741  0.214272
-0.007  -0.027  3.85854  0.203222
-0.005  -0.027  4.20911  0.214597
-0.003  -0.027  4.16008  0.233873
-0.001  -0.027  4.40388  0.2465
0.001  -0.027  4.27241  0.177633
0.003  -0.027  4.30937  0.236981
0.005  -0.027  4.10577  0.213631
0.007  -0.027  3.71657  0.209822
0.009  -0.027  3.50918  0.193364
0.011  -0.027  3.77581  0.203106
0.013  -0.027  3.13241  0.188894
0.015  -0.027  3.07373  0.187698
0.017  -0.027  2.76596  0.175729
0.019  -0.027  2.40614  0.156144
0.021  -0.027  2.56898  0.182052
0.023  -0.027  1.99254  0.150864
0.025  -0.027  2.01195  0.1585
0.027  -0.027  1.89097  0.145509
0.029  -0.027  1.53245  0.133019
0.031  -0.027  1.47926  0.138344
0.033  -0.027  1.14513  0.118958
0.035  -0.027  1.09402  0.118979
0.037  -0.027  0.927012  0.108441
0.039  -0.027  0.868759  0.0975277
0.041  -0.027  0.717025  0.0921189
0.043  -0.027  0.657063  0.0817213
0.045  -0.027  0.723514  0.0974984
0.047  -0.027  0.592566  0.0881732
0.049  -0.027  0.537035  0.0823428
0.051  -0.027  0.522731  0.073745
0.053  -0.027  0.394039  0.0718222
0.055  -0.027  0.383451  0.0783423
0.057  -0.027  0.30948  0.0704788
0.059  -0.027  0.334994  0.0650207
0.061  -0.027  0.364362  0.0725768
0.063  -0.027  0.200235  0.0642281
0.065  -0.027  0.277651  0.0627732
0.067  -0.027  0.18253  0.0640594
0.069  -0.027  0.260324  0.0669479
0.071  -0.027  0.191685  0.0652022
0.073  -0.027  0.244256  0.0692452
0.075  -0.027  0.18754  0.0728586
0.077  -0.027  0.114771  0.078635
0.079  -0.027  0.181525  0.0799376
0.081  -0.027  0.302193  0.0984861
0.083  -0.027  0.0951092  0.10288
0.085  -0.027  0.162006  0.10368
0.087  -0.027  0.197678  0.165446
0.089  -0.027  0  0
-0.089  -0.025  -0.448184  0.459916
-0.087  -0.025  0.0190345  0.112397
-0.085  -0.025  0.217688  0.130503
-0.083  -0.025  0.0837888  0.094022
-0.081  -0.025  0.20012  0.0960095
-0.079  -0.025  0.163579  0.0830207
-0.077  -0.025  0.169656  0.0749075
-0.075  -0.025  0.159457  0.0794629
-0.073  -0.025  0.15233  0.0611289
-0.071  -0.025  0.143348  0.0645077
-0.069  -0.025  0.223303  0.0653455
-0.067  -0.025  0.23364  0.0648293
-0.065  -0.025  0.268184  0.0692816
-0.063  -0.025  0.449404  0.0766042
-0.061  -0.025  0.402303  0.0721531
-0.059  -0.025  0.272974  0.0622577
-0.057  -0.025  0.295461  0.0652733
-0.055  -0.025  0.340079  0.0626885
-0.053  -0.025  0.556139  0.090713
-0.051  -0.025  0.509336  0.0847452
-0.049  -0.025  0.635089  0.0972489
-0.047  -0.025  0.693571  0.0992977
-0.045  -0.025  0.699887  0.106722
-0.043  -0.025  0.697752  0.0915557
-0.041  -0.025  0.967285  0.117732
-0.039  -0.025  0.72142  0.0892826
-0.037  -0.025  0.941318  0.107446
-0.035  -0.025  0.892672  0.0942631
-0.033  -0.025  1.20257  0.116457
-0.031  -0.025  1.32087  0.120329
-0.029  -0.025  1.582  0.135809
-0.027  -0.025  2.0679  0.154773
-0.025  -0.025  2.31385  0.174922
-0.023  -0.025  2.21392  0.152488
-0.021  -0.025  2.24282  0.151663
-0.019  -0.025  3.08141  0.190057
-0.017  -0.025  3.20173  0.194569
-0.015  -0.025  3.39988  0.194366
-0.013  -0.025  4.04932  0.217615
-0.011  -0.025  3.82302  0.202036
-0.009  -0.025  4.71002  0.244866
-0.007  -0.025  5.13976  0.249801
-0.005  -0.025  4.72454  0.227256
-0.003  -0.025  4.96739  0.258516
-0.001  -0.025  5.15199  0.271745
0.001  -0.025  5.29061  0.19911
0.003  -0.025  4.63661  0.241069
0.005  -0.025  4.70745  0.227607
0.007  -0.025  4.5505  0.226873
0.009  -0.025  4.53279  0.226805
0.011  -0.025  4.44681  0.229513
0.013  -0.025  3.61599  0.206885
0.015  -0.025  3.72634  0.207727
0.017  -0.025  3.19825  0.184567
0.019  -0.025  2.6344  0.183257
0.021  -0.025  2.54875  0.17802
0.023  -0.025  2.23652  0.16513
0.025  -0.025  1.96009  0.146739
0.027  -0.025  2.0079  0.156129
0.029  -0.025  1.78202  0.14571
0.031  -0.025  1.57965  0.137479
0.033  -0.025  1.19392  0.113424
0.035  -0.025  1.21659  0.127655
0.037  -0.025  1.10979  0.111767
0.039  -0.025  0.757533  0.0997204
0.041  -0.025  0.990489  0.112375
0.043  -0.025  0.797573  0.0964474
0.045  -0.025  0.689744  0.0985653
0.047  -0.025  0.618523  0.0897372
0.049  -0.025  0.505192  0.0810661
0.051  -0.025  0.571444  0.0912123
0.053  -0.025  0.433689  0.07216
0.055  -0.025  0.322121  0.0721491
0.057  -0.025  0.393251  0.0801267
0.059  -0.025  0.305861  0.0713727
0.061  -0.025  0.438775  0.0786614
0.063  -0.025  0.165112  0.0681702
0.065  -0.025  0.28208  0.0675413
0.067  -0.025  0.272768  0.0629332
0.069  -0.025  0.136614  0.065895
0.071  -0.025  0.244355  0.078218
0.073  -0.025  0.264081  0.0744867
0.075  -0.025  0.252347  0.0609006
0.077  -0.025  0.299107  0.0870469
0.079  -0.025  0.141162  0.0772121
0.081  -0.025  0.115923  0.0783551
0.083  -0.025  -0.0393743  0.0645116
0.085  -0.025  -0.0247944  0.0428611
0.087  -0.025  0.0891725  0.14451
0.089  -0.025  0.173561  0.773385
-0.089  -0.023  2.077e-12  1.14267e-06
-0.087  -0.023  0.251117  0.227916
-0.085  -0.023  0.0350155  0.0715492
-0.083  -0.023  0.154704  0.0876086
-0.081  -0.023  0.119956  0.0854713
-0.079  -0.023  0.0771073  0.0770472
-0.077  -0.023  0.131318  0.0593154
-0.075  -0.023  0.15755  0.0663864
-0.073  -0.023  0.203645  0.0784009
-0.071  -0.023  0.281617  0.0745412
-0.069  -0.023  0.331569  0.0741658
-0.067  -0.023  0.265963  0.0690766
-0.065  -0.023  0.356287  0.0722107
-0.063  -0.023  0.37275  0.0753198
-0.061  -0.023  0.31842  0.064033
-0.059  -0.023  0.406754  0.0731382
-0.057  -0.023  0.316388  0.0700011
-0.055  -0.023  0.437595  0.0816171
-0.053  -0.023  0.452526  0.0842768
-0.051  -0.023  0.445301  0.0738146
-0.049  -0.023  0.496564  0.0861603
-0.047  -0.023  0.709366  0.0979624
-0.045  -0.023  0.772541  0.10117
-0.043  -0.023  0.729988  0.0914442
-0.041  -0.023  0.77997  0.0955951
-0.039  -0.023  0.745836  0.0968775
-0.037  -0.023  1.09022  0.113647
-0.035  -0.023  1.15073  0.115992
-0.033  -0.023  1.32074  0.139112
-0.031  -0.023  1.4586  0.130771
-0.029  -0.023  1.76347  0.145221
-0.027  -0.023  2.08787  0.158856
-0.025  -0.023  2.2735  0.162226
-0.023  -0.023  2.52769  0.169637
-0.021  -0.023  2.61243  0.169607
-0.019  -0.023  3.25347  0.195729
-0.017  -0.023  3.63519  0.198364
-0.015  -0.023  3.90775  0.202088
-0.013  -0.023  4.57722  0.225668
-0.011  -0.023  5.39037  0.245704
-0.009  -0.023  5.39999  0.244378
-0.007  -0.023  5.69905  0.247743
-0.005  -0.023  6.09375  0.258297
-0.003  -0.023  6.18199  0.282335
-0.001  -0.023  6.05978  0.289959
0.001  -0.023  6.1881  0.206117
0.003  -0.023  5.97325  0.27982
0.005  -0.023  5.95767  0.25781
0.007  -0.023  5.53508  0.246589
0.009  -0.023  5.35565  0.247632
0.011  -0.023  5.00564  0.237758
0.013  -0.023  4.04641  0.221976
0.015  -0.023  4.01605  0.218533
0.017  -0.023  3.85534  0.214732
0.019  -0.023  3.05273  0.188176
0.021  -0.023  2.91162  0.180288
0.023  -0.023  2.55855  0.179473
0.025  -0.023  2.46683  0.182612
0.027  -0.023  1.72074  0.146233
0.029  -0.023  1.59424  0.137207
0.031  -0.023  1.3685  0.121637
0.033  -0.023  1.20468  0.117736
0.035  -0.023  1.07913  0.108121
0.037  -0.023  0.978371  0.109739
0.039  -0.023  0.855793  0.105449
0.041  -0.023  0.896471  0.100277
0.043  -0.023  0.66353  0.0945691
0.045  -0.023  0.765841  0.097134
0.047  -0.023  0.73185  0.106066
0.049  -0.023  0.454934  0.0813738
0.051  -0.023  0.537231  0.0817936
0.053  -0.023  0.47038  0.0822637
0.055  -0.023  0.439438  0.0807463
0.057  -0.023  0.39586  0.0755623
0.059  -0.023  0.280924  0.0690821
0.061  -0.023  0.287522  0.0632602
0.063  -0.023  0.257053  0.0609619
0.065  -0.023  0.343904  0.0725389
0.067  -0.023  0.257053  0.0637694
0.069  -0.023  0.256344  0.0721254
0.071  -0.023  0.206401  0.0669335
0.073  -0.023  0.257543  0.0747472
0.075  -0.023  0.157616  0.0788313
0.077  -0.023  0.280789  0.08697
0.079  -0.023  0.179414  0.0778964
0.081  -0.023  0.14781  0.0941399
0.083  -0.023  0.12096  0.0907519
0.085  -0.023  0.117532  0.0959258
0.087  -0.023  -0.171948  0.173701
0.089  -0.023  -0.432765  0.45191
-0.089  -0.021  0  0
-0.087  -0.021  0  0
-0.085  -0.021  0.160254  0.109167
-0.083  -0.021  0.155702  0.0916415
-0.081  -0.021  0.30103  0.0911324
-0.079  -0.021  0.12503  0.0666292
-0.077  -0.021  0.231314  0.087793
-0.075  -0.021  0.241129  0.0866279
-0.073  -0.021  0.125805  0.0684227
-0.071  -0.021  0.300515  0.0747329
-0.069  -0.021  0.255323  0.0642907
-0.067  -0.021  0.255062  0.0630106
-0.065  -0.021  0.268325  0.0656899
-0.063  -0.021  0.243417  0.0664901
-0.061  -0.021  0.382992  0.0727881
-0.059  -0.021  0.484837  0.0835557
-0.057  -0.021  0.542336  0.0814936
-0.055  -0.021  0.518066  0.0819377
-0.053  -0.021  0.31184  0.0677381
-0.051  -0.021  0.440884  0.0779687
-0.049  -0.021  0.524151  0.0776886
-0.047  -0.021  0.602946  0.0972836
-0.045  -0.021  0.710504  0.0858181
-0.043  -0.021  0.706242  0.093823
-0.041  -0.021  0.932722  0.113892
-0.039  -0.021  0.96685  0.109896
-0.037  -0.021  0.995728  0.110747
-0.035  -0.021  1.07022  0.108169
-0.033  -0.021  1.25686  0.123694
-0.031  -0.021  1.54885  0.130347
-0.029  -0.021  1.76749  0.154331
-0.027  -0.021  2.15815  0.160093
-0.025  -0.021  2.37192  0.165977
-0.023  -0.021  2.73527  0.183118
-0.021  -0.021  3.01064  0.191761
-0.019  -0.021  3.46541  0.190446
-0.017  -0.021  3.99755  0.2145
-0.015  -0.021  4.63427  0.221733
-0.013  -0.021  5.35361  0.251047
-0.011  -0.021  5.64367  0.254032
-0.009  -0.021  6.36151  0.273789
-0.007  -0.021  7.19793  0.292369
-0.005  -0.021  7.33628  0.282342
-0.003  -0.021  7.59669  0.312893
-0.001  -0.021  7.76297  0.338296
0.001  -0.021  7.6468  0.232332
0.003  -0.021  8.27059  0.337454
0.005  -0.021  7.52572  0.290432
0.007  -0.021  7.24183  0.288048
0.009  -0.021  6.43097  0.270912
0.011  -0.021  5.73877  0.257953
0.013  -0.021  4.97404  0.245252
0.015  -0.021  4.55793  0.226375
0.017  -0.021  3.83676  0.218185
0.019  -0.021  3.48146  0.194617
0.021  -0.021  2.87491  0.181876
0.023  -0.021  2.63288  0.176096
0.025  -0.021  2.22893  0.162651
0.027  -0.021  2.00042  0.153251
0.029  -0.021  1.7902  0.147226
0.031  -0.021  1.58521  0.142474
0.033  -0.021  1.59037  0.143177
0.035  -0.021  1.10723  0.118357
0.037  -0.021  1.0319  0.109305
0.039  -0.021  0.866763  0.101529
0.041  -0.021  0.773891  0.0931938
0.043  -0.021  0.721795  0.0964336
0.045  -0.021  0.812528  0.099319
0.047  -0.021  0.61613  0.101072
0.049  -0.021  0.653579  0.0899626
0.051  -0.021  0.481868  0.0895439
0.053  -0.021  0.422371  0.069872
0.055  -0.021  0.318719  0.065349
0.057  -0.021  0.325819  0.0670754
0.059  -0.021  0.400509  0.0670391
0.061  -0.021  0.286827  0.0690448
0.063  -0.021  0.2302  0.0656809
0.065  -0.021  0.250864  0.0752043
0.067  -0.021  0.170545  0.0588926
0.069  -0.021  0.0880408  0.0522834
0.071  -0.021  0.239142  0.0731788
0.073  -0.021  0.186635  0.0685814
0.075  -0.021  0.124505  0.0712081
0.077  -0.021  0.336241  0.0843292
0.079  -0.021  0.245968  0.0938436
0.081  -0.021  0.121969  0.0720402
0.083  -0.021  0.103332  0.0655941
0.085  -0.021  0.205058  0.128983
0.087  -0.021  0.0594411  0.0758181
0.089  -0.021  0  0
-0.089  -0.019  -0.471813  0.471814
-0.087  -0.019  -2.44983e-13  1.3335e-07
-0.085  -0.019  0.00232738  0.102922
-0.083  -0.019  0.140775  0.0852969
-0.081  -0.019  0.387028  0.106977
-0.079  -0.019  0.201554  0.0797284
-0.077  -0.019  0.175821  0.0637166
-0.075  -0.019  0.177314  0.0708117
-0.073  -0.019  0.20973  0.0662487
-0.071  -0.019  0.229639  0.0661712
-0.069  -0.019  0.254722  0.0612634
-0.067  -0.019  0.258363  0.0704199
-0.065  -0.019  0.245485  0.0705364
-0.063  -0.019  0.278762  0.0688065
-0.061  -0.019  0.347443  0.0681667
-0.059  -0.019  0.388208  0.0770341
-0.057  -0.019  0.445829  0.0797368
-0.055  -0.019  0.393616  0.079298
-0.053  -0.019  0.457807  0.0832746
-0.051  -0.019  0.439084  0.0814786
-0.049  -0.019  0.462995  0.0820684
-0.047  -0.019  0.531944  0.0859251
-0.045  -0.019  0.587687  0.0893219
-0.043  -0.019  0.895382  0.109484
-0.041  -0.019  0.853517  0.105553
-0.039  -0.019  0.866684  0.10054
-0.037  -0.019  0.840369  0.105589
-0.035  -0.019  1.17449  0.11734
-0.033  -0.019  1.49447  0.136686
-0.031  -0.019  1.813  0.148995
-0.029  -0.019  1.9268  0.150688
-0.027  -0.019  2.05161  0.152134
-0.025  -0.019  2.31357  0.154064
-0.023  -0.019  2.86866  0.182766
-0.021  -0.019  3.03872  0.184084
-0.019  -0.019  4.21665  0.227814
-0.017  -0.019  4.67682  0.225792
-0.015  -0.019  5.58335  0.251292
-0.013  -0.019  6.01349  0.259796
-0.011  -0.019  7.34002  0.288408
-0.009  -0.019  7.66176  0.293932
-0.007  -0.019  8.23292  0.308987
-0.005  -0.019  9.0227  0.31448
-0.003  -0.019  9.62766  0.346198
-0.001  -0.019  9.82373  0.3646
0.001  -0.019  9.8321  0.261335
0.003  -0.019  10.0327  0.368727
0.005  -0.019  9.05317  0.312438
0.007  -0.019  8.23691  0.306294
0.009  -0.019  7.88163  0.293641
0.011  -0.019  6.53897  0.272736
0.013  -0.019  5.97742  0.261687
0.015  -0.019  4.61422  0.223071
0.017  -0.019  4.38016  0.215683
0.019  -0.019  3.54385  0.202908
0.021  -0.019  3.3121  0.200334
0.023  -0.019  2.86281  0.180457
0.025  -0.019  2.15884  0.159246
0.027  -0.019  1.99088  0.154103
0.029  -0.019  1.79404  0.147197
0.031  -0.019  1.49604  0.143143
0.033  -0.019  1.5293  0.142382
0.035  -0.019  1.23696  0.120854
0.037  -0.019  1.26984  0.12902
0.039  -0.019  0.861196  0.102862
0.041  -0.019  0.924931  0.114488
0.043  -0.019  0.743477  0.0985201
0.045  -0.019  0.709557  0.098491
0.047  -0.019  0.45804  0.0724438
0.049  -0.019  0.40201  0.0832732
0.051  -0.019  0.482465  0.0825942
0.053  -0.019  0.446227  0.0747373
0.055  -0.019  0.495572  0.0874984
0.057  -0.019  0.366186  0.0715563
0.059  -0.019  0.314711  0.0628726
0.061  -0.019  0.238575  0.0577675
0.063  -0.019  0.320894  0.0654991
0.065  -0.019  0.301194  0.0712867
0.067  -0.019  0.376845  0.0691254
0.069  -0.019  0.264956  0.0650855
0.071  -0.019  0.168867  0.056228
0.073  -0.019  0.0771477  0.0544519
0.075  -0.019  0.105082  0.0679049
0.077  -0.019  0.20701  0.074499
0.079  -0.019  0.137278  0.0810288
0.081  -0.019  0.000353274  0.0717715
0.083  -0.019  0.288839  0.106865
0.085  -0.019  0.0606872  0.0836281
0.087  -0.019  0.215308  0.185104
0.089  -0.019  0.628526  0.628554
-0.089  -0.017  0  0
-0.087  -0.017  0.107786  0.10779
-0.085  -0.017  0.245828  0.139606
-0.083  -0.017  0.112008  0.11055
-0.081  -0.017  0.221765  0.0992702
-0.079  -0.017  0.300956  0.0902671
-0.077  -0.017  0.119492  0.0648778
-0.075  -0.017  0.130327  0.0675864
-0.073  -0.017  0.192996  0.0615137
-0.071  -0.017  0.141755  0.0612908
-0.069  -0.017  0.228621  0.0670308
-0.067  -0.017  0.24599  0.0602874
-0.065  -0.017  0.283456  0.0681521
-0.063  -0.017  0.346226  0.0691374
-0.061  -0.017  0.351416  0.067598
-0.059  -0.017  0.295734  0.0720784
-0.057  -0.017  0.218932  0.0636539
-0.055  -0.017  0.469778  0.0947223
-0.053  -0.017  0.406519  0.0701822
-0.051  -0.017  0.411399  0.0813916
-0.049  -0.017  0.652307  0.0862062
-0.047  -0.017  0.512487  0.0856527
-0.045  -0.017  0.560574  0.0828272
-0.043  -0.017  0.821947  0.103464
-0.041  -0.017  1.07973  0.1231
-0.039  -0.017  0.835165  0.0999919
-0.037  -0.017  1.24639  0.12418
-0.035  -0.017  1.36619  0.139818
-0.033  -0.017  1.31999  0.124544
-0.031  -0.017  1.62109  0.133864
-0.029  -0.017  2.19247  0.166726
-0.027  -0.017  2.27939  0.160933
-0.025  -0.017  2.68807  0.183708
-0.023  -0.017  3.0863  0.189689
-0.021  -0.017  3.55125  0.198894
-0.019  -0.017  4.03356  0.213398
-0.017  -0.017  5.53726  0.249198
-0.015  -0.017  6.42245  0.272558
-0.013  -0.017  7.30481  0.290347
-0.011  -0.017  8.51962  0.301302
-0.009  -0.017  9.89961  0.333486
-0.007  -0.017  10.8148  0.355116
-0.005  -0.017  12.7685  0.375648
-0.003  -0.017  12.3261  0.404915
-0.001  -0.017  12.5318  0.411053
0.001  -0.017  13.2404  0.307753
0.003  -0.017  12.2235  0.400884
0.005  -0.017  11.6736  0.366374
0.007  -0.017  10.298  0.350121
0.009  -0.017  9.00604  0.324751
0.011  -0.017  7.91656  0.299764
0.013  -0.017  6.44028  0.28222
0.015  -0.017  5.62843  0.24932
0.017  -0.017  4.38717  0.221012
0.019  -0.017  3.9628  0.219875
0.021  -0.017  3.13418  0.186397
0.023  -0.017  2.90882  0.183868
0.025  -0.017  2.40309  0.16281
0.027  -0.017  2.0938  0.161364
0.029  -0.017  1.69416  0.146731
0.031  -0.017  1.24068  0.122591
0.033  -0.017  1.28773  0.129943
0.035  -0.017  1.15436  0.121285
0.037  -0.017  0.880852  0.105525
0.039  -0.017  0.960554  0.111434
0.041  -0.017  0.828652  0.106204
0.043  -0.017  0.687418  0.0961219
0.045  -0.017  0.80243  0.109263
0.047  -0.017  0.622641  0.0863252
0.049  -0.017  0.602413  0.092582
0.051  -0.017  0.501149  0.0780745
0.053  -0.017  0.404244  0.0649369
0.055  -0.017  0.516267  0.0823074
0.057  -0.017  0.386244  0.0782234
0.059  -0.017  0.335334  0.0687357
0.061  -0.017  0.299736  0.0701037
0.063  -0.017  0.35927  0.0740972
0.065  -0.017  0.294812  0.0805239
0.067  -0.017  0.190792  0.066251
0.069  -0.017  0.341317  0.0799606
0.071  -0.017  0.318841  0.0730454
0.073  -0.017  0.182006  0.0687934
0.075  -0.017  0.144212  0.0603322
0.077  -0.017  0.155676  0.0672841
0.079  -0.017  0.174862  0.0805905
0.081  -0.017  0.166959  0.0822661
0.083  -0.017  0.104715  0.0870767
0.085  -0.017  0.0290421  0.0997691
0.087  -0.017  0.0608585  0.193494
0.089  -0.017  0  0
-0.089  -0.015  0  0
-0.087  -0.015  0.045898  0.147569
-0.085  -0.015  0.432678  0.150921
-0.083  -0.015  0.171728  0.0924892
-0.081  -0.015  0.190164  0.0857834
-0.079  -0.015  0.243989  0.0857259
-0.077  -0.015  0.327041  0.0830814
-0.075  -0.015  0.194898  0.0718859
-0.073  -0.015  0.205322  0.0740836
-0.071  -0.015  0.288552  0.0708247
-0.069  -0.015  0.294598  0.0689985
-0.067  -0.015  0.203514  0.0609171
-0.065  -0.015  0.313139  0.0682798
-0.063  -0.015  0.306886  0.0664019
-0.061  -0.015  0.340589  0.0750569
-0.059  -0.015  0.296503  0.0625152
-0.057  -0.015  0.328637  0.0713002
-0.055  -0.015  0.389182  0.074829
-0.053  -0.015  0.562475  0.0814351
-0.051  -0.015  0.443461  0.0763253
-0.049  -0.015  0.513211  0.0843906
-0.047  -0.015  0.706405  0.0906121
-0.045  -0.015  0.592831  0.0820254
-0.043  -0.015  0.684474  0.0995331
-0.041  -0.015  0.921246  0.115351
-0.039  -0.015  0.850854  0.0919421
-0.037  -0.015  1.0107  0.112587
-0.035  -0.015  1.34658  0.125768
-0.033  -0.015  1.42768  0.131581
-0.031  -0.015  1.79412  0.138591
-0.029  -0.015  1.971  0.14502
-0.027  -0.015  2.06986  0.153715
-0.025  -0.015  2.92185  0.184593
-0.023  -0.015  3.45632  0.196684
-0.021  -0.015  4.16726  0.220297
-0.019  -0.015  4.79302  0.227041
-0.017  -0.015  5.3726  0.245269
-0.015  -0.015  6.68667  0.256131
-0.013  -0.015  9.33948  0.321586
-0.011  -0.015  10.0509  0.326076
-0.009  -0.015  11.6517  0.353967
-0.007  -0.015  15.03  0.411798
-0.005  -0.015  16.4938  0.417323
-0.003  -0.015  18.9308  0.492046
-0.001  -0.015  18.4247  0.495543
0.001  -0.015  18.7821  0.354875
0.003  -0.015  17.0226  0.468721
0.005  -0.015  15.5069  0.410009
0.007  -0.015  13.4673  0.382138
0.009  -0.015  10.9227  0.350902
0.011  -0.015  9.59668  0.327082
0.013  -0.015  8.0873  0.306281
0.015  -0.015  6.00323  0.249619
0.017  -0.015  5.20597  0.254906
0.019  -0.015  4.51878  0.225411
0.021  -0.015  3.40949  0.189068
0.023  -0.015  2.72039  0.171679
0.025  -0.015  2.47859  0.164825
0.027  -0.015  2.06296  0.152327
0.029  -0.015  1.54597  0.136854
0.031  -0.015  1.72205  0.14403
0.033  -0.015  1.42762  0.130724
0.035  -0.015  1.37578  0.129373
0.037  -0.015  1.01981  0.119023
0.039  -0.015  0.964254  0.110361
0.041  -0.015  0.941494  0.105291
0.043  -0.015  0.623799  0.083981
0.045  -0.015  0.591025  0.0817065
0.047  -0.015  0.463478  0.0820425
0.049  -0.015  0.467767  0.0818169
0.051  -0.015  0.496386  0.0813029
0.053  -0.015  0.368242  0.0700316
0.055  -0.015  0.385995  0.0752247
0.057  -0.015  0.353719  0.0707527
0.059  -0.015  0.21699  0.0623903
0.061  -0.015  0.230033  0.0614141
0.063  -0.015  0.214557  0.0644903
0.065  -0.015  0.231364  0.0697284
0.067  -0.015  0.258163  0.0641607
0.069  -0.015  0.215346  0.0643241
0.071  -0.015  0.136655  0.0631676
0.073  -0.015  0.269723  0.0684909
0.075  -0.015  0.134142  0.0572969
0.077  -0.015  0.0898061  0.0616353
0.079  -0.015  0.16293  0.0695374
0.081  -0.015  0.100314  0.0765408
0.083  -0.015  0.0423032  0.0858228
0.085  -0.015  0.118707  0.106708
0.087  -0.015  -0.0963261  0.131764
0.089  -0.015  0  0
-0.089  -0.013  -0.305192  0.911483
-0.087  -0.013  0.360115  0.20018
-0.085  -0.013  -0.0248016  0.124179
-0.083  -0.013  0.123691  0.0827915
-0.081  -0.013  -0.0307455  0.0873597
-0.079  -0.013  0.120204  0.068071
-0.077  -0.013  0.13293  0.0678004
-0.075  -0.013  0.204354  0.0679265
-0.073  -0.013  0.152014  0.0690111
-0.071  -0.013  0.278848  0.075493
-0.069  -0.013  0.192617  0.0628434
-0.067  -0.013  0.299048  0.0641281
-0.065  -0.013  0.239414  0.0712139
-0.063  -0.013  0.176515  0.0610053
-0.061  -0.013  0.323009  0.0685289
-0.059  -0.013  0.176365  0.0598835
-0.057  -0.013  0.194768  0.0651442
-0.055  -0.013  0.411603  0.0744818
-0.053  -0.013  0.579415  0.0848413
-0.051  -0.013  0.483365  0.0696877
-0.049  -0.013  0.604499  0.0850268
-0.047  -0.013  0.517113  0.0806069
-0.045  -0.013  0.551432  0.0852749
-0.043  -0.013  0.787345  0.0969927
-0.041  -0.013  0.800074  0.0985764
-0.039  -0.013  1.00729  0.121672
-0.037  -0.013  0.955047  0.107248
-0.035  -0.013  1.21771  0.121124
-0.033  -0.013  1.40764  0.132234
-0.031  -0.013  1.59248  0.131095
-0.029  -0.013  1.7933  0.14817
-0.027  -0.013  2.19999  0.16188
-0.025  -0.013  2.9504  0.182297
-0.023  -0.013  3.37623  0.206517
-0.021  -0.013  4.12824  0.210656
-0.019  -0.013  5.54943  0.247246
-0.017  -0.013  7.12552  0.282949
-0.015  -0.013  8.13979  0.297099
-0.013  -0.013  10.5269  0.332913
-0.011  -0.013  13.331  0.388087
-0.009  -0.013  16.9691  0.43659
-0.007  -0.013  20.561  0.472574
-0.005  -0.013  24.901  0.510227
-0.003  -0.013  28.3665  0.614161
-0.001  -0.013  28.6692  0.629544
0.001  -0.013  28.9688  0.44068
0.003  -0.013  25.3513  0.579775
0.005  -0.013  21.7987  0.482613
0.007  -0.013  18.42  0.457578
0.009  -0.013  14.6445  0.404985
0.011  -0.013  10.7128  0.348063
0.013  -0.013  8.60374  0.307454
0.015  -0.013  7.12095  0.281241
0.017  -0.013  5.66164  0.250046
0.019  -0.013  4.74718  0.234177
0.021  -0.013  3.74051  0.205377
0.023  -0.013  3.04646  0.18911
0.025  -0.013  2.51666  0.170064
0.027  -0.013  2.12228  0.15931
0.029  -0.013  1.85113  0.149838
0.031  -0.013  1.70525  0.151809
0.033  -0.013  1.44275  0.131421
0.035  -0.013  1.1279  0.111186
0.037  -0.013  0.799855  0.102764
0.039  -0.013  0.916339  0.102805
0.041  -0.013  0.699693  0.103923
0.043  -0.013  0.687624  0.0925504
0.045  -0.013  0.677216  0.0978119
0.047  -0.013  0.504614  0.07762
0.049  -0.013  0.523516  0.0776292
0.051  -0.013  0.512018  0.0842092
0.053  -0.013  0.411434  0.0837771
0.055  -0.013  0.335606  0.0733055
0.057  -0.013  0.297767  0.0639084
0.059  -0.013  0.364878  0.0729333
0.061  -0.013  0.252949  0.066971
0.063  -0.013  0.287099  0.0660023
0.065  -0.013  0.232574  0.0612613
0.067  -0.013  0.17409  0.0640335
0.069  -0.013  0.226262  0.0575562
0.071  -0.013  0.2138  0.0679346
0.073  -0.013  0.11506  0.0560638
0.075  -0.013  0.0472481  0.0748516
0.077  -0.013  0.19584  0.0775703
0.079  -0.013  0.200315  0.0803244
0.081  -0.013  0.203915  0.0861347
0.083  -0.013  0.188746  0.096238
0.085  -0.013  0.12128  0.102573
0.087  -0.013  0.187227  0.153925
0.089  -0.013  0  0
-0.089  -0.011  0.013383  0.228643
-0.087  -0.011  0.0795091  0.0795126
-0.085  -0.011  -0.0349795  0.0949602
-0.083  -0.011  0.0314913  0.0674796
-0.081  -0.011  0.192048  0.0948018
-0.079  -0.011  0.171873  0.0790601
-0.077  -0.011  0.221852  0.0740336
-0.075  -0.011  0.308284  0.0819136
-0.073  -0.011  0.129693  0.0634352
-0.071  -0.011  0.145356  0.0643282
-0.069  -0.011  0.224334  0.0728779
-0.067  -0.011  0.186327  0.0637593
-0.065  -0.011  0.35109  0.0760949
-0.063  -0.011  0.316163  0.0682832
-0.061  -0.011  0.338663  0.0593696
-0.059  -0.011  0.311514  0.0664022
-0.057  -0.011  0.38258  0.0799918
-0.055  -0.011  0.48883  0.08287
-0.053  -0.011  0.396463  0.074793
-0.051  -0.011  0.4523  0.0847213
-0.049  -0.011  0.614713  0.0961465
-0.047  -0.011  0.461454  0.0742369
-0.045  -0.011  0.605362  0.0892199
-0.043  -0.011  0.647248  0.0959734
-0.041  -0.011  0.986463  0.124777
-0.039  -0.011  0.852209  0.095709
-0.037  -0.011  1.23204  0.120467
-0.035  -0.011  1.31742  0.13563
-0.033  -0.011  1.48866  0.131727
-0.031  -0.011  1.53757  0.128795
-0.029  -0.011  2.30095  0.17144
-0.027  -0.011  2.29183  0.164726
-0.025  -0.011  2.83757  0.179703
-0.023  -0.011  3.64739  0.198856
-0.021  -0.011  4.21646  0.214231
-0.019  -0.011  5.23175  0.240852
-0.017  -0.011  6.98765  0.280814
-0.015  -0.011  9.46356  0.317142
-0.013  -0.011  13.0452  0.37515
-0.011  -0.011  17.8786  0.436101
-0.009  -0.011  23.0196  0.509124
-0.007  -0.011  32.3573  0.600317
-0.005  -0.011  37.8003  0.639017
-0.003  -0.011  46.8199  0.76638
-0.001  -0.011  50.5048  0.832459
0.001  -0.011  49.6505  0.581853
0.003  -0.011  44.1183  0.74991
0.005  -0.011  35.3749  0.615929
0.007  -0.011  26.9558  0.544
0.009  -0.011  19.6561  0.473815
0.011  -0.011  15.2761  0.397986
0.013  -0.011  11.5981  0.363778
0.015  -0.011  8.12561  0.2966
0.017  -0.011  6.52051  0.27004
0.019  -0.011  4.49072  0.222913
0.021  -0.011  3.86955  0.210169
0.023  -0.011  3.29552  0.189374
0.025  -0.011  2.28222  0.161728
0.027  -0.011  2.20281  0.155176
0.029  -0.011  1.52928  0.138326
0.031  -0.011  1.40398  0.123517
0.033  -0.011  1.1668  0.110865
0.035  -0.011  1.02044  0.108851
0.037  -0.011  1.02327  0.110297
0.039  -0.011  0.726017  0.0957736
0.041  -0.011  0.950954  0.109197
0.043  -0.011  0.741574  0.0919352
0.045  -0.011  0.577126  0.0900233
0.047  -0.011  0.509246  0.0913366
0.049  -0.011  0.672256  0.0974962
0.051  -0.011  0.502885  0.0855156
0.053  -0.011  0.444659  0.0822814
0.055  -0.011  0.394731  0.071593
0.057  -0.011  0.197567  0.061831
0.059  -0.011  0.188547  0.060918
0.061  -0.011  0.206889  0.0567266
0.063  -0.011  0.288957  0.0553918
0.065  -0.011  0.411316  0.0778973
0.067  -0.011  0.282856  0.0732002
0.069  -0.011  0.228836  0.0673416
0.071  -0.011  0.232968  0.0661983
0.073  -0.011  0.211985  0.0637372
0.075  -0.011  0.248476  0.0724011
0.077  -0.011  0.092763  0.0608541
0.079  -0.011  0.305121  0.07717
0.081  -0.011  0.0447305  0.0400011
0.083  -0.011  0.0966207  0.0830983
0.085  -0.011  -0.0175524  0.0851057
0.087  -0.011  0.0999209  0.129996
0.089  -0.011  -0.471724  0.471725
-0.089  -0.009  0  0
-0.087  -0.009  -0.180903  0.104452
-0.085  -0.009  0.27805  0.113772
-0.083  -0.009  0.053689  0.102229
-0.081  -0.009  -0.00409446  0.0830611
-0.079  -0.009  0.169837  0.08742
-0.077  -0.009  0.0664275  0.0666737
-0.075  -0.009  0.126949  0.0597909
-0.073  -0.009  0.211956  0.0670803
-0.071  -0.009  0.186934  0.0599473
-0.069  -0.009  0.211801  0.0683249
-0.067  -0.009  0.445697  0.0791509
-0.065  -0.009  0.321129  0.0721144
-0.063  -0.009  0.339192  0.0697015
-0.061  -0.009  0.29055  0.0657085
-0.059  -0.009  0.305388  0.0631455
-0.057  -0.009  0.362021  0.0694356
-0.055  -0.009  0.355585  0.0721321
-0.053  -0.009  0.282089  0.0756283
-0.051  -0.009  0.601396  0.0985982
-0.049  -0.009  0.410986  0.0763052
-0.047  -0.009  0.474504  0.0767963
-0.045  -0.009  0.658819  0.10115
-0.043  -0.009  0.694207  0.0945103
-0.041  -0.009  0.726165  0.107333
-0.039  -0.009  1.02608  0.122965
-0.037  -0.009  0.985129  0.112081
-0.035  -0.009  1.15677  0.120435
-0.033  -0.009  1.30992  0.127519
-0.031  -0.009  1.87704  0.146941
-0.029  -0.009  1.7397  0.143729
-0.027  -0.009  2.24502  0.162655
-0.025  -0.009  2.80101  0.180296
-0.023  -0.009  3.46584  0.196933
-0.021  -0.009  4.33421  0.218304
-0.019  -0.009  5.47081  0.250538
-0.017  -0.009  7.46966  0.298383
-0.015  -0.009  10.1124  0.325221
-0.013  -0.009  14.7362  0.416933
-0.011  -0.009  21.4337  0.47832
-0.009  -0.009  32.5118  0.597137
-0.007  -0.009  47.9327  0.75803
-0.005  -0.009  67.648  0.844763
-0.003  -0.009  88.7945  1.10174
-0.001  -0.009  101.145  1.19625
0.001  -0.009  100.77  0.834608
0.003  -0.009  80.3753  1.03061
0.005  -0.009  60.1417  0.800148
0.007  -0.009  41.4149  0.700892
0.009  -0.009  27.1858  0.539644
0.011  -0.009  18.8426  0.45129
0.013  -0.009  13.1273  0.383855
0.015  -0.009  9.07636  0.309855
0.017  -0.009  7.05301  0.295331
0.019  -0.009  5.11146  0.245981
0.021  -0.009  4.12391  0.212107
0.023  -0.009  3.24445  0.198625
0.025  -0.009  2.36936  0.164954
0.027  -0.009  1.86224  0.149856
0.029  -0.009  1.65943  0.157447
0.031  -0.009  1.61473  0.13811
0.033  -0.009  1.53557  0.145341
0.035  -0.009  0.961295  0.112159
0.037  -0.009  0.953789  0.10354
0.039  -0.009  0.947202  0.107436
0.041  -0.009  0.777617  0.104692
0.043  -0.009  0.639387  0.0892818
0.045  -0.009  0.659743  0.0932765
0.047  -0.009  0.580211  0.0885268
0.049  -0.009  0.509922  0.0822447
0.051  -0.009  0.581645  0.0898644
0.053  -0.009  0.462175  0.0796356
0.055  -0.009  0.433663  0.071288
0.057  -0.009  0.365617  0.0760567
0.059  -0.009  0.396603  0.0716662
0.061  -0.009  0.265334  0.0628715
0.063  -0.009  0.279383  0.0600073
0.065  -0.009  0.256815  0.0757384
0.067  -0.009  0.234557  0.0672784
0.069  -0.009  0.14085  0.0563751
0.071  -0.009  0.318235  0.0765908
0.073  -0.009  0.128227  0.0567455
0.075  -0.009  0.142123  0.0685547
0.077  -0.009  -0.0292038  0.0519959
0.079  -0.009  0.195518  0.0909098
0.081  -0.009  0.0556122  0.0857302
0.083  -0.009  0.0282142  0.0829041
0.085  -0.009  0.270096  0.141896
0.087  -0.009  0.255265  0.143498
0.089  -0.009  0  0
-0.089  -0.007  0  0
-0.087  -0.007  0.332177  0.166173
-0.085  -0.007  0.00978517  0.120161
-0.083  -0.007  0.0375211  0.0895184
-0.081  -0.007  0.180335  0.0944784
-0.079  -0.007  0.249048  0.074523
-0.077  -0.007  0.125468  0.0788619
-0.075  -0.007  0.108335  0.0612569
-0.073  -0.007  0.181856  0.0628412
-0.071  -0.007  0.215679  0.0632677
-0.069  -0.007  0.245065  0.0691036
-0.067  -0.007  0.199268  0.0620332
-0.065  -0.007  0.214626  0.066387
-0.063  -0.007  0.304325  0.0683281
-0.061  -0.007  0.333386  0.0756157
-0.059  -0.007  0.386865  0.0717574
-0.057  -0.007  0.291068  0.0688641
-0.055  -0.007  0.283452  0.071237
-0.053  -0.007  0.409575  0.0751324
-0.051  -0.007  0.499783  0.0748837
-0.049  -0.007  0.502282  0.0799099
-0.047  -0.007  0.44097  0.0754314
-0.045  -0.007  0.688365  0.0903864
-0.043  -0.007  0.829875  0.0960706
-0.041  -0.007  0.556988  0.0881859
-0.039  -0.007  0.804992  0.097553
-0.037  -0.007  0.949642  0.106854
-0.035  -0.007  0.925218  0.111764
-0.033  -0.007  1.22385  0.115429
-0.031  -0.007  1.44465  0.128028
-0.029  -0.007  1.98461  0.149381
-0.027  -0.007  2.06296  0.152376
-0.025  -0.007  2.65689  0.178362
-0.023  -0.007  3.55603  0.203446
-0.021  -0.007  4.11041  0.213
-0.019  -0.007  5.34406  0.243205
-0.017  -0.007  7.61961  0.280106
-0.015  -0.007  10.4269  0.329914
-0.013  -0.007  16.9423  0.425989
-0.011  -0.007  27.4619  0.541959
-0.009  -0.007  45.5877  0.681337
-0.007  -0.007  80.0962  0.935799
-0.005  -0.007  138.278  1.22952
-0.003  -0.007  216.175  1.65186
-0.001  -0.007  273.486  1.93922
0.001  -0.007  269.528  1.57752
0.003  -0.007  198.907  1.58466
0.005  -0.007  119.876  1.15182
0.007  -0.007  67.6184  0.865238
0.009  -0.007  39.9337  0.635508
0.011  -0.007  23.4512  0.499567
0.013  -0.007  14.5943  0.392878
0.015  -0.007  10.0095  0.324112
0.017  -0.007  7.3017  0.280264
0.019  -0.007  5.22011  0.239789
0.021  -0.007  4.31687  0.218081
0.023  -0.007  3.26983  0.196831
0.025  -0.007  2.2091  0.154017
0.027  -0.007  1.936  0.149396
0.029  -0.007  1.58227  0.130072
0.031  -0.007  1.58318  0.131999
0.033  -0.007  1.22851  0.121671
0.035  -0.007  1.25386  0.122813
0.037  -0.007  1.13367  0.121497
0.039  -0.007  1.00097  0.113848
0.041  -0.007  0.804383  0.102749
0.043  -0.007  0.748604  0.0921589
0.045  -0.007  0.508104  0.0781521
0.047  -0.007  0.516914  0.0746321
0.049  -0.007  0.261703  0.0572764
0.051  -0.007  0.384809  0.0713726
0.053  -0.007  0.498606  0.0859985
0.055  -0.007  0.336018  0.0704791
0.057  -0.007  0.376409  0.0708833
0.059  -0.007  0.351164  0.070901
0.061  -0.007  0.1748  0.0583552
0.063  -0.007  0.284829  0.0638585
0.065  -0.007  0.236525  0.0644707
0.067  -0.007  0.227648  0.0557201
0.069  -0.007  0.251514  0.0570895
0.071  -0.007  0.296939  0.0760438
0.073  -0.007  0.234036  0.065651
0.075  -0.007  0.09248  0.0664443
0.077  -0.007  0.14497  0.0731204
0.079  -0.007  0.0699284  0.0783516
0.081  -0.007  0.0245562  0.0578955
0.083  -0.007  0.139338  0.099998
0.085  -0.007  0.0415843  0.100282
0.087  -0.007  0.185343  0.157661
0.089  -0.007  0  0
-0.089  -0.005  0  0
-0.087  -0.005  -0.0613977  0.19922
-0.085  -0.005  0.43684  0.166845
-0.083  -0.005  0.115532  0.0986661
-0.081  -0.005  0.245039  0.0964824
-0.079  -0.005  0.230597  0.0828365
-0.077  -0.005  0.137853  0.0735797
-0.075  -0.005  0.202667  0.0643592
-0.073  -0.005  0.322507  0.0831271
-0.071  -0.005  0.168212  0.0644341
-0.069  -0.005  0.270353  0.0732384
-0.067  -0.005  0.30759  0.0683622
-0.065  -0.005  0.227595  0.0523274
-0.063  -0.005  0.205682  0.0546805
-0.061  -0.005  0.324858  0.0685522
-0.059  -0.005  0.376146  0.0709724
-0.057  -0.005  0.279698  0.0627598
-0.055  -0.005  0.543785  0.081033
-0.053  -0.005  0.430151  0.085087
-0.051  -0.005  0.521324  0.0833539
-0.049  -0.005  0.566197  0.0884111
-0.047  -0.005  0.50706  0.0911177
-0.045  -0.005  0.605612  0.0885522
-0.043  -0.005  0.610963  0.0859176
-0.041  -0.005  0.794994  0.0963984
-0.039  -0.005  0.826353  0.100503
-0.037  -0.005  0.953233  0.102643
-0.035  -0.005  1.10079  0.113982
-0.033  -0.005  1.42532  0.13338
-0.031  -0.005  1.56911  0.135081
-0.029  -0.005  1.70188  0.151601
-0.027  -0.005  1.9525  0.147813
-0.025  -0.005  2.54042  0.17253
-0.023  -0.005  3.05281  0.194122
-0.021  -0.005  4.32446  0.225762
-0.019  -0.005  5.15195  0.237817
-0.017  -0.005  7.37034  0.296838
-0.015  -0.005  11.1167  0.349516
-0.013  -0.005  17.2932  0.437051
-0.011  -0.005  31.359  0.598839
-0.009  -0.005  59.7689  0.806412
-0.007  -0.005  142.18  1.23033
-0.005  -0.005  324.943  1.92553
-0.003  -0.005  635.701  4.41899
-0.001  -0.005  918.63  5.97771
0.001  -0.005  834.511  5.59388
0.003  -0.005  560.291  4.15096
0.005  -0.005  321.944  1.85368
0.007  -0.005  139.067  1.17154
0.009  -0.005  58.6991  0.783879
0.011  -0.005  29.923  0.568538
0.013  -0.005  16.7973  0.418463
0.015  -0.005  10.3467  0.324679
0.017  -0.005  7.34396  0.290522
0.019  -0.005  5.57417  0.254872
0.021  -0.005  3.79601  0.201206
0.023  -0.005  3.11372  0.183416
0.025  -0.005  2.40009  0.160576
0.027  -0.005  2.00692  0.156451
0.029  -0.005  1.91756  0.154001
0.031  -0.005  1.38065  0.122017
0.033  -0.005  1.1563  0.114666
0.035  -0.005  1.29128  0.139484
0.037  -0.005  1.01231  0.103911
0.039  -0.005  0.86758  0.107796
0.041  -0.005  0.685234  0.0950556
0.043  -0.005  0.704631  0.101268
0.045  -0.005  0.515534  0.0728495
0.047  -0.005  0.704231  0.102651
0.049  -0.005  0.613336  0.10495
0.051  -0.005  0.62788  0.0964886
0.053  -0.005  0.600222  0.0866386
0.055  -0.005  0.414958  0.0744321
0.057  -0.005  0.298688  0.0684994
0.059  -0.005  0.130428  0.0539571
0.061  -0.005  0.300787  0.066784
0.063  -0.005  0.332933  0.0673876
0.065  -0.005  0.232001  0.0557969
0.067  -0.005  0.304942  0.0655114
0.069  -0.005  0.269166  0.0664052
0.071  -0.005  0.287366  0.0668246
0.073  -0.005  0.295898  0.0818527
0.075  -0.005  0.361559  0.0895723
0.077  -0.005  0.124443  0.0674011
0.079  -0.005  0.0402855  0.0640925
0.081  -0.005  0.157704  0.0953496
0.083  -0.005  0.0764607  0.0695144
0.085  -0.005  0.118162  0.103322
0.087  -0.005  0.251251  0.145077
0.089  -0.005  0  0
-0.089  -0.003  0  0
-0.087  -0.003  -0.186473  0.107688
-0.085  -0.003  0.225648  0.137723
-0.083  -0.003  0.179829  0.114202
-0.081  -0.003  0.0711575  0.06656
-0.079  -0.003  0.176148  0.0854469
-0.077  -0.003  0.140715  0.0798588
-0.075  -0.003  0.156181  0.071413
-0.073  -0.003  0.164774  0.0659587
-0.071  -0.003  0.233771  0.0679357
-0.069  -0.003  0.173425  0.0647193
-0.067  -0.003  0.242222  0.0678557
-0.065  -0.003  0.210007  0.0684859
-0.063  -0.003  0.252408  0.0695255
-0.061  -0.003  0.387547  0.0715179
-0.059  -0.003  0.309502  0.0661578
-0.057  -0.003  0.226584  0.0502748
-0.055  -0.003  0.387612  0.0708343
-0.053  -0.003  0.478953  0.0809001
-0.051  -0.003  0.496851  0.0772645
-0.049  -0.003  0.608776  0.0817102
-0.047  -0.003  0.576663  0.085091
-0.045  -0.003  0.634042  0.0856025
-0.043  -0.003  0.717146  0.0977769
-0.041  -0.003  0.794546  0.10448
-0.039  -0.003  0.971379  0.107303
-0.037  -0.003  0.904085  0.098846
-0.035  -0.003  1.26698  0.122475
-0.033  -0.003  1.1189  0.105863
-0.031  -0.003  1.31723  0.117355
-0.029  -0.003  1.59536  0.126922
-0.027  -0.003  2.18729  0.148976
-0.025  -0.003  2.38903  0.162756
-0.023  -0.003  2.9405  0.171463
-0.021  -0.003  3.66473  0.191515
-0.019  -0.003  5.34947  0.233073
-0.017  -0.003  7.77256  0.280402
-0.015  -0.003  11.6981  0.333617
-0.013  -0.003  19.3625  0.427947
-0.011  -0.003  37.8836  0.588773
-0.009  -0.003  96.0818  0.948059
-0.007  -0.003  283.466  1.68527
-0.005  -0.003  724.862  3.90026
-0.003  -0.003  1344.7  15.1898
-0.001  -0.003  0  0
0.001  -0.003  0  0
0.003  -0.003  1557.6  16.4674
0.005  -0.003  625.464  3.59971
0.007  -0.003  189.76  1.45219
0.009  -0.003  68.0597  0.834058
0.011  -0.003  29.4818  0.538435
0.013  -0.003  15.5042  0.393548
0.015  -0.003  9.35599  0.301715
0.017  -0.003  6.83656  0.258479
0.019  -0.003  4.70408  0.227575
0.021  -0.003  3.98346  0.20599
0.023  -0.003  2.85446  0.167466
0.025  -0.003  2.41588  0.156726
0.027  -0.003  1.95062  0.143426
0.029  -0.003  1.55312  0.124259
0.031  -0.003  1.07959  0.103056
0.033  -0.003  0.967196  0.111557
0.035  -0.003  1.00345  0.103598
0.037  -0.003  0.943856  0.0996446
0.039  -0.003  0.786488  0.0926374
0.041  -0.003  0.662192  0.0870274
0.043  -0.003  0.613722  0.0831033
0.045  -0.003  0.60267  0.0874078
0.047  -0.003  0.587246  0.0774969
0.049  -0.003  0.523364  0.0808464
0.051  -0.003  0.411007  0.0675661
0.053  -0.003  0.521218  0.0844732
0.055  -0.003  0.317607  0.0657795
0.057  -0.003  0.400781  0.0718814
0.059  -0.003  0.313432  0.0688779
0.061  -0.003  0.149255  0.0583233
0.063  -0.003  0.102159  0.059018
0.065  -0.003  0.214144  0.0567935
0.067  -0.003  0.215228  0.0636327
0.069  -0.003  0.140921  0.0613649
0.071  -0.003  0.140622  0.059095
0.073  -0.003  0.216198  0.0676074
0.075  -0.003  0.198529  0.0699185
0.077  -0.003  0.195119  0.077965
0.079  -0.003  0.0321649  0.0709867
0.081  -0.003  0.165533  0.0787751
0.083  -0.003  0.197421  0.112453
0.085  -0.003  0.363094  0.138346
0.087  -0.003  -0.0627603  0.0627604
0.089  -0.003  0.159156  0.78423
-0.089  -0.001  0  0
-0.087  -0.001  0.0604647  0.174681
-0.085  -0.001  -0.0323742  0.111852
-0.083  -0.001  0.00528286  0.0687143
-0.081  -0.001  0.104014  0.0684568
-0.079  -0.001  0.258689  0.0784918
-0.077  -0.001  0.18819  0.0603392
-0.075  -0.001  0.241364  0.0679537
-0.073  -0.001  0.102662  0.0599706
-0.071  -0.001  0.242095  0.0694876
-0.069  -0.001  0.0798865  0.0469587
-0.067  -0.001  0.3536  0.0808408
-0.065  -0.001  0.133792  0.0506197
-0.063  -0.001  0.285154  0.0695025
-0.061  -0.001  0.47326  0.0904092
-0.059  -0.001  0.320328  0.0795369
-0.057  -0.001  0.421139  0.0779067
-0.055  -0.001  0.401022  0.0805167
-0.053  -0.001  0.404071  0.073792
-0.051  -0.001  0.475534  0.0875917
-0.049  -0.001  0.506275  0.0830177
-0.047  -0.001  0.521564  0.106527
-0.045  -0.001  0.598777  0.101574
-0.043  -0.001  0.581416  0.0878991
-0.041  -0.001  0.765538  0.10983
-0.039  -0.001  0.935799  0.118892
-0.037  -0.001  0.795991  0.123723
-0.035  -0.001  1.21323  0.138441
-0.033  -0.001  1.19248  0.122877
-0.031  -0.001  1.22298  0.128765
-0.029  -0.001  1.61488  0.151724
-0.027  -0.001  2.24064  0.170659
-0.025  -0.001  2.64562  0.206354
-0.023  -0.001  2.7623  0.186168
-0.021  -0.001  3.85902  0.233456
-0.019  -0.001  5.28099  0.261798
-0.017  -0.001  7.20516  0.309449
-0.015  -0.001  10.3769  0.365184
-0.013  -0.001  19.5321  0.508879
-0.011  -0.001  41.0864  0.716272
-0.009  -0.001  102.368  1.16086
-0.007  -0.001  310.722  2.15273
-0.005  -0.001  864.972  7.16897
-0.003  -0.001  0  0
-0.001  -0.001  0  0
0.001  -0.001  0  0
0.003  -0.001  0  0
0.005  -0.001  500.57  5.46061
0.007  -0.001  177.176  1.63381
0.009  -0.001  61.698  0.919114
0.011  -0.001  27.1405  0.598573
0.013  -0.001  14.3972  0.444694
0.015  -0.001  8.64355  0.335536
0.017  -0.001  5.58519  0.273724
0.019  -0.001  4.23519  0.240371
0.021  -0.001  3.38577  0.222828
0.023  -0.001  2.75183  0.202482
0.025  -0.001  2.08843  0.165543
0.027  -0.001  1.84216  0.165876
0.029  -0.001  1.2429  0.127142
0.031  -0.001  1.55371  0.163195
0.033  -0.001  1.13828  0.130151
0.035  -0.001  0.842376  0.112571
0.037  -0.001  0.988552  0.12487
0.039  -0.001  0.867109  0.112648
0.041  -0.001  0.49745  0.0880577
0.043  -0.001  0.699497  0.100674
0.045  -0.001  0.545912  0.0974979
0.047  -0.001  0.583522  0.0925245
0.049  -0.001  0.48933  0.0925325
0.051  -0.001  0.584383  0.094291
0.053  -0.001  0.368535  0.0866982
0.055  -0.001  0.465726  0.0901759
0.057  -0.001  0.455315  0.0869231
0.059  -0.001  0.340723  0.0724223
0.061  -0.001  0.307681  0.0717876
0.063  -0.001  0.284232  0.0659158
0.065  -0.001  0.182797  0.0716082
0.067  -0.001  0.186985  0.0638158
0.069  -0.001  0.205965  0.0649773
0.071  -0.001  0.2275  0.0620046
0.073  -0.001  0.147708  0.0697468
0.075  -0.001  0.112252  0.0702391
0.077  -0.001  0.129709  0.0676743
0.079  -0.001  0.17365  0.0653289
0.081  -0.001  0.139516  0.0888944
0.083  -0.001  0.125739  0.0991442
0.085  -0.001  0.361852  0.145475
0.087  -0.001  0.00196769  0.106403
0.089  -0.001  0  0
-0.089  0.001  -0.267823  0.353566
-0.087  0.001  0.100564  0.127283
-0.085  0.001  0.32184  0.132756
-0.083  0.001  0.0889305  0.097116
-0.081  0.001  0.22156  0.0909173
-0.079  0.001  0.135941  0.0728556
-0.077  0.001  0.265991  0.0895587
-0.075  0.001  0.199658  0.0756941
-0.073  0.001  0.165916  0.0749597
-0.071  0.001  0.0913406  0.0552246
-0.069  0.001  0.221926  0.0642078
-0.067  0.001  0.126224  0.0618802
-0.065  0.001  0.224165  0.0521291
-0.063  0.001  0.285185  0.0731781
-0.061  0.001  0.290444  0.0658236
-0.059  0.001  0.340104  0.074695
-0.057  0.001  0.316824  0.0733099
-0.055  0.001  0.445977  0.0851674
-0.053  0.001  0.500713  0.0852864
-0.051  0.001  0.384172  0.0760664
-0.049  0.001  0.461911  0.085138
-0.047  0.001  0.56502  0.0930692
-0.045  0.001  0.506682  0.0902039
-0.043  0.001  0.682243  0.103015
-0.041  0.001  0.86946  0.126964
-0.039  0.001  0.876368  0.119072
-0.037  0.001  1.13594  0.135603
-0.035  0.001  0.898781  0.111647
-0.033  0.001  1.10046  0.122409
-0.031  0.001  1.13693  0.125285
-0.029  0.001  1.82013  0.167792
-0.027  0.001  1.96725  0.16245
-0.025  0.001  2.23252  0.176957
-0.023  0.001  2.71275  0.186935
-0.021  0.001  3.73824  0.228482
-0.019  0.001  5.02935  0.261845
-0.017  0.001  6.8136  0.295031
-0.015  0.001  10.1657  0.357509
-0.013  0.001  18.5153  0.482881
-0.011  0.001  37.9925  0.697867
-0.009  0.001  93.0768  1.09017
-0.007  0.001  271.54  2.01177
-0.005  0.001  724.399  6.48657
-0.003  0.001  0  0
-0.001  0.001  0  0
0.001  0.001  0  0
0.003  0.001  0  0
0.005  0.001  526.103  5.55408
0.007  0.001  198.485  1.73712
0.009  0.001  72.222  1.00854
0.011  0.001  31.1035  0.63293
0.013  0.001  15.7712  0.459488
0.015  0.001  8.91218  0.329957
0.017  0.001  5.84032  0.276108
0.019  0.001  4.47711  0.252139
0.021  0.001  3.50317  0.224728
0.023  0.001  2.6543  0.185868
0.025  0.001  1.81103  0.162432
0.027  0.001  1.95039  0.160604
0.029  0.001  1.58847  0.145789
0.031  0.001  1.27942  0.133106
0.033  0.001  1.4612  0.150034
0.035  0.001  1.16954  0.128377
0.037  0.001  0.913272  0.109075
0.039  0.001  0.923474  0.116553
0.041  0.001  0.730217  0.103563
0.043  0.001  0.763015  0.104071
0.045  0.001  0.486158  0.0803802
0.047  0.001  0.615012  0.10134
0.049  0.001  0.38231  0.0742841
0.051  0.001  0.400382  0.0795213
0.053  0.001  0.490705  0.0869307
0.055  0.001  0.357828  0.0769915
0.057  0.001  0.272746  0.0682328
0.059  0.001  0.308771  0.0772804
0.061  0.001  0.262565  0.0641259
0.063  0.001  0.165757  0.0589649
0.065  0.001  0.175622  0.0611678
0.067  0.001  0.192587  0.0586059
0.069  0.001  0.167188  0.0687699
0.071  0.001  0.232325  0.0713944
0.073  0.001  0.0999023  0.0723508
0.075  0.001  0.22324  0.0826988
0.077  0.001  0.181583  0.0760249
0.079  0.001  0.172409  0.0723245
0.081  0.001  0.260278  0.0935082
0.083  0.001  0.109995  0.100167
0.085  0.001  -0.019313  0.0681955
0.087  0.001  -0.0435319  0.120005
0.089  0.001  0  0
-0.089  0.003  0.364833  0.478807
-0.087  0.003  0.118284  0.0993418
-0.085  0.003  0.290429  0.126326
-0.083  0.003  0.24771  0.09917
-0.081  0.003  0.147312  0.0746788
-0.079  0.003  0.201592  0.0748973
-0.077  0.003  0.19759  0.0686206
-0.075  0.003  0.0832739  0.0727856
-0.073  0.003  0.235754  0.0702009
-0.071  0.003  0.321746  0.0717368
-0.069  0.003  0.23684  0.0674234
-0.067  0.003  0.31534  0.0663335
-0.065  0.003  0.362778  0.0732346
-0.063  0.003  0.235783  0.0644615
-0.061  0.003  0.219909  0.059433
-0.059  0.003  0.231418  0.0635518
-0.057  0.003  0.354194  0.0662837
-0.055  0.003  0.485041  0.0766786
-0.053  0.003  0.43762  0.0735491
-0.051  0.003  0.402397  0.076857
-0.049  0.003  0.599146  0.0861362
-0.047  0.003  0.62388  0.0898913
-0.045  0.003  0.587439  0.0804096
-0.043  0.003  0.634808  0.0872036
-0.041  0.003  0.601213  0.0874944
-0.039  0.003  0.840898  0.0937656
-0.037  0.003  0.817827  0.0927933
-0.035  0.003  1.12847  0.110527
-0.033  0.003  1.2778  0.123696
-0.031  0.003  1.27678  0.115998
-0.029  0.003  1.57828  0.133079
-0.027  0.003  1.74279  0.133793
-0.025  0.003  2.15425  0.157889
-0.023  0.003  3.064  0.175983
-0.021  0.003  3.59733  0.193267
-0.019  0.003  5.1893  0.231355
-0.017  0.003  6.9466  0.259666
-0.015  0.003  10.9667  0.324717
-0.013  0.003  18.4627  0.428847
-0.011  0.003  35.2514  0.573518
-0.009  0.003  84.2124  0.909498
-0.007  0.003  221.76  1.53198
-0.005  0.003  577.017  3.45529
-0.003  0.003  1115.98  13.7595
-0.001  0.003  0  0
0.001  0.003  0  0
0.003  0.003  783.577  11.5362
0.005  0.003  463.586  3.10387
0.007  0.003  202.51  1.43742
0.009  0.003  77.9927  0.862347
0.011  0.003  33.0732  0.553479
0.013  0.003  16.4049  0.396956
0.015  0.003  10.4004  0.316057
0.017  0.003  6.83391  0.254443
0.019  0.003  4.79827  0.219481
0.021  0.003  3.24921  0.173741
0.023  0.003  3.03388  0.175547
0.025  0.003  2.12918  0.153932
0.027  0.003  2.03347  0.143272
0.029  0.003  1.52393  0.128712
0.031  0.003  1.43668  0.127306
0.033  0.003  1.24896  0.117115
0.035  0.003  1.11212  0.109681
0.037  0.003  1.03017  0.107198
0.039  0.003  0.84751  0.103313
0.041  0.003  0.829199  0.103256
0.043  0.003  0.641579  0.0821157
0.045  0.003  0.57849  0.0824171
0.047  0.003  0.499562  0.0746559
0.049  0.003  0.553777  0.0807712
0.051  0.003  0.339624  0.0659655
0.053  0.003  0.381949  0.071917
0.055  0.003  0.286278  0.0648416
0.057  0.003  0.380409  0.0757908
0.059  0.003  0.287615  0.0572116
0.061  0.003  0.256426  0.0640789
0.063  0.003  0.326345  0.0657916
0.065  0.003  0.182661  0.0550399
0.067  0.003  0.297197  0.0780621
0.069  0.003  0.224179  0.0676126
0.071  0.003  0.000302848  0.0560594
0.073  0.003  0.0693441  0.0516948
0.075  0.003  0.171055  0.0680203
0.077  0.003  0.136246  0.0630273
0.079  0.003  0.195084  0.083836
0.081  0.003  0.14006  0.0947468
0.083  0.003  0.114502  0.100883
0.085  0.003  0.153661  0.115322
0.087  0.003  -0.117956  0.0862176
0.089  0.003  0  0
-0.089  0.005  0.621384  0.621413
-0.087  0.005  0.139191  0.16974
-0.085  0.005  0.28805  0.127501
-0.083  0.005  0.137156  0.107314
-0.081  0.005  0.0854655  0.0736415
-0.079  0.005  0.14346  0.0728202
-0.077  0.005  0.141153  0.071392
-0.075  0.005  0.302332  0.0757729
-0.073  0.005  0.193825  0.067367
-0.071  0.005  0.153288  0.0616257
-0.069  0.005  0.314692  0.0640306
-0.067  0.005  0.12654  0.0596685
-0.065  0.005  0.310145  0.0675461
-0.063  0.005  0.327062  0.0717536
-0.061  0.005  0.468875  0.0788455
-0.059  0.005  0.317563  0.0716104
-0.057  0.005  0.437617  0.0727744
-0.055  0.005  0.430418  0.084895
-0.053  0.005  0.398225  0.0727473
-0.051  0.005  0.468956  0.0897055
-0.049  0.005  0.492818  0.0800808
-0.047  0.005  0.596039  0.0878241
-0.045  0.005  0.769588  0.105705
-0.043  0.005  0.576351  0.0904813
-0.041  0.005  0.845686  0.108211
-0.039  0.005  0.990982  0.110434
-0.037  0.005  0.900585  0.103652
-0.035  0.005  1.12727  0.120962
-0.033  0.005  1.41442  0.123305
-0.031  0.005  1.8194  0.143268
-0.029  0.005  1.96084  0.158223
-0.027  0.005  1.8473  0.146945
-0.025  0.005  2.22556  0.156676
-0.023  0.005  3.23015  0.207093
-0.021  0.005  4.19704  0.215784
-0.019  0.005  5.02749  0.237427
-0.017  0.005  7.46129  0.287565
-0.015  0.005  10.9512  0.338094
-0.013  0.005  18.3284  0.455983
-0.011  0.005  29.7836  0.567261
-0.009  0.005  57.2686  0.774659
-0.007  0.005  126.651  1.11663
-0.005  0.005  260.706  1.66877
-0.003  0.005  409.714  3.56942
-0.001  0.005  577.001  4.73869
0.001  0.005  578.519  4.6656
0.003  0.005  429.49  3.63548
0.005  0.005  232.567  1.66213
0.007  0.005  113.595  1.12168
0.009  0.005  53.5311  0.796979
0.011  0.005  29.9567  0.597134
0.013  0.005  16.4441  0.435241
0.015  0.005  10.4357  0.341867
0.017  0.005  7.43462  0.291751
0.019  0.005  5.3403  0.242732
0.021  0.005  4.17419  0.213261
0.023  0.005  3.38758  0.213293
0.025  0.005  2.44221  0.167162
0.027  0.005  2.02205  0.157165
0.029  0.005  1.94493  0.155587
0.031  0.005  1.6399  0.14048
0.033  0.005  1.04294  0.111509
0.035  0.005  0.957693  0.118453
0.037  0.005  1.07122  0.112822
0.039  0.005  0.900366  0.113113
0.041  0.005  0.781785  0.11126
0.043  0.005  0.789832  0.102624
0.045  0.005  0.679817  0.0976456
0.047  0.005  0.599552  0.0816859
0.049  0.005  0.429356  0.0801726
0.051  0.005  0.577144  0.0896007
0.053  0.005  0.447373  0.0805668
0.055  0.005  0.42952  0.0857118
0.057  0.005  0.286803  0.065137
0.059  0.005  0.365873  0.0795326
0.061  0.005  0.260723  0.0615324
0.063  0.005  0.302097  0.0615858
0.065  0.005  0.193651  0.0491781
0.067  0.005  0.171478  0.0632309
0.069  0.005  0.17759  0.0613295
0.071  0.005  0.250923  0.0736278
0.073  0.005  0.0292497  0.0638764
0.075  0.005  0.345966  0.0857652
0.077  0.005  0.0120302  0.0603791
0.079  0.005  0.214835  0.0861319
0.081  0.005  0.0141855  0.0736755
0.083  0.005  -0.0391876  0.0766024
0.085  0.005  0.101248  0.124755
0.087  0.005  0.179531  0.150276
0.089  0.005  0.616002  0.622175
-0.089  0.007  0  0
-0.087  0.007  0.123359  0.166471
-0.085  0.007  0.101508  0.126173
-0.083  0.007  0.0962791  0.0964522
-0.081  0.007  0.201476  0.0888181
-0.079  0.007  0.169723  0.0799438
-0.077  0.007  0.0363957  0.0613053
-0.075  0.007  0.206779  0.0653394
-0.073  0.007  0.279015  0.0722489
-0.071  0.007  0.258862  0.0674881
-0.069  0.007  0.282257  0.0598859
-0.067  0.007  0.213851  0.06392
-0.065  0.007  0.339377  0.0736422
-0.063  0.007  0.282551  0.07302
-0.061  0.007  0.263088  0.0684048
-0.059  0.007  0.330842  0.0738139
-0.057  0.007  0.293118  0.0677785
-0.055  0.007  0.295373  0.0681723
-0.053  0.007  0.315204  0.0764339
-0.051  0.007  0.6206  0.0892761
-0.049  0.007  0.474061  0.0786928
-0.047  0.007  0.604525  0.0903012
-0.045  0.007  0.653258  0.093189
-0.043  0.007  0.640409  0.0915378
-0.041  0.007  0.767761  0.0993468
-0.039  0.007  0.619079  0.0915744
-0.037  0.007  1.03426  0.113564
-0.035  0.007  0.871052  0.10123
-0.033  0.007  1.32561  0.120597
-0.031  0.007  1.39013  0.132695
-0.029  0.007  1.7637  0.139209
-0.027  0.007  2.16812  0.157687
-0.025  0.007  2.73422  0.172492
-0.023  0.007  2.99209  0.186469
-0.021  0.007  3.87347  0.20022
-0.019  0.007  4.49482  0.214925
-0.017  0.007  6.43718  0.260325
-0.015  0.007  9.2065  0.311457
-0.013  0.007  14.0727  0.387847
-0.011  0.007  22.461  0.487691
-0.009  0.007  35.4085  0.598648
-0.007  0.007  60.0216  0.821847
-0.005  0.007  96.4136  1.03106
-0.003  0.007  148.291  1.36662
-0.001  0.007  195.881  1.66641
0.001  0.007  206.428  1.40048
0.003  0.007  168.497  1.48388
0.005  0.007  113.961  1.132
0.007  0.007  69.3452  0.882932
0.009  0.007  42.0849  0.663766
0.011  0.007  25.0417  0.523274
0.013  0.007  16.2231  0.420826
0.015  0.007  11.3714  0.35264
0.017  0.007  8.18132  0.298492
0.019  0.007  6.0201  0.262963
0.021  0.007  4.24783  0.216017
0.023  0.007  3.36664  0.191471
0.025  0.007  2.62721  0.176111
0.027  0.007  2.39416  0.165713
0.029  0.007  1.6272  0.131592
0.031  0.007  1.51157  0.130483
0.033  0.007  1.31894  0.11951
0.035  0.007  1.07674  0.112999
0.037  0.007  1.04648  0.110954
0.039  0.007  1.11343  0.118929
0.041  0.007  0.897432  0.103489
0.043  0.007  0.841751  0.104915
0.045  0.007  0.642063  0.0922658
0.047  0.007  0.584381  0.0934012
0.049  0.007  0.563445  0.0864073
0.051  0.007  0.483408  0.0740038
0.053  0.007  0.420563  0.0749248
0.055  0.007  0.419616  0.0738228
0.057  0.007  0.414279  0.0850498
0.059  0.007  0.306607  0.0702113
0.061  0.007  0.285699  0.0636865
0.063  0.007  0.298341  0.0617778
0.065  0.007  0.324222  0.0651539
0.067  0.007  0.230806  0.0608152
0.069  0.007  0.197833  0.0597925
0.071  0.007  0.208435  0.0612968
0.073  0.007  0.222579  0.0641486
0.075  0.007  0.208741  0.0722544
0.077  0.007  0.31685  0.0808494
0.079  0.007  0.0625293  0.0573206
0.081  0.007  0.206925  0.0889204
0.083  0.007  0.14962  0.0900417
0.085  0.007  0.0592367  0.0727812
0.087  0.007  0.0439573  0.145415
0.089  0.007  0  0
-0.089  0.009  0.400088  0.50142
-0.087  0.009  -0.0717641  0.14104
-0.085  0.009  0.386737  0.142487
-0.083  0.009  0.153775  0.0980146
-0.081  0.009  0.117715  0.0839693
-0.079  0.009  0.234747  0.0738415
-0.077  0.009  0.128343  0.0730916
-0.075  0.009  0.258427  0.0727587
-0.073  0.009  0.109188  0.0588843
-0.071  0.009  0.343242  0.0752064
-0.069  0.009  0.216302  0.067263
-0.067  0.009  0.236943  0.0706353
-0.065  0.009  0.251583  0.0649147
-0.063  0.009  0.330426  0.0710435
-0.061  0.009  0.41725  0.0810074
-0.059  0.009  0.21365  0.0607963
-0.057  0.009  0.383602  0.0824984
-0.055  0.009  0.411874  0.0751399
-0.053  0.009  0.359557  0.0690792
-0.051  0.009  0.455476  0.0966427
-0.049  0.009  0.50839  0.0835021
-0.047  0.009  0.665493  0.102522
-0.045  0.009  0.668449  0.0923897
-0.043  0.009  0.767489  0.0981135
-0.041  0.009  1.01123  0.116346
-0.039  0.009  0.751872  0.10164
-0.037  0.009  0.903184  0.106158
-0.035  0.009  1.04938  0.112657
-0.033  0.009  1.16946  0.120016
-0.031  0.009  1.41495  0.131049
-0.029  0.009  1.86865  0.15827
-0.027  0.009  2.09404  0.16016
-0.025  0.009  2.5077  0.169881
-0.023  0.009  3.31956  0.204748
-0.021  0.009  3.80242  0.205697
-0.019  0.009  4.55845  0.226213
-0.017  0.009  6.7989  0.274023
-0.015  0.009  9.22759  0.327708
-0.013  0.009  13.4568  0.401156
-0.011  0.009  18.1474  0.445391
-0.009  0.009  25.5079  0.534204
-0.007  0.009  36.4533  0.656931
-0.005  0.009  51.487  0.745338
-0.003  0.009  66.2482  0.942662
-0.001  0.009  78.7457  1.04983
0.001  0.009  82.9412  0.759839
0.003  0.009  72.0159  0.980511
0.005  0.009  57.139  0.777483
0.007  0.009  42.1701  0.712915
0.009  0.009  28.9234  0.555565
0.011  0.009  19.7174  0.452812
0.013  0.009  14.2934  0.398286
0.015  0.009  10.4452  0.335093
0.017  0.009  7.1486  0.286834
0.019  0.009  5.49747  0.246105
0.021  0.009  4.15326  0.211413
0.023  0.009  3.34321  0.192504
0.025  0.009  2.79463  0.18458
0.027  0.009  2.13664  0.150091
0.029  0.009  1.86373  0.146447
0.031  0.009  1.49379  0.131434
0.033  0.009  1.14563  0.114287
0.035  0.009  1.22891  0.117826
0.037  0.009  1.03071  0.107038
0.039  0.009  0.844174  0.101968
0.041  0.009  0.743813  0.101301
0.043  0.009  0.62037  0.0874731
0.045  0.009  0.685774  0.104873
0.047  0.009  0.58426  0.080373
0.049  0.009  0.487197  0.095431
0.051  0.009  0.428607  0.0734149
0.053  0.009  0.452943  0.0776074
0.055  0.009  0.392516  0.0718695
0.057  0.009  0.496581  0.0745999
0.059  0.009  0.332048  0.0619224
0.061  0.009  0.235521  0.0601605
0.063  0.009  0.249517  0.0652702
0.065  0.009  0.308692  0.0739937
0.067  0.009  0.228896  0.0555141
0.069  0.009  0.301285  0.0707369
0.071  0.009  0.224942  0.0645603
0.073  0.009  0.226789  0.0649804
0.075  0.009  0.120197  0.0699328
0.077  0.009  0.0605023  0.0668475
0.079  0.009  0.10622  0.0798409
0.081  0.009  0.183204  0.0952799
0.083  0.009  0.420957  0.127723
0.085  0.009  -0.0314323  0.0666562
0.087  0.009  0.0544144  0.176092
0.089  0.009  0.621409  0.621438
-0.089  0.011  -0.466791  0.466791
-0.087  0.011  0  0
-0.085  0.011  0.0892132  0.112325
-0.083  0.011  0.0480498  0.0710763
-0.081  0.011  0.0913276  0.0731619
-0.079  0.011  0.172691  0.0771575
-0.077  0.011  0.120341  0.0714202
-0.075  0.011  0.242458  0.0749707
-0.073  0.011  0.276325  0.0743945
-0.071  0.011  0.283389  0.0690095
-0.069  0.011  0.343908  0.0802602
-0.067  0.011  0.344091  0.0789106
-0.065  0.011  0.400419  0.0793759
-0.063  0.011  0.252797  0.0653048
-0.061  0.011  0.268695  0.0668374
-0.059  0.011  0.256553  0.0627486
-0.057  0.011  0.256931  0.0746673
-0.055  0.011  0.315787  0.0776932
-0.053  0.011  0.434752  0.0783563
-0.051  0.011  0.465274  0.0772381
-0.049  0.011  0.440533  0.0771204
-0.047  0.011  0.62788  0.0898562
-0.045  0.011  0.748375  0.0987813
-0.043  0.011  0.644114  0.0927322
-0.041  0.011  0.948792  0.104431
-0.039  0.011  0.924308  0.104666
-0.037  0.011  1.00206  0.104339
-0.035  0.011  1.25782  0.122556
-0.033  0.011  1.17067  0.115764
-0.031  0.011  1.42778  0.133003
-0.029  0.011  1.60537  0.141209
-0.027  0.011  1.99813  0.150247
-0.025  0.011  2.62316  0.179819
-0.023  0.011  3.25497  0.192013
-0.021  0.011  3.85381  0.212401
-0.019  0.011  4.91508  0.234704
-0.017  0.011  6.36538  0.261619
-0.015  0.011  7.4749  0.282855
-0.013  0.011  10.4179  0.347174
-0.011  0.011  13.2713  0.369769
-0.009  0.011  17.4367  0.446998
-0.007  0.011  23.2842  0.504565
-0.005  0.011  29.2652  0.54679
-0.003  0.011  35.691  0.66663
-0.001  0.011  38.9575  0.723707
0.001  0.011  40.1983  0.520137
0.003  0.011  37.9834  0.692428
0.005  0.011  31.6561  0.583745
0.007  0.011  26.983  0.547435
0.009  0.011  19.4296  0.471806
0.011  0.011  14.3123  0.379062
0.013  0.011  11.1925  0.352009
0.015  0.011  8.63645  0.302897
0.017  0.011  6.32176  0.258468
0.019  0.011  4.89874  0.234007
0.021  0.011  4.59741  0.23336
0.023  0.011  3.42867  0.200076
0.025  0.011  2.29833  0.155167
0.027  0.011  1.93404  0.145546
0.029  0.011  1.71782  0.143688
0.031  0.011  1.49867  0.131673
0.033  0.011  1.36382  0.129523
0.035  0.011  0.955052  0.105226
0.037  0.011  1.05012  0.112584
0.039  0.011  0.959965  0.109663
0.041  0.011  0.780414  0.0978729
0.043  0.011  0.664565  0.092043
0.045  0.011  0.59745  0.0931648
0.047  0.011  0.623318  0.0991264
0.049  0.011  0.793006  0.100684
0.051  0.011  0.411735  0.0864059
0.053  0.011  0.485848  0.073912
0.055  0.011  0.392571  0.0732958
0.057  0.011  0.370865  0.0640987
0.059  0.011  0.274514  0.0680081
0.061  0.011  0.298787  0.064441
0.063  0.011  0.302182  0.067123
0.065  0.011  0.353735  0.0695441
0.067  0.011  0.32165  0.0703502
0.069  0.011  0.240563  0.0670597
0.071  0.011  0.330705  0.0749997
0.073  0.011  0.14798  0.0671753
0.075  0.011  0.335917  0.0812281
0.077  0.011  0.15453  0.0796948
0.079  0.011  0.123159  0.0791213
0.081  0.011  0.0456966  0.0649609
0.083  0.011  0.124454  0.093021
0.085  0.011  0.260005  0.13866
0.087  0.011  0.106352  0.13206
0.089  0.011  0  0
-0.089  0.013  0  0
-0.087  0.013  -0.0304419  0.121703
-0.085  0.013  0.191608  0.105175
-0.083  0.013  0.0684817  0.0588375
-0.081  0.013  0.132159  0.0890392
-0.079  0.013  0.262193  0.0955192
-0.077  0.013  0.206119  0.0789481
-0.075  0.013  0.309184  0.0834853
-0.073  0.013  0.212112  0.0786607
-0.071  0.013  0.175983  0.0708351
-0.069  0.013  0.213439  0.0688579
-0.067  0.013  0.219089  0.0621585
-0.065  0.013  0.285181  0.0619915
-0.063  0.013  0.395886  0.0798538
-0.061  0.013  0.279954  0.0697419
-0.059  0.013  0.348139  0.0778629
-0.057  0.013  0.362336  0.0740048
-0.055  0.013  0.395217  0.0726397
-0.053  0.013  0.45473  0.0807977
-0.051  0.013  0.34199  0.0702898
-0.049  0.013  0.518405  0.0816474
-0.047  0.013  0.653499  0.0958935
-0.045  0.013  0.542132  0.0790235
-0.043  0.013  0.86746  0.114444
-0.041  0.013  0.595537  0.0884812
-0.039  0.013  0.872206  0.10594
-0.037  0.013  1.04096  0.115984
-0.035  0.013  1.04155  0.107062
-0.033  0.013  1.42643  0.137647
-0.031  0.013  1.41664  0.124896
-0.029  0.013  2.04826  0.163018
-0.027  0.013  2.04309  0.150812
-0.025  0.013  2.55118  0.168009
-0.023  0.013  3.05792  0.189187
-0.021  0.013  3.58144  0.203727
-0.019  0.013  4.2737  0.222726
-0.017  0.013  5.96642  0.265417
-0.015  0.013  7.03002  0.289547
-0.013  0.013  9.01155  0.314512
-0.011  0.013  10.6646  0.349971
-0.009  0.013  13.755  0.398468
-0.007  0.013  16.4802  0.433177
-0.005  0.013  18.9845  0.460499
-0.003  0.013  21.4276  0.52822
-0.001  0.013  23.924  0.587141
0.001  0.013  24.4112  0.414778
0.003  0.013  24.1759  0.573542
0.005  0.013  20.3708  0.476662
0.007  0.013  17.4935  0.444898
0.009  0.013  13.9808  0.393013
0.011  0.013  11.4696  0.363267
0.013  0.013  9.38149  0.318735
0.015  0.013  7.5068  0.295437
0.017  0.013  5.7849  0.251624
0.019  0.013  4.5646  0.223233
0.021  0.013  3.72772  0.205778
0.023  0.013  3.28874  0.189859
0.025  0.013  2.55723  0.17069
0.027  0.013  2.19076  0.160351
0.029  0.013  1.65616  0.138576
0.031  0.013  1.4701  0.134378
0.033  0.013  1.54934  0.134855
0.035  0.013  1.07919  0.120997
0.037  0.013  1.02899  0.117676
0.039  0.013  0.909051  0.103432
0.041  0.013  0.950416  0.10961
0.043  0.013  0.577246  0.0789009
0.045  0.013  0.580894  0.0831059
0.047  0.013  0.622771  0.0941244
0.049  0.013  0.54961  0.0877981
0.051  0.013  0.443528  0.0815326
0.053  0.013  0.380042  0.0767088
0.055  0.013  0.392228  0.0751306
0.057  0.013  0.480726  0.081319
0.059  0.013  0.393551  0.076482
0.061  0.013  0.298605  0.0744605
0.063  0.013  0.215049  0.0629229
0.065  0.013  0.262943  0.0652987
0.067  0.013  0.206979  0.0658237
0.069  0.013  0.230198  0.0696409
0.071  0.013  0.135102  0.057859
0.073  0.013  0.187664  0.0676747
0.075  0.013  0.127223  0.0598142
0.077  0.013  0.236516  0.0859925
0.079  0.013  0.141791  0.0666343
0.081  0.013  0.267234  0.100758
0.083  0.013  0.0575917  0.0826391
0.085  0.013  -0.0294991  0.109488
0.087  0.013  0.367446  0.219647
0.089  0.013  0  0
-0.089  0.015  -0.471778  0.471778
-0.087  0.015  0.100283  0.12783
-0.085  0.015  0.166342  0.128891
-0.083  0.015  0.0154704  0.0705795
-0.081  0.015  0.160061  0.103173
-0.079  0.015  0.0661986  0.069533
-0.077  0.015  0.267792  0.0814497
-0.075  0.015  0.302517  0.0771471
-0.073  0.015  0.157929  0.0645312
-0.071  0.015  0.105092  0.0579262
-0.069  0.015  0.199721  0.0657495
-0.067  0.015  0.30609  0.0712105
-0.065  0.015  0.268573  0.073177
-0.063  0.015  0.271664  0.0687293
-0.061  0.015  0.292473  0.0740805
-0.059  0.015  0.496907  0.0853731
-0.057  0.015  0.29343  0.0658948
-0.055  0.015  0.394475  0.0763912
-0.053  0.015  0.72357  0.0982512
-0.051  0.015  0.569759  0.0877512
-0.049  0.015  0.528337  0.0958902
-0.047  0.015  0.675398  0.088713
-0.045  0.015  0.754143  0.0947546
-0.043  0.015  0.633189  0.091198
-0.041  0.015  0.909896  0.101785
-0.039  0.015  1.04126  0.117318
-0.037  0.015  0.887821  0.102258
-0.035  0.015  1.10976  0.112389
-0.033  0.015  1.13449  0.121592
-0.031  0.015  1.44779  0.129978
-0.029  0.015  1.76216  0.136023
-0.027  0.015  2.3614  0.166497
-0.025  0.015  2.65487  0.172713
-0.023  0.015  2.82575  0.180191
-0.021  0.015  3.60418  0.207602
-0.019  0.015  4.51617  0.233854
-0.017  0.015  4.73475  0.237926
-0.015  0.015  6.10202  0.249108
-0.013  0.015  7.25727  0.289605
-0.011  0.015  8.76599  0.314372
-0.009  0.015  10.4716  0.349486
-0.007  0.015  12.8415  0.379406
-0.005  0.015  14.2094  0.398274
-0.003  0.015  14.9622  0.43784
-0.001  0.015  16.2258  0.469234
0.001  0.015  16.1147  0.337122
0.003  0.015  16.4287  0.459808
0.005  0.015  15.2061  0.408615
0.007  0.015  12.7578  0.384195
0.009  0.015  10.9472  0.351204
0.011  0.015  9.61169  0.325182
0.013  0.015  7.89999  0.301304
0.015  0.015  6.19304  0.250348
0.017  0.015  5.5568  0.262869
0.019  0.015  4.6406  0.22943
0.021  0.015  3.54622  0.204386
0.023  0.015  3.14396  0.197907
0.025  0.015  2.61935  0.17768
0.027  0.015  2.3055  0.159859
0.029  0.015  1.8418  0.14478
0.031  0.015  1.64503  0.137897
0.033  0.015  1.41971  0.123047
0.035  0.015  1.26978  0.131452
0.037  0.015  1.10442  0.116892
0.039  0.015  0.887673  0.106168
0.041  0.015  0.84985  0.0957343
0.043  0.015  0.81641  0.101225
0.045  0.015  0.682922  0.0882704
0.047  0.015  0.500501  0.079858
0.049  0.015  0.431758  0.0697822
0.051  0.015  0.512612  0.0917192
0.053  0.015  0.44698  0.0786843
0.055  0.015  0.297949  0.0706772
0.057  0.015  0.394135  0.0799145
0.059  0.015  0.381863  0.0777216
0.061  0.015  0.328549  0.0680354
0.063  0.015  0.232862  0.0653255
0.065  0.015  0.213424  0.06305
0.067  0.015  0.268502  0.0632584
0.069  0.015  0.167501  0.061262
0.071  0.015  0.156246  0.0601714
0.073  0.015  0.269293  0.0705111
0.075  0.015  0.177959  0.073848
0.077  0.015  0.181278  0.0741055
0.079  0.015  0.111702  0.0623919
0.081  0.015  0.163172  0.0758703
0.083  0.015  0.271645  0.109229
0.085  0.015  0.128597  0.0742612
0.087  0.015  -0.0426693  0.118042
0.089  0.015  0  0
-0.089  0.017  0  0
-0.087  0.017  0.112227  0.112232
-0.085  0.017  0.0286879  0.0942912
-0.083  0.017  0.326707  0.130005
-0.081  0.017  0.187099  0.0903054
-0.079  0.017  0.042716  0.0680687
-0.077  0.017  0.120793  0.0852378
-0.075  0.017  0.0602339  0.0681315
-0.073  0.017  0.109428  0.0644604
-0.071  0.017  0.23614  0.067724
-0.069  0.017  0.325642  0.0722783
-0.067  0.017  0.355117  0.0780342
-0.065  0.017  0.175592  0.0613616
-0.063  0.017  0.174586  0.0573531
-0.061  0.017  0.344562  0.065077
-0.059  0.017  0.397131  0.0796637
-0.057  0.017  0.466995  0.0843769
-0.055  0.017  0.27516  0.0546716
-0.053  0.017  0.484263  0.0861388
-0.051  0.017  0.49464  0.0818286
-0.049  0.017  0.589421  0.0870254
-0.047  0.017  0.538896  0.0880194
-0.045  0.017  0.619267  0.0943282
-0.043  0.017  0.666113  0.0894804
-0.041  0.017  0.790312  0.0958493
-0.039  0.017  1.06565  0.119165
-0.037  0.017  0.894372  0.104693
-0.035  0.017  1.14578  0.116759
-0.033  0.017  1.47795  0.129362
-0.031  0.017  1.31613  0.129857
-0.029  0.017  1.9596  0.161511
-0.027  0.017  2.07228  0.153704
-0.025  0.017  2.58323  0.17888
-0.023  0.017  3.17833  0.199448
-0.021  0.017  3.18575  0.194577
-0.019  0.017  3.94838  0.219151
-0.017  0.017  4.16056  0.212225
-0.015  0.017  5.60191  0.252859
-0.013  0.017  6.76935  0.286867
-0.011  0.017  6.96077  0.274448
-0.009  0.017  8.88487  0.314556
-0.007  0.017  9.99563  0.341241
-0.005  0.017  10.682  0.3433
-0.003  0.017  12.3582  0.416097
-0.001  0.017  12.2645  0.427492
0.001  0.017  12.2409  0.292704
0.003  0.017  11.7214  0.397841
0.005  0.017  11.6836  0.355951
0.007  0.017  9.67981  0.331717
0.009  0.017  9.27849  0.322995
0.011  0.017  7.57703  0.287803
0.013  0.017  7.0808  0.294147
0.015  0.017  5.90193  0.258026
0.017  0.017  5.09626  0.23413
0.019  0.017  4.66013  0.235041
0.021  0.017  3.51233  0.194753
0.023  0.017  2.86729  0.184399
0.025  0.017  2.59374  0.169801
0.027  0.017  2.27211  0.158055
0.029  0.017  2.06155  0.171068
0.031  0.017  1.47942  0.134086
0.033  0.017  1.24936  0.121064
0.035  0.017  1.27818  0.135961
0.037  0.017  1.07804  0.115638
0.039  0.017  0.986572  0.105241
0.041  0.017  0.768562  0.100317
0.043  0.017  0.712642  0.087517
0.045  0.017  0.616729  0.0870943
0.047  0.017  0.551462  0.0894828
0.049  0.017  0.680292  0.103202
0.051  0.017  0.521724  0.0766247
0.053  0.017  0.470412  0.0826569
0.055  0.017  0.450724  0.0798519
0.057  0.017  0.383255  0.0712709
0.059  0.017  0.421157  0.0854513
0.061  0.017  0.314607  0.070286
0.063  0.017  0.39173  0.0761533
0.065  0.017  0.168925  0.0689613
0.067  0.017  0.287409  0.0763933
0.069  0.017  0.206798  0.0618808
0.071  0.017  0.347376  0.0703754
0.073  0.017  0.350292  0.0821244
0.075  0.017  0.160369  0.0743091
0.077  0.017  0.0645366  0.0648623
0.079  0.017  0.206392  0.0774092
0.081  0.017  0.281095  0.0971654
0.083  0.017  0.0949486  0.078683
0.085  0.017  0.191559  0.135647
0.087  0.017  0.133669  0.176751
0.089  0.017  0  0
-0.089  0.019  0  0
-0.087  0.019  0.200485  0.141921
-0.085  0.019  -9.66859e-05  0.117734
-0.083  0.019  0.0185694  0.0973701
-0.081  0.019  0.291575  0.107734
-0.079  0.019  0.131762  0.0837411
-0.077  0.019  0.134204  0.0750614
-0.075  0.019  0.178706  0.0831934
-0.073  0.019  0.149785  0.0708024
-0.071  0.019  0.244904  0.0699923
-0.069  0.019  0.219249  0.0720391
-0.067  0.019  0.294606  0.0702689
-0.065  0.019  0.416407  0.0741177
-0.063  0.019  0.105589  0.0584364
-0.061  0.019  0.335342  0.066048
-0.059  0.019  0.17793  0.0582603
-0.057  0.019  0.466692  0.0835502
-0.055  0.019  0.448739  0.0856894
-0.053  0.019  0.552912  0.0827842
-0.051  0.019  0.492753  0.0778298
-0.049  0.019  0.659367  0.0956862
-0.047  0.019  0.635087  0.09093
-0.045  0.019  0.650227  0.0969223
-0.043  0.019  0.745978  0.0966188
-0.041  0.019  0.790877  0.108303
-0.039  0.019  1.26081  0.129465
-0.037  0.019  1.27364  0.123978
-0.035  0.019  1.25034  0.119561
-0.033  0.019  1.33012  0.130526
-0.031  0.019  1.6064  0.143228
-0.029  0.019  2.04348  0.153385
-0.027  0.019  1.95674  0.151943
-0.025  0.019  2.43235  0.171467
-0.023  0.019  2.76847  0.186304
-0.021  0.019  3.1373  0.189278
-0.019  0.019  3.30149  0.191094
-0.017  0.019  4.03307  0.207536
-0.015  0.019  5.20027  0.245755
-0.013  0.019  5.37049  0.243889
-0.011  0.019  6.2365  0.264842
-0.009  0.019  7.02475  0.281862
-0.007  0.019  7.73783  0.296278
-0.005  0.019  8.11652  0.292949
-0.003  0.019  8.90372  0.339963
-0.001  0.019  8.71044  0.347168
0.001  0.019  8.66694  0.244888
0.003  0.019  8.62528  0.330988
0.005  0.019  8.5188  0.307653
0.007  0.019  8.1135  0.308142
0.009  0.019  7.15239  0.27563
0.011  0.019  6.89798  0.279846
0.013  0.019  5.44875  0.244528
0.015  0.019  4.93481  0.238568
0.017  0.019  4.39812  0.215589
0.019  0.019  3.91821  0.211243
0.021  0.019  3.30381  0.193627
0.023  0.019  3.17883  0.195053
0.025  0.019  2.45894  0.168584
0.027  0.019  2.1982  0.163196
0.029  0.019  1.89735  0.146676
0.031  0.019  1.66153  0.136112
0.033  0.019  1.64503  0.145405
0.035  0.019  1.17136  0.118946
0.037  0.019  1.05021  0.118121
0.039  0.019  1.05794  0.120719
0.041  0.019  0.91203  0.105232
0.043  0.019  0.537693  0.0821359
0.045  0.019  0.554502  0.0870348
0.047  0.019  0.644922  0.0905433
0.049  0.019  0.441955  0.0726833
0.051  0.019  0.481696  0.0730525
0.053  0.019  0.565915  0.0899351
0.055  0.019  0.433054  0.0804548
0.057  0.019  0.406892  0.0840619
0.059  0.019  0.463321  0.085573
0.061  0.019  0.358411  0.0759952
0.063  0.019  0.351865  0.0737116
0.065  0.019  0.251389  0.0666883
0.067  0.019  0.242589  0.0572987
0.069  0.019  0.273851  0.0676077
0.071  0.019  0.2432  0.0686105
0.073  0.019  0.0813319  0.0563571
0.075  0.019  0.199958  0.0757918
0.077  0.019  0.156317  0.0790033
0.079  0.019  0.13887  0.0739496
0.081  0.019  0.297877  0.103954
0.083  0.019  0.054154  0.0776476
0.085  0.019  0.110302  0.137545
0.087  0.019  -0.0316409  0.193972
0.089  0.019  2.12132e-12  1.15469e-06
-0.089  0.021  -0.471854  0.471855
-0.087  0.021  0.119064  0.155795
-0.085  0.021  0.0738243  0.0845216
-0.083  0.021  0.0507177  0.0743114
-0.081  0.021  0.266576  0.104459
-0.079  0.021  0.0295008  0.0531911
-0.077  0.021  0.263966  0.0845184
-0.075  0.021  0.277753  0.072908
-0.073  0.021  0.176978  0.0680754
-0.071  0.021  0.140038  0.068537
-0.069  0.021  0.199345  0.0616613
-0.067  0.021  0.250656  0.0735177
-0.065  0.021  0.210563  0.0596196
-0.063  0.021  0.199352  0.0667019
-0.061  0.021  0.283117  0.0735929
-0.059  0.021  0.392528  0.0705078
-0.057  0.021  0.423531  0.0743989
-0.055  0.021  0.280055  0.0708773
-0.053  0.021  0.592521  0.0916623
-0.051  0.021  0.479583  0.0868488
-0.049  0.021  0.537778  0.0840617
-0.047  0.021  0.61928  0.0897394
-0.045  0.021  0.678965  0.0923957
-0.043  0.021  0.570937  0.0850898
-0.041  0.021  0.691422  0.089349
-0.039  0.021  1.0929  0.128419
-0.037  0.021  0.870502  0.10267
-0.035  0.021  1.07599  0.115234
-0.033  0.021  1.16913  0.117131
-0.031  0.021  1.46051  0.133366
-0.029  0.021  1.62674  0.143364
-0.027  0.021  1.80427  0.150455
-0.025  0.021  2.1521  0.163785
-0.023  0.021  2.40965  0.164344
-0.021  0.021  3.29261  0.199008
-0.019  0.021  3.2822  0.187183
-0.017  0.021  3.68976  0.20915
-0.015  0.021  3.70512  0.200794
-0.013  0.021  4.55804  0.225014
-0.011  0.021  5.61551  0.251549
-0.009  0.021  5.93233  0.267574
-0.007  0.021  6.07419  0.254589
-0.005  0.021  6.80121  0.274347
-0.003  0.021  7.51248  0.314416
-0.001  0.021  6.99121  0.307842
0.001  0.021  6.82867  0.222285
0.003  0.021  7.34433  0.312339
0.005  0.021  7.03711  0.284074
0.007  0.021  6.43734  0.272655
0.009  0.021  6.08453  0.262788
0.011  0.021  5.30474  0.242231
0.013  0.021  4.90394  0.238037
0.015  0.021  4.45657  0.2273
0.017  0.021  3.86545  0.212348
0.019  0.021  3.20523  0.180716
0.021  0.021  3.42342  0.198102
0.023  0.021  2.43879  0.17276
0.025  0.021  2.33685  0.162111
0.027  0.021  2.06243  0.153082
0.029  0.021  1.82502  0.148903
0.031  0.021  1.6799  0.148239
0.033  0.021  1.25852  0.123811
0.035  0.021  1.41226  0.133741
0.037  0.021  1.0769  0.112335
0.039  0.021  0.846435  0.102101
0.041  0.021  0.905142  0.110955
0.043  0.021  0.754362  0.0985824
0.045  0.021  0.750171  0.0988513
0.047  0.021  0.580911  0.0826483
0.049  0.021  0.67303  0.0999457
0.051  0.021  0.48384  0.0800129
0.053  0.021  0.529168  0.0910409
0.055  0.021  0.364064  0.0745914
0.057  0.021  0.456034  0.0824513
0.059  0.021  0.362872  0.0690571
0.061  0.021  0.402698  0.0723423
0.063  0.021  0.28311  0.0714632
0.065  0.021  0.132106  0.0532191
0.067  0.021  0.270248  0.0685883
0.069  0.021  0.203042  0.0645658
0.071  0.021  0.268147  0.0730944
0.073  0.021  0.181712  0.070481
0.075  0.021  0.162252  0.0707231
0.077  0.021  0.213997  0.0784655
0.079  0.021  0.283203  0.0955095
0.081  0.021  0.225298  0.103859
0.083  0.021  -0.0276282  0.0848399
0.085  0.021  0.0946343  0.123006
0.087  0.021  0.202803  0.143525
0.089  0.021  -0.471854  0.471855
-0.089  0.023  -0.466966  0.466967
-0.087  0.023  0.188636  0.231085
-0.085  0.023  -0.0283461  0.14273
-0.083  0.023  0.0071555  0.0782924
-0.081  0.023  0.120455  0.0661001
-0.079  0.023  0.0394075  0.064766
-0.077  0.023  0.192239  0.0745129
-0.075  0.023  0.213874  0.068707
-0.073  0.023  0.209837  0.0734435
-0.071  0.023  0.157804  0.0517096
-0.069  0.023  0.16571  0.0575879
-0.067  0.023  0.215559  0.0656981
-0.065  0.023  0.317611  0.0711256
-0.063  0.023  0.394072  0.0721228
-0.061  0.023  0.291089  0.0725775
-0.059  0.023  0.354334  0.0692109
-0.057  0.023  0.426745  0.0878774
-0.055  0.023  0.408252  0.0741192
-0.053  0.023  0.551134  0.0878423
-0.051  0.023  0.620045  0.0870206
-0.049  0.023  0.469846  0.074402
-0.047  0.023  0.432116  0.071587
-0.045  0.023  0.611041  0.0900723
-0.043  0.023  0.815288  0.0967454
-0.041  0.023  0.909657  0.112046
-0.039  0.023  0.922592  0.103335
-0.037  0.023  0.895412  0.0989203
-0.035  0.023  1.06384  0.115882
-0.033  0.023  1.27837  0.125481
-0.031  0.023  1.31004  0.123067
-0.029  0.023  1.59316  0.130719
-0.027  0.023  1.81869  0.145828
-0.025  0.023  1.92217  0.149138
-0.023  0.023  2.34308  0.166675
-0.021  0.023  2.54345  0.164958
-0.019  0.023  3.02188  0.186432
-0.017  0.023  3.24183  0.192609
-0.015  0.023  3.54637  0.200019
-0.013  0.023  3.77626  0.204936
-0.011  0.023  4.20004  0.214213
-0.009  0.023  4.54264  0.220806
-0.007  0.023  4.97423  0.237797
-0.005  0.023  5.1672  0.236077
-0.003  0.023  5.61489  0.272605
-0.001  0.023  5.51974  0.282379
0.001  0.023  5.5086  0.194464
0.003  0.023  6.10956  0.285129
0.005  0.023  5.9152  0.258018
0.007  0.023  5.67514  0.254431
0.009  0.023  5.13702  0.241811
0.011  0.023  4.74234  0.230473
0.013  0.023  3.91698  0.204849
0.015  0.023  4.12754  0.213432
0.017  0.023  3.46887  0.198171
0.019  0.023  3.34951  0.20183
0.021  0.023  2.64077  0.162167
0.023  0.023  2.45716  0.175329
0.025  0.023  2.37233  0.164545
0.027  0.023  1.78143  0.137361
0.029  0.023  1.64182  0.137993
0.031  0.023  1.49842  0.13384
0.033  0.023  1.31159  0.120028
0.035  0.023  1.12158  0.112932
0.037  0.023  1.11708  0.112494
0.039  0.023  0.94131  0.102494
0.041  0.023  1.04387  0.114097
0.043  0.023  0.85664  0.113895
0.045  0.023  0.735101  0.0955227
0.047  0.023  0.548225  0.0808209
0.049  0.023  0.610878  0.0896463
0.051  0.023  0.621919  0.0910085
0.053  0.023  0.454282  0.0765407
0.055  0.023  0.646762  0.0917926
0.057  0.023  0.423406  0.0717518
0.059  0.023  0.302254  0.0648558
0.061  0.023  0.409849  0.0689929
0.063  0.023  0.296698  0.062514
0.065  0.023  0.322495  0.0721373
0.067  0.023  0.196882  0.0579334
0.069  0.023  0.109145  0.0627753
0.071  0.023  0.129034  0.0661568
0.073  0.023  0.280766  0.0712887
0.075  0.023  0.194863  0.069685
0.077  0.023  0.231449  0.0780707
0.079  0.023  0.201051  0.0853637
0.081  0.023  0.0547608  0.0696105
0.083  0.023  -0.0517395  0.036611
0.085  0.023  0.111045  0.0941176
0.087  0.023  0.23205  0.190746
0.089  0.023  -1.59271e-12  8.66949e-07
-0.089  0.025  1.25046  0.884265
-0.087  0.025  0.218293  0.177632
-0.085  0.025  0.0624267  0.124258
-0.083  0.025  0.125469  0.0884194
-0.081  0.025  0.0389586  0.0813443
-0.079  0.025  0.316609  0.0911182
-0.077  0.025  0.308022  0.0857353
-0.075  0.025  0.113583  0.0535563
-0.073  0.025  0.18964  0.0662626
-0.071  0.025  0.121662  0.0632391
-0.069  0.025  0.136875  0.0613241
-0.067  0.025  0.232038  0.0681831
-0.065  0.025  0.222529  0.0551346
-0.063  0.025  0.264253  0.0666706
-0.061  0.025  0.33276  0.0691833
-0.059  0.025  0.388275  0.07466
-0.057  0.025  0.313292  0.0617616
-0.055  0.025  0.469319  0.0816199
-0.053  0.025  0.294244  0.0646032
-0.051  0.025  0.473682  0.0779922
-0.049  0.025  0.570401  0.0838774
-0.047  0.025  0.527437  0.0834404
-0.045  0.025  0.868969  0.112857
-0.043  0.025  0.537197  0.0806969
-0.041  0.025  0.888121  0.120559
-0.039  0.025  1.0516  0.114046
-0.037  0.025  0.974662  0.11392
-0.035  0.025  1.18681  0.132744
-0.033  0.025  1.28993  0.1256
-0.031  0.025  1.65808  0.1436
-0.029  0.025  1.65219  0.140595
-0.027  0.025  1.68533  0.135733
-0.025  0.025  1.81871  0.145858
-0.023  0.025  2.07244  0.157897
-0.021  0.025  2.23836  0.157721
-0.019  0.025  2.85445  0.177085
-0.017  0.025  3.07534  0.196849
-0.015  0.025  3.02579  0.182346
-0.013  0.025  3.81898  0.220536
-0.011  0.025  3.761  0.20185
-0.009  0.025  4.23848  0.224022
-0.007  0.025  4.57299  0.238715
-0.005  0.025  4.41092  0.218963
-0.003  0.025  5.25826  0.269767
-0.001  0.025  4.92913  0.269953
0.001  0.025  4.68158  0.177918
0.003  0.025  4.82344  0.255695
0.005  0.025  4.96177  0.240353
0.007  0.025  4.36302  0.222036
0.009  0.025  4.18555  0.221356
0.011  0.025  4.42739  0.227455
0.013  0.025  3.98389  0.221459
0.015  0.025  3.12336  0.185203
0.017  0.025  3.46968  0.211179
0.019  0.025  2.98422  0.197758
0.021  0.025  3.03109  0.187916
0.023  0.025  2.28742  0.164132
0.025  0.025  2.14817  0.160231
0.027  0.025  1.90759  0.148889
0.029  0.025  2.02408  0.157903
0.031  0.025  1.54101  0.134813
0.033  0.025  1.17244  0.115766
0.035  0.025  0.994487  0.109888
0.037  0.025  1.03482  0.112472
0.039  0.025  1.1384  0.121932
0.041  0.025  0.851758  0.106361
0.043  0.025  0.682083  0.0940964
0.045  0.025  0.598466  0.0844859
0.047  0.025  0.503281  0.0891676
0.049  0.025  0.523976  0.0864455
0.051  0.025  0.455023  0.0718645
0.053  0.025  0.346811  0.0740101
0.055  0.025  0.31409  0.0739816
0.057  0.025  0.435568  0.0798515
0.059  0.025  0.352573  0.0672707
0.061  0.025  0.361983  0.0741838
0.063  0.025  0.323328  0.0647447
0.065  0.025  0.249637  0.0639057
0.067  0.025  0.265125  0.069456
0.069  0.025  0.225016  0.0692117
0.071  0.025  0.252514  0.0675257
0.073  0.025  0.206433  0.0686646
0.075  0.025  0.266073  0.0785626
0.077  0.025  0.0580562  0.0712351
0.079  0.025  0.148971  0.0895594
0.081  0.025  0.136908  0.0900053
0.083  0.025  0.0256545  0.079615
0.085  0.025  -0.0757652  0.109654
0.087  0.025  -0.0463309  0.135435
0.089  0.025  0  0
-0.089  0.027  0  0
-0.087  0.027  0.192853  0.165457
-0.085  0.027  0.107001  0.130713
-0.083  0.027  0.06134  0.0757133
-0.081  0.027  0.0948469  0.0676812
-0.079  0.027  0.241087  0.0897366
-0.077  0.027  0.134271  0.0721066
-0.075  0.027  0.207775  0.0737897
-0.073  0.027  0.170434  0.0690748
-0.071  0.027  0.237752  0.0726631
-0.069  0.027  0.279879  0.0621591
-0.067  0.027  0.228557  0.0667482
-0.065  0.027  0.279743  0.0723733
-0.063  0.027  0.142719  0.05616
-0.061  0.027  0.425382  0.070464
-0.059  0.027  0.39373  0.0750636
-0.057  0.027  0.266944  0.0650814
-0.055  0.027  0.44488  0.0784925
-0.053  0.027  0.430842  0.0782905
-0.051  0.027  0.515703  0.0837432
-0.049  0.027  0.50399  0.0824288
-0.047  0.027  0.643952  0.0910572
-0.045  0.027  0.512979  0.0864238
-0.043  0.027  0.649943  0.0884052
-0.041  0.027  0.914657  0.10836
-0.039  0.027  0.813929  0.109127
-0.037  0.027  0.962103  0.108046
-0.035  0.027  1.10564  0.10579
-0.033  0.027  1.10672  0.114054
-0.031  0.027  1.29468  0.128437
-0.029  0.027  1.46369  0.129461
-0.027  0.027  1.70248  0.147192
-0.025  0.027  1.42083  0.133127
-0.023  0.027  1.98677  0.145067
-0.021  0.027  2.14824  0.158834
-0.019  0.027  2.46109  0.170377
-0.017  0.027  3.09138  0.196614
-0.015  0.027  2.61124  0.168308
-0.013  0.027  3.25564  0.195115
-0.011  0.027  3.6244  0.204326
-0.009  0.027  3.47413  0.196638
-0.007  0.027  3.98743  0.218494
-0.005  0.027  3.98261  0.205673
-0.003  0.027  4.44047  0.249256
-0.001  0.027  4.0058  0.23155
0.001  0.027  4.24972  0.177037
0.003  0.027  4.30973  0.23793
0.005  0.027  4.01538  0.212313
0.007  0.027  4.30851  0.221887
0.009  0.027  4.0261  0.224626
0.011  0.027  3.6752  0.205785
0.013  0.027  3.27879  0.19842
0.015  0.027  3.20705  0.191729
0.017  0.027  2.76962  0.1824
0.019  0.027  2.35951  0.158499
0.021  0.027  2.14428  0.157898
0.023  0.027  2.32675  0.163007
0.025  0.027  1.97075  0.158423
0.027  0.027  1.79845  0.149599
0.029  0.027  1.57725  0.137099
0.031  0.027  1.3636  0.121617
0.033  0.027  1.26302  0.123703
0.035  0.027  1.0697  0.1183
0.037  0.027  1.14246  0.121982
0.039  0.027  1.19863  0.12771
0.041  0.027  0.850786  0.108538
0.043  0.027  0.72075  0.0955898
0.045  0.027  0.796984  0.103948
0.047  0.027  0.516613  0.0797531
0.049  0.027  0.664221  0.0928965
0.051  0.027  0.504318  0.0842953
0.053  0.027  0.593953  0.083204
0.055  0.027  0.465571  0.0774656
0.057  0.027  0.346553  0.0692252
0.059  0.027  0.268653  0.0649759
0.061  0.027  0.171255  0.0557109
0.063  0.027  0.320016  0.0615386
0.065  0.027  0.442651  0.0786907
0.067  0.027  0.231387  0.0627688
0.069  0.027  0.34521  0.0774447
0.071  0.027  0.153669  0.0607449
0.073  0.027  0.264114  0.0800478
0.075  0.027  0.193173  0.07335
0.077  0.027  0.10273  0.0698463
0.079  0.027  0.103119  0.0581847
0.081  0.027  -0.00164027  0.0846734
0.083  0.027  0.0680036  0.0854712
0.085  0.027  0.233793  0.116897
0.087  0.027  0.534595  0.218319
0.089  0.027  0  0
-0.089  0.029  0.621911  0.621939
-0.087  0.029  -0.179989  0.103955
-0.085  0.029  0.198594  0.114177
-0.083  0.029  0.349085  0.117952
-0.081  0.029  0.020779  0.0909107
-0.079  0.029  0.294154  0.0970793
-0.077  0.029  0.353753  0.0895041
-0.075  0.029  0.154806  0.0668601
-0.073  0.029  0.196278  0.0655694
-0.071  0.029  0.148837  0.057532
-0.069  0.029  0.169751  0.0603148
-0.067  0.029  0.249857  0.0578968
-0.065  0.029  0.181119  0.0594567
-0.063  0.029  0.250009  0.0666943
-0.061  0.029  0.378239  0.0742727
-0.059  0.029  0.343696  0.079607
-0.057  0.029  0.260812  0.0752217
-0.055  0.029  0.536456  0.0875019
-0.053  0.029  0.465763  0.0826674
-0.051  0.029  0.42889  0.0800818
-0.049  0.029  0.532414  0.0807222
-0.047  0.029  0.820204  0.108726
-0.045  0.029  0.638246  0.0950895
-0.043  0.029  0.563619  0.0898968
-0.041  0.029  0.876391  0.105267
-0.039  0.029  0.926455  0.107911
-0.037  0.029  0.994468  0.109123
-0.035  0.029  1.31747  0.132286
-0.033  0.029  1.33698  0.127205
-0.031  0.029  1.24177  0.128109
-0.029  0.029  1.43263  0.135151
-0.027  0.029  1.2915  0.124326
-0.025  0.029  1.68547  0.13604
-0.023  0.029  1.97712  0.154731
-0.021  0.029  1.77758  0.136395
-0.019  0.029  1.87422  0.144829
-0.017  0.029  2.28682  0.162173
-0.015  0.029  2.43302  0.164094
-0.013  0.029  2.62909  0.176506
-0.011  0.029  2.81937  0.179742
-0.009  0.029  3.17894  0.193472
-0.007  0.029  3.45256  0.203506
-0.005  0.029  3.37132  0.194691
-0.003  0.029  3.65924  0.218155
-0.001  0.029  3.37175  0.215967
0.001  0.029  3.59499  0.159433
0.003  0.029  3.93635  0.237599
0.005  0.029  3.51159  0.200659
0.007  0.029  3.49123  0.197468
0.009  0.029  3.20777  0.189191
0.011  0.029  3.14527  0.191282
0.013  0.029  2.99527  0.183815
0.015  0.029  2.76414  0.170275
0.017  0.029  2.53675  0.170054
0.019  0.029  2.27396  0.160956
0.021  0.029  2.28748  0.158415
0.023  0.029  1.8992  0.149249
0.025  0.029  1.7218  0.138139
0.027  0.029  1.80472  0.144704
0.029  0.029  1.3948  0.124279
0.031  0.029  1.45951  0.125864
0.033  0.029  1.20688  0.11928
0.035  0.029  0.983567  0.105116
0.037  0.029  0.909283  0.104829
0.039  0.029  0.868692  0.108889
0.041  0.029  0.822843  0.0979617
0.043  0.029  0.884365  0.10633
0.045  0.029  0.684447  0.111321
0.047  0.029  0.696027  0.0968143
0.049  0.029  0.539907  0.0817883
0.051  0.029  0.432492  0.0791669
0.053  0.029  0.464997  0.0776611
0.055  0.029  0.492376  0.0812321
0.057  0.029  0.39634  0.0710062
0.059  0.029  0.549196  0.0892139
0.061  0.029  0.228317  0.0648289
0.063  0.029  0.423974  0.0839397
0.065  0.029  0.270287  0.0734067
0.067  0.029  0.3129  0.0780387
0.069  0.029  0.284676  0.0695113
0.071  0.029  0.287614  0.0782437
0.073  0.029  0.0866258  0.0466765
0.075  0.029  0.128061  0.0732074
0.077  0.029  0.175942  0.0692447
0.079  0.029  0.198148  0.088941
0.081  0.029  0.187575  0.0827658
0.083  0.029  0.060318  0.0771818
0.085  0.029  0.181672  0.108481
0.087  0.029  -0.04386  0.116976
0.089  0.029  -0.467141  0.467142
-0.089  0.031  -0.472149  0.47215
-0.087  0.031  0.175863  0.150576
-0.085  0.031  0.178764  0.121535
-0.083  0.031  0.127705  0.105012
-0.081  0.031  0.339706  0.0946865
-0.079  0.031  0.139105  0.0745321
-0.077  0.031  0.354775  0.0925818
-0.075  0.031  0.230655  0.0713513
-0.073  0.031  0.195604  0.0648451
-0.071  0.031  0.181413  0.0597238
-0.069  0.031  0.232533  0.0717933
-0.067  0.031  0.34547  0.0708659
-0.065  0.031  0.245797  0.0672049
-0.063  0.031  0.200674  0.0608119
-0.061  0.031  0.430638  0.07287
-0.059  0.031  0.37663  0.0767446
-0.057  0.031  0.347107  0.0719002
-0.055  0.031  0.423354  0.0721159
-0.053  0.031  0.545668  0.085055
-0.051  0.031  0.396655  0.0765889
-0.049  0.031  0.531843  0.0817315
-0.047  0.031  0.616109  0.0970152
-0.045  0.031  0.835455  0.0954362
-0.043  0.031  0.471636  0.0757318
-0.041  0.031  0.631871  0.0878716
-0.039  0.031  0.914048  0.115742
-0.037  0.031  0.914823  0.107996
-0.035  0.031  1.30771  0.126825
-0.033  0.031  1.23057  0.11956
-0.031  0.031  1.28398  0.131812
-0.029  0.031  1.48715  0.139131
-0.027  0.031  1.50882  0.134287
-0.025  0.031  1.42438  0.129956
-0.023  0.031  1.71836  0.14214
-0.021  0.031  1.87824  0.150982
-0.019  0.031  1.99656  0.157623
-0.017  0.031  2.03217  0.150896
-0.015  0.031  2.34702  0.159716
-0.013  0.031  2.54641  0.169455
-0.011  0.031  2.53655  0.173078
-0.009  0.031  2.69014  0.169065
-0.007  0.031  3.11337  0.187421
-0.005  0.031  3.11474  0.186472
-0.003  0.031  2.92694  0.189657
-0.001  0.031  2.97929  0.20273
0.001  0.031  3.23185  0.162476
0.003  0.031  2.99454  0.202346
0.005  0.031  3.1274  0.187243
0.007  0.031  3.49581  0.200763
0.009  0.031  3.15984  0.191556
0.011  0.031  2.69915  0.177882
0.013  0.031  2.6878  0.175113
0.015  0.031  2.3674  0.152782
0.017  0.031  2.29868  0.162159
0.019  0.031  2.10187  0.15459
0.021  0.031  2.11797  0.148905
0.023  0.031  1.77952  0.146334
0.025  0.031  1.55724  0.139702
0.027  0.031  1.37869  0.123506
0.029  0.031  1.33679  0.130913
0.031  0.031  1.296  0.127535
0.033  0.031  1.12662  0.110925
0.035  0.031  1.20802  0.125738
0.037  0.031  0.936153  0.110755
0.039  0.031  0.817905  0.102814
0.041  0.031  0.724595  0.0949197
0.043  0.031  0.802502  0.106795
0.045  0.031  0.753435  0.103512
0.047  0.031  0.638163  0.0883288
0.049  0.031  0.489824  0.0810965
0.051  0.031  0.607037  0.0993876
0.053  0.031  0.535211  0.0753039
0.055  0.031  0.409192  0.0794942
0.057  0.031  0.228578  0.0646274
0.059  0.031  0.27949  0.0597942
0.061  0.031  0.349455  0.0663789
0.063  0.031  0.415918  0.0787472
0.065  0.031  0.293651  0.0716114
0.067  0.031  0.24611  0.0635231
0.069  0.031  0.0176589  0.044968
0.071  0.031  0.224004  0.0649118
0.073  0.031  0.367206  0.0838288
0.075  0.031  0.279322  0.0833923
0.077  0.031  0.136821  0.077899
0.079  0.031  0.288835  0.0935245
0.081  0.031  0.0390739  0.0668837
0.083  0.031  0.220362  0.100474
0.085  0.031  0.128749  0.111187
0.087  0.031  0.0033037  0.0946107
0.089  0.031  0.622006  0.622034
-0.089  0.033  -0.470637  0.470643
-0.087  0.033  0.127541  0.170137
-0.085  0.033  0.169464  0.121963
-0.083  0.033  0.187131  0.112612
-0.081  0.033  0.169421  0.0934168
-0.079  0.033  0.238626  0.0848365
-0.077  0.033  0.0929763  0.0691849
-0.075  0.033  0.1386  0.0637847
-0.073  0.033  0.195708  0.0713652
-0.071  0.033  0.300172  0.0669322
-0.069  0.033  0.305488  0.0722028
-0.067  0.033  0.128192  0.0594965
-0.065  0.033  0.375202  0.0762312
-0.063  0.033  0.198098  0.057101
-0.061  0.033  0.373124  0.0742543
-0.059  0.033  0.346516  0.0737969
-0.057  0.033  0.361097  0.0601855
-0.055  0.033  0.39563  0.07657
-0.053  0.033  0.484558  0.0835998
-0.051  0.033  0.470892  0.0845082
-0.049  0.033  0.45318  0.079589
-0.047  0.033  0.432366  0.0769657
-0.045  0.033  0.501032  0.0785141
-0.043  0.033  0.722851  0.0924417
-0.041  0.033  1.07201  0.121427
-0.039  0.033  0.726644  0.0987506
-0.037  0.033  0.701283  0.09261
-0.035  0.033  0.788344  0.0969784
-0.033  0.033  1.28371  0.126651
-0.031  0.033  1.30785  0.126816
-0.029  0.033  1.18727  0.111359
-0.027  0.033  1.37685  0.134817
-0.025  0.033  1.5709  0.137612
-0.023  0.033  1.67861  0.136612
-0.021  0.033  1.89068  0.147282
-0.019  0.033  2.10169  0.159443
-0.017  0.033  2.19225  0.152749
-0.015  0.033  2.25492  0.162033
-0.013  0.033  2.16274  0.159156
-0.011  0.033  2.4158  0.170774
-0.009  0.033  2.26586  0.16103
-0.007  0.033  2.25599  0.156468
-0.005  0.033  2.62019  0.174584
-0.003  0.033  2.34849  0.179839
-0.001  0.033  3.0113  0.218181
0.001  0.033  2.66303  0.135102
0.003  0.033  2.67522  0.196253
0.005  0.033  2.63297  0.173644
0.007  0.033  2.8261  0.186654
0.009  0.033  2.38453  0.165624
0.011  0.033  2.50118  0.174137
0.013  0.033  2.53188  0.173636
0.015  0.033  2.02695  0.14971
0.017  0.033  2.23402  0.163212
0.019  0.033  2.1689  0.166662
0.021  0.033  1.9841  0.146662
0.023  0.033  1.75114  0.148556
0.025  0.033  1.44439  0.130564
0.027  0.033  1.48946  0.128346
0.029  0.033  1.33422  0.131076
0.031  0.033  1.08771  0.11527
0.033  0.033  0.986916  0.109186
0.035  0.033  1.06541  0.119993
0.037  0.033  0.878267  0.0978019
0.039  0.033  0.961731  0.105726
0.041  0.033  0.821733  0.102539
0.043  0.033  0.745419  0.0971555
0.045  0.033  0.675662  0.0891332
0.047  0.033  0.491322  0.077604
0.049  0.033  0.567846  0.0847939
0.051  0.033  0.571181  0.0835918
0.053  0.033  0.58711  0.0897844
0.055  0.033  0.383762  0.0775492
0.057  0.033  0.35462  0.0675187
0.059  0.033  0.372298  0.0794623
0.061  0.033  0.360587  0.0706559
0.063  0.033  0.290151  0.0668886
0.065  0.033  0.324928  0.0698244
0.067  0.033  0.201705  0.070658
0.069  0.033  0.257199  0.0691326
0.071  0.033  0.322851  0.0706465
0.073  0.033  0.076897  0.0581942
0.075  0.033  0.197439  0.0663513
0.077  0.033  0.265059  0.0957241
0.079  0.033  0.123902  0.0830293
0.081  0.033  0.286222  0.0991427
0.083  0.033  0.242334  0.114515
0.085  0.033  0.107724  0.0887638
0.087  0.033  0.157777  0.111571
0.089  0.033  0.622108  0.622137
-0.089  0.035  0.629198  0.629227
-0.087  0.035  0.021172  0.103305
-0.085  0.035  0.102532  0.0885363
-0.083  0.035  0.145753  0.085257
-0.081  0.035  0.154938  0.085835
-0.079  0.035  0.167749  0.075338
-0.077  0.035  0.152127  0.0818629
-0.075  0.035  0.127762  0.0727932
-0.073  0.035  0.281416  0.0775567
-0.071  0.035  0.1734  0.0677045
-0.069  0.035  0.145386  0.0545057
-0.067  0.035  0.408168  0.0800537
-0.065  0.035  0.177555  0.0548865
-0.063  0.035  0.359771  0.07698
-0.061  0.035  0.312076  0.0661045
-0.059  0.035  0.341983  0.0698235
-0.057  0.035  0.39606  0.0707084
-0.055  0.035  0.458306  0.0820264
-0.053  0.035  0.556186  0.085795
-0.051  0.035  0.366103  0.0776469
-0.049  0.035  0.468292  0.0828152
-0.047  0.035  0.694539  0.107589
-0.045  0.035  0.808942  0.0972392
-0.043  0.035  0.593222  0.0793292
-0.041  0.035  0.80325  0.103359
-0.039  0.035  0.805936  0.106002
-0.037  0.035  0.845937  0.105971
-0.035  0.035  0.995852  0.105747
-0.033  0.035  1.16629  0.122239
-0.031  0.035  1.26572  0.121056
-0.029  0.035  1.22261  0.134844
-0.027  0.035  1.42726  0.125483
-0.025  0.035  1.38215  0.130314
-0.023  0.035  1.57121  0.140105
-0.021  0.035  1.47824  0.140653
-0.019  0.035  1.59661  0.135989
-0.017  0.035  1.74122  0.13965
-0.015  0.035  1.91496  0.150287
-0.013  0.035  2.04908  0.155502
-0.011  0.035  2.00852  0.154673
-0.009  0.035  2.15565  0.15036
-0.007  0.035  2.56887  0.174772
-0.005  0.035  2.3817  0.16152
-0.003  0.035  2.50626  0.190963
-0.001  0.035  2.19275  0.170262
0.001  0.035  2.38364  0.131193
0.003  0.035  2.5035  0.186763
0.005  0.035  2.431  0.174476
0.007  0.035  1.98115  0.152704
0.009  0.035  2.47742  0.173693
0.011  0.035  2.03869  0.14372
0.013  0.035  2.46542  0.16999
0.015  0.035  2.24606  0.169768
0.017  0.035  1.71545  0.146906
0.019  0.035  1.52654  0.137757
0.021  0.035  1.90302  0.160657
0.023  0.035  1.55911  0.142913
0.025  0.035  1.4746  0.135423
0.027  0.035  1.29368  0.124611
0.029  0.035  1.19461  0.120468
0.031  0.035  1.28056  0.123264
0.033  0.035  1.03771  0.113107
0.035  0.035  1.06219  0.109454
0.037  0.035  0.91622  0.107968
0.039  0.035  0.92897  0.106475
0.041  0.035  0.736468  0.0982779
0.043  0.035  0.487931  0.0799155
0.045  0.035  0.530823  0.0819834
0.047  0.035  0.718357  0.0933865
0.049  0.035  0.475357  0.0891091
0.051  0.035  0.496081  0.098382
0.053  0.035  0.564302  0.0843063
0.055  0.035  0.50068  0.0800363
0.057  0.035  0.452457  0.0767605
0.059  0.035  0.284775  0.0638121
0.061  0.035  0.353446  0.0718475
0.063  0.035  0.350216  0.0738101
0.065  0.035  0.313014  0.065719
0.067  0.035  0.280166  0.0694748
0.069  0.035  0.287922  0.0794707
0.071  0.035  0.0870063  0.0529406
0.073  0.035  0.305837  0.0746656
0.075  0.035  0.0987904  0.0613343
0.077  0.035  0.19238  0.0797783
0.079  0.035  0.0907703  0.068572
0.081  0.035  0.175434  0.105873
0.083  0.035  0.423916  0.138352
0.085  0.035  0.107976  0.120634
0.087  0.035  0.0414887  0.146396
0.089  0.035  0.15689  0.786767
-0.089  0.037  2.124e-12  1.15614e-06
-0.087  0.037  0.144532  0.197677
-0.085  0.037  0.0593853  0.072476
-0.083  0.037  0.144358  0.09677
-0.081  0.037  0.0684053  0.0821979
-0.079  0.037  0.0630616  0.0660274
-0.077  0.037  0.10047  0.0716194
-0.075  0.037  0.295697  0.0858216
-0.073  0.037  0.188076  0.0605794
-0.071  0.037  0.106573  0.062008
-0.069  0.037  0.344027  0.0711195
-0.067  0.037  0.219837  0.0622022
-0.065  0.037  0.268143  0.0664968
-0.063  0.037  0.324508  0.0687902
-0.061  0.037  0.297595  0.0624931
-0.059  0.037  0.297636  0.0571756
-0.057  0.037  0.376746  0.0757837
-0.055  0.037  0.427505  0.0805286
-0.053  0.037  0.515272  0.0858271
-0.051  0.037  0.340089  0.0807932
-0.049  0.037  0.529541  0.0797072
-0.047  0.037  0.530585  0.0865765
-0.045  0.037  0.608549  0.090871
-0.043  0.037  0.617875  0.0893156
-0.041  0.037  0.714521  0.100714
-0.039  0.037  0.80029  0.103308
-0.037  0.037  0.689622  0.0871763
-0.035  0.037  0.928558  0.104339
-0.033  0.037  1.1209  0.111551
-0.031  0.037  0.892338  0.115384
-0.029  0.037  1.05234  0.113227
-0.027  0.037  1.16015  0.116016
-0.025  0.037  1.46817  0.133798
-0.023  0.037  1.39511  0.127023
-0.021  0.037  1.48989  0.127901
-0.019  0.037  1.87289  0.150837
-0.017  0.037  1.56537  0.140541
-0.015  0.037  1.66652  0.141998
-0.013  0.037  2.0931  0.155078
-0.011  0.037  1.81184  0.145345
-0.009  0.037  1.92274  0.152596
-0.007  0.037  2.09886  0.157207
-0.005  0.037  2.00259  0.154175
-0.003  0.037  2.24196  0.17572
-0.001  0.037  2.29635  0.180507
0.001  0.037  2.0941  0.124213
0.003  0.037  1.74995  0.157826
0.005  0.037  2.22885  0.156181
0.007  0.037  2.11581  0.152124
0.009  0.037  2.20163  0.156928
0.011  0.037  1.94308  0.157073
0.013  0.037  1.46107  0.129459
0.015  0.037  1.64847  0.134067
0.017  0.037  1.92865  0.151271
0.019  0.037  1.50211  0.138049
0.021  0.037  1.27559  0.118987
0.023  0.037  1.48063  0.132191
0.025  0.037  1.23928  0.115291
0.027  0.037  1.17406  0.116403
0.029  0.037  1.22168  0.124038
0.031  0.037  1.12365  0.124556
0.033  0.037  0.971188  0.104863
0.035  0.037  0.876667  0.107392
0.037  0.037  0.76234  0.101225
0.039  0.037  0.906823  0.110924
0.041  0.037  0.679891  0.0828759
0.043  0.037  0.575326  0.0868319
0.045  0.037  0.488745  0.0700947
0.047  0.037  0.58713  0.10042
0.049  0.037  0.585649  0.0915948
0.051  0.037  0.404564  0.0718805
0.053  0.037  0.4511  0.0883098
0.055  0.037  0.432159  0.0695611
0.057  0.037  0.315405  0.0737264
0.059  0.037  0.259505  0.0645191
0.061  0.037  0.367236  0.0733848
0.063  0.037  0.316845  0.0739406
0.065  0.037  0.294165  0.0639609
0.067  0.037  0.24687  0.0636747
0.069  0.037  0.13148  0.054398
0.071  0.037  0.148012  0.0649123
0.073  0.037  0.155  0.0645669
0.075  0.037  0.165388  0.0781279
0.077  0.037  0.0582302  0.0624638
0.079  0.037  0.247529  0.0911352
0.081  0.037  0.285619  0.100398
0.083  0.037  0.0719274  0.0954241
0.085  0.037  0.0667699  0.09591
0.087  0.037  0.172054  0.121669
0.089  0.037  0.070272  0.209125
-0.089  0.039  0  0
-0.087  0.039  0.019884  0.104948
-0.085  0.039  0.00309146  0.103696
-0.083  0.039  0.0306553  0.0902261
-0.081  0.039  0.197275  0.0839017
-0.079  0.039  0.0593393  0.0704911
-0.077  0.039  0.0985948  0.0700233
-0.075  0.039  0.35449  0.0799363
-0.073  0.039  0.195742  0.0631079
-0.071  0.039  0.363973  0.0764417
-0.069  0.039  0.222477  0.0615613
-0.067  0.039  0.125815  0.0544465
-0.065  0.039  0.27516  0.0699277
-0.063  0.039  0.306436  0.0643767
-0.061  0.039  0.321189  0.0634572
-0.059  0.039  0.388391  0.0738403
-0.057  0.039  0.386233  0.0788015
-0.055  0.039  0.465889  0.0772432
-0.053  0.039  0.457675  0.0805207
-0.051  0.039  0.565745  0.0909067
-0.049  0.039  0.306727  0.0578088
-0.047  0.039  0.563107  0.0915965
-0.045  0.039  0.760318  0.0975821
-0.043  0.039  0.658971  0.0885757
-0.041  0.039  0.623792  0.0890152
-0.039  0.039  0.733735  0.0906369
-0.037  0.039  0.746204  0.0974133
-0.035  0.039  0.80409  0.0909922
-0.033  0.039  0.933219  0.102373
-0.031  0.039  1.02237  0.106376
-0.029  0.039  1.02469  0.110437
-0.027  0.039  1.02842  0.109421
-0.025  0.039  1.11225  0.111767
-0.023  0.039  1.05492  0.109343
-0.021  0.039  1.27773  0.121106
-0.019  0.039  1.46775  0.127262
-0.017  0.039  1.53461  0.134824
-0.015  0.039  1.45851  0.136276
-0.013  0.039  1.48626  0.132017
-0.011  0.039  1.67287  0.134854
-0.009  0.039  1.83701  0.150649
-0.007  0.039  1.8485  0.148048
-0.005  0.039  1.61809  0.136807
-0.003  0.039  2.11295  0.169516
-0.001  0.039  2.17607  0.177686
0.001  0.039  1.76235  0.112154
0.003  0.039  1.97621  0.161057
0.005  0.039  1.84297  0.140151
0.007  0.039  2.05806  0.156519
0.009  0.039  1.89247  0.157506
0.011  0.039  1.94598  0.14789
0.013  0.039  1.85084  0.139363
0.015  0.039  1.62151  0.136242
0.017  0.039  1.34265  0.127838
0.019  0.039  1.72394  0.130932
0.021  0.039  1.40121  0.130344
0.023  0.039  1.29088  0.127468
0.025  0.039  1.15989  0.113194
0.027  0.039  1.35125  0.13376
0.029  0.039  1.30117  0.127871
0.031  0.039  0.980687  0.106551
0.033  0.039  0.934855  0.0995008
0.035  0.039  0.914609  0.114124
0.037  0.039  0.684802  0.0945342
0.039  0.039  0.59379  0.0814292
0.041  0.039  0.721282  0.0966673
0.043  0.039  0.634018  0.0889631
0.045  0.039  0.454655  0.0813508
0.047  0.039  0.585375  0.107382
0.049  0.039  0.530644  0.0760481
0.051  0.039  0.554896  0.0793839
0.053  0.039  0.369089  0.0691023
0.055  0.039  0.475052  0.0802763
0.057  0.039  0.337735  0.0675691
0.059  0.039  0.282404  0.0734566
0.061  0.039  0.280845  0.0681519
0.063  0.039  0.276989  0.0635128
0.065  0.039  0.301148  0.0694238
0.067  0.039  0.246288  0.0612004
0.069  0.039  0.228819  0.0665148
0.071  0.039  0.217958  0.0654408
0.073  0.039  0.196144  0.059464
0.075  0.039  0.298906  0.0829078
0.077  0.039  0.0928874  0.0784468
0.079  0.039  0.28396  0.0995614
0.081  0.039  0.174243  0.0767464
0.083  0.039  0.166291  0.0958955
0.085  0.039  0.0507875  0.124385
0.087  0.039  0.188583  0.154788
0.089  0.039  1.24493  1.24498
-0.089  0.041  0  0
-0.087  0.041  -0.0403591  0.118535
-0.085  0.041  0.200367  0.110299
-0.083  0.041  0.164885  0.0806766
-0.081  0.041  0.139541  0.0798627
-0.079  0.041  0.210662  0.0803489
-0.077  0.041  0.226819  0.0893978
-0.075  0.041  0.260575  0.0741298
-0.073  0.041  0.336233  0.0721694
-0.071  0.041  0.23909  0.0688281
-0.069  0.041  0.16744  0.0616456
-0.067  0.041  0.154474  0.0637933
-0.065  0.041  0.24898  0.0650022
-0.063  0.041  0.290225  0.0642031
-0.061  0.041  0.355129  0.0685241
-0.059  0.041  0.231499  0.0576073
-0.057  0.041  0.342514  0.0660522
-0.055  0.041  0.471982  0.0802873
-0.053  0.041  0.50787  0.08068
-0.051  0.041  0.452281  0.0795817
-0.049  0.041  0.342319  0.0657004
-0.047  0.041  0.504724  0.085473
-0.045  0.041  0.579214  0.0902287
-0.043  0.041  0.473957  0.0792297
-0.041  0.041  0.630942  0.0906506
-0.039  0.041  0.582371  0.085083
-0.037  0.041  0.625017  0.0910241
-0.035  0.041  0.789582  0.0939147
-0.033  0.041  0.922596  0.105096
-0.031  0.041  0.922558  0.107293
-0.029  0.041  1.02457  0.113348
-0.027  0.041  0.908364  0.103572
-0.025  0.041  1.0364  0.114138
-0.023  0.041  1.10336  0.111249
-0.021  0.041  1.21188  0.118954
-0.019  0.041  1.358  0.12725
-0.017  0.041  1.23265  0.112051
-0.015  0.041  1.4117  0.12627
-0.013  0.041  1.46565  0.133859
-0.011  0.041  1.48008  0.130695
-0.009  0.041  1.34291  0.12466
-0.007  0.041  1.84229  0.150527
-0.005  0.041  1.75951  0.141446
-0.003  0.041  1.88432  0.162002
-0.001  0.041  1.78004  0.161407
0.001  0.041  1.75329  0.109702
0.003  0.041  1.6414  0.146133
0.005  0.041  1.51539  0.130305
0.007  0.041  1.87505  0.149903
0.009  0.041  1.64989  0.136664
0.011  0.041  1.50608  0.134976
0.013  0.041  1.60839  0.145049
0.015  0.041  1.30115  0.117939
0.017  0.041  1.54323  0.137949
0.019  0.041  1.43635  0.130618
0.021  0.041  1.12073  0.106865
0.023  0.041  1.07611  0.110025
0.025  0.041  0.925447  0.101952
0.027  0.041  1.16814  0.118878
0.029  0.041  1.10411  0.123559
0.031  0.041  1.11172  0.130025
0.033  0.041  1.0444  0.115632
0.035  0.041  0.837803  0.10207
0.037  0.041  0.650682  0.0949
0.039  0.041  0.784628  0.102768
0.041  0.041  0.662297  0.0938499
0.043  0.041  0.684464  0.0971664
0.045  0.041  0.517038  0.0849568
0.047  0.041  0.381675  0.0698183
0.049  0.041  0.564039  0.0903749
0.051  0.041  0.418118  0.0684991
0.053  0.041  0.355787  0.0726843
0.055  0.041  0.418182  0.073929
0.057  0.041  0.311908  0.0758662
0.059  0.041  0.301266  0.0638242
0.061  0.041  0.354105  0.0734305
0.063  0.041  0.191455  0.052911
0.065  0.041  0.261357  0.0710018
0.067  0.041  0.117553  0.0443942
0.069  0.041  0.229758  0.0681806
0.071  0.041  0.204747  0.0735952
0.073  0.041  0.2646  0.0707542
0.075  0.041  0.269375  0.0807281
0.077  0.041  0.264697  0.088811
0.079  0.041  0.307142  0.0974555
0.081  0.041  0.269693  0.0909096
0.083  0.041  0.00746984  0.0840253
0.085  0.041  0.0740073  0.0933193
0.087  0.041  0.121177  0.164397
0.089  0.041  -0.935295  0.935296
-0.089  0.043  0  0
-0.087  0.043  -0.197747  0.114215
-0.085  0.043  0.183997  0.109721
-0.083  0.043  0.259791  0.110857
-0.081  0.043  0.114745  0.0781656
-0.079  0.043  0.122477  0.071008
-0.077  0.043  0.190224  0.0756073
-0.075  0.043  0.0820475  0.0659772
-0.073  0.043  0.14889  0.0581892
-0.071  0.043  0.185853  0.0559923
-0.069  0.043  0.268893  0.0667299
-0.067  0.043  0.19853  0.0654574
-0.065  0.043  0.310804  0.0734965
-0.063  0.043  0.243689  0.063844
-0.061  0.043  0.230564  0.0653223
-0.059  0.043  0.220379  0.0659758
-0.057  0.043  0.312441  0.0614285
-0.055  0.043  0.30754  0.0690677
-0.053  0.043  0.421818  0.0724042
-0.051  0.043  0.478602  0.0856279
-0.049  0.043  0.401727  0.0768646
-0.047  0.043  0.483251  0.0848769
-0.045  0.043  0.421495  0.0800529
-0.043  0.043  0.647454  0.0883547
-0.041  0.043  0.459109  0.0781987
-0.039  0.043  0.792123  0.105907
-0.037  0.043  0.723984  0.105692
-0.035  0.043  0.739524  0.0924431
-0.033  0.043  0.805461  0.0991252
-0.031  0.043  0.850195  0.112191
-0.029  0.043  0.953263  0.105109
-0.027  0.043  1.02572  0.11215
-0.025  0.043  1.28837  0.136168
-0.023  0.043  1.00607  0.106914
-0.021  0.043  1.24327  0.119092
-0.019  0.043  1.31576  0.12981
-0.017  0.043  1.1848  0.1196
-0.015  0.043  1.36829  0.126739
-0.013  0.043  1.74085  0.147987
-0.011  0.043  1.63498  0.136879
-0.009  0.043  1.591  0.143628
-0.007  0.043  1.51827  0.137305
-0.005  0.043  1.47275  0.131725
-0.003  0.043  1.56406  0.144885
-0.001  0.043  1.25967  0.135047
0.001  0.043  1.37652  0.0947801
0.003  0.043  1.5621  0.149886
0.005  0.043  1.48401  0.131368
0.007  0.043  1.18351  0.111524
0.009  0.043  1.49382  0.134442
0.011  0.043  1.2543  0.121883
0.013  0.043  1.55535  0.131698
0.015  0.043  1.38717  0.128179
0.017  0.043  1.42705  0.12684
0.019  0.043  1.21171  0.114272
0.021  0.043  1.07486  0.108661
0.023  0.043  0.971859  0.10935
0.025  0.043  0.991378  0.102649
0.027  0.043  1.14213  0.127591
0.029  0.043  1.06355  0.115182
0.031  0.043  0.780333  0.102288
0.033  0.043  0.731924  0.0929842
0.035  0.043  0.765904  0.0940886
0.037  0.043  0.823963  0.0967202
0.039  0.043  0.636618  0.0932291
0.041  0.043  0.58924  0.0917238
0.043  0.043  0.59226  0.0830927
0.045  0.043  0.37173  0.0748711
0.047  0.043  0.590812  0.100045
0.049  0.043  0.431909  0.0754078
0.051  0.043  0.491359  0.0801821
0.053  0.043  0.405173  0.0821325
0.055  0.043  0.287563  0.0609675
0.057  0.043  0.357208  0.067983
0.059  0.043  0.37861  0.0759265
0.061  0.043  0.311082  0.0615735
0.063  0.043  0.256899  0.0648269
0.065  0.043  0.295134  0.0624789
0.067  0.043  0.288586  0.0624567
0.069  0.043  0.320462  0.0737148
0.071  0.043  0.232297  0.0662456
0.073  0.043  0.287773  0.0753753
0.075  0.043  0.260401  0.0788864
0.077  0.043  0.278076  0.0759051
0.079  0.043  0.196537  0.095712
0.081  0.043  0.328053  0.101214
0.083  0.043  0.182343  0.0946552
0.085  0.043  0.19348  0.112806
0.087  0.043  0.193596  0.161075
0.089  0.043  -3.1574e-12  1.71865e-06
-0.089  0.045  4.70054e-12  2.41988e-06
-0.087  0.045  0.237658  0.225854
-0.085  0.045  0.193513  0.116671
-0.083  0.045  -0.0476803  0.0777528
-0.081  0.045  0.309785  0.106219
-0.079  0.045  0.208273  0.0832777
-0.077  0.045  0.0795047  0.0710198
-0.075  0.045  0.106051  0.0505797
-0.073  0.045  0.251029  0.0723455
-0.071  0.045  0.174609  0.0568734
-0.069  0.045  0.214746  0.0572537
-0.067  0.045  0.245826  0.0658127
-0.065  0.045  0.224405  0.0610337
-0.063  0.045  0.275058  0.0651046
-0.061  0.045  0.256473  0.0630597
-0.059  0.045  0.341335  0.0635904
-0.057  0.045  0.293983  0.0672608
-0.055  0.045  0.345519  0.0781636
-0.053  0.045  0.489335  0.0772419
-0.051  0.045  0.467199  0.0861791
-0.049  0.045  0.402243  0.0736406
-0.047  0.045  0.499071  0.0865966
-0.045  0.045  0.359833  0.0740907
-0.043  0.045  0.567376  0.0903617
-0.041  0.045  0.64251  0.101286
-0.039  0.045  0.570815  0.0850781
-0.037  0.045  0.546321  0.0812536
-0.035  0.045  0.634276  0.0849814
-0.033  0.045  0.938325  0.103556
-0.031  0.045  0.784567  0.0997104
-0.029  0.045  0.742027  0.0929877
-0.027  0.045  1.03579  0.109243
-0.025  0.045  1.03284  0.113588
-0.023  0.045  1.08097  0.112485
-0.021  0.045  1.20835  0.126541
-0.019  0.045  1.33032  0.132999
-0.017  0.045  1.3429  0.134552
-0.015  0.045  1.15061  0.122673
-0.013  0.045  1.73292  0.144837
-0.011  0.045  1.27494  0.120982
-0.009  0.045  1.36196  0.129342
-0.007  0.045  1.5589  0.135682
-0.005  0.045  1.56639  0.137678
-0.003  0.045  1.43721  0.137951
-0.001  0.045  1.69585  0.163075
0.001  0.045  1.35899  0.0976075
0.003  0.045  1.52016  0.14445
0.005  0.045  1.30157  0.121914
0.007  0.045  1.39207  0.12898
0.009  0.045  1.19572  0.117199
0.011  0.045  1.29067  0.119668
0.013  0.045  1.57028  0.146375
0.015  0.045  1.12973  0.112073
0.017  0.045  1.21875  0.120718
0.019  0.045  1.13674  0.118074
0.021  0.045  0.943756  0.105299
0.023  0.045  0.969732  0.111118
0.025  0.045  0.991764  0.112554
0.027  0.045  0.982437  0.108516
0.029  0.045  0.92855  0.106485
0.031  0.045  1.13716  0.123778
0.033  0.045  0.731514  0.0972355
0.035  0.045  0.704752  0.0913715
0.037  0.045  0.558284  0.0856835
0.039  0.045  0.371676  0.0675174
0.041  0.045  0.538022  0.0890507
0.043  0.045  0.488306  0.0791444
0.045  0.045  0.493902  0.0827874
0.047  0.045  0.524113  0.0826296
0.049  0.045  0.349999  0.0682687
0.051  0.045  0.383825  0.0706123
0.053  0.045  0.313108  0.0536491
0.055  0.045  0.290865  0.0586995
0.057  0.045  0.330246  0.0671224
0.059  0.045  0.37646  0.0712447
0.061  0.045  0.350123  0.0714585
0.063  0.045  0.424662  0.0792206
0.065  0.045  0.21787  0.0608591
0.067  0.045  0.239249  0.0695413
0.069  0.045  0.349225  0.0745092
0.071  0.045  0.224348  0.0684367
0.073  0.045  0.186309  0.0646975
0.075  0.045  0.184172  0.0714348
0.077  0.045  0.0827367  0.0639244
0.079  0.045  0.215282  0.0810954
0.081  0.045  0.117831  0.084105
0.083  0.045  0.0452196  0.0905417
0.085  0.045  0.0838163  0.119515
0.087  0.045  -0.127142  0.0899032
0.089  0.045  0  0
-0.089  0.047  1.24609  1.24615
-0.087  0.047  0.350406  0.175185
-0.085  0.047  0.115203  0.104802
-0.083  0.047  0.209913  0.109735
-0.081  0.047  0.156979  0.0790259
-0.079  0.047  0.100799  0.0785832
-0.077  0.047  0.353165  0.0934412
-0.075  0.047  0.121003  0.0583215
-0.073  0.047  0.251507  0.0677482
-0.071  0.047  0.229053  0.0636302
-0.069  0.047  0.251891  0.0631891
-0.067  0.047  0.122935  0.0577659
-0.065  0.047  0.336586  0.0684466
-0.063  0.047  0.422249  0.0768663
-0.061  0.047  0.325744  0.0757676
-0.059  0.047  0.341409  0.0659624
-0.057  0.047  0.291286  0.065182
-0.055  0.047  0.353538  0.0720324
-0.053  0.047  0.322551  0.0674751
-0.051  0.047  0.460859  0.072086
-0.049  0.047  0.542247  0.0834896
-0.047  0.047  0.49068  0.0801891
-0.045  0.047  0.57815  0.0849542
-0.043  0.047  0.499962  0.0800764
-0.041  0.047  0.60484  0.0947839
-0.039  0.047  0.641927  0.0910355
-0.037  0.047  0.636183  0.0851715
-0.035  0.047  0.731978  0.0979207
-0.033  0.047  0.834352  0.0967231
-0.031  0.047  0.646952  0.0900887
-0.029  0.047  0.729621  0.0922543
-0.027  0.047  0.850224  0.101632
-0.025  0.047  1.01505  0.113975
-0.023  0.047  0.93416  0.101366
-0.021  0.047  0.989671  0.114801
-0.019  0.047  1.07224  0.115419
-0.017  0.047  1.23021  0.120515
-0.015  0.047  1.39916  0.131377
-0.013  0.047  1.21121  0.120792
-0.011  0.047  1.13377  0.11743
-0.009  0.047  1.3634  0.125826
-0.007  0.047  1.46311  0.134781
-0.005  0.047  1.5185  0.133691
-0.003  0.047  1.14378  0.12968
-0.001  0.047  1.31809  0.136275
0.001  0.047  1.23326  0.0941381
0.003  0.047  1.436  0.138712
0.005  0.047  1.35729  0.125736
0.007  0.047  1.39651  0.138539
0.009  0.047  1.39681  0.134019
0.011  0.047  1.19865  0.112694
0.013  0.047  1.37229  0.128715
0.015  0.047  1.18213  0.125143
0.017  0.047  1.04839  0.112679
0.019  0.047  1.01506  0.108769
0.021  0.047  1.05537  0.111279
0.023  0.047  0.892234  0.10292
0.025  0.047  0.763353  0.102569
0.027  0.047  0.812955  0.0983972
0.029  0.047  0.678838  0.101171
0.031  0.047  0.805569  0.105878
0.033  0.047  0.646008  0.0908181
0.035  0.047  0.551103  0.0838552
0.037  0.047  0.516389  0.080106
0.039  0.047  0.791577  0.102074
0.041  0.047  0.496477  0.079
0.043  0.047  0.416597  0.0743273
0.045  0.047  0.507836  0.0890617
0.047  0.047  0.479571  0.0776114
0.049  0.047  0.465226  0.0734112
0.051  0.047  0.417378  0.077004
0.053  0.047  0.419491  0.0750569
0.055  0.047  0.451565  0.0838649
0.057  0.047  0.311071  0.0644644
0.059  0.047  0.257384  0.0595059
0.061  0.047  0.315032  0.0667999
0.063  0.047  0.407703  0.0727898
0.065  0.047  0.187863  0.0637808
0.067  0.047  0.205988  0.0564119
0.069  0.047  0.227979  0.0606103
0.071  0.047  0.260219  0.0790171
0.073  0.047  0.226671  0.0704076
0.075  0.047  0.253477  0.079577
0.077  0.047  0.120314  0.064857
0.079  0.047  0.139903  0.0825985
0.081  0.047  0.143162  0.0830806
0.083  0.047  0.12064  0.0969258
0.085  0.047  -0.0326399  0.110142
0.087  0.047  0.0871498  0.0871529
0.089  0.047  -0.935957  0.935958
-0.089  0.049  0  0
-0.087  0.049  -0.0304098  0.176575
-0.085  0.049  0.168589  0.116941
-0.083  0.049  0.217513  0.117404
-0.081  0.049  0.166436  0.0870543
-0.079  0.049  0.268466  0.0813769
-0.077  0.049  0.160634  0.083768
-0.075  0.049  0.209167  0.0581574
-0.073  0.049  0.293317  0.072185
-0.071  0.049  0.218334  0.0761827
-0.069  0.049  0.200278  0.0556295
-0.067  0.049  0.137267  0.0588515
-0.065  0.049  0.32526  0.0734128
-0.063  0.049  0.250452  0.0691941
-0.061  0.049  0.168668  0.0548607
-0.059  0.049  0.312482  0.0707983
-0.057  0.049  0.358476  0.0799937
-0.055  0.049  0.284642  0.0691569
-0.053  0.049  0.474448  0.0777404
-0.051  0.049  0.205527  0.0580315
-0.049  0.049  0.342627  0.074024
-0.047  0.049  0.532075  0.0826274
-0.045  0.049  0.456338  0.0782451
-0.043  0.049  0.46598  0.078693
-0.041  0.049  0.746377  0.105112
-0.039  0.049  0.509946  0.0864044
-0.037  0.049  0.542951  0.0845348
-0.035  0.049  0.653623  0.0889976
-0.033  0.049  0.668747  0.0894604
-0.031  0.049  0.832601  0.105576
-0.029  0.049  0.748362  0.100687
-0.027  0.049  0.657343  0.0834368
-0.025  0.049  0.920756  0.109315
-0.023  0.049  0.842704  0.0988386
-0.021  0.049  0.968869  0.106111
-0.019  0.049  0.944514  0.113266
-0.017  0.049  1.19348  0.114597
-0.015  0.049  1.13804  0.120889
-0.013  0.049  1.18888  0.115979
-0.011  0.049  1.18823  0.114452
-0.009  0.049  1.14807  0.112739
-0.007  0.049  1.16965  0.118548
-0.005  0.049  1.44599  0.134321
-0.003  0.049  1.08553  0.116223
-0.001  0.049  1.24391  0.1376
0.001  0.049  1.22743  0.096556
0.003  0.049  1.34217  0.137412
0.005  0.049  1.37146  0.131975
0.007  0.049  1.02664  0.113712
0.009  0.049  1.22337  0.127217
0.011  0.049  1.25312  0.120048
0.013  0.049  1.00667  0.111759
0.015  0.049  1.00563  0.106437
0.017  0.049  1.27354  0.126399
0.019  0.049  0.944342  0.107467
0.021  0.049  0.989206  0.114912
0.023  0.049  0.820077  0.0918377
0.025  0.049  0.956822  0.114385
0.027  0.049  0.749038  0.0942638
0.029  0.049  0.713986  0.100542
0.031  0.049  0.958039  0.119366
0.033  0.049  0.680303  0.0993876
0.035  0.049  0.780675  0.106565
0.037  0.049  0.7536  0.102545
0.039  0.049  0.463652  0.0720761
0.041  0.049  0.594971  0.0850011
0.043  0.049  0.597682  0.0976164
0.045  0.049  0.500439  0.0847222
0.047  0.049  0.581413  0.0860473
0.049  0.049  0.556437  0.0917459
0.051  0.049  0.493107  0.0795155
0.053  0.049  0.496508  0.0895832
0.055  0.049  0.457526  0.0786008
0.057  0.049  0.300787  0.07121
0.059  0.049  0.34939  0.0656555
0.061  0.049  0.336548  0.0693621
0.063  0.049  0.213281  0.0666574
0.065  0.049  0.324348  0.0686422
0.067  0.049  0.164748  0.0550371
0.069  0.049  0.233972  0.0590822
0.071  0.049  0.0998325  0.0563425
0.073  0.049  0.211119  0.0726887
0.075  0.049  0.18463  0.0775111
0.077  0.049  0.188306  0.0777649
0.079  0.049  0.270469  0.0820277
0.081  0.049  0.0858913  0.0619815
0.083  0.049  -0.00226781  0.0701824
0.085  0.049  0.273887  0.112033
0.087  0.049  0.0964521  0.0964561
0.089  0.049  0  0
-0.089  0.051  4.20678e-12  2.28986e-06
-0.087  0.051  0.115487  0.146855
-0.085  0.051  -0.120672  0.0877545
-0.083  0.051  -0.0250458  0.104384
-0.081  0.051  0.388454  0.120226
-0.079  0.051  0.148516  0.0810247
-0.077  0.051  0.157478  0.0696731
-0.075  0.051  0.172205  0.0806073
-0.073  0.051  0.154163  0.0674269
-0.071  0.051  0.163284  0.0611842
-0.069  0.051  0.22841  0.0559604
-0.067  0.051  0.278333  0.0688699
-0.065  0.051  0.154556  0.0587857
-0.063  0.051  0.380651  0.0717064
-0.061  0.051  0.30745  0.0699331
-0.059  0.051  0.31822  0.0762421
-0.057  0.051  0.314185  0.0696773
-0.055  0.051  0.53333  0.0891101
-0.053  0.051  0.403378  0.0776268
-0.051  0.051  0.377098  0.0710291
-0.049  0.051  0.329361  0.0775217
-0.047  0.051  0.488397  0.0785351
-0.045  0.051  0.509472  0.0956286
-0.043  0.051  0.513939  0.0789992
-0.041  0.051  0.554911  0.0852617
-0.039  0.051  0.58111  0.0965224
-0.037  0.051  0.595087  0.0840752
-0.035  0.051  0.626921  0.0976464
-0.033  0.051  0.667374  0.0952127
-0.031  0.051  0.702836  0.0983481
-0.029  0.051  0.948311  0.111305
-0.027  0.051  0.902556  0.110871
-0.025  0.051  0.821859  0.097645
-0.023  0.051  0.803852  0.100266
-0.021  0.051  0.846568  0.103412
-0.019  0.051  0.838105  0.108984
-0.017  0.051  0.800992  0.10009
-0.015  0.051  1.05906  0.122726
-0.013  0.051  0.934172  0.111974
-0.011  0.051  1.24095  0.125467
-0.009  0.051  1.06477  0.130305
-0.007  0.051  1.30101  0.124141
-0.005  0.051  1.02246  0.106404
-0.003  0.051  1.43614  0.140543
-0.001  0.051  1.10512  0.1406
0.001  0.051  1.03639  0.0914933
0.003  0.051  0.793777  0.114033
0.005  0.051  1.12092  0.112998
0.007  0.051  1.22634  0.129726
0.009  0.051  0.992299  0.115064
0.011  0.051  1.01612  0.113661
0.013  0.051  1.00522  0.114725
0.015  0.051  0.946781  0.109834
0.017  0.051  1.03826  0.112704
0.019  0.051  0.815077  0.0930958
0.021  0.051  1.00518  0.108679
0.023  0.051  1.16554  0.136839
0.025  0.051  0.738035  0.101717
0.027  0.051  0.724546  0.0903439
0.029  0.051  0.715191  0.102052
0.031  0.051  0.796323  0.105987
0.033  0.051  0.705397  0.0985618
0.035  0.051  0.577917  0.0870713
0.037  0.051  0.62546  0.0930683
0.039  0.051  0.573168  0.0843845
0.041  0.051  0.54632  0.0789466
0.043  0.051  0.528936  0.0837254
0.045  0.051  0.383019  0.0739656
0.047  0.051  0.534792  0.0987151
0.049  0.051  0.384355  0.0821746
0.051  0.051  0.399556  0.0808803
0.053  0.051  0.274834  0.07412
0.055  0.051  0.291665  0.0645849
0.057  0.051  0.23347  0.0553363
0.059  0.051  0.338618  0.0692336
0.061  0.051  0.316427  0.0707694
0.063  0.051  0.217301  0.0591205
0.065  0.051  0.204918  0.0586727
0.067  0.051  0.287698  0.0649482
0.069  0.051  0.210641  0.0606105
0.071  0.051  0.29108  0.0804065
0.073  0.051  0.173484  0.06464
0.075  0.051  0.277675  0.0773412
0.077  0.051  0.156917  0.0693762
0.079  0.051  0.117893  0.0877332
0.081  0.051  0.161894  0.0931077
0.083  0.051  0.257138  0.114652
0.085  0.051  0.20139  0.110349
0.087  0.051  0.119088  0.149114
0.089  0.051  1.24643  1.24648
-0.089  0.053  0  0
-0.087  0.053  0.0230698  0.114638
-0.085  0.053  0.108201  0.086472
-0.083  0.053  0.122474  0.089969
-0.081  0.053  -0.00462108  0.0803311
-0.079  0.053  0.13392  0.0688875
-0.077  0.053  0.166375  0.0691226
-0.075  0.053  0.0348705  0.0584052
-0.073  0.053  0.165414  0.0574252
-0.071  0.053  0.294288  0.072562
-0.069  0.053  0.282009  0.0709201
-0.067  0.053  0.168451  0.0599051
-0.065  0.053  0.464119  0.0792494
-0.063  0.053  0.211361  0.0627589
-0.061  0.053  0.194177  0.0550633
-0.059  0.053  0.176098  0.0628392
-0.057  0.053  0.173263  0.053212
-0.055  0.053  0.318086  0.075549
-0.053  0.053  0.388444  0.0743248
-0.051  0.053  0.450607  0.0762786
-0.049  0.053  0.543059  0.0842327
-0.047  0.053  0.31339  0.0720556
-0.045  0.053  0.501021  0.078635
-0.043  0.053  0.569291  0.086974
-0.041  0.053  0.524835  0.0821695
-0.039  0.053  0.633765  0.0990161
-0.037  0.053  0.684307  0.102242
-0.035  0.053  0.534881  0.0830925
-0.033  0.053  0.677928  0.0997429
-0.031  0.053  0.666862  0.0936284
-0.029  0.053  0.602047  0.091872
-0.027  0.053  0.604346  0.0842077
-0.025  0.053  0.76589  0.0939093
-0.023  0.053  0.764367  0.0997056
-0.021  0.053  0.672695  0.0918395
-0.019  0.053  0.991895  0.107614
-0.017  0.053  0.843662  0.104095
-0.015  0.053  0.90233  0.11852
-0.013  0.053  0.909333  0.11296
-0.011  0.053  0.932308  0.101036
-0.009  0.053  1.038  0.110672
-0.007  0.053  1.23741  0.122483
-0.005  0.053  1.03944  0.113483
-0.003  0.053  0.941321  0.112319
-0.001  0.053  1.09794  0.121548
0.001  0.053  0.898511  0.07683
0.003  0.053  1.03511  0.12526
0.005  0.053  1.00033  0.112266
0.007  0.053  0.904174  0.107031
0.009  0.053  0.849406  0.0928925
0.011  0.053  1.1383  0.120739
0.013  0.053  0.99985  0.114508
0.015  0.053  0.717811  0.0884998
0.017  0.053  0.932428  0.101253
0.019  0.053  0.857927  0.109576
0.021  0.053  0.721282  0.0952339
0.023  0.053  0.812194  0.10482
0.025  0.053  0.719699  0.0978372
0.027  0.053  0.654378  0.092672
0.029  0.053  0.684153  0.0946138
0.031  0.053  0.650273  0.095505
0.033  0.053  0.786515  0.0984286
0.035  0.053  0.606258  0.0862555
0.037  0.053  0.685266  0.089377
0.039  0.053  0.713436  0.104085
0.041  0.053  0.401652  0.0715092
0.043  0.053  0.487484  0.0846588
0.045  0.053  0.288425  0.0681341
0.047  0.053  0.465999  0.0758107
0.049  0.053  0.360499  0.0606146
0.051  0.053  0.368181  0.0721892
0.053  0.053  0.390881  0.0729983
0.055  0.053  0.324916  0.0711954
0.057  0.053  0.298196  0.0646735
0.059  0.053  0.271937  0.0624002
0.061  0.053  0.285561  0.0615888
0.063  0.053  0.285581  0.0651231
0.065  0.053  0.130573  0.0500425
0.067  0.053  0.15976  0.0559459
0.069  0.053  0.197059  0.0559398
0.071  0.053  0.204276  0.0753152
0.073  0.053  0.33118  0.0773894
0.075  0.053  0.147139  0.0592552
0.077  0.053  0.257105  0.079418
0.079  0.053  0.128392  0.079811
0.081  0.053  0.167828  0.0832519
0.083  0.053  0.134783  0.105485
0.085  0.053  0.369145  0.171951
0.087  0.053  -0.0260729  0.176141
0.089  0.053  0  0
-0.089  0.055  0  0
-0.087  0.055  0.202102  0.143096
-0.085  0.055  0.0434895  0.0434915
-0.083  0.055  -0.022374  0.0981027
-0.081  0.055  -0.0671529  0.0984837
-0.079  0.055  0.300777  0.0862841
-0.077  0.055  0.294109  0.086964
-0.075  0.055  0.0674095  0.0657023
-0.073  0.055  0.186605  0.0715664
-0.071  0.055  0.235881  0.076216
-0.069  0.055  0.22563  0.060595
-0.067  0.055  0.304851  0.0669716
-0.065  0.055  0.123913  0.0588692
-0.063  0.055  0.262227  0.0634871
-0.061  0.055  0.211388  0.0509043
-0.059  0.055  0.239032  0.0663039
-0.057  0.055  0.318079  0.0700656
-0.055  0.055  0.301173  0.0624339
-0.053  0.055  0.313269  0.0645507
-0.051  0.055  0.35382  0.0658435
-0.049  0.055  0.420974  0.0791932
-0.047  0.055  0.390048  0.0753518
-0.045  0.055  0.477798  0.0813581
-0.043  0.055  0.433807  0.0835707
-0.041  0.055  0.499896  0.0769235
-0.039  0.055  0.528734  0.0934207
-0.037  0.055  0.629795  0.0918973
-0.035  0.055  0.544597  0.0962857
-0.033  0.055  0.610092  0.0918066
-0.031  0.055  0.778668  0.104148
-0.029  0.055  0.724237  0.104558
-0.027  0.055  0.7752  0.0962306
-0.025  0.055  0.736319  0.106805
-0.023  0.055  0.612639  0.0875141
-0.021  0.055  0.840458  0.100154
-0.019  0.055  0.85888  0.119372
-0.017  0.055  0.911716  0.106351
-0.015  0.055  0.805944  0.101669
-0.013  0.055  0.715116  0.092475
-0.011  0.055  0.750037  0.0951165
-0.009  0.055  0.81606  0.106709
-0.007  0.055  0.806125  0.0942613
-0.005  0.055  0.922294  0.100595
-0.003  0.055  0.83726  0.107993
-0.001  0.055  0.73646  0.103478
0.001  0.055  0.833562  0.0767934
0.003  0.055  0.919515  0.126913
0.005  0.055  0.86171  0.107977
0.007  0.055  1.14156  0.132091
0.009  0.055  0.934559  0.112864
0.011  0.055  0.955842  0.104879
0.013  0.055  0.818764  0.103878
0.015  0.055  0.919329  0.117946
0.017  0.055  0.80992  0.106357
0.019  0.055  0.929701  0.11823
0.021  0.055  0.677427  0.106829
0.023  0.055  0.788165  0.0933365
0.025  0.055  0.646473  0.0912668
0.027  0.055  0.71639  0.0993888
0.029  0.055  0.651663  0.0918318
0.031  0.055  0.822183  0.113115
0.033  0.055  0.629865  0.0885774
0.035  0.055  0.471178  0.0852263
0.037  0.055  0.556658  0.0846474
0.039  0.055  0.608472  0.0852237
0.041  0.055  0.565525  0.0878364
0.043  0.055  0.474088  0.0791691
0.045  0.055  0.382053  0.0728828
0.047  0.055  0.443005  0.0769182
0.049  0.055  0.345373  0.0711938
0.051  0.055  0.283668  0.0610968
0.053  0.055  0.279709  0.0673306
0.055  0.055  0.288129  0.0719883
0.057  0.055  0.236597  0.052389
0.059  0.055  0.249834  0.065806
0.061  0.055  0.211702  0.0570484
0.063  0.055  0.207946  0.0555302
0.065  0.055  0.3752  0.079757
0.067  0.055  0.0959033  0.0538414
0.069  0.055  0.29726  0.0698412
0.071  0.055  0.127974  0.0577466
0.073  0.055  0.072309  0.0573276
0.075  0.055  0.121143  0.0584833
0.077  0.055  0.0108225  0.0778882
0.079  0.055  0.148593  0.0669188
0.081  0.055  0.24593  0.0899699
0.083  0.055  0.271434  0.0986059
0.085  0.055  0.258123  0.143783
0.087  0.055  0.0755378  0.113473
0.089  0.055  -0.571281  0.731529
-0.089  0.057  -3.16246e-12  1.7214e-06
-0.087  0.057  0.027971  0.117132
-0.085  0.057  0.218801  0.130927
-0.083  0.057  0.211491  0.116673
-0.081  0.057  0.36481  0.0949692
-0.079  0.057  0.12519  0.0789893
-0.077  0.057  0.165832  0.0754578
-0.075  0.057  0.201799  0.0691807
-0.073  0.057  0.13374  0.0548933
-0.071  0.057  0.0721265  0.0616706
-0.069  0.057  0.20753  0.0674079
-0.067  0.057  0.175223  0.0666956
-0.065  0.057  0.213144  0.0581098
-0.063  0.057  0.213968  0.0599485
-0.061  0.057  0.278099  0.0656801
-0.059  0.057  0.302079  0.0709392
-0.057  0.057  0.236449  0.063934
-0.055  0.057  0.401694  0.0707498
-0.053  0.057  0.18003  0.0504584
-0.051  0.057  0.343034  0.0690966
-0.049  0.057  0.280263  0.0781234
-0.047  0.057  0.416216  0.0855885
-0.045  0.057  0.449094  0.0777239
-0.043  0.057  0.422313  0.0712687
-0.041  0.057  0.427765  0.0761167
-0.039  0.057  0.492013  0.0820852
-0.037  0.057  0.383128  0.0728375
-0.035  0.057  0.38452  0.0679294
-0.033  0.057  0.508753  0.0766067
-0.031  0.057  0.636294  0.0954796
-0.029  0.057  0.471973  0.0754859
-0.027  0.057  0.83344  0.103553
-0.025  0.057  0.793131  0.0984932
-0.023  0.057  0.807324  0.105103
-0.021  0.057  0.66498  0.0905416
-0.019  0.057  0.911803  0.108006
-0.017  0.057  0.826405  0.0987681
-0.015  0.057  0.862652  0.10582
-0.013  0.057  0.847163  0.102833
-0.011  0.057  0.931243  0.105733
-0.009  0.057  0.867514  0.102402
-0.007  0.057  0.878636  0.101889
-0.005  0.057  0.816356  0.0963818
-0.003  0.057  0.74027  0.106561
-0.001  0.057  0.774808  0.107274
0.001  0.057  0.904781  0.0820072
0.003  0.057  0.804547  0.111483
0.005  0.057  0.851471  0.099177
0.007  0.057  0.832479  0.103774
0.009  0.057  0.806494  0.107506
0.011  0.057  0.78712  0.0933089
0.013  0.057  0.774602  0.105492
0.015  0.057  0.744405  0.0931284
0.017  0.057  0.67046  0.0887627
0.019  0.057  0.707362  0.0925149
0.021  0.057  0.726062  0.100254
0.023  0.057  0.925906  0.109865
0.025  0.057  0.692922  0.0907636
0.027  0.057  0.525713  0.080053
0.029  0.057  0.61848  0.082697
0.031  0.057  0.704558  0.0986358
0.033  0.057  0.57425  0.0824654
0.035  0.057  0.591137  0.0874098
0.037  0.057  0.650051  0.0941182
0.039  0.057  0.605199  0.10003
0.041  0.057  0.35031  0.0635632
0.043  0.057  0.50614  0.0777072
0.045  0.057  0.393717  0.08044
0.047  0.057  0.353518  0.0676738
0.049  0.057  0.318836  0.0665404
0.051  0.057  0.300806  0.0709643
0.053  0.057  0.494371  0.0866488
0.055  0.057  0.214581  0.0619139
0.057  0.057  0.261319  0.0646057
0.059  0.057  0.218732  0.0620793
0.061  0.057  0.239984  0.0622017
0.063  0.057  0.143165  0.0575987
0.065  0.057  0.206564  0.0594978
0.067  0.057  0.206732  0.0591955
0.069  0.057  0.22774  0.0688904
0.071  0.057  0.326791  0.0800538
0.073  0.057  0.183938  0.0580495
0.075  0.057  0.186288  0.0694768
0.077  0.057  0.293702  0.0907951
0.079  0.057  0.227652  0.0822095
0.081  0.057  0.29066  0.0948294
0.083  0.057  0.185863  0.10032
0.085  0.057  0.266764  0.133294
0.087  0.057  -0.0175215  0.125857
0.089  0.057  0  0
-0.089  0.059  0  0
-0.087  0.059  0.0923062  0.09231
-0.085  0.059  0.120334  0.105305
-0.083  0.059  0.261656  0.117978
-0.081  0.059  0.129213  0.0924552
-0.079  0.059  0.100946  0.0599821
-0.077  0.059  0.17373  0.0775113
-0.075  0.059  0.115669  0.0607227
-0.073  0.059  0.307994  0.0800565
-0.071  0.059  0.187286  0.0577306
-0.069  0.059  0.252803  0.0627176
-0.067  0.059  0.206861  0.0554281
-0.065  0.059  0.298763  0.0713736
-0.063  0.059  0.252658  0.0552076
-0.061  0.059  0.350781  0.076839
-0.059  0.059  0.214924  0.0619161
-0.057  0.059  0.210526  0.0587217
-0.055  0.059  0.281973  0.0581324
-0.053  0.059  0.320928  0.0708504
-0.051  0.059  0.415858  0.072451
-0.049  0.059  0.31057  0.0614659
-0.047  0.059  0.404714  0.0858928
-0.045  0.059  0.418645  0.0756408
-0.043  0.059  0.451749  0.0806704
-0.041  0.059  0.443266  0.0775471
-0.039  0.059  0.625387  0.0973525
-0.037  0.059  0.558244  0.0860746
-0.035  0.059  0.48893  0.0954808
-0.033  0.059  0.538271  0.0780321
-0.031  0.059  0.572503  0.0784191
-0.029  0.059  0.730491  0.0975001
-0.027  0.059  0.61616  0.0942314
-0.025  0.059  0.566581  0.0804678
-0.023  0.059  0.706029  0.0906178
-0.021  0.059  0.786519  0.103302
-0.019  0.059  0.783326  0.0928932
-0.017  0.059  0.65148  0.0903699
-0.015  0.059  0.818491  0.106466
-0.013  0.059  0.838471  0.102795
-0.011  0.059  0.776108  0.114571
-0.009  0.059  0.756929  0.0951235
-0.007  0.059  0.793795  0.104525
-0.005  0.059  0.629457  0.0875595
-0.003  0.059  0.7803  0.102766
-0.001  0.059  0.809421  0.119119
0.001  0.059  0.653642  0.073486
0.003  0.059  0.815249  0.11519
0.005  0.059  0.894096  0.112514
0.007  0.059  0.774007  0.106901
0.009  0.059  0.737344  0.0981441
0.011  0.059  0.815368  0.0932249
0.013  0.059  0.876367  0.10368
0.015  0.059  0.729008  0.111101
0.017  0.059  0.88379  0.107113
0.019  0.059  0.52245  0.0903259
0.021  0.059  0.605643  0.090906
0.023  0.059  0.746515  0.109081
0.025  0.059  0.756112  0.0983968
0.027  0.059  0.460223  0.0757262
0.029  0.059  0.48238  0.0897998
0.031  0.059  0.576486  0.0968366
0.033  0.059  0.558306  0.0812835
0.035  0.059  0.414879  0.0813451
0.037  0.059  0.381293  0.0758104
0.039  0.059  0.401242  0.0741248
0.041  0.059  0.443849  0.0810794
0.043  0.059  0.524077  0.0864172
0.045  0.059  0.270457  0.062755
0.047  0.059  0.544134  0.0850446
0.049  0.059  0.389708  0.0724475
0.051  0.059  0.345251  0.0747576
0.053  0.059  0.232082  0.0574519
0.055  0.059  0.298078  0.0733606
0.057  0.059  0.34885  0.0746067
0.059  0.059  0.385645  0.0709669
0.061  0.059  0.312274  0.0693192
0.063  0.059  0.190025  0.058403
0.065  0.059  0.252241  0.069938
0.067  0.059  0.183423  0.0549457
0.069  0.059  0.195683  0.0619169
0.071  0.059  0.150327  0.0610058
0.073  0.059  0.162149  0.0644109
0.075  0.059  0.088535  0.0692239
0.077  0.059  0.189105  0.0666003
0.079  0.059  0.15322  0.0613461
0.081  0.059  0.180042  0.0812478
0.083  0.059  0.168078  0.0834264
0.085  0.059  0.0555212  0.0717902
0.087  0.059  0.29362  0.196453
0.089  0.059  2.307  1.69688
-0.089  0.061  1.24832  1.24837
-0.087  0.061  -0.0516786  0.135625
-0.085  0.061  0.218515  0.141944
-0.083  0.061  0.208268  0.0956949
-0.081  0.061  0.0760813  0.0806228
-0.079  0.061  0.127777  0.0675723
-0.077  0.061  0.201315  0.0797137
-0.075  0.061  0.0823228  0.0541902
-0.073  0.061  0.101642  0.0539422
-0.071  0.061  0.245407  0.0625704
-0.069  0.061  0.115911  0.0591589
-0.067  0.061  0.235084  0.0606022
-0.065  0.061  0.23015  0.0662306
-0.063  0.061  0.222358  0.0633928
-0.061  0.061  0.187863  0.0595718
-0.059  0.061  0.224164  0.060967
-0.057  0.061  0.29108  0.0664882
-0.055  0.061  0.409222  0.0707031
-0.053  0.061  0.303643  0.0696538
-0.051  0.061  0.458593  0.0794295
-0.049  0.061  0.350639  0.0693199
-0.047  0.061  0.368629  0.0730612
-0.045  0.061  0.397945  0.0772852
-0.043  0.061  0.420231  0.0771272
-0.041  0.061  0.448372  0.0812489
-0.039  0.061  0.52328  0.0906773
-0.037  0.061  0.499523  0.0910411
-0.035  0.061  0.507567  0.0827746
-0.033  0.061  0.512905  0.0858197
-0.031  0.061  0.41429  0.0739603
-0.029  0.061  0.625701  0.0930728
-0.027  0.061  0.68148  0.0946693
-0.025  0.061  0.648958  0.0891633
-0.023  0.061  0.555756  0.0865801
-0.021  0.061  0.58291  0.088791
-0.019  0.061  0.786784  0.108295
-0.017  0.061  0.854407  0.110061
-0.015  0.061  0.729181  0.0977289
-0.013  0.061  0.798812  0.103712
-0.011  0.061  0.58803  0.0849275
-0.009  0.061  0.58343  0.0867341
-0.007  0.061  0.775448  0.100553
-0.005  0.061  0.817584  0.105006
-0.003  0.061  0.754143  0.10791
-0.001  0.061  0.839755  0.116252
0.001  0.061  0.880199  0.0860646
0.003  0.061  0.775813  0.10469
0.005  0.061  0.739543  0.102199
0.007  0.061  0.671578  0.0973884
0.009  0.061  0.647078  0.10437
0.011  0.061  0.796427  0.105053
0.013  0.061  0.959114  0.111461
0.015  0.061  0.682099  0.102015
0.017  0.061  1.03187  0.115687
0.019  0.061  0.644436  0.0931541
0.021  0.061  0.924604  0.111756
0.023  0.061  0.633618  0.0866864
0.025  0.061  0.532995  0.0935787
0.027  0.061  0.669909  0.0955231
0.029  0.061  0.452141  0.0713738
0.031  0.061  0.529681  0.0974431
0.033  0.061  0.563477  0.0835515
0.035  0.061  0.430913  0.0752607
0.037  0.061  0.609901  0.0913276
0.039  0.061  0.462554  0.078962
0.041  0.061  0.355934  0.0688099
0.043  0.061  0.363106  0.0696186
0.045  0.061  0.289533  0.0742442
0.047  0.061  0.454205  0.0766405
0.049  0.061  0.328458  0.0674557
0.051  0.061  0.347993  0.0723152
0.053  0.061  0.303279  0.0626502
0.055  0.061  0.294707  0.0664428
0.057  0.061  0.334252  0.0699947
0.059  0.061  0.199732  0.0550911
0.061  0.061  0.320208  0.0710365
0.063  0.061  0.199864  0.0604284
0.065  0.061  0.197551  0.0558319
0.067  0.061  0.162425  0.0547794
0.069  0.061  0.11608  0.0615068
0.071  0.061  0.247489  0.0692313
0.073  0.061  -0.0179953  0.053929
0.075  0.061  0.0548964  0.0670432
0.077  0.061  0.300772  0.0844261
0.079  0.061  0.0125354  0.0719072
0.081  0.061  0.00767939  0.0783115
0.083  0.061  0.0768531  0.0942241
0.085  0.061  0.213542  0.114298
0.087  0.061  0.0403951  0.121573
0.089  0.061  0  0
-0.089  0.063  0  0
-0.087  0.063  0.284416  0.16428
-0.085  0.063  0.102178  0.0722843
-0.083  0.063  0.197919  0.106324
-0.081  0.063  0.244084  0.0946156
-0.079  0.063  0.140667  0.066446
-0.077  0.063  0.116293  0.07094
-0.075  0.063  0.31532  0.0824121
-0.073  0.063  0.2461  0.0704051
-0.071  0.063  0.21057  0.062237
-0.069  0.063  0.170534  0.0606243
-0.067  0.063  0.222978  0.0672158
-0.065  0.063  0.310329  0.0734192
-0.063  0.063  0.156874  0.0647845
-0.061  0.063  0.259473  0.0695876
-0.059  0.063  0.274224  0.0622791
-0.057  0.063  0.233937  0.0668015
-0.055  0.063  0.262986  0.053047
-0.053  0.063  0.255942  0.071425
-0.051  0.063  0.27485  0.0586412
-0.049  0.063  0.363145  0.069439
-0.047  0.063  0.240648  0.0552705
-0.045  0.063  0.271787  0.0613176
-0.043  0.063  0.404888  0.0781725
-0.041  0.063  0.489375  0.090357
-0.039  0.063  0.446013  0.0842206
-0.037  0.063  0.383306  0.067277
-0.035  0.063  0.369126  0.0712181
-0.033  0.063  0.435443  0.0752726
-0.031  0.063  0.709949  0.101836
-0.029  0.063  0.571713  0.0793947
-0.027  0.063  0.587638  0.0895021
-0.025  0.063  0.40839  0.0793582
-0.023  0.063  0.524709  0.0789096
-0.021  0.063  0.708504  0.103632
-0.019  0.063  0.492676  0.0747432
-0.017  0.063  0.532534  0.0939223
-0.015  0.063  0.59857  0.0903674
-0.013  0.063  0.567434  0.0914815
-0.011  0.063  0.647213  0.0959404
-0.009  0.063  0.647179  0.0881431
-0.007  0.063  0.67678  0.0943964
-0.005  0.063  0.768995  0.098528
-0.003  0.063  1.00823  0.120098
-0.001  0.063  0.789245  0.110391
0.001  0.063  0.80871  0.078763
0.003  0.063  0.633016  0.0958755
0.005  0.063  0.566082  0.0815879
0.007  0.063  0.542758  0.0832232
0.009  0.063  0.692391  0.0941783
0.011  0.063  0.897191  0.109282
0.013  0.063  0.663865  0.0973621
0.015  0.063  0.457954  0.0786815
0.017  0.063  0.576874  0.0848602
0.019  0.063  0.511362  0.0834979
0.021  0.063  0.687864  0.0900908
0.023  0.063  0.586969  0.0859533
0.025  0.063  0.550142  0.0849021
0.027  0.063  0.536218  0.0908786
0.029  0.063  0.614606  0.0944611
0.031  0.063  0.50577  0.0750506
0.033  0.063  0.414742  0.0792035
0.035  0.063  0.438529  0.0781728
0.037  0.063  0.328261  0.060127
0.039  0.063  0.400376  0.0733038
0.041  0.063  0.345103  0.0690612
0.043  0.063  0.337275  0.0660971
0.045  0.063  0.422123  0.0712342
0.047  0.063  0.297358  0.0622688
0.049  0.063  0.414046  0.0799767
0.051  0.063  0.376994  0.0715107
0.053  0.063  0.284348  0.0693407
0.055  0.063  0.347292  0.0668635
0.057  0.063  0.241936  0.059104
0.059  0.063  0.199738  0.0607385
0.061  0.063  0.256174  0.0637035
0.063  0.063  0.248386  0.0680282
0.065  0.063  0.22073  0.0594988
0.067  0.063  0.121791  0.0552929
0.069  0.063  0.226864  0.0663748
0.071  0.063  0.18189  0.0549211
0.073  0.063  0.264038  0.0698488
0.075  0.063  0.148602  0.0715474
0.077  0.063  0.192918  0.0818107
0.079  0.063  0.378999  0.0998145
0.081  0.063  -0.0724302  0.0782624
0.083  0.063  0.0983196  0.0651809
0.085  0.063  0.151296  0.0874859
0.087  0.063  0.215633  0.177803
0.089  0.063  2.49749  1.76615
-0.089  0.065  0.675773  0.918807
-0.087  0.065  -0.0249302  0.0854402
-0.085  0.065  -0.0209122  0.0770865
-0.083  0.065  0.0983662  0.0969955
-0.081  0.065  0.171775  0.0972083
-0.079  0.065  0.154396  0.0859319
-0.077  0.065  0.119554  0.0682396
-0.075  0.065  0.0697567  0.0615812
-0.073  0.065  0.200294  0.061837
-0.071  0.065  0.162215  0.0571683
-0.069  0.065  0.0864941  0.0524268
-0.067  0.065  0.207405  0.0657484
-0.065  0.065  0.232766  0.0602383
-0.063  0.065  0.194545  0.0580128
-0.061  0.065  0.156952  0.0625311
-0.059  0.065  0.278114  0.0676696
-0.057  0.065  0.216959  0.0670769
-0.055  0.065  0.369526  0.0745607
-0.053  0.065  0.373718  0.0668581
-0.051  0.065  0.316785  0.0630259
-0.049  0.065  0.251588  0.0564048
-0.047  0.065  0.344511  0.0691935
-0.045  0.065  0.32984  0.0667007
-0.043  0.065  0.429489  0.0832054
-0.041  0.065  0.52829  0.0837958
-0.039  0.065  0.341876  0.0644608
-0.037  0.065  0.477038  0.0796159
-0.035  0.065  0.322693  0.0731355
-0.033  0.065  0.38124  0.0703918
-0.031  0.065  0.592014  0.0904177
-0.029  0.065  0.43451  0.08405
-0.027  0.065  0.515553  0.0756402
-0.025  0.065  0.507114  0.0838333
-0.023  0.065  0.494567  0.0751609
-0.021  0.065  0.697933  0.106681
-0.019  0.065  0.444783  0.0721511
-0.017  0.065  0.531433  0.0826992
-0.015  0.065  0.734868  0.100462
-0.013  0.065  0.440045  0.0782498
-0.011  0.065  0.577114  0.0866612
-0.009  0.065  0.708675  0.0960739
-0.007  0.065  0.551123  0.0773935
-0.005  0.065  0.569988  0.0838826
-0.003  0.065  0.458609  0.0838015
-0.001  0.065  0.68716  0.111211
0.001  0.065  0.652987  0.0704147
0.003  0.065  0.469746  0.0876837
0.005  0.065  0.814154  0.101524
0.007  0.065  0.848818  0.115568
0.009  0.065  0.56615  0.0891818
0.011  0.065  0.622093  0.0916921
0.013  0.065  0.462573  0.0728684
0.015  0.065  0.622375  0.0994665
0.017  0.065  0.506365  0.0775903
0.019  0.065  0.671542  0.0886991
0.021  0.065  0.630332  0.102474
0.023  0.065  0.663391  0.0906683
0.025  0.065  0.440294  0.0767718
0.027  0.065  0.474582  0.0767143
0.029  0.065  0.432792  0.0730536
0.031  0.065  0.589839  0.0929813
0.033  0.065  0.403926  0.0701557
0.035  0.065  0.373833  0.0697254
0.037  0.065  0.492595  0.086137
0.039  0.065  0.346672  0.0657228
0.041  0.065  0.448137  0.0787983
0.043  0.065  0.320464  0.0637151
0.045  0.065  0.444125  0.0748709
0.047  0.065  0.245856  0.0602481
0.049  0.065  0.418438  0.0817774
0.051  0.065  0.237082  0.0714942
0.053  0.065  0.212853  0.0610265
0.055  0.065  0.136608  0.0634136
0.057  0.065  0.160421  0.052224
0.059  0.065  0.357417  0.0755343
0.061  0.065  0.143942  0.057043
0.063  0.065  0.166631  0.0562848
0.065  0.065  0.173979  0.0576245
0.067  0.065  0.212429  0.0522946
0.069  0.065  0.229812  0.0676333
0.071  0.065  0.0975537  0.0494452
0.073  0.065  0.0892806  0.0619102
0.075  0.065  0.177967  0.0764629
0.077  0.065  0.144999  0.0661284
0.079  0.065  0.119408  0.0760103
0.081  0.065  0.229269  0.0813893
0.083  0.065  0.136701  0.0772776
0.085  0.065  0.330343  0.142286
0.087  0.065  0.091857  0.0918608
0.089  0.065  0  0
-0.089  0.067  0  0
-0.087  0.067  -0.0529074  0.134475
-0.085  0.067  0.209067  0.124657
-0.083  0.067  0.0326137  0.0488353
-0.081  0.067  0.0471425  0.0637021
-0.079  0.067  0.245195  0.0893383
-0.077  0.067  0.270646  0.090871
-0.075  0.067  0.116877  0.0717052
-0.073  0.067  0.113763  0.0557024
-0.071  0.067  0.0916246  0.0430826
-0.069  0.067  0.215276  0.0610222
-0.067  0.067  0.203722  0.0627926
-0.065  0.067  0.213931  0.0687789
-0.063  0.067  0.0558123  0.0520578
-0.061  0.067  0.32947  0.0647565
-0.059  0.067  0.185022  0.0591377
-0.057  0.067  0.355316  0.0684888
-0.055  0.067  0.147723  0.0425364
-0.053  0.067  0.194985  0.0620927
-0.051  0.067  0.425666  0.0817017
-0.049  0.067  0.360053  0.0659199
-0.047  0.067  0.319883  0.0695232
-0.045  0.067  0.251373  0.0628176
-0.043  0.067  0.345962  0.0680206
-0.041  0.067  0.338064  0.0693609
-0.039  0.067  0.26418  0.0635729
-0.037  0.067  0.397243  0.072034
-0.035  0.067  0.441013  0.0753478
-0.033  0.067  0.421876  0.0725712
-0.031  0.067  0.466866  0.0856095
-0.029  0.067  0.523997  0.0808773
-0.027  0.067  0.449282  0.078668
-0.025  0.067  0.430236  0.0831146
-0.023  0.067  0.5685  0.0977602
-0.021  0.067  0.566576  0.0841229
-0.019  0.067  0.389758  0.0774667
-0.017  0.067  0.494616  0.0795261
-0.015  0.067  0.551404  0.0799094
-0.013  0.067  0.653101  0.0939485
-0.011  0.067  0.491849  0.0816964
-0.009  0.067  0.568052  0.0915259
-0.007  0.067  0.593827  0.0821451
-0.005  0.067  0.493081  0.0784139
-0.003  0.067  0.701602  0.105747
-0.001  0.067  0.694092  0.119786
0.001  0.067  0.574759  0.0687481
0.003  0.067  0.737562  0.10214
0.005  0.067  0.637684  0.086562
0.007  0.067  0.617247  0.0966342
0.009  0.067  0.642875  0.0919661
0.011  0.067  0.619675  0.0925515
0.013  0.067  0.690551  0.0967125
0.015  0.067  0.646448  0.0879588
0.017  0.067  0.533934  0.0782155
0.019  0.067  0.64948  0.0868943
0.021  0.067  0.63838  0.0912701
0.023  0.067  0.486587  0.0852631
0.025  0.067  0.51511  0.0789739
0.027  0.067  0.542332  0.0803496
0.029  0.067  0.350713  0.063425
0.031  0.067  0.37594  0.0752462
0.033  0.067  0.438753  0.0762104
0.035  0.067  0.403006  0.0740266
0.037  0.067  0.436736  0.0794903
0.039  0.067  0.402043  0.0851447
0.041  0.067  0.413452  0.0762442
0.043  0.067  0.424718  0.0754917
0.045  0.067  0.494001  0.0799894
0.047  0.067  0.321337  0.0691325
0.049  0.067  0.357681  0.0734725
0.051  0.067  0.476453  0.0799775
0.053  0.067  0.239864  0.0630421
0.055  0.067  0.244904  0.0642774
0.057  0.067  0.2198  0.0565385
0.059  0.067  0.278705  0.0605408
0.061  0.067  0.17404  0.0587201
0.063  0.067  0.237817  0.0667939
0.065  0.067  0.198945  0.0557623
0.067  0.067  0.193099  0.0606724
0.069  0.067  0.205271  0.0687556
0.071  0.067  0.213764  0.0601648
0.073  0.067  0.0200006  0.049368
0.075  0.067  0.0316394  0.068554
0.077  0.067  0.20526  0.0707274
0.079  0.067  0.0889004  0.0618271
0.081  0.067  0.128342  0.0808382
0.083  0.067  0.129284  0.0937398
0.085  0.067  0.313389  0.132455
0.087  0.067  0.116901  0.153256
0.089  0.067  0  0
-0.089  0.069  0  0
-0.087  0.069  0.134479  0.189351
-0.085  0.069  -0.0228815  0.0721182
-0.083  0.069  0.342452  0.118209
-0.081  0.069  0.158079  0.0980042
-0.079  0.069  0.103746  0.0758738
-0.077  0.069  0.183308  0.059707
-0.075  0.069  0.193249  0.0716305
-0.073  0.069  0.107553  0.0662146
-0.071  0.069  0.167606  0.0607222
-0.069  0.069  0.284395  0.0689943
-0.067  0.069  0.167715  0.0514262
-0.065  0.069  0.201353  0.0561417
-0.063  0.069  0.184326  0.057646
-0.061  0.069  0.227615  0.0636235
-0.059  0.069  0.227823  0.0562408
-0.057  0.069  0.206906  0.0583137
-0.055  0.069  0.304505  0.0661345
-0.053  0.069  0.36874  0.06973
-0.051  0.069  0.243582  0.0570378
-0.049  0.069  0.290014  0.059995
-0.047  0.069  0.308253  0.0755006
-0.045  0.069  0.410882  0.0729048
-0.043  0.069  0.282859  0.0655991
-0.041  0.069  0.473785  0.0791405
-0.039  0.069  0.193438  0.0594397
-0.037  0.069  0.323195  0.0746948
-0.035  0.069  0.377169  0.0727058
-0.033  0.069  0.272456  0.0622002
-0.031  0.069  0.392868  0.0713217
-0.029  0.069  0.481871  0.0794728
-0.027  0.069  0.38738  0.0806161
-0.025  0.069  0.575401  0.0841282
-0.023  0.069  0.597054  0.0908234
-0.021  0.069  0.496761  0.0807922
-0.019  0.069  0.405268  0.0765241
-0.017  0.069  0.551743  0.087436
-0.015  0.069  0.337616  0.0726557
-0.013  0.069  0.414272  0.0753205
-0.011  0.069  0.456563  0.0770312
-0.009  0.069  0.514519  0.0819767
-0.007  0.069  0.648065  0.0885078
-0.005  0.069  0.762739  0.103426
-0.003  0.069  0.591751  0.0928233
-0.001  0.069  0.531315  0.0943172
0.001  0.069  0.535777  0.0656334
0.003  0.069  0.594791  0.0976146
0.005  0.069  0.625669  0.0940792
0.007  0.069  0.639053  0.0848244
0.009  0.069  0.657879  0.0888307
0.011  0.069  0.59698  0.0972535
0.013  0.069  0.800024  0.105534
0.015  0.069  0.62359  0.0900811
0.017  0.069  0.395676  0.0816217
0.019  0.069  0.505461  0.0894053
0.021  0.069  0.388465  0.080209
0.023  0.069  0.409463  0.0746097
0.025  0.069  0.484823  0.0842553
0.027  0.069  0.474458  0.0803847
0.029  0.069  0.438269  0.0774925
0.031  0.069  0.372349  0.0744306
0.033  0.069  0.400185  0.072284
0.035  0.069  0.39789  0.0719059
0.037  0.069  0.534339  0.0885959
0.039  0.069  0.415555  0.0777511
0.041  0.069  0.415212  0.0828946
0.043  0.069  0.436306  0.0778427
0.045  0.069  0.423028  0.0711259
0.047  0.069  0.292363  0.0671722
0.049  0.069  0.216584  0.0539515
0.051  0.069  0.252675  0.0679603
0.053  0.069  0.276939  0.0614331
0.055  0.069  0.308545  0.0672841
0.057  0.069  0.348366  0.073067
0.059  0.069  0.285069  0.0687684
0.061  0.069  0.338328  0.060339
0.063  0.069  0.168534  0.0554841
0.065  0.069  0.180673  0.056098
0.067  0.069  0.275436  0.0689238
0.069  0.069  0.137603  0.0542381
0.071  0.069  0.145381  0.0585771
0.073  0.069  0.0598806  0.0568665
0.075  0.069  0.0925541  0.0519052
0.077  0.069  0.0722611  0.067956
0.079  0.069  0.0851425  0.0774213
0.081  0.069  0.198644  0.0674683
0.083  0.069  0.0778462  0.0631487
0.085  0.069  0.0595716  0.122292
0.087  0.069  0.309266  0.201323
0.089  0.069  0  0
-0.089  0.071  -0.939281  0.939282
-0.087  0.071  -0.0472812  0.13349
-0.085  0.071  0.0678297  0.100961
-0.083  0.071  0.193978  0.0915783
-0.081  0.071  0.171251  0.0878454
-0.079  0.071  0.131054  0.0663942
-0.077  0.071  0.19403  0.0763225
-0.075  0.071  0.125985  0.0684741
-0.073  0.071  0.214431  0.0677153
-0.071  0.071  0.122011  0.0540814
-0.069  0.071  0.181842  0.0677725
-0.067  0.071  0.193559  0.0655452
-0.065  0.071  0.132673  0.0634596
-0.063  0.071  0.174709  0.05526
-0.061  0.071  0.211888  0.0635191
-0.059  0.071  0.299087  0.0649458
-0.057  0.071  0.318913  0.0731566
-0.055  0.071  0.255613  0.0616754
-0.053  0.071  0.278808  0.0653623
-0.051  0.071  0.320118  0.0685737
-0.049  0.071  0.334689  0.0740417
-0.047  0.071  0.250645  0.0712682
-0.045  0.071  0.280916  0.0669299
-0.043  0.071  0.183407  0.0616135
-0.041  0.071  0.439475  0.0769695
-0.039  0.071  0.38102  0.0688019
-0.037  0.071  0.394292  0.0691277
-0.035  0.071  0.489957  0.0815445
-0.033  0.071  0.266823  0.0629857
-0.031  0.071  0.34674  0.0627286
-0.029  0.071  0.538717  0.0889913
-0.027  0.071  0.601484  0.0942964
-0.025  0.071  0.281097  0.0686921
-0.023  0.071  0.215844  0.0563113
-0.021  0.071  0.340103  0.0788956
-0.019  0.071  0.410685  0.0775073
-0.017  0.071  0.465696  0.0832866
-0.015  0.071  0.398099  0.0682428
-0.013  0.071  0.490559  0.0898604
-0.011  0.071  0.529803  0.0986185
-0.009  0.071  0.459337  0.0790057
-0.007  0.071  0.561664  0.0858235
-0.005  0.071  0.661175  0.0947068
-0.003  0.071  0.430433  0.0753023
-0.001  0.071  0.543551  0.0939306
0.001  0.071  0.579129  0.0713877
0.003  0.071  0.761364  0.107062
0.005  0.071  0.545627  0.0829768
0.007  0.071  0.442973  0.07425
0.009  0.071  0.387596  0.0707789
0.011  0.071  0.463472  0.0797223
0.013  0.071  0.450961  0.0741749
0.015  0.071  0.666325  0.106743
0.017  0.071  0.537681  0.0791925
0.019  0.071  0.405945  0.0751387
0.021  0.071  0.466767  0.0839875
0.023  0.071  0.391625  0.0755988
0.025  0.071  0.457931  0.0785099
0.027  0.071  0.489205  0.0852531
0.029  0.071  0.450813  0.0763589
0.031  0.071  0.415788  0.0748818
0.033  0.071  0.331523  0.0753246
0.035  0.071  0.409997  0.0700959
0.037  0.071  0.254794  0.070429
0.039  0.071  0.268916  0.0638516
0.041  0.071  0.389269  0.0685204
0.043  0.071  0.303295  0.073217
0.045  0.071  0.308552  0.0645698
0.047  0.071  0.277401  0.0689733
0.049  0.071  0.314428  0.059376
0.051  0.071  0.306012  0.0641862
0.053  0.071  0.249878  0.0603624
0.055  0.071  0.315625  0.0639421
0.057  0.071  0.116307  0.0546227
0.059  0.071  0.224441  0.0619627
0.061  0.071  0.255503  0.0603661
0.063  0.071  0.248163  0.065418
0.065  0.071  0.257998  0.0613071
0.067  0.071  0.171949  0.0640985
0.069  0.071  0.17173  0.056622
0.071  0.071  0.249769  0.0643319
0.073  0.071  0.209012  0.0657292
0.075  0.071  0.052001  0.0685276
0.077  0.071  0.173581  0.0807672
0.079  0.071  0.162169  0.0765036
0.081  0.071  0.0779307  0.085853
0.083  0.071  0.0143398  0.085423
0.085  0.071  -0.0124531  0.0995814
0.087  0.071  0  0
0.089  0.071  0  0
-0.089  0.073  0  0
-0.087  0.073  0.170199  0.120378
-0.085  0.073  0.141527  0.0817235
-0.083  0.073  0.134659  0.0771344
-0.081  0.073  0.201286  0.0895169
-0.079  0.073  0.0257385  0.0668537
-0.077  0.073  0.163966  0.0599177
-0.075  0.073  0.144247  0.0600808
-0.073  0.073  0.1161  0.0534568
-0.071  0.073  0.137539  0.053438
-0.069  0.073  0.105529  0.0493113
-0.067  0.073  0.244139  0.0682759
-0.065  0.073  0.143724  0.0537376
-0.063  0.073  0.119053  0.0640454
-0.061  0.073  0.164524  0.0504048
-0.059  0.073  0.259865  0.0579748
-0.057  0.073  0.0429055  0.0454354
-0.055  0.073  0.164054  0.0586438
-0.053  0.073  0.241215  0.0574287
-0.051  0.073  0.250287  0.0640031
-0.049  0.073  0.31784  0.0706926
-0.047  0.073  0.309482  0.0691805
-0.045  0.073  0.33713  0.0706051
-0.043  0.073  0.263546  0.0650235
-0.041  0.073  0.369797  0.0844676
-0.039  0.073  0.233989  0.0657942
-0.037  0.073  0.338803  0.0774343
-0.035  0.073  0.261255  0.0600414
-0.033  0.073  0.311075  0.0704619
-0.031  0.073  0.404514  0.0811759
-0.029  0.073  0.34149  0.0779206
-0.027  0.073  0.44294  0.0779886
-0.025  0.073  0.364027  0.0711407
-0.023  0.073  0.411733  0.0867591
-0.021  0.073  0.454361  0.0719648
-0.019  0.073  0.375551  0.0715217
-0.017  0.073  0.470177  0.077907
-0.015  0.073  0.53291  0.0816826
-0.013  0.073  0.43795  0.073685
-0.011  0.073  0.487329  0.0913187
-0.009  0.073  0.529928  0.0855548
-0.007  0.073  0.537173  0.0841168
-0.005  0.073  0.492274  0.0816238
-0.003  0.073  0.367527  0.0836132
-0.001  0.073  0.520811  0.0988212
0.001  0.073  0.605635  0.0689153
0.003  0.073  0.457635  0.0770127
0.005  0.073  0.388716  0.0706597
0.007  0.073  0.57772  0.085471
0.009  0.073  0.708277  0.0964063
0.011  0.073  0.405415  0.0779813
0.013  0.073  0.532971  0.0902093
0.015  0.073  0.514811  0.0896939
0.017  0.073  0.58637  0.0844794
0.019  0.073  0.395611  0.0733527
0.021  0.073  0.450116  0.0854295
0.023  0.073  0.375983  0.0690571
0.025  0.073  0.457623  0.0855985
0.027  0.073  0.510553  0.0913157
0.029  0.073  0.435635  0.073614
0.031  0.073  0.548725  0.0934455
0.033  0.073  0.447705  0.073917
0.035  0.073  0.393246  0.0789735
0.037  0.073  0.26554  0.0580063
0.039  0.073  0.406501  0.0751539
0.041  0.073  0.344516  0.066107
0.043  0.073  0.335705  0.0757275
0.045  0.073  0.253488  0.0666282
0.047  0.073  0.396789  0.0743182
0.049  0.073  0.142923  0.0550224
0.051  0.073  0.255875  0.0662657
0.053  0.073  0.205678  0.0554907
0.055  0.073  0.277909  0.0549982
0.057  0.073  0.172638  0.0670499
0.059  0.073  0.242903  0.0579112
0.061  0.073  0.125115  0.0477239
0.063  0.073  0.290044  0.0674777
0.065  0.073  0.258338  0.0597322
0.067  0.073  0.212812  0.0598133
0.069  0.073  0.136501  0.055134
0.071  0.073  0.10371  0.0563049
0.073  0.073  0.139631  0.0611077
0.075  0.073  0.116413  0.0510194
0.077  0.073  0.12734  0.0614965
0.079  0.073  0.0638401  0.0749278
0.081  0.073  0.223301  0.0915064
0.083  0.073  0.302714  0.111754
0.085  0.073  0.287015  0.139818
0.087  0.073  -0.0633088  0.0633089
0.089  0.073  -3.1714e-12  1.72627e-06
-0.089  0.075  0  0
-0.087  0.075  0.00861801  0.180199
-0.085  0.075  0.00197648  0.11116
-0.083  0.075  0.214658  0.101835
-0.081  0.075  0.186781  0.086073
-0.079  0.075  0.245645  0.0911818
-0.077  0.075  0.0913398  0.0699761
-0.075  0.075  0.119246  0.0636719
-0.073  0.075  0.0631007  0.0474752
-0.071  0.075  0.216879  0.0671537
-0.069  0.075  0.136815  0.0593331
-0.067  0.075  0.136149  0.0650514
-0.065  0.075  0.2508  0.0656888
-0.063  0.075  0.230925  0.0685121
-0.061  0.075  0.184534  0.0527309
-0.059  0.075  0.284234  0.069587
-0.057  0.075  0.239071  0.0631725
-0.055  0.075  0.309415  0.0710258
-0.053  0.075  0.282755  0.0681302
-0.051  0.075  0.144541  0.0446218
-0.049  0.075  0.326389  0.0685435
-0.047  0.075  0.258021  0.0689465
-0.045  0.075  0.257506  0.0652886
-0.043  0.075  0.276195  0.0703771
-0.041  0.075  0.246371  0.0569189
-0.039  0.075  0.30343  0.062339
-0.037  0.075  0.434068  0.0780048
-0.035  0.075  0.282007  0.0673854
-0.033  0.075  0.297653  0.0622924
-0.031  0.075  0.50685  0.0845471
-0.029  0.075  0.476006  0.0767778
-0.027  0.075  0.450488  0.0815952
-0.025  0.075  0.450388  0.0783994
-0.023  0.075  0.522957  0.0844416
-0.021  0.075  0.469905  0.0839134
-0.019  0.075  0.477833  0.083419
-0.017  0.075  0.4896  0.0757001
-0.015  0.075  0.403717  0.0670324
-0.013  0.075  0.54005  0.0838396
-0.011  0.075  0.460915  0.0738387
-0.009  0.075  0.415308  0.0773905
-0.007  0.075  0.518894  0.0876738
-0.005  0.075  0.454143  0.0873753
-0.003  0.075  0.467306  0.0822479
-0.001  0.075  0.487383  0.0861684
0.001  0.075  0.430706  0.0612255
0.003  0.075  0.492845  0.0925971
0.005  0.075  0.577142  0.0920586
0.007  0.075  0.377049  0.0667421
0.009  0.075  0.345702  0.0696541
0.011  0.075  0.386926  0.0769683
0.013  0.075  0.560086  0.0906205
0.015  0.075  0.37748  0.07092
0.017  0.075  0.50024  0.0800637
0.019  0.075  0.351753  0.0728463
0.021  0.075  0.478951  0.0830481
0.023  0.075  0.463176  0.0827972
0.025  0.075  0.360648  0.0754156
0.027  0.075  0.358009  0.0716094
0.029  0.075  0.295109  0.0682553
0.031  0.075  0.390977  0.0777327
0.033  0.075  0.412302  0.0808081
0.035  0.075  0.238232  0.0592409
0.037  0.075  0.319797  0.0616704
0.039  0.075  0.211621  0.0664305
0.041  0.075  0.39561  0.0672631
0.043  0.075  0.33029  0.077617
0.045  0.075  0.335803  0.0729132
0.047  0.075  0.237549  0.0565245
0.049  0.075  0.236644  0.0571468
0.051  0.075  0.167065  0.0519314
0.053  0.075  0.310801  0.0636512
0.055  0.075  0.155658  0.0525241
0.057  0.075  0.303181  0.0701238
0.059  0.075  0.267049  0.0643428
0.061  0.075  0.14593  0.0510975
0.063  0.075  0.220878  0.062342
0.065  0.075  0.152272  0.0644091
0.067  0.075  0.138304  0.0540969
0.069  0.075  0.118249  0.0563001
0.071  0.075  0.142771  0.0600283
0.073  0.075  0.122117  0.0653037
0.075  0.075  0.113617  0.066394
0.077  0.075  0.14736  0.0607649
0.079  0.075  0.13719  0.0714363
0.081  0.075  0.0274689  0.073938
0.083  0.075  0.024682  0.0676422
0.085  0.075  -0.0321258  0.0719715
0.087  0.075  0.190025  0.134486
0.089  0.075  0  0
-0.089  0.077  0  0
-0.087  0.077  0.170346  0.14415
-0.085  0.077  0.0163985  0.0598585
-0.083  0.077  0.0704646  0.0965384
-0.081  0.077  0.106348  0.056104
-0.079  0.077  0.200644  0.0860873
-0.077  0.077  0.120253  0.0710838
-0.075  0.077  0.226378  0.0639876
-0.073  0.077  0.198939  0.0641456
-0.071  0.077  0.120661  0.0535344
-0.069  0.077  0.0760175  0.0471482
-0.067  0.077  0.122985  0.0449128
-0.065  0.077  0.199701  0.0577583
-0.063  0.077  0.219232  0.0523753
-0.061  0.077  0.23602  0.0641274
-0.059  0.077  0.253535  0.0560106
-0.057  0.077  0.266732  0.0674236
-0.055  0.077  0.147654  0.0559637
-0.053  0.077  0.211831  0.060152
-0.051  0.077  0.264874  0.0690238
-0.049  0.077  0.192446  0.0517397
-0.047  0.077  0.286684  0.0671582
-0.045  0.077  0.309738  0.0659885
-0.043  0.077  0.299979  0.070089
-0.041  0.077  0.499977  0.0787896
-0.039  0.077  0.324247  0.0643796
-0.037  0.077  0.202849  0.0664646
-0.035  0.077  0.380561  0.0739792
-0.033  0.077  0.398694  0.0736024
-0.031  0.077  0.410216  0.0657302
-0.029  0.077  0.319785  0.0654093
-0.027  0.077  0.349125  0.0686635
-0.025  0.077  0.351643  0.0727777
-0.023  0.077  0.452888  0.0801232
-0.021  0.077  0.299049  0.0632634
-0.019  0.077  0.347874  0.069275
-0.017  0.077  0.503264  0.0794559
-0.015  0.077  0.413334  0.0742798
-0.013  0.077  0.390267  0.0779044
-0.011  0.077  0.342674  0.0685267
-0.009  0.077  0.446444  0.077161
-0.007  0.077  0.488664  0.0854698
-0.005  0.077  0.494428  0.0825306
-0.003  0.077  0.531543  0.0893216
-0.001  0.077  0.45606  0.0843611
0.001  0.077  0.415473  0.0604364
0.003  0.077  0.479858  0.0871298
0.005  0.077  0.56774  0.0815216
0.007  0.077  0.517647  0.0873591
0.009  0.077  0.365546  0.0708722
0.011  0.077  0.565389  0.0838395
0.013  0.077  0.440497  0.0756479
0.015  0.077  0.467459  0.0777447
0.017  0.077  0.296049  0.0695491
0.019  0.077  0.54255  0.0846067
0.021  0.077  0.269952  0.0558638
0.023  0.077  0.326829  0.0721508
0.025  0.077  0.229212  0.0562419
0.027  0.077  0.371181  0.0707082
0.029  0.077  0.386312  0.0748708
0.031  0.077  0.378725  0.068453
0.033  0.077  0.371237  0.0762468
0.035  0.077  0.317696  0.065411
0.037  0.077  0.399883  0.0766526
0.039  0.077  0.314497  0.0702194
0.041  0.077  0.344957  0.071887
0.043  0.077  0.268536  0.0648739
0.045  0.077  0.214966  0.063471
0.047  0.077  0.158361  0.0613494
0.049  0.077  0.22804  0.0598342
0.051  0.077  0.305335  0.0671976
0.053  0.077  0.198286  0.0560523
0.055  0.077  0.139851  0.0464445
0.057  0.077  0.164979  0.0593593
0.059  0.077  0.0862881  0.0562881
0.061  0.077  0.320629  0.0683032
0.063  0.077  0.242874  0.0517268
0.065  0.077  0.277029  0.0679316
0.067  0.077  0.107713  0.0531586
0.069  0.077  0.237804  0.0612044
0.071  0.077  0.145748  0.0572738
0.073  0.077  0.103746  0.0535888
0.075  0.077  0.15046  0.0518223
0.077  0.077  0.0136336  0.048697
0.079  0.077  0.0602004  0.0534159
0.081  0.077  -0.0157571  0.0610827
0.083  0.077  0.199019  0.0814996
0.085  0.077  0.0852151  0.11573
0.087  0.077  0.321929  0.213558
0.089  0.077  4.22615e-12  2.3004e-06
-0.089  0.079  0  0
-0.087  0.079  -0.0666689  0.0669343
-0.085  0.079  0.0503264  0.113594
-0.083  0.079  0.199973  0.0964016
-0.081  0.079  0.0581978  0.0904266
-0.079  0.079  0.143143  0.0725381
-0.077  0.079  0.0667951  0.0386755
-0.075  0.079  0.226197  0.0744246
-0.073  0.079  0.121602  0.0515536
-0.071  0.079  0.180984  0.0547151
-0.069  0.079  0.237117  0.0688855
-0.067  0.079  0.123133  0.0573302
-0.065  0.079  0.229824  0.0631787
-0.063  0.079  0.18343  0.0590041
-0.061  0.079  0.259034  0.0627039
-0.059  0.079  0.174086  0.0577022
-0.057  0.079  0.172776  0.0463605
-0.055  0.079  0.0996597  0.0595977
-0.053  0.079  0.0963258  0.0483905
-0.051  0.079  0.210596  0.0633606
-0.049  0.079  0.249915  0.0671319
-0.047  0.079  0.227006  0.0633775
-0.045  0.079  0.341932  0.0718052
-0.043  0.079  0.223915  0.0644793
-0.041  0.079  0.188751  0.0515827
-0.039  0.079  0.305733  0.0682419
-0.037  0.079  0.302168  0.0725706
-0.035  0.079  0.281198  0.0705224
-0.033  0.079  0.402551  0.0712679
-0.031  0.079  0.418131  0.0768562
-0.029  0.079  0.34838  0.0811889
-0.027  0.079  0.326899  0.0725811
-0.025  0.079  0.384635  0.0777047
-0.023  0.079  0.319079  0.0665331
-0.021  0.079  0.276115  0.0618255
-0.019  0.079  0.391894  0.0724007
-0.017  0.079  0.393949  0.0733906
-0.015  0.079  0.366864  0.0670685
-0.013  0.079  0.358304  0.0732407
-0.011  0.079  0.468363  0.0781823
-0.009  0.079  0.397833  0.0678027
-0.007  0.079  0.363562  0.0776456
-0.005  0.079  0.306154  0.0710734
-0.003  0.079  0.391522  0.0887094
-0.001  0.079  0.36919  0.0822532
0.001  0.079  0.439348  0.0588713
0.003  0.079  0.451665  0.0779838
0.005  0.079  0.488597  0.0841515
0.007  0.079  0.451463  0.078825
0.009  0.079  0.453023  0.083706
0.011  0.079  0.445664  0.0841403
0.013  0.079  0.380699  0.072093
0.015  0.079  0.294729  0.0653145
0.017  0.079  0.4248  0.0709389
0.019  0.079  0.39973  0.0720458
0.021  0.079  0.41656  0.0789762
0.023  0.079  0.394018  0.0716894
0.025  0.079  0.4097  0.0704277
0.027  0.079  0.324371  0.0704648
0.029  0.079  0.315124  0.0616822
0.031  0.079  0.349371  0.0760027
0.033  0.079  0.251491  0.065341
0.035  0.079  0.289161  0.0600965
0.037  0.079  0.348652  0.0767399
0.039  0.079  0.171188  0.0661222
0.041  0.079  0.292431  0.0668246
0.043  0.079  0.295914  0.0567397
0.045  0.079  0.231717  0.0693224
0.047  0.079  0.208894  0.057841
0.049  0.079  0.306952  0.0630593
0.051  0.079  0.263555  0.0633312
0.053  0.079  0.325437  0.066592
0.055  0.079  0.189427  0.0581306
0.057  0.079  0.242281  0.0639023
0.059  0.079  0.204499  0.0555641
0.061  0.079  0.28567  0.0692133
0.063  0.079  0.168667  0.0528704
0.065  0.079  0.13626  0.0471336
0.067  0.079  0.245746  0.0623168
0.069  0.079  0.178409  0.0572623
0.071  0.079  0.13875  0.0608737
0.073  0.079  0.178495  0.0582023
0.075  0.079  0.0723948  0.0579399
0.077  0.079  0.0853129  0.0639589
0.079  0.079  0.112415  0.0695595
0.081  0.079  0.0736014  0.078215
0.083  0.079  0.0345341  0.0962006
0.085  0.079  -0.0929854  0.080685
0.087  0.079  0.117781  0.149559
0.089  0.079  1.25271  1.25277
-0.089  0.081  0  0
-0.087  0.081  -2.31628e-13  1.26081e-07
-0.085  0.081  -0.0991147  0.0917622
-0.083  0.081  -0.0362065  0.0685056
-0.081  0.081  0.10158  0.0783424
-0.079  0.081  0.143542  0.0707509
-0.077  0.081  0.165886  0.0731246
-0.075  0.081  -0.00754329  0.0647163
-0.073  0.081  0.248785  0.0664507
-0.071  0.081  0.217494  0.0710595
-0.069  0.081  0.198714  0.0600587
-0.067  0.081  0.172941  0.0631674
-0.065  0.081  0.161191  0.0615741
-0.063  0.081  0.108037  0.0567221
-0.061  0.081  0.202447  0.0593107
-0.059  0.081  0.203398  0.0564968
-0.057  0.081  0.235454  0.0599992
-0.055  0.081  0.183309  0.0598277
-0.053  0.081  0.242843  0.0536187
-0.051  0.081  0.164404  0.052634
-0.049  0.081  0.17213  0.0513932
-0.047  0.081  0.252968  0.0615018
-0.045  0.081  0.189316  0.0574046
-0.043  0.081  0.156926  0.0602523
-0.041  0.081  0.393519  0.0728206
-0.039  0.081  0.256154  0.0593307
-0.037  0.081  0.286355  0.0641813
-0.035  0.081  0.487273  0.0796488
-0.033  0.081  0.411848  0.0731457
-0.031  0.081  0.306498  0.0663505
-0.029  0.081  0.330952  0.0742321
-0.027  0.081  0.311467  0.0612646
-0.025  0.081  0.213013  0.0554308
-0.023  0.081  0.354031  0.0697954
-0.021  0.081  0.379728  0.0748595
-0.019  0.081  0.3533  0.0737872
-0.017  0.081  0.21654  0.0483832
-0.015  0.081  0.274356  0.0706281
-0.013  0.081  0.307716  0.0612259
-0.011  0.081  0.365541  0.0788725
-0.009  0.081  0.492357  0.075678
-0.007  0.081  0.3972  0.0761164
-0.005  0.081  0.259499  0.0717623
-0.003  0.081  0.349674  0.0871496
-0.001  0.081  0.290242  0.0725864
0.001  0.081  0.319483  0.0521727
0.003  0.081  0.410167  0.0775477
0.005  0.081  0.489822  0.0805547
0.007  0.081  0.341122  0.0701612
0.009  0.081  0.336058  0.068959
0.011  0.081  0.390027  0.0780518
0.013  0.081  0.347116  0.0730762
0.015  0.081  0.318481  0.0764075
0.017  0.081  0.280055  0.0607927
0.019  0.081  0.407332  0.0731337
0.021  0.081  0.391032  0.0753575
0.023  0.081  0.38647  0.073056
0.025  0.081  0.380004  0.0695201
0.027  0.081  0.318339  0.0690122
0.029  0.081  0.252115  0.0629318
0.031  0.081  0.254755  0.0584967
0.033  0.081  0.278619  0.0734669
0.035  0.081  0.246917  0.0575325
0.037  0.081  0.191566  0.0578146
0.039  0.081  0.31584  0.0637257
0.041  0.081  0.248875  0.0637162
0.043  0.081  0.238701  0.0591131
0.045  0.081  0.301381  0.0646284
0.047  0.081  0.181604  0.0540898
0.049  0.081  0.135987  0.0544897
0.051  0.081  0.238835  0.0573055
0.053  0.081  0.313863  0.0712461
0.055  0.081  0.286172  0.0608885
0.057  0.081  0.147654  0.0603832
0.059  0.081  0.251016  0.0649246
0.061  0.081  0.179309  0.0582552
0.063  0.081  0.113064  0.0524517
0.065  0.081  0.14102  0.0561087
0.067  0.081  0.138114  0.0550736
0.069  0.081  0.171295  0.0533031
0.071  0.081  0.18557  0.0605088
0.073  0.081  0.0386405  0.0555203
0.075  0.081  0.157075  0.0786481
0.077  0.081  0.107865  0.058263
0.079  0.081  0.0597489  0.0561863
0.081  0.081  -0.00860124  0.0712183
0.083  0.081  0.180035  0.102212
0.085  0.081  0.0674924  0.0948371
0.087  0.081  0.0204848  0.107447
0.089  0.081  0  0
-0.089  0.083  0  0
-0.087  0.083  0.382866  0.191545
-0.085  0.083  0.0302603  0.112406
-0.083  0.083  0.194119  0.0873105
-0.081  0.083  0.0199904  0.0576058
-0.079  0.083  0.0829  0.0663061
-0.077  0.083  0.220435  0.0724662
-0.075  0.083  0.0625338  0.0596853
-0.073  0.083  0.175169  0.0672334
-0.071  0.083  0.105972  0.0486768
-0.069  0.083  0.178376  0.0608597
-0.067  0.083  0.072377  0.0430889
-0.065  0.083  0.150276  0.0582612
-0.063  0.083  0.122136  0.0608211
-0.061  0.083  0.223057  0.0586758
-0.059  0.083  0.119171  0.0422161
-0.057  0.083  0.162021  0.0489009
-0.055  0.083  0.209137  0.0587131
-0.053  0.083  0.137137  0.0520823
-0.051  0.083  0.288761  0.0675134
-0.049  0.083  0.304127  0.0658898
-0.047  0.083  0.236999  0.0650862
-0.045  0.083  0.271844  0.0655339
-0.043  0.083  0.180253  0.0708395
-0.041  0.083  0.182485  0.0559239
-0.039  0.083  0.265665  0.0604205
-0.037  0.083  0.305632  0.0609611
-0.035  0.083  0.377308  0.0738326
-0.033  0.083  0.303189  0.065595
-0.031  0.083  0.449168  0.0770694
-0.029  0.083  0.292298  0.0688656
-0.027  0.083  0.339672  0.0674166
-0.025  0.083  0.344397  0.0715139
-0.023  0.083  0.435075  0.0809051
-0.021  0.083  0.344417  0.0710929
-0.019  0.083  0.375192  0.0750806
-0.017  0.083  0.284013  0.0648578
-0.015  0.083  0.226903  0.0550707
-0.013  0.083  0.32836  0.0671361
-0.011  0.083  0.413048  0.0728299
-0.009  0.083  0.436854  0.0785157
-0.007  0.083  0.34356  0.0693902
-0.005  0.083  0.434319  0.0778745
-0.003  0.083  0.289451  0.0693949
-0.001  0.083  0.393709  0.0831199
0.001  0.083  0.29908  0.0510078
0.003  0.083  0.47357  0.0885303
0.005  0.083  0.312578  0.0653444
0.007  0.083  0.33087  0.0765314
0.009  0.083  0.381463  0.0743396
0.011  0.083  0.329029  0.0748001
0.013  0.083  0.285653  0.0645323
0.015  0.083  0.339434  0.0822499
0.017  0.083  0.369663  0.0713169
0.019  0.083  0.335933  0.0712349
0.021  0.083  0.356846  0.0748075
0.023  0.083  0.376619  0.074031
0.025  0.083  0.377989  0.0783775
0.027  0.083  0.244112  0.0567511
0.029  0.083  0.275043  0.0692803
0.031  0.083  0.242559  0.0558784
0.033  0.083  0.224804  0.0617767
0.035  0.083  0.244886  0.0680435
0.037  0.083  0.34197  0.0826424
0.039  0.083  0.323472  0.0755729
0.041  0.083  0.204287  0.0587055
0.043  0.083  0.279331  0.0668678
0.045  0.083  0.288197  0.0669986
0.047  0.083  0.299595  0.065247
0.049  0.083  0.22492  0.0581519
0.051  0.083  0.234308  0.0560746
0.053  0.083  0.173593  0.0530374
0.055  0.083  0.196927  0.0558489
0.057  0.083  0.144514  0.0537908
0.059  0.083  0.194465  0.0621905
0.061  0.083  0.200744  0.0579232
0.063  0.083  0.0801958  0.0585757
0.065  0.083  0.23636  0.0667748
0.067  0.083  0.190235  0.0610588
0.069  0.083  0.223962  0.0676298
0.071  0.083  0.190344  0.0628757
0.073  0.083  0.123014  0.0624299
0.075  0.083  0.196824  0.062924
0.077  0.083  0.116368  0.0729155
0.079  0.083  0.138487  0.0680212
0.081  0.083  0.238074  0.0878394
0.083  0.083  0.206755  0.107827
0.085  0.083  0.0193652  0.0735417
0.087  0.083  0.277127  0.160011
0.089  0.083  0  0
-0.089  0.085  0  0
-0.087  0.085  0.20634  0.145912
-0.085  0.085  0.0696793  0.0961459
-0.083  0.085  0.128308  0.101924
-0.081  0.085  0.0271411  0.0658465
-0.079  0.085  0.102599  0.0708067
-0.077  0.085  0.135577  0.0658859
-0.075  0.085  0.153585  0.0660359
-0.073  0.085  0.0608758  0.0583277
-0.071  0.085  0.19977  0.0620227
-0.069  0.085  0.232353  0.0690222
-0.067  0.085  0.137727  0.04725
-0.065  0.085  0.0785284  0.0442831
-0.063  0.085  0.140108  0.0506867
-0.061  0.085  0.116417  0.0632819
-0.059  0.085  0.215036  0.067493
-0.057  0.085  0.192242  0.057882
-0.055  0.085  0.115074  0.0514035
-0.053  0.085  0.180602  0.0635737
-0.051  0.085  0.176697  0.0604733
-0.049  0.085  0.284393  0.0717415
-0.047  0.085  0.246122  0.0651893
-0.045  0.085  0.273058  0.0659599
-0.043  0.085  0.204493  0.0588324
-0.041  0.085  0.219208  0.0662343
-0.039  0.085  0.177523  0.0700903
-0.037  0.085  0.293828  0.0674481
-0.035  0.085  0.262287  0.0663207
-0.033  0.085  0.333111  0.066773
-0.031  0.085  0.348194  0.0721521
-0.029  0.085  0.346854  0.0683008
-0.027  0.085  0.349049  0.0788721
-0.025  0.085  0.293984  0.0569255
-0.023  0.085  0.323851  0.0711083
-0.021  0.085  0.342225  0.0672064
-0.019  0.085  0.364204  0.0769322
-0.017  0.085  0.249671  0.0687827
-0.015  0.085  0.401031  0.0759115
-0.013  0.085  0.433216  0.0734792
-0.011  0.085  0.360702  0.0743674
-0.009  0.085  0.304102  0.0664225
-0.007  0.085  0.3257  0.0678947
-0.005  0.085  0.25439  0.0687097
-0.003  0.085  0.449962  0.0797689
-0.001  0.085  0.441716  0.088427
0.001  0.085  0.300146  0.051929
0.003  0.085  0.268965  0.0630843
0.005  0.085  0.366389  0.0767558
0.007  0.085  0.399325  0.0792596
0.009  0.085  0.409454  0.078693
0.011  0.085  0.348623  0.0715984
0.013  0.085  0.392538  0.0761009
0.015  0.085  0.276293  0.0675181
0.017  0.085  0.246124  0.057931
0.019  0.085  0.316639  0.0579536
0.021  0.085  0.252137  0.0620962
0.023  0.085  0.357159  0.071811
0.025  0.085  0.321386  0.0674908
0.027  0.085  0.17745  0.058296
0.029  0.085  0.232095  0.0635623
0.031  0.085  0.355329  0.0763814
0.033  0.085  0.310022  0.0730262
0.035  0.085  0.231335  0.0602182
0.037  0.085  0.170475  0.0603175
0.039  0.085  0.122905  0.0503151
0.041  0.085  0.261995  0.0693298
0.043  0.085  0.204051  0.065166
0.045  0.085  0.330987  0.0692773
0.047  0.085  0.27786  0.0591037
0.049  0.085  0.220798  0.0669795
0.051  0.085  0.249993  0.0662877
0.053  0.085  0.193976  0.0641309
0.055  0.085  0.223154  0.0625208
0.057  0.085  0.108402  0.0518502
0.059  0.085  0.163974  0.0570867
0.061  0.085  0.250056  0.0642534
0.063  0.085  0.158577  0.0578521
0.065  0.085  0.174682  0.0521257
0.067  0.085  0.180225  0.0580758
0.069  0.085  0.204936  0.0680858
0.071  0.085  0.0903534  0.0503773
0.073  0.085  0.135621  0.0546981
0.075  0.085  0.108529  0.0601522
0.077  0.085  0.100051  0.0612303
0.079  0.085  0.182661  0.0794898
0.081  0.085  0.166074  0.0684043
0.083  0.085  0.117897  0.0739885
0.085  0.085  0.0292847  0.0870844
0.087  0.085  0.12253  0.162803
0.089  0.085  0  0
-0.089  0.087  0  0
-0.087  0.087  0.0463345  0.170051
-0.085  0.087  -0.0277419  0.12001
-0.083  0.087  0.128958  0.0992738
-0.081  0.087  0.0550908  0.0839006
-0.079  0.087  0.142157  0.0634936
-0.077  0.087  0.101445  0.0574439
-0.075  0.087  0.10109  0.06516
-0.073  0.087  0.153587  0.0606475
-0.071  0.087  0.124673  0.0593615
-0.069  0.087  0.100719  0.0556087
-0.067  0.087  0.163572  0.0662467
-0.065  0.087  0.167951  0.0609559
-0.063  0.087  0.104732  0.055746
-0.061  0.087  0.147301  0.0535179
-0.059  0.087  0.169437  0.061615
-0.057  0.087  0.187481  0.0579087
-0.055  0.087  0.208273  0.0649327
-0.053  0.087  0.178405  0.0580713
-0.051  0.087  0.319067  0.0679575
-0.049  0.087  0.221056  0.0638815
-0.047  0.087  0.214541  0.0680254
-0.045  0.087  0.387016  0.0756356
-0.043  0.087  0.260748  0.0539016
-0.041  0.087  0.318764  0.063808
-0.039  0.087  0.246436  0.0656227
-0.037  0.087  0.246973  0.0663864
-0.035  0.087  0.292831  0.0700271
-0.033  0.087  0.20133  0.0598966
-0.031  0.087  0.334758  0.0732678
-0.029  0.087  0.228042  0.0632276
-0.027  0.087  0.18819  0.0657633
-0.025  0.087  0.28713  0.0702966
-0.023  0.087  0.249057  0.0671247
-0.021  0.087  0.324103  0.0676297
-0.019  0.087  0.22745  0.0610412
-0.017  0.087  0.259334  0.0613128
-0.015  0.087  0.196118  0.0563114
-0.013  0.087  0.335293  0.0767343
-0.011  0.087  0.318857  0.0666284
-0.009  0.087  0.306736  0.0708763
-0.007  0.087  0.306185  0.0708442
-0.005  0.087  0.428385  0.0813223
-0.003  0.087  0.506256  0.09165
-0.001  0.087  0.229737  0.0735436
0.001  0.087  0.445794  0.0586252
0.003  0.087  0.433499  0.0816032
0.005  0.087  0.426591  0.0749297
0.007  0.087  0.41714  0.0671218
0.009  0.087  0.217657  0.066175
0.011  0.087  0.298756  0.0668372
0.013  0.087  0.409983  0.0688585
0.015  0.087  0.336485  0.0722208
0.017  0.087  0.343283  0.0701231
0.019  0.087  0.204508  0.0680741
0.021  0.087  0.209464  0.0604393
0.023  0.087  0.204503  0.0614184
0.025  0.087  0.402643  0.0717307
0.027  0.087  0.212379  0.0661877
0.029  0.087  0.288079  0.0658983
0.031  0.087  0.255132  0.0615972
0.033  0.087  0.336447  0.0689576
0.035  0.087  0.261384  0.065527
0.037  0.087  0.215252  0.065131
0.039  0.087  0.205459  0.0609182
0.041  0.087  0.205141  0.066389
0.043  0.087  0.237581  0.0607954
0.045  0.087  0.101709  0.0459994
0.047  0.087  0.159452  0.061578
0.049  0.087  0.138293  0.0598837
0.051  0.087  0.203208  0.0562647
0.053  0.087  0.22111  0.0725157
0.055  0.087  0.178011  0.0626949
0.057  0.087  0.20026  0.0615666
0.059  0.087  0.191259  0.0613647
0.061  0.087  0.20857  0.0678077
0.063  0.087  0.212803  0.0593024
0.065  0.087  0.186923  0.052005
0.067  0.087  0.207079  0.0666877
0.069  0.087  0.0759541  0.0685466
0.071  0.087  0.0682128  0.0641936
0.073  0.087  0.105714  0.0574483
0.075  0.087  0.106419  0.0681065
0.077  0.087  0.0922395  0.0641521
0.079  0.087  0.296495  0.079977
0.081  0.087  0.13688  0.0749466
0.083  0.087  0.207429  0.0983532
0.085  0.087  0.108163  0.0931118
0.087  0.087  0.090651  0.0906552
0.089  0.087  0  0
-0.089  0.089  0  0
-0.087  0.089  -0.0494202  0.149879
-0.085  0.089  0.148942  0.117304
-0.083  0.089  0.207836  0.116302
-0.081  0.089  0.0588794  0.0825192
-0.079  0.089  0.0444341  0.047758
-0.077  0.089  0.108225  0.0669241
-0.075  0.089  0.0885106  0.063268
-0.073  0.089  0.123579  0.055672
-0.071  0.089  0.0739867  0.0525338
-0.069  0.089  0.135493  0.0583582
-0.067  0.089  0.227011  0.0680972
-0.065  0.089  0.0888095  0.0533585
-0.063  0.089  0.134854  0.0687278
-0.061  0.089  0.180088  0.0678039
-0.059  0.089  0.111424  0.0558663
-0.057  0.089  0.223533  0.0590306
-0.055  0.089  0.258722  0.0703148
-0.053  0.089  0.237235  0.0575563
-0.051  0.089  0.176053  0.0536106
-0.049  0.089  0.233081  0.0673363
-0.047  0.089  0.195634  0.0650403
-0.045  0.089  0.242436  0.0578644
-0.043  0.089  0.24268  0.0618949
-0.041  0.089  0.280883  0.0707763
-0.039  0.089  0.28733  0.0733259
-0.037  0.089  0.284436  0.0611644
-0.035  0.089  0.321407  0.0727908
-0.033  0.089  0.194799  0.0613838
-0.031  0.089  0.2166  0.0708128
-0.029  0.089  0.217686  0.0661546
-0.027  0.089  0.362531  0.0668498
-0.025  0.089  0.335278  0.0718143
-0.023  0.089  0.187636  0.0588744
-0.021  0.089  0.255503  0.0709182
-0.019  0.089  0.257057  0.0661648
-0.017  0.089  0.340676  0.0686837
-0.015  0.089  0.412469  0.0808251
-0.013  0.089  0.228287  0.0626276
-0.011  0.089  0.319604  0.073649
-0.009  0.089  0.236663  0.0688168
-0.007  0.089  0.309245  0.0628147
-0.005  0.089  0.255769  0.0693623
-0.003  0.089  0.328678  0.0798867
-0.001  0.089  0.300342  0.0801478
0.001  0.089  0.232356  0.0454703
0.003  0.089  0.354296  0.0770049
0.005  0.089  0.313749  0.0654242
0.007  0.089  0.263498  0.0633303
0.009  0.089  0.348946  0.0703852
0.011  0.089  0.300136  0.0690235
0.013  0.089  0.41848  0.0794681
0.015  0.089  0.301776  0.0686669
0.017  0.089  0.231016  0.0687025
0.019  0.089  0.190367  0.0543416
0.021  0.089  0.268248  0.0737844
0.023  0.089  0.299184  0.0711239
0.025  0.089  0.267132  0.067831
0.027  0.089  0.266975  0.0679316
0.029  0.089  0.331368  0.0756283
0.031  0.089  0.314034  0.0677181
0.033  0.089  0.136058  0.0616983
0.035  0.089  0.194172  0.067616
0.037  0.089  0.244279  0.0620906
0.039  0.089  0.266252  0.0740931
0.041  0.089  0.223201  0.0660879
0.043  0.089  0.257769  0.0702622
0.045  0.089  0.195428  0.0563452
0.047  0.089  0.212657  0.0589428
0.049  0.089  0.147246  0.0564121
0.051  0.089  0.110655  0.0583234
0.053  0.089  0.201495  0.0594341
0.055  0.089  0.284307  0.0683591
0.057  0.089  0.20114  0.0575207
0.059  0.089  0.24144  0.0634174
0.061  0.089  0.161115  0.0556188
0.063  0.089  0.0360486  0.049354
0.065  0.089  0.129514  0.0613114
0.067  0.089  0.0619332  0.0567536
0.069  0.089  -0.00158946  0.0482274
0.071  0.089  0.188454  0.0772396
0.073  0.089  0.0435769  0.0530469
0.075  0.089  0.102209  0.0526216
0.077  0.089  0.129117  0.0797639
0.079  0.089  0.296439  0.082642
0.081  0.089  0.0954405  0.06865
0.083  0.089  0.14569  0.081894
0.085  0.089  -0.0906471  0.0853287
0.087  0.089  3.25994e-13  1.77446e-07
0.089  0.089  0  0
