# Supplementary material for: Study of Precipitates in Oxide Dispersion-Strengthened Steels by SANS, TEM, and APT
Source: Nanomaterials (Basel). 2024 Jan 15;14(2):0. doi: 10.3390/nano14020194 (PMC11154373; doi:10.3390/nano14020194)
Supplement: Supplementary file 1 [file nanomaterials-14-00194-s001.zip › 2 Supplementary data/CSNS-SANS data/2D/13Cr-Fe3Y ODS 2D no field.dat]

#Mask file is mask_20220425_3cm.xml 
#Calibration file is calibration_20220425_PC_SE_A3_6mm_SDD4.dat 
#Run 19949 and Trans 19944 from SANS@CSNS
#EmptyBeamRun 19948 and Trans 19943
#Sample Diameter 7.01 mm and sample thickness 0.82 mm
#QxyMax is 0.09 and DeltaQ is 0.002
#Wavelength_rebin is 6,0.01,9.8
#Trans fitting method is Smooth 
#The number of points for Trans fitting to average over is 10
#Scaling factor is 1.02
Data columns Qx - Qy - I(Qx,Qy) - err(I)
ASCII data
-0.089  -0.089  0  0
-0.087  -0.089  0.100496  0.1005
-0.085  -0.089  -0.0626462  0.0796732
-0.083  -0.089  0.158742  0.0903905
-0.081  -0.089  0.252546  0.0836862
-0.079  -0.089  0.20554  0.0693127
-0.077  -0.089  0.0183599  0.0655081
-0.075  -0.089  0.0194774  0.0495773
-0.073  -0.089  0.156931  0.063585
-0.071  -0.089  0.280398  0.0708297
-0.069  -0.089  0.147946  0.0717785
-0.067  -0.089  0.119845  0.0580299
-0.065  -0.089  0.16677  0.0547961
-0.063  -0.089  0.183455  0.0601974
-0.061  -0.089  0.213133  0.0671852
-0.059  -0.089  0.172422  0.0568488
-0.057  -0.089  0.158945  0.0606848
-0.055  -0.089  0.305419  0.0698082
-0.053  -0.089  0.245404  0.0588035
-0.051  -0.089  0.173925  0.0666501
-0.049  -0.089  0.177985  0.0621228
-0.047  -0.089  0.34964  0.0751567
-0.045  -0.089  0.231301  0.0551361
-0.043  -0.089  0.285306  0.0682921
-0.041  -0.089  0.198118  0.0620778
-0.039  -0.089  0.2759  0.0717562
-0.037  -0.089  0.267783  0.0719252
-0.035  -0.089  0.23504  0.0603113
-0.033  -0.089  0.273824  0.0642578
-0.031  -0.089  0.184222  0.062883
-0.029  -0.089  0.304122  0.0713763
-0.027  -0.089  0.231979  0.0658431
-0.025  -0.089  0.237555  0.0732477
-0.023  -0.089  0.261722  0.0661814
-0.021  -0.089  0.268097  0.061372
-0.019  -0.089  0.343217  0.0769486
-0.017  -0.089  0.270388  0.0600591
-0.015  -0.089  0.304709  0.0726515
-0.013  -0.089  0.197999  0.0655735
-0.011  -0.089  0.261992  0.0677243
-0.009  -0.089  0.255498  0.069108
-0.007  -0.089  0.402853  0.0779741
-0.005  -0.089  0.257918  0.0730148
-0.003  -0.089  0.349216  0.0793365
-0.001  -0.089  0.150957  0.0611138
0.001  -0.089  0.335138  0.0545868
0.003  -0.089  0.300004  0.0794341
0.005  -0.089  0.353862  0.0687333
0.007  -0.089  0.346183  0.0697221
0.009  -0.089  0.21286  0.0611672
0.011  -0.089  0.339346  0.072272
0.013  -0.089  0.407623  0.078739
0.015  -0.089  0.298261  0.0711474
0.017  -0.089  0.308883  0.0698034
0.019  -0.089  0.3795  0.0735663
0.021  -0.089  0.299305  0.0674046
0.023  -0.089  0.257098  0.0639077
0.025  -0.089  0.187321  0.0533143
0.027  -0.089  0.115986  0.0526801
0.029  -0.089  0.267055  0.0590834
0.031  -0.089  0.275536  0.0668025
0.033  -0.089  0.246827  0.0675706
0.035  -0.089  0.260137  0.0604028
0.037  -0.089  0.267994  0.0655132
0.039  -0.089  0.214746  0.0596529
0.041  -0.089  0.227036  0.0631798
0.043  -0.089  0.270054  0.0590121
0.045  -0.089  0.172328  0.0590922
0.047  -0.089  0.225206  0.0663108
0.049  -0.089  0.282515  0.0623788
0.051  -0.089  0.219045  0.0596343
0.053  -0.089  0.165103  0.0616171
0.055  -0.089  0.155539  0.0562042
0.057  -0.089  0.357339  0.0723131
0.059  -0.089  0.197062  0.0560422
0.061  -0.089  0.0874925  0.0545373
0.063  -0.089  0.175564  0.0553366
0.065  -0.089  0.168298  0.06061
0.067  -0.089  0.0897645  0.0617949
0.069  -0.089  0.226722  0.0730252
0.071  -0.089  0.141006  0.064074
0.073  -0.089  0.166803  0.0595884
0.075  -0.089  0.147484  0.0636981
0.077  -0.089  0.232407  0.0781694
0.079  -0.089  0.163306  0.0750454
0.081  -0.089  0.0892805  0.0691674
0.083  -0.089  -0.00305989  0.0735642
0.085  -0.089  0.161116  0.114497
0.087  -0.089  0.305559  0.176481
0.089  -0.089  0  0
-0.089  -0.087  0  0
-0.087  -0.087  0.108458  0.146995
-0.085  -0.087  0.0456213  0.0456234
-0.083  -0.087  0.0456727  0.0627722
-0.081  -0.087  0.0719651  0.0811498
-0.079  -0.087  0.0134528  0.0705673
-0.077  -0.087  0.131018  0.0688134
-0.075  -0.087  0.18066  0.0744832
-0.073  -0.087  0.206504  0.0703312
-0.071  -0.087  0.215487  0.0678198
-0.069  -0.087  0.190891  0.0658729
-0.067  -0.087  0.139308  0.0569821
-0.065  -0.087  0.0826451  0.0540529
-0.063  -0.087  0.165884  0.0562311
-0.061  -0.087  0.209558  0.0586583
-0.059  -0.087  0.254127  0.0711166
-0.057  -0.087  0.172356  0.0547028
-0.055  -0.087  0.210157  0.0660409
-0.053  -0.087  0.18087  0.0566473
-0.051  -0.087  0.297935  0.0660121
-0.049  -0.087  0.242617  0.0597657
-0.047  -0.087  0.216669  0.0545033
-0.045  -0.087  0.191087  0.0666611
-0.043  -0.087  0.236839  0.0633674
-0.041  -0.087  0.32282  0.0728306
-0.039  -0.087  0.305091  0.0694541
-0.037  -0.087  0.232332  0.0606597
-0.035  -0.087  0.238042  0.0690263
-0.033  -0.087  0.282592  0.0680767
-0.031  -0.087  0.27762  0.0682807
-0.029  -0.087  0.256694  0.0649969
-0.027  -0.087  0.389573  0.0735898
-0.025  -0.087  0.307344  0.0682702
-0.023  -0.087  0.341724  0.0660774
-0.021  -0.087  0.285687  0.0642509
-0.019  -0.087  0.337337  0.0693733
-0.017  -0.087  0.40876  0.0736103
-0.015  -0.087  0.275366  0.0717917
-0.013  -0.087  0.288183  0.0672902
-0.011  -0.087  0.301752  0.0680158
-0.009  -0.087  0.445491  0.0785211
-0.007  -0.087  0.290537  0.067926
-0.005  -0.087  0.199408  0.0636517
-0.003  -0.087  0.266396  0.0716114
-0.001  -0.087  0.404749  0.0888624
0.001  -0.087  0.270901  0.0508906
0.003  -0.087  0.353373  0.0808395
0.005  -0.087  0.336388  0.0709802
0.007  -0.087  0.425107  0.077318
0.009  -0.087  0.239579  0.0629053
0.011  -0.087  0.353823  0.0704006
0.013  -0.087  0.290974  0.0672447
0.015  -0.087  0.366187  0.0772764
0.017  -0.087  0.317264  0.0726287
0.019  -0.087  0.249591  0.0603742
0.021  -0.087  0.378727  0.0738217
0.023  -0.087  0.307996  0.0695203
0.025  -0.087  0.246589  0.0710519
0.027  -0.087  0.466349  0.0812761
0.029  -0.087  0.354636  0.0712266
0.031  -0.087  0.303849  0.0705274
0.033  -0.087  0.290472  0.0680852
0.035  -0.087  0.352705  0.0637285
0.037  -0.087  0.156957  0.0565987
0.039  -0.087  0.251476  0.0675012
0.041  -0.087  0.308863  0.0674728
0.043  -0.087  0.335532  0.0706306
0.045  -0.087  0.239607  0.0746048
0.047  -0.087  0.227212  0.0618332
0.049  -0.087  0.135751  0.0472221
0.051  -0.087  0.155694  0.0635109
0.053  -0.087  0.337233  0.069039
0.055  -0.087  0.132515  0.0546511
0.057  -0.087  0.0649381  0.0607025
0.059  -0.087  0.251236  0.0679184
0.061  -0.087  0.346715  0.0735816
0.063  -0.087  0.210821  0.0651751
0.065  -0.087  0.249234  0.0695886
0.067  -0.087  0.148265  0.067661
0.069  -0.087  0.198989  0.0699317
0.071  -0.087  0.192396  0.0695295
0.073  -0.087  0.0856218  0.069817
0.075  -0.087  0.171511  0.0675674
0.077  -0.087  0.169293  0.0744154
0.079  -0.087  0.108253  0.0788175
0.081  -0.087  0.159774  0.0820432
0.083  -0.087  0.115016  0.0801643
0.085  -0.087  0.344438  0.129499
0.087  -0.087  0.0235747  0.117057
0.089  -0.087  0  0
-0.089  -0.085  0  0
-0.087  -0.085  -0.149623  0.1058
-0.085  -0.085  0.336506  0.144032
-0.083  -0.085  0.0196331  0.0745737
-0.081  -0.085  0.250597  0.0969704
-0.079  -0.085  0.227512  0.0832135
-0.077  -0.085  0.182954  0.0851421
-0.075  -0.085  0.234355  0.0730004
-0.073  -0.085  0.168663  0.0665386
-0.071  -0.085  0.158709  0.0558701
-0.069  -0.085  0.275383  0.0775855
-0.067  -0.085  0.150278  0.061096
-0.065  -0.085  0.182347  0.0630894
-0.063  -0.085  0.161658  0.0589862
-0.061  -0.085  0.227022  0.0695791
-0.059  -0.085  0.228722  0.0625648
-0.057  -0.085  0.24235  0.064275
-0.055  -0.085  0.231863  0.0652953
-0.053  -0.085  0.160152  0.0625237
-0.051  -0.085  0.11556  0.0482683
-0.049  -0.085  0.265895  0.0686855
-0.047  -0.085  0.202468  0.0654195
-0.045  -0.085  0.331736  0.0689388
-0.043  -0.085  0.300684  0.0644751
-0.041  -0.085  0.320691  0.072527
-0.039  -0.085  0.268924  0.0594039
-0.037  -0.085  0.346156  0.0685278
-0.035  -0.085  0.335054  0.065222
-0.033  -0.085  0.315553  0.0710524
-0.031  -0.085  0.27236  0.062172
-0.029  -0.085  0.281664  0.0613704
-0.027  -0.085  0.316537  0.0697057
-0.025  -0.085  0.31637  0.0674203
-0.023  -0.085  0.227097  0.0546378
-0.021  -0.085  0.294634  0.065544
-0.019  -0.085  0.373012  0.0764041
-0.017  -0.085  0.257547  0.064966
-0.015  -0.085  0.347456  0.0718095
-0.013  -0.085  0.233937  0.0665558
-0.011  -0.085  0.29319  0.065514
-0.009  -0.085  0.426876  0.0735205
-0.007  -0.085  0.245921  0.0641299
-0.005  -0.085  0.227026  0.0644258
-0.003  -0.085  0.342777  0.0738347
-0.001  -0.085  0.25691  0.0657537
0.001  -0.085  0.353085  0.0561561
0.003  -0.085  0.25427  0.0636235
0.005  -0.085  0.615502  0.0860912
0.007  -0.085  0.328189  0.0685921
0.009  -0.085  0.460075  0.0836255
0.011  -0.085  0.409284  0.0728633
0.013  -0.085  0.311039  0.0699168
0.015  -0.085  0.279017  0.0705311
0.017  -0.085  0.219764  0.067976
0.019  -0.085  0.330064  0.0724251
0.021  -0.085  0.348861  0.0721631
0.023  -0.085  0.165628  0.0585378
0.025  -0.085  0.292084  0.0693063
0.027  -0.085  0.256042  0.0645904
0.029  -0.085  0.232417  0.0617833
0.031  -0.085  0.319915  0.0706984
0.033  -0.085  0.330809  0.0687402
0.035  -0.085  0.207585  0.0593162
0.037  -0.085  0.243126  0.0617751
0.039  -0.085  0.301444  0.070003
0.041  -0.085  0.42867  0.0743409
0.043  -0.085  0.158299  0.0585565
0.045  -0.085  0.236409  0.0605954
0.047  -0.085  0.350123  0.067133
0.049  -0.085  0.132555  0.0533538
0.051  -0.085  0.142784  0.0600304
0.053  -0.085  0.237403  0.0679766
0.055  -0.085  0.209062  0.0575355
0.057  -0.085  0.114883  0.0509746
0.059  -0.085  0.253159  0.0647996
0.061  -0.085  0.0827699  0.0543337
0.063  -0.085  0.193566  0.060655
0.065  -0.085  0.170935  0.0625214
0.067  -0.085  0.154375  0.0633788
0.069  -0.085  0.0736188  0.0463254
0.071  -0.085  0.234384  0.065294
0.073  -0.085  0.131995  0.0585006
0.075  -0.085  0.236687  0.0719203
0.077  -0.085  0.0441264  0.070586
0.079  -0.085  0.188704  0.0913508
0.081  -0.085  0.110538  0.0912993
0.083  -0.085  0.241991  0.0992132
0.085  -0.085  0.110368  0.0897131
0.087  -0.085  0.0116149  0.233863
0.089  -0.085  0  0
-0.089  -0.083  0  0
-0.087  -0.083  0.0213634  0.118407
-0.085  -0.083  0.116024  0.15495
-0.083  -0.083  0.279816  0.0961984
-0.081  -0.083  0.171478  0.0790728
-0.079  -0.083  0.276599  0.0857999
-0.077  -0.083  0.255027  0.093326
-0.075  -0.083  0.155855  0.0662523
-0.073  -0.083  0.300877  0.0816725
-0.071  -0.083  0.149697  0.0612439
-0.069  -0.083  0.23087  0.0708434
-0.067  -0.083  0.135489  0.0575908
-0.065  -0.083  0.267292  0.0660806
-0.063  -0.083  0.333921  0.0759983
-0.061  -0.083  0.165306  0.0541256
-0.059  -0.083  0.193067  0.0570746
-0.057  -0.083  0.181812  0.0605231
-0.055  -0.083  0.146936  0.0568124
-0.053  -0.083  0.198565  0.0587894
-0.051  -0.083  0.215715  0.0607576
-0.049  -0.083  0.160243  0.0567701
-0.047  -0.083  0.21598  0.0587716
-0.045  -0.083  0.339114  0.0738899
-0.043  -0.083  0.306772  0.062003
-0.041  -0.083  0.205673  0.0565033
-0.039  -0.083  0.286506  0.0668871
-0.037  -0.083  0.213429  0.0603822
-0.035  -0.083  0.347252  0.0694371
-0.033  -0.083  0.239116  0.0578256
-0.031  -0.083  0.219641  0.0566061
-0.029  -0.083  0.446889  0.0751249
-0.027  -0.083  0.253985  0.0577136
-0.025  -0.083  0.285315  0.0628213
-0.023  -0.083  0.255406  0.0585656
-0.021  -0.083  0.22701  0.0570623
-0.019  -0.083  0.302918  0.0609169
-0.017  -0.083  0.485291  0.0834063
-0.015  -0.083  0.309039  0.067025
-0.013  -0.083  0.545384  0.0835515
-0.011  -0.083  0.428474  0.0788903
-0.009  -0.083  0.298939  0.0696417
-0.007  -0.083  0.322921  0.0641567
-0.005  -0.083  0.315581  0.0716729
-0.003  -0.083  0.414423  0.0763128
-0.001  -0.083  0.294377  0.0708254
0.001  -0.083  0.472548  0.0613923
0.003  -0.083  0.376552  0.0810249
0.005  -0.083  0.379102  0.0782785
0.007  -0.083  0.380008  0.0737985
0.009  -0.083  0.425465  0.0796025
0.011  -0.083  0.352467  0.0728207
0.013  -0.083  0.468903  0.0760941
0.015  -0.083  0.2976  0.0694292
0.017  -0.083  0.32184  0.0683384
0.019  -0.083  0.384158  0.0679503
0.021  -0.083  0.355665  0.0729982
0.023  -0.083  0.358645  0.0630241
0.025  -0.083  0.279399  0.0657004
0.027  -0.083  0.327843  0.0673894
0.029  -0.083  0.342429  0.0672398
0.031  -0.083  0.255904  0.072314
0.033  -0.083  0.385489  0.071686
0.035  -0.083  0.212377  0.0563956
0.037  -0.083  0.263477  0.058839
0.039  -0.083  0.282598  0.0673958
0.041  -0.083  0.267635  0.0593434
0.043  -0.083  0.324736  0.0737654
0.045  -0.083  0.252151  0.0670224
0.047  -0.083  0.249922  0.0598634
0.049  -0.083  0.218325  0.0589204
0.051  -0.083  0.189011  0.0672858
0.053  -0.083  0.233434  0.0591789
0.055  -0.083  0.168275  0.0584147
0.057  -0.083  0.129133  0.0612376
0.059  -0.083  0.190071  0.0590865
0.061  -0.083  0.355353  0.0695231
0.063  -0.083  0.12955  0.0637919
0.065  -0.083  0.18829  0.0585294
0.067  -0.083  0.0530738  0.0464041
0.069  -0.083  0.166737  0.0562465
0.071  -0.083  0.135024  0.0490276
0.073  -0.083  0.306139  0.0655129
0.075  -0.083  0.224532  0.0680082
0.077  -0.083  0.105216  0.0577865
0.079  -0.083  0.0782409  0.0704929
0.081  -0.083  0.0902528  0.0793125
0.083  -0.083  0.170843  0.0898464
0.085  -0.083  0.149301  0.0955764
0.087  -0.083  0.301552  0.197514
0.089  -0.083  0  0
-0.089  -0.081  0  0
-0.087  -0.081  -0.153844  0.192177
-0.085  -0.081  0.0263803  0.0900545
-0.083  -0.081  0.192139  0.115419
-0.081  -0.081  0.251122  0.0915585
-0.079  -0.081  0.153807  0.0770714
-0.077  -0.081  0.132366  0.0716237
-0.075  -0.081  0.233345  0.0705405
-0.073  -0.081  0.0969082  0.0613793
-0.071  -0.081  0.290134  0.0708755
-0.069  -0.081  0.204808  0.0663643
-0.067  -0.081  0.239443  0.0668276
-0.065  -0.081  0.177586  0.061683
-0.063  -0.081  0.0941328  0.0558064
-0.061  -0.081  0.170149  0.0599626
-0.059  -0.081  0.246292  0.0750199
-0.057  -0.081  0.168655  0.0520549
-0.055  -0.081  0.235914  0.0620069
-0.053  -0.081  0.255059  0.0691665
-0.051  -0.081  0.265935  0.0649891
-0.049  -0.081  0.245576  0.0628226
-0.047  -0.081  0.234849  0.0585397
-0.045  -0.081  0.271159  0.0653037
-0.043  -0.081  0.199792  0.0568273
-0.041  -0.081  0.343067  0.0714263
-0.039  -0.081  0.203905  0.0643732
-0.037  -0.081  0.281689  0.0678514
-0.035  -0.081  0.240753  0.0584858
-0.033  -0.081  0.359732  0.0657947
-0.031  -0.081  0.269369  0.0653973
-0.029  -0.081  0.306383  0.0621346
-0.027  -0.081  0.341928  0.0697562
-0.025  -0.081  0.339742  0.06723
-0.023  -0.081  0.36231  0.0762939
-0.021  -0.081  0.310743  0.0703059
-0.019  -0.081  0.282138  0.0669859
-0.017  -0.081  0.478402  0.0743322
-0.015  -0.081  0.270043  0.0636237
-0.013  -0.081  0.206128  0.065104
-0.011  -0.081  0.447578  0.0805123
-0.009  -0.081  0.293399  0.0720232
-0.007  -0.081  0.494518  0.0805643
-0.005  -0.081  0.456188  0.0846542
-0.003  -0.081  0.588977  0.0996598
-0.001  -0.081  0.261492  0.0683973
0.001  -0.081  0.407586  0.0555893
0.003  -0.081  0.448655  0.0848546
0.005  -0.081  0.421337  0.072159
0.007  -0.081  0.475736  0.0842678
0.009  -0.081  0.436155  0.0789451
0.011  -0.081  0.422145  0.0705707
0.013  -0.081  0.334573  0.0644343
0.015  -0.081  0.337742  0.0647305
0.017  -0.081  0.512361  0.0824914
0.019  -0.081  0.426799  0.0758248
0.021  -0.081  0.448562  0.0792794
0.023  -0.081  0.222746  0.0620474
0.025  -0.081  0.288053  0.0584365
0.027  -0.081  0.266318  0.0592642
0.029  -0.081  0.407741  0.0669985
0.031  -0.081  0.382236  0.0735819
0.033  -0.081  0.260058  0.0611407
0.035  -0.081  0.28951  0.0540723
0.037  -0.081  0.34783  0.0675716
0.039  -0.081  0.290398  0.0618808
0.041  -0.081  0.202687  0.0601007
0.043  -0.081  0.176527  0.0506283
0.045  -0.081  0.279548  0.0691184
0.047  -0.081  0.205979  0.0650431
0.049  -0.081  0.287737  0.0595527
0.051  -0.081  0.276303  0.064165
0.053  -0.081  0.369189  0.0723245
0.055  -0.081  0.256213  0.0607837
0.057  -0.081  0.273069  0.0705945
0.059  -0.081  0.225307  0.0620055
0.061  -0.081  0.174696  0.0515416
0.063  -0.081  0.208237  0.062665
0.065  -0.081  0.187307  0.0661802
0.067  -0.081  0.120386  0.0570816
0.069  -0.081  0.162861  0.0606656
0.071  -0.081  0.164549  0.0648663
0.073  -0.081  0.218873  0.0701688
0.075  -0.081  0.112883  0.0776462
0.077  -0.081  0.019765  0.0690223
0.079  -0.081  0.190117  0.0660066
0.081  -0.081  0.203798  0.0965011
0.083  -0.081  0.308588  0.128744
0.085  -0.081  0.255528  0.160008
0.087  -0.081  -0.0403814  0.130846
0.089  -0.081  0  0
-0.089  -0.079  -0.940838  0.940839
-0.087  -0.079  0.118005  0.151625
-0.085  -0.079  -0.0476917  0.096653
-0.083  -0.079  0.270261  0.116008
-0.081  -0.079  0.212322  0.0861817
-0.079  -0.079  0.165971  0.0644688
-0.077  -0.079  0.10511  0.0564892
-0.075  -0.079  0.285079  0.0745979
-0.073  -0.079  0.0836659  0.0631929
-0.071  -0.079  0.115861  0.0669433
-0.069  -0.079  0.248576  0.070125
-0.067  -0.079  0.208474  0.0616909
-0.065  -0.079  0.278414  0.0666756
-0.063  -0.079  0.211074  0.0601817
-0.061  -0.079  0.196679  0.0567359
-0.059  -0.079  0.142794  0.054533
-0.057  -0.079  0.285994  0.0653456
-0.055  -0.079  0.324912  0.0708774
-0.053  -0.079  0.279795  0.0630137
-0.051  -0.079  0.304493  0.0683047
-0.049  -0.079  0.321229  0.0612597
-0.047  -0.079  0.225942  0.0560894
-0.045  -0.079  0.219086  0.0570366
-0.043  -0.079  0.237407  0.0549739
-0.041  -0.079  0.280887  0.0564703
-0.039  -0.079  0.262518  0.0623816
-0.037  -0.079  0.316601  0.0677484
-0.035  -0.079  0.370815  0.0722144
-0.033  -0.079  0.341381  0.07613
-0.031  -0.079  0.372021  0.0678249
-0.029  -0.079  0.300493  0.0593847
-0.027  -0.079  0.325412  0.0616229
-0.025  -0.079  0.411251  0.0777987
-0.023  -0.079  0.3178  0.0725225
-0.021  -0.079  0.540116  0.0817882
-0.019  -0.079  0.319552  0.0671191
-0.017  -0.079  0.36767  0.0700137
-0.015  -0.079  0.283858  0.0668796
-0.013  -0.079  0.499449  0.0852509
-0.011  -0.079  0.484145  0.0838941
-0.009  -0.079  0.478586  0.0748152
-0.007  -0.079  0.427064  0.0796643
-0.005  -0.079  0.460306  0.0771791
-0.003  -0.079  0.326477  0.0662602
-0.001  -0.079  0.477133  0.0904883
0.001  -0.079  0.329885  0.0491967
0.003  -0.079  0.38913  0.0736652
0.005  -0.079  0.420378  0.0768724
0.007  -0.079  0.449174  0.0795724
0.009  -0.079  0.370039  0.0714123
0.011  -0.079  0.35588  0.0642259
0.013  -0.079  0.448299  0.0741885
0.015  -0.079  0.387175  0.0725832
0.017  -0.079  0.491501  0.0777685
0.019  -0.079  0.371534  0.0723495
0.021  -0.079  0.445628  0.0835928
0.023  -0.079  0.331351  0.0688658
0.025  -0.079  0.385409  0.074322
0.027  -0.079  0.284257  0.0672599
0.029  -0.079  0.264917  0.0639457
0.031  -0.079  0.398114  0.0714044
0.033  -0.079  0.359638  0.0716172
0.035  -0.079  0.313336  0.0674938
0.037  -0.079  0.219733  0.0548973
0.039  -0.079  0.172332  0.0591937
0.041  -0.079  0.282943  0.0658884
0.043  -0.079  0.259478  0.0609222
0.045  -0.079  0.441719  0.0831188
0.047  -0.079  0.418581  0.0701287
0.049  -0.079  0.34024  0.0717941
0.051  -0.079  0.251892  0.0586354
0.053  -0.079  0.245014  0.0615295
0.055  -0.079  0.28419  0.067185
0.057  -0.079  0.23535  0.0582939
0.059  -0.079  0.23459  0.0615081
0.061  -0.079  0.201078  0.0605533
0.063  -0.079  0.204422  0.061541
0.065  -0.079  0.283662  0.0660035
0.067  -0.079  0.13918  0.0586104
0.069  -0.079  0.222998  0.0654978
0.071  -0.079  0.235954  0.0666476
0.073  -0.079  0.0974244  0.0673796
0.075  -0.079  -0.0153417  0.0609234
0.077  -0.079  0.221662  0.0733628
0.079  -0.079  0.0622046  0.0466357
0.081  -0.079  0.0358491  0.0602096
0.083  -0.079  0.171804  0.106126
0.085  -0.079  0.204892  0.108604
0.087  -0.079  -0.210124  0.121384
0.089  -0.079  -3.1754e-12  1.72845e-06
-0.089  -0.077  0  0
-0.087  -0.077  -0.0297906  0.102242
-0.085  -0.077  0.146819  0.0849023
-0.083  -0.077  0.286515  0.115494
-0.081  -0.077  0.234389  0.0889418
-0.079  -0.077  0.226753  0.0936622
-0.077  -0.077  0.327244  0.0926841
-0.075  -0.077  0.259904  0.0699613
-0.073  -0.077  0.252888  0.0807551
-0.071  -0.077  0.285168  0.0729882
-0.069  -0.077  0.153115  0.0611358
-0.067  -0.077  0.3152  0.0696657
-0.065  -0.077  0.141985  0.0596196
-0.063  -0.077  0.121066  0.055367
-0.061  -0.077  0.217697  0.0562897
-0.059  -0.077  0.206208  0.055376
-0.057  -0.077  0.148268  0.0533045
-0.055  -0.077  0.265834  0.0631651
-0.053  -0.077  0.276929  0.0714821
-0.051  -0.077  0.270006  0.0643382
-0.049  -0.077  0.28145  0.0683237
-0.047  -0.077  0.311529  0.0646421
-0.045  -0.077  0.309118  0.0626316
-0.043  -0.077  0.24522  0.0670997
-0.041  -0.077  0.332156  0.0626101
-0.039  -0.077  0.359387  0.066224
-0.037  -0.077  0.306256  0.0651051
-0.035  -0.077  0.418683  0.0786804
-0.033  -0.077  0.279517  0.0646399
-0.031  -0.077  0.458238  0.0840587
-0.029  -0.077  0.355291  0.0759357
-0.027  -0.077  0.360145  0.0725724
-0.025  -0.077  0.309239  0.0594934
-0.023  -0.077  0.4667  0.0813634
-0.021  -0.077  0.481236  0.0783751
-0.019  -0.077  0.323852  0.069726
-0.017  -0.077  0.514152  0.0879338
-0.015  -0.077  0.441751  0.0836948
-0.013  -0.077  0.463132  0.0741304
-0.011  -0.077  0.435753  0.0756075
-0.009  -0.077  0.429529  0.0689836
-0.007  -0.077  0.482748  0.082418
-0.005  -0.077  0.411366  0.0726175
-0.003  -0.077  0.258269  0.0666879
-0.001  -0.077  0.59237  0.0952206
0.001  -0.077  0.476186  0.0625329
0.003  -0.077  0.631175  0.100106
0.005  -0.077  0.382661  0.0765609
0.007  -0.077  0.453807  0.0776185
0.009  -0.077  0.479227  0.0809637
0.011  -0.077  0.410042  0.0666605
0.013  -0.077  0.37943  0.0762376
0.015  -0.077  0.460675  0.073717
0.017  -0.077  0.365614  0.0763848
0.019  -0.077  0.348781  0.0730838
0.021  -0.077  0.455518  0.0718206
0.023  -0.077  0.461225  0.0782086
0.025  -0.077  0.393117  0.0677738
0.027  -0.077  0.472297  0.0790261
0.029  -0.077  0.219311  0.0650748
0.031  -0.077  0.358916  0.072454
0.033  -0.077  0.412845  0.07275
0.035  -0.077  0.365759  0.0716087
0.037  -0.077  0.339095  0.0690789
0.039  -0.077  0.39413  0.068194
0.041  -0.077  0.381159  0.0749873
0.043  -0.077  0.28309  0.0703573
0.045  -0.077  0.301764  0.0604188
0.047  -0.077  0.388388  0.0738504
0.049  -0.077  0.289925  0.0666944
0.051  -0.077  0.317426  0.0795091
0.053  -0.077  0.192054  0.0606013
0.055  -0.077  0.240622  0.0652745
0.057  -0.077  0.189938  0.0559084
0.059  -0.077  0.217064  0.0676282
0.061  -0.077  0.246599  0.062766
0.063  -0.077  0.199681  0.0595517
0.065  -0.077  0.152951  0.0533031
0.067  -0.077  0.156002  0.0555677
0.069  -0.077  0.130642  0.0564537
0.071  -0.077  0.227886  0.065042
0.073  -0.077  0.107121  0.0629099
0.075  -0.077  0.187337  0.0688794
0.077  -0.077  0.131933  0.0621108
0.079  -0.077  0.26803  0.0787556
0.081  -0.077  0.190283  0.099868
0.083  -0.077  0.051692  0.0809958
0.085  -0.077  0.400693  0.136896
0.087  -0.077  0.399501  0.199801
0.089  -0.077  4.22598e-12  2.3003e-06
-0.089  -0.075  0  0
-0.087  -0.075  0.118484  0.152571
-0.085  -0.075  0.117117  0.0955616
-0.083  -0.075  0.226553  0.103815
-0.081  -0.075  0.241138  0.0950692
-0.079  -0.075  0.346243  0.0919711
-0.077  -0.075  0.163492  0.0738366
-0.075  -0.075  0.180124  0.0627812
-0.073  -0.075  0.110186  0.0597294
-0.071  -0.075  0.226823  0.0623038
-0.069  -0.075  0.109437  0.062724
-0.067  -0.075  0.259891  0.0700974
-0.065  -0.075  0.301062  0.0667795
-0.063  -0.075  0.203401  0.0602395
-0.061  -0.075  0.281165  0.0633479
-0.059  -0.075  0.230388  0.0585723
-0.057  -0.075  0.249172  0.0626807
-0.055  -0.075  0.253231  0.0530042
-0.053  -0.075  0.236641  0.0532694
-0.051  -0.075  0.30627  0.0698885
-0.049  -0.075  0.37424  0.0692317
-0.047  -0.075  0.409642  0.0717807
-0.045  -0.075  0.236531  0.0657531
-0.043  -0.075  0.339333  0.0685214
-0.041  -0.075  0.405051  0.0697238
-0.039  -0.075  0.363148  0.0675578
-0.037  -0.075  0.367269  0.0682702
-0.035  -0.075  0.300631  0.0649592
-0.033  -0.075  0.339338  0.070474
-0.031  -0.075  0.374663  0.0670713
-0.029  -0.075  0.252198  0.0660315
-0.027  -0.075  0.374442  0.0730012
-0.025  -0.075  0.249455  0.0657989
-0.023  -0.075  0.4735  0.0771947
-0.021  -0.075  0.38012  0.0688269
-0.019  -0.075  0.490241  0.0797755
-0.017  -0.075  0.303776  0.0560662
-0.015  -0.075  0.478638  0.0789528
-0.013  -0.075  0.534314  0.0852505
-0.011  -0.075  0.363078  0.0738456
-0.009  -0.075  0.61318  0.0925921
-0.007  -0.075  0.477338  0.0834085
-0.005  -0.075  0.520516  0.0859352
-0.003  -0.075  0.351215  0.0742088
-0.001  -0.075  0.37225  0.0780326
0.001  -0.075  0.36988  0.0526753
0.003  -0.075  0.474136  0.0860651
0.005  -0.075  0.571919  0.085507
0.007  -0.075  0.479838  0.0763579
0.009  -0.075  0.4931  0.0760612
0.011  -0.075  0.376325  0.0657937
0.013  -0.075  0.379221  0.0735206
0.015  -0.075  0.356026  0.0721429
0.017  -0.075  0.450053  0.0768638
0.019  -0.075  0.585289  0.0875226
0.021  -0.075  0.548522  0.0835352
0.023  -0.075  0.305319  0.0638446
0.025  -0.075  0.309001  0.0677896
0.027  -0.075  0.372291  0.0675468
0.029  -0.075  0.451223  0.0802459
0.031  -0.075  0.380027  0.0669466
0.033  -0.075  0.263873  0.0601189
0.035  -0.075  0.440865  0.0787447
0.037  -0.075  0.396255  0.0823763
0.039  -0.075  0.220259  0.0598933
0.041  -0.075  0.41146  0.0741156
0.043  -0.075  0.328492  0.075247
0.045  -0.075  0.402305  0.0813107
0.047  -0.075  0.238763  0.0648952
0.049  -0.075  0.174125  0.0619733
0.051  -0.075  0.338072  0.0713906
0.053  -0.075  0.350778  0.071619
0.055  -0.075  0.303261  0.0706374
0.057  -0.075  0.196482  0.0591368
0.059  -0.075  0.29297  0.069622
0.061  -0.075  0.247263  0.0574312
0.063  -0.075  0.264225  0.0599383
0.065  -0.075  0.250014  0.0647136
0.067  -0.075  0.28465  0.0632815
0.069  -0.075  0.204057  0.0602052
0.071  -0.075  0.137538  0.0604487
0.073  -0.075  0.036518  0.0561073
0.075  -0.075  0.220992  0.0746622
0.077  -0.075  0.127647  0.0741197
0.079  -0.075  0.265337  0.0887903
0.081  -0.075  0.0450301  0.0665971
0.083  -0.075  -0.0172182  0.0475114
0.085  -0.075  0.237876  0.107963
0.087  -0.075  0.299005  0.196533
0.089  -0.075  4.22417e-12  2.29932e-06
-0.089  -0.073  0  0
-0.087  -0.073  0.294565  0.218795
-0.085  -0.073  0.062527  0.0757997
-0.083  -0.073  0.194678  0.108221
-0.081  -0.073  0.181348  0.103684
-0.079  -0.073  0.292061  0.0907408
-0.077  -0.073  0.241382  0.0826877
-0.075  -0.073  0.235612  0.0834451
-0.073  -0.073  0.255283  0.0712932
-0.071  -0.073  0.177882  0.0618857
-0.069  -0.073  0.284269  0.0630069
-0.067  -0.073  0.270502  0.0700531
-0.065  -0.073  0.306148  0.0720304
-0.063  -0.073  0.161331  0.0622382
-0.061  -0.073  0.22719  0.062744
-0.059  -0.073  0.284365  0.0676279
-0.057  -0.073  0.263431  0.0622812
-0.055  -0.073  0.336809  0.0675558
-0.053  -0.073  0.341895  0.0646142
-0.051  -0.073  0.248623  0.0545203
-0.049  -0.073  0.261762  0.0651031
-0.047  -0.073  0.247763  0.0653077
-0.045  -0.073  0.211196  0.0556755
-0.043  -0.073  0.269832  0.0605772
-0.041  -0.073  0.362091  0.0807502
-0.039  -0.073  0.343097  0.0615126
-0.037  -0.073  0.498853  0.105393
-0.035  -0.073  0.28435  0.0800595
-0.033  -0.073  0.375848  0.0837154
-0.031  -0.073  0.301828  0.0631733
-0.029  -0.073  0.460315  0.076176
-0.027  -0.073  0.578829  0.0918872
-0.025  -0.073  0.565536  0.0820178
-0.023  -0.073  0.377162  0.0701932
-0.021  -0.073  0.442823  0.0831193
-0.019  -0.073  0.317297  0.0745339
-0.017  -0.073  0.512419  0.0784638
-0.015  -0.073  0.439865  0.0755628
-0.013  -0.073  0.617606  0.0935621
-0.011  -0.073  0.601947  0.085357
-0.009  -0.073  0.564713  0.0966622
-0.007  -0.073  0.512903  0.0872946
-0.005  -0.073  0.475269  0.0745508
-0.003  -0.073  0.603059  0.097027
-0.001  -0.073  0.407421  0.0767452
0.001  -0.073  0.555407  0.0710291
0.003  -0.073  0.510393  0.0791529
0.005  -0.073  0.43161  0.0772686
0.007  -0.073  0.522103  0.0766414
0.009  -0.073  0.585138  0.0893735
0.011  -0.073  0.4263  0.0737018
0.013  -0.073  0.503938  0.0785069
0.015  -0.073  0.403963  0.0779112
0.017  -0.073  0.515888  0.0785514
0.019  -0.073  0.455792  0.0845946
0.021  -0.073  0.413218  0.0745666
0.023  -0.073  0.52579  0.10136
0.025  -0.073  0.383781  0.0755595
0.027  -0.073  0.494608  0.0794746
0.029  -0.073  0.408271  0.0783826
0.031  -0.073  0.332137  0.065254
0.033  -0.073  0.381115  0.0752826
0.035  -0.073  0.465197  0.0824637
0.037  -0.073  0.266179  0.0658251
0.039  -0.073  0.422513  0.0735242
0.041  -0.073  0.325854  0.0703578
0.043  -0.073  0.308925  0.0587037
0.045  -0.073  0.335149  0.0637891
0.047  -0.073  0.261558  0.0639278
0.049  -0.073  0.356381  0.0686963
0.051  -0.073  0.310254  0.065149
0.053  -0.073  0.312272  0.0643006
0.055  -0.073  0.187817  0.0634236
0.057  -0.073  0.272054  0.0705425
0.059  -0.073  0.304495  0.0734781
0.061  -0.073  0.276424  0.0609244
0.063  -0.073  0.339527  0.0633747
0.065  -0.073  0.146964  0.0591096
0.067  -0.073  0.191864  0.0618602
0.069  -0.073  0.150519  0.0629229
0.071  -0.073  0.096224  0.0574726
0.073  -0.073  0.111802  0.0502032
0.075  -0.073  0.232036  0.075909
0.077  -0.073  0.180341  0.0703152
0.079  -0.073  0.174849  0.0818534
0.081  -0.073  0.317649  0.108318
0.083  -0.073  0.29318  0.103681
0.085  -0.073  0.21679  0.130401
0.087  -0.073  0.127435  0.177608
0.089  -0.073  -0.939652  0.939654
-0.089  -0.071  -0.939281  0.939282
-0.087  -0.071  0.109871  0.149125
-0.085  -0.071  0.430117  0.169952
-0.083  -0.071  0.051477  0.0705496
-0.081  -0.071  0.371527  0.100907
-0.079  -0.071  0.23963  0.098796
-0.077  -0.071  0.176362  0.0796394
-0.075  -0.071  0.151971  0.071036
-0.073  -0.071  0.213643  0.0702696
-0.071  -0.071  0.316671  0.0711463
-0.069  -0.071  0.261656  0.0690238
-0.067  -0.071  0.228752  0.0589748
-0.065  -0.071  0.303223  0.0697115
-0.063  -0.071  0.35541  0.0682559
-0.061  -0.071  0.335576  0.0697361
-0.059  -0.071  0.259364  0.0665695
-0.057  -0.071  0.176169  0.0555335
-0.055  -0.071  0.357159  0.0726367
-0.053  -0.071  0.260424  0.058565
-0.051  -0.071  0.311057  0.0640163
-0.049  -0.071  0.342771  0.074627
-0.047  -0.071  0.37245  0.0711992
-0.045  -0.071  0.218699  0.0522178
-0.043  -0.071  0.431412  0.0792282
-0.041  -0.071  0.301951  0.0648483
-0.039  -0.071  0.443428  0.0808111
-0.037  -0.071  0.250527  0.0616807
-0.035  -0.071  0.343853  0.0715866
-0.033  -0.071  0.393941  0.0727654
-0.031  -0.071  0.413108  0.0704983
-0.029  -0.071  0.581284  0.0838301
-0.027  -0.071  0.5119  0.0854918
-0.025  -0.071  0.489033  0.0773886
-0.023  -0.071  0.454297  0.0809066
-0.021  -0.071  0.607903  0.0937338
-0.019  -0.071  0.543008  0.0781903
-0.017  -0.071  0.398603  0.0702379
-0.015  -0.071  0.695789  0.0940262
-0.013  -0.071  0.567724  0.0824189
-0.011  -0.071  0.490844  0.0776135
-0.009  -0.071  0.429629  0.0719476
-0.007  -0.071  0.468876  0.0774586
-0.005  -0.071  0.628001  0.0939486
-0.003  -0.071  0.410674  0.0877163
-0.001  -0.071  0.580781  0.0876565
0.001  -0.071  0.549518  0.0679911
0.003  -0.071  0.585541  0.0837782
0.005  -0.071  0.506415  0.0834659
0.007  -0.071  0.491609  0.0794627
0.009  -0.071  0.678568  0.10757
0.011  -0.071  0.44597  0.0702576
0.013  -0.071  0.487152  0.0852191
0.015  -0.071  0.528506  0.0835896
0.017  -0.071  0.545028  0.0844942
0.019  -0.071  0.489752  0.085367
0.021  -0.071  0.521641  0.0795994
0.023  -0.071  0.409171  0.0739164
0.025  -0.071  0.430071  0.0798225
0.027  -0.071  0.466424  0.0833589
0.029  -0.071  0.47124  0.0769831
0.031  -0.071  0.356454  0.0683129
0.033  -0.071  0.411714  0.0779964
0.035  -0.071  0.415203  0.0758743
0.037  -0.071  0.356194  0.0686072
0.039  -0.071  0.474356  0.0756517
0.041  -0.071  0.483793  0.086742
0.043  -0.071  0.215915  0.0577315
0.045  -0.071  0.208046  0.0596224
0.047  -0.071  0.256666  0.065211
0.049  -0.071  0.239774  0.0522555
0.051  -0.071  0.38254  0.0800775
0.053  -0.071  0.277628  0.0672955
0.055  -0.071  0.330455  0.0641704
0.057  -0.071  0.303581  0.0756902
0.059  -0.071  0.202797  0.0633859
0.061  -0.071  0.351258  0.0686864
0.063  -0.071  0.081948  0.056768
0.065  -0.071  0.290456  0.0659635
0.067  -0.071  0.258275  0.0649247
0.069  -0.071  0.214142  0.0651786
0.071  -0.071  0.200448  0.0670819
0.073  -0.071  0.256843  0.0665524
0.075  -0.071  0.120162  0.0601311
0.077  -0.071  0.0897978  0.0702437
0.079  -0.071  0.246416  0.0813539
0.081  -0.071  0.174384  0.0933597
0.083  -0.071  0.209578  0.0957333
0.085  -0.071  0.18317  0.109439
0.087  -0.071  0.0239173  0.115105
0.089  -0.071  1.25055  1.25061
-0.089  -0.069  -0.93892  0.938922
-0.087  -0.069  -0.0710473  0.0710474
-0.085  -0.069  0.107489  0.092818
-0.083  -0.069  0.227083  0.111889
-0.081  -0.069  0.370896  0.101048
-0.079  -0.069  0.211515  0.0758002
-0.077  -0.069  0.136947  0.0654958
-0.075  -0.069  0.239754  0.0773471
-0.073  -0.069  0.167803  0.0652362
-0.071  -0.069  0.245952  0.076893
-0.069  -0.069  0.171977  0.0573504
-0.067  -0.069  0.25458  0.0706159
-0.065  -0.069  0.167336  0.0585134
-0.063  -0.069  0.272945  0.067684
-0.061  -0.069  0.253385  0.0613165
-0.059  -0.069  0.363887  0.0733177
-0.057  -0.069  0.249965  0.0614969
-0.055  -0.069  0.292441  0.0647012
-0.053  -0.069  0.314743  0.0727012
-0.051  -0.069  0.386014  0.0708916
-0.049  -0.069  0.43211  0.0761035
-0.047  -0.069  0.258934  0.0577689
-0.045  -0.069  0.442517  0.0778922
-0.043  -0.069  0.335086  0.0667339
-0.041  -0.069  0.433533  0.0644045
-0.039  -0.069  0.451468  0.0776569
-0.037  -0.069  0.326078  0.0731224
-0.035  -0.069  0.434314  0.0831726
-0.033  -0.069  0.542578  0.0847392
-0.031  -0.069  0.39994  0.0738496
-0.029  -0.069  0.474455  0.0846223
-0.027  -0.069  0.38759  0.0654493
-0.025  -0.069  0.637249  0.104464
-0.023  -0.069  0.522961  0.0879342
-0.021  -0.069  0.647467  0.0932966
-0.019  -0.069  0.599045  0.0856636
-0.017  -0.069  0.553392  0.0862357
-0.015  -0.069  0.432222  0.0723292
-0.013  -0.069  0.506066  0.0885465
-0.011  -0.069  0.627928  0.0864402
-0.009  -0.069  0.369223  0.0732899
-0.007  -0.069  0.594548  0.0887978
-0.005  -0.069  0.638921  0.0898099
-0.003  -0.069  0.631896  0.108859
-0.001  -0.069  0.454145  0.0830427
0.001  -0.069  0.694032  0.076064
0.003  -0.069  0.68591  0.0998132
0.005  -0.069  0.697421  0.0991639
0.007  -0.069  0.678463  0.0910714
0.009  -0.069  0.525502  0.079364
0.011  -0.069  0.501259  0.0778048
0.013  -0.069  0.552863  0.0856985
0.015  -0.069  0.347992  0.0767666
0.017  -0.069  0.55451  0.0738771
0.019  -0.069  0.439475  0.0771735
0.021  -0.069  0.45516  0.0786422
0.023  -0.069  0.410947  0.0708033
0.025  -0.069  0.422851  0.0896856
0.027  -0.069  0.490486  0.0787242
0.029  -0.069  0.47683  0.0800715
0.031  -0.069  0.452598  0.0858643
0.033  -0.069  0.455347  0.0815901
0.035  -0.069  0.551906  0.0901183
0.037  -0.069  0.46283  0.0741168
0.039  -0.069  0.356151  0.0670959
0.041  -0.069  0.393306  0.0730495
0.043  -0.069  0.327533  0.064319
0.045  -0.069  0.406397  0.0762532
0.047  -0.069  0.377725  0.0739175
0.049  -0.069  0.40617  0.0681864
0.051  -0.069  0.367443  0.0685442
0.053  -0.069  0.324127  0.0692151
0.055  -0.069  0.333392  0.0683291
0.057  -0.069  0.309282  0.0774991
0.059  -0.069  0.220488  0.0568957
0.061  -0.069  0.280445  0.0608787
0.063  -0.069  0.227064  0.0558381
0.065  -0.069  0.311061  0.0667039
0.067  -0.069  0.298496  0.064188
0.069  -0.069  0.189843  0.0649766
0.071  -0.069  0.274768  0.0727517
0.073  -0.069  0.127731  0.0615829
0.075  -0.069  0.183742  0.0762073
0.077  -0.069  0.169678  0.0726135
0.079  -0.069  0.246657  0.0849703
0.081  -0.069  0.0194726  0.0758035
0.083  -0.069  0.214413  0.103842
0.085  -0.069  0.138531  0.100855
0.087  -0.069  -0.0677798  0.0677799
0.089  -0.069  0.311143  1.56345
-0.089  -0.067  -0.938572  0.938573
-0.087  -0.067  0.190488  0.134783
-0.085  -0.067  0.0107675  0.123544
-0.083  -0.067  0.262166  0.112286
-0.081  -0.067  0.152931  0.100865
-0.079  -0.067  0.126345  0.0828883
-0.077  -0.067  0.175115  0.0793579
-0.075  -0.067  0.0703332  0.0611396
-0.073  -0.067  0.0139815  0.0463679
-0.071  -0.067  0.310886  0.0731676
-0.069  -0.067  0.314381  0.0782348
-0.067  -0.067  0.317517  0.0724297
-0.065  -0.067  0.130931  0.061652
-0.063  -0.067  0.365502  0.0829008
-0.061  -0.067  0.307568  0.0658707
-0.059  -0.067  0.231376  0.0578221
-0.057  -0.067  0.365409  0.0712051
-0.055  -0.067  0.420572  0.0812449
-0.053  -0.067  0.296725  0.064787
-0.051  -0.067  0.354446  0.067101
-0.049  -0.067  0.445353  0.0768241
-0.047  -0.067  0.365169  0.0661435
-0.045  -0.067  0.473534  0.0844298
-0.043  -0.067  0.343242  0.0721768
-0.041  -0.067  0.437238  0.0732937
-0.039  -0.067  0.57042  0.0867155
-0.037  -0.067  0.541218  0.0919256
-0.035  -0.067  0.476275  0.0820116
-0.033  -0.067  0.579707  0.0899991
-0.031  -0.067  0.434346  0.0771441
-0.029  -0.067  0.45241  0.0715803
-0.027  -0.067  0.440509  0.0780763
-0.025  -0.067  0.619686  0.0834982
-0.023  -0.067  0.682563  0.0934717
-0.021  -0.067  0.607095  0.0968628
-0.019  -0.067  0.824655  0.0988031
-0.017  -0.067  0.526825  0.0868018
-0.015  -0.067  0.498825  0.0911152
-0.013  -0.067  0.601091  0.0990303
-0.011  -0.067  0.731817  0.0909317
-0.009  -0.067  0.475378  0.0813959
-0.007  -0.067  0.749588  0.105627
-0.005  -0.067  0.574482  0.0863936
-0.003  -0.067  0.497065  0.0791094
-0.001  -0.067  0.695543  0.110953
0.001  -0.067  0.763525  0.0810572
0.003  -0.067  0.666233  0.105805
0.005  -0.067  0.501737  0.0844774
0.007  -0.067  0.566621  0.0901124
0.009  -0.067  0.78009  0.106126
0.011  -0.067  0.477316  0.079328
0.013  -0.067  0.692122  0.0925663
0.015  -0.067  0.591267  0.086014
0.017  -0.067  0.619505  0.102571
0.019  -0.067  0.674605  0.0875709
0.021  -0.067  0.571753  0.0852103
0.023  -0.067  0.630051  0.0892219
0.025  -0.067  0.556261  0.0793786
0.027  -0.067  0.462399  0.0742679
0.029  -0.067  0.769504  0.108767
0.031  -0.067  0.384563  0.077102
0.033  -0.067  0.388906  0.0681245
0.035  -0.067  0.570256  0.0867982
0.037  -0.067  0.402393  0.071237
0.039  -0.067  0.33408  0.0685853
0.041  -0.067  0.316353  0.0643006
0.043  -0.067  0.488881  0.0808766
0.045  -0.067  0.31798  0.0549684
0.047  -0.067  0.326234  0.0596078
0.049  -0.067  0.419796  0.0709253
0.051  -0.067  0.362239  0.0748981
0.053  -0.067  0.237888  0.0645659
0.055  -0.067  0.341724  0.0693803
0.057  -0.067  0.291516  0.0632831
0.059  -0.067  0.249753  0.0602389
0.061  -0.067  0.30675  0.0641387
0.063  -0.067  0.298518  0.0673506
0.065  -0.067  0.237732  0.0620073
0.067  -0.067  0.228822  0.060199
0.069  -0.067  0.254295  0.072602
0.071  -0.067  0.249662  0.0710289
0.073  -0.067  0.226529  0.0741379
0.075  -0.067  0.189957  0.0703491
0.077  -0.067  0.255135  0.0730969
0.079  -0.067  0.300304  0.0856602
0.081  -0.067  0.115379  0.0829673
0.083  -0.067  0.258591  0.115594
0.085  -0.067  0.49686  0.16186
0.087  -0.067  0.462773  0.207009
0.089  -0.067  4.21747e-12  2.29567e-06
-0.089  -0.065  1.24913  1.24919
-0.087  -0.065  0.502279  0.231108
-0.085  -0.065  0.17151  0.124056
-0.083  -0.065  0.201048  0.0948288
-0.081  -0.065  0.239062  0.0975182
-0.079  -0.065  0.168281  0.0771325
-0.077  -0.065  0.178799  0.0786261
-0.075  -0.065  0.195681  0.0636849
-0.073  -0.065  0.203768  0.0704181
-0.071  -0.065  0.20882  0.0601885
-0.069  -0.065  0.181318  0.0608806
-0.067  -0.065  0.301779  0.0694936
-0.065  -0.065  0.302897  0.0650993
-0.063  -0.065  0.244945  0.0567581
-0.061  -0.065  0.275606  0.072603
-0.059  -0.065  0.290201  0.0586531
-0.057  -0.065  0.405249  0.0662469
-0.055  -0.065  0.374491  0.0823219
-0.053  -0.065  0.475213  0.0792484
-0.051  -0.065  0.344345  0.0778316
-0.049  -0.065  0.33569  0.0701002
-0.047  -0.065  0.474763  0.0782361
-0.045  -0.065  0.427457  0.07509
-0.043  -0.065  0.419338  0.0788007
-0.041  -0.065  0.533176  0.0854588
-0.039  -0.065  0.496455  0.0879928
-0.037  -0.065  0.395342  0.0673386
-0.035  -0.065  0.599163  0.0970111
-0.033  -0.065  0.387518  0.0620246
-0.031  -0.065  0.613189  0.0956742
-0.029  -0.065  0.554859  0.087041
-0.027  -0.065  0.555681  0.0839397
-0.025  -0.065  0.706793  0.0957856
-0.023  -0.065  0.597534  0.0985318
-0.021  -0.065  0.738336  0.0928018
-0.019  -0.065  0.739597  0.0936129
-0.017  -0.065  0.651456  0.0901818
-0.015  -0.065  0.689024  0.0945349
-0.013  -0.065  0.575973  0.0865067
-0.011  -0.065  0.733103  0.0961069
-0.009  -0.065  0.58733  0.0822602
-0.007  -0.065  0.807612  0.100233
-0.005  -0.065  0.76833  0.100591
-0.003  -0.065  0.666874  0.115933
-0.001  -0.065  0.744725  0.103727
0.001  -0.065  0.68028  0.0724842
0.003  -0.065  0.638191  0.0987936
0.005  -0.065  0.561444  0.0860488
0.007  -0.065  0.929655  0.114449
0.009  -0.065  0.753389  0.0970632
0.011  -0.065  0.827137  0.106919
0.013  -0.065  0.730024  0.106096
0.015  -0.065  0.624191  0.0957733
0.017  -0.065  0.64144  0.097683
0.019  -0.065  0.543341  0.0913824
0.021  -0.065  0.478193  0.0744003
0.023  -0.065  0.549684  0.0873647
0.025  -0.065  0.640997  0.0917692
0.027  -0.065  0.721278  0.0958011
0.029  -0.065  0.457769  0.0840945
0.031  -0.065  0.659874  0.1026
0.033  -0.065  0.600796  0.086871
0.035  -0.065  0.309901  0.0634759
0.037  -0.065  0.370017  0.0696644
0.039  -0.065  0.435588  0.0790129
0.041  -0.065  0.379377  0.0744511
0.043  -0.065  0.423051  0.0840484
0.045  -0.065  0.386157  0.0744126
0.047  -0.065  0.299587  0.0663965
0.049  -0.065  0.403064  0.0761563
0.051  -0.065  0.461632  0.0883868
0.053  -0.065  0.328174  0.0670651
0.055  -0.065  0.344015  0.0675804
0.057  -0.065  0.347706  0.0686663
0.059  -0.065  0.260879  0.0621596
0.061  -0.065  0.204897  0.067307
0.063  -0.065  0.338893  0.0723772
0.065  -0.065  0.188986  0.0518132
0.067  -0.065  0.182493  0.0603434
0.069  -0.065  0.215811  0.0625684
0.071  -0.065  0.193443  0.0658297
0.073  -0.065  0.37759  0.0846895
0.075  -0.065  0.238681  0.072883
0.077  -0.065  0.232426  0.0841675
0.079  -0.065  0.0650287  0.0753185
0.081  -0.065  0.0997177  0.0738732
0.083  -0.065  0.241654  0.10295
0.085  -0.065  -0.0136699  0.0971006
0.087  -0.065  0.113339  0.142109
0.089  -0.065  1.24913  1.24919
-0.089  -0.063  0  0
-0.087  -0.063  0.418467  0.198507
-0.085  -0.063  0.41817  0.160851
-0.083  -0.063  0.346116  0.10553
-0.081  -0.063  0.037888  0.0866506
-0.079  -0.063  0.314595  0.102314
-0.077  -0.063  0.298556  0.0785419
-0.075  -0.063  0.132639  0.069938
-0.073  -0.063  0.132905  0.0638507
-0.071  -0.063  0.0716573  0.0592651
-0.069  -0.063  0.290352  0.0710036
-0.067  -0.063  0.187683  0.0676089
-0.065  -0.063  0.270823  0.0674766
-0.063  -0.063  0.278406  0.0598065
-0.061  -0.063  0.340583  0.0755107
-0.059  -0.063  0.356293  0.0726464
-0.057  -0.063  0.542665  0.0852034
-0.055  -0.063  0.188705  0.0628566
-0.053  -0.063  0.449823  0.0801432
-0.051  -0.063  0.484176  0.0868937
-0.049  -0.063  0.37136  0.0735593
-0.047  -0.063  0.37977  0.0713137
-0.045  -0.063  0.354162  0.0632222
-0.043  -0.063  0.386523  0.0762068
-0.041  -0.063  0.437169  0.0756689
-0.039  -0.063  0.550533  0.0932463
-0.037  -0.063  0.57928  0.0872006
-0.035  -0.063  0.612326  0.0915207
-0.033  -0.063  0.591903  0.0881727
-0.031  -0.063  0.479504  0.0855884
-0.029  -0.063  0.504032  0.0825497
-0.027  -0.063  0.65048  0.0944305
-0.025  -0.063  0.640646  0.0905075
-0.023  -0.063  0.597064  0.086366
-0.021  -0.063  0.716597  0.0978473
-0.019  -0.063  0.59298  0.0858557
-0.017  -0.063  0.634626  0.0851646
-0.015  -0.063  0.644077  0.0864113
-0.013  -0.063  0.694801  0.100771
-0.011  -0.063  0.808574  0.0984762
-0.009  -0.063  0.674863  0.0953789
-0.007  -0.063  0.618823  0.0989357
-0.005  -0.063  0.579205  0.0862928
-0.003  -0.063  0.589875  0.0933682
-0.001  -0.063  0.649709  0.0980041
0.001  -0.063  0.570557  0.0654302
0.003  -0.063  0.75969  0.104713
0.005  -0.063  0.719894  0.0963161
0.007  -0.063  0.740304  0.0985461
0.009  -0.063  0.757648  0.0955083
0.011  -0.063  0.705495  0.0946576
0.013  -0.063  0.784996  0.103723
0.015  -0.063  0.531774  0.0880294
0.017  -0.063  0.66437  0.0972525
0.019  -0.063  0.714945  0.0921927
0.021  -0.063  0.598788  0.0809764
0.023  -0.063  0.666544  0.0976883
0.025  -0.063  0.66405  0.0864713
0.027  -0.063  0.560034  0.0933333
0.029  -0.063  0.368374  0.0691847
0.031  -0.063  0.565031  0.0837917
0.033  -0.063  0.531588  0.0853154
0.035  -0.063  0.460659  0.0790257
0.037  -0.063  0.553696  0.0913714
0.039  -0.063  0.334431  0.0683645
0.041  -0.063  0.49434  0.0828905
0.043  -0.063  0.443345  0.0794104
0.045  -0.063  0.594637  0.0922942
0.047  -0.063  0.387673  0.0677253
0.049  -0.063  0.459353  0.0801471
0.051  -0.063  0.340377  0.0676491
0.053  -0.063  0.322277  0.0777364
0.055  -0.063  0.292752  0.0715066
0.057  -0.063  0.364761  0.0694643
0.059  -0.063  0.372177  0.0724438
0.061  -0.063  0.338832  0.0781707
0.063  -0.063  0.244725  0.0634214
0.065  -0.063  0.309491  0.0730271
0.067  -0.063  0.356771  0.0729133
0.069  -0.063  0.270543  0.0813337
0.071  -0.063  0.361559  0.075621
0.073  -0.063  0.197873  0.0690486
0.075  -0.063  0.209  0.0749475
0.077  -0.063  0.425413  0.0918287
0.079  -0.063  0.264447  0.105809
0.081  -0.063  0.083776  0.0906747
0.083  -0.063  0.216928  0.126268
0.085  -0.063  0.190398  0.127792
0.087  -0.063  0.368952  0.265168
0.089  -0.063  1.24869  1.24875
-0.089  -0.061  1.24827  1.24832
-0.087  -0.061  0.216203  0.182501
-0.085  -0.061  0.0785145  0.0963279
-0.083  -0.061  0.100698  0.09248
-0.081  -0.061  0.0852615  0.0842573
-0.079  -0.061  0.182087  0.0872572
-0.077  -0.061  0.250513  0.0869451
-0.075  -0.061  0.199061  0.076574
-0.073  -0.061  0.350207  0.0813759
-0.071  -0.061  0.267677  0.0798391
-0.069  -0.061  0.259279  0.0634139
-0.067  -0.061  0.225878  0.0659321
-0.065  -0.061  0.344225  0.0705877
-0.063  -0.061  0.35159  0.0632281
-0.061  -0.061  0.235863  0.061229
-0.059  -0.061  0.241277  0.0615941
-0.057  -0.061  0.390203  0.0789774
-0.055  -0.061  0.357835  0.0685375
-0.053  -0.061  0.534835  0.086004
-0.051  -0.061  0.459794  0.0843943
-0.049  -0.061  0.516648  0.0793653
-0.047  -0.061  0.397238  0.0805525
-0.045  -0.061  0.407525  0.0714371
-0.043  -0.061  0.35279  0.072817
-0.041  -0.061  0.38957  0.0784905
-0.039  -0.061  0.566125  0.0815482
-0.037  -0.061  0.581924  0.0901869
-0.035  -0.061  0.549118  0.0890402
-0.033  -0.061  0.511232  0.0823685
-0.031  -0.061  0.535493  0.0758592
-0.029  -0.061  0.515284  0.0777948
-0.027  -0.061  0.556581  0.0817511
-0.025  -0.061  0.494183  0.083253
-0.023  -0.061  0.714568  0.0899742
-0.021  -0.061  0.749988  0.0926766
-0.019  -0.061  0.670797  0.0976396
-0.017  -0.061  0.747617  0.0963319
-0.015  -0.061  0.692836  0.0935898
-0.013  -0.061  0.679588  0.0831058
-0.011  -0.061  0.876513  0.108293
-0.009  -0.061  0.59049  0.090765
-0.007  -0.061  0.833715  0.10171
-0.005  -0.061  0.913722  0.10662
-0.003  -0.061  0.730936  0.108626
-0.001  -0.061  0.763393  0.106969
0.001  -0.061  0.81286  0.0832195
0.003  -0.061  0.977378  0.123287
0.005  -0.061  0.804597  0.0929503
0.007  -0.061  0.792609  0.103233
0.009  -0.061  0.816422  0.10088
0.011  -0.061  0.805636  0.104203
0.013  -0.061  0.59175  0.0899241
0.015  -0.061  0.666357  0.0880487
0.017  -0.061  0.759076  0.0934302
0.019  -0.061  0.77307  0.0955969
0.021  -0.061  0.772683  0.104679
0.023  -0.061  0.585491  0.0889317
0.025  -0.061  0.420483  0.0717645
0.027  -0.061  0.653083  0.0933759
0.029  -0.061  0.606607  0.0859539
0.031  -0.061  0.698279  0.0909675
0.033  -0.061  0.665063  0.109045
0.035  -0.061  0.542841  0.0995495
0.037  -0.061  0.532424  0.0821309
0.039  -0.061  0.584124  0.0818338
0.041  -0.061  0.468736  0.0896755
0.043  -0.061  0.341237  0.0768431
0.045  -0.061  0.426572  0.0671671
0.047  -0.061  0.406419  0.0766889
0.049  -0.061  0.312406  0.0696733
0.051  -0.061  0.433612  0.0825491
0.053  -0.061  0.316382  0.0645254
0.055  -0.061  0.435171  0.0768076
0.057  -0.061  0.257147  0.06166
0.059  -0.061  0.360817  0.0693663
0.061  -0.061  0.343147  0.072498
0.063  -0.061  0.393206  0.0778292
0.065  -0.061  0.211303  0.0549286
0.067  -0.061  0.165824  0.0619908
0.069  -0.061  0.284661  0.0672099
0.071  -0.061  0.38825  0.0834322
0.073  -0.061  0.123119  0.0747977
0.075  -0.061  0.142951  0.0634596
0.077  -0.061  0.293566  0.0916016
0.079  -0.061  0.281959  0.0862688
0.081  -0.061  0.194034  0.103532
0.083  -0.061  0.158622  0.102083
0.085  -0.061  0.201544  0.111427
0.087  -0.061  -0.191314  0.166241
0.089  -0.061  1.50721  1.37172
-0.089  -0.059  0  0
-0.087  -0.059  0.282176  0.163019
-0.085  -0.059  0.297543  0.121754
-0.083  -0.059  0.211557  0.093122
-0.081  -0.059  0.29378  0.118274
-0.079  -0.059  0.224134  0.0668376
-0.077  -0.059  0.141756  0.0636314
-0.075  -0.059  0.28872  0.074874
-0.073  -0.059  0.233058  0.0660674
-0.071  -0.059  0.26027  0.0656083
-0.069  -0.059  0.331353  0.0715496
-0.067  -0.059  0.263161  0.0688494
-0.065  -0.059  0.367943  0.0709922
-0.063  -0.059  0.464891  0.0781022
-0.061  -0.059  0.274818  0.064827
-0.059  -0.059  0.384099  0.0745582
-0.057  -0.059  0.449288  0.0811681
-0.055  -0.059  0.543113  0.0781592
-0.053  -0.059  0.368216  0.0788202
-0.051  -0.059  0.498741  0.0861093
-0.049  -0.059  0.353828  0.0732136
-0.047  -0.059  0.582292  0.0852376
-0.045  -0.059  0.472882  0.0751424
-0.043  -0.059  0.547664  0.0864509
-0.041  -0.059  0.554896  0.0821027
-0.039  -0.059  0.625907  0.0958538
-0.037  -0.059  0.492778  0.0764332
-0.035  -0.059  0.476078  0.0744115
-0.033  -0.059  0.59759  0.0940489
-0.031  -0.059  0.577448  0.0828725
-0.029  -0.059  0.727785  0.0962806
-0.027  -0.059  0.788548  0.101891
-0.025  -0.059  0.612981  0.0944849
-0.023  -0.059  0.741283  0.103001
-0.021  -0.059  0.795902  0.0994852
-0.019  -0.059  0.845244  0.104567
-0.017  -0.059  0.67645  0.0895334
-0.015  -0.059  0.80549  0.0980435
-0.013  -0.059  0.933839  0.108305
-0.011  -0.059  0.952652  0.10795
-0.009  -0.059  0.959882  0.107671
-0.007  -0.059  0.829695  0.095821
-0.005  -0.059  0.855886  0.106637
-0.003  -0.059  0.812135  0.108589
-0.001  -0.059  0.89893  0.107779
0.001  -0.059  0.887564  0.0809381
0.003  -0.059  0.90652  0.118184
0.005  -0.059  0.884172  0.105515
0.007  -0.059  0.81165  0.096954
0.009  -0.059  0.978867  0.105711
0.011  -0.059  0.740287  0.0893684
0.013  -0.059  0.856879  0.103246
0.015  -0.059  0.945425  0.115997
0.017  -0.059  0.716384  0.0916432
0.019  -0.059  0.802384  0.101185
0.021  -0.059  0.615576  0.0857979
0.023  -0.059  0.896369  0.114133
0.025  -0.059  0.731428  0.100209
0.027  -0.059  0.828135  0.0984291
0.029  -0.059  0.427558  0.0778649
0.031  -0.059  0.49127  0.0852501
0.033  -0.059  0.580453  0.0851923
0.035  -0.059  0.609834  0.0853307
0.037  -0.059  0.541455  0.0771259
0.039  -0.059  0.443161  0.0781904
0.041  -0.059  0.439782  0.0746736
0.043  -0.059  0.551489  0.0892731
0.045  -0.059  0.470503  0.0778053
0.047  -0.059  0.499749  0.090899
0.049  -0.059  0.452521  0.0761618
0.051  -0.059  0.280844  0.0705599
0.053  -0.059  0.51083  0.0809304
0.055  -0.059  0.521138  0.0806902
0.057  -0.059  0.412324  0.0652272
0.059  -0.059  0.388416  0.067806
0.061  -0.059  0.272631  0.0674416
0.063  -0.059  0.193616  0.0599396
0.065  -0.059  0.178846  0.0638703
0.067  -0.059  0.374398  0.0751116
0.069  -0.059  0.366124  0.076399
0.071  -0.059  0.185083  0.0653321
0.073  -0.059  0.290728  0.0800115
0.075  -0.059  0.241796  0.0860675
0.077  -0.059  0.222582  0.0715803
0.079  -0.059  0.24816  0.082575
0.081  -0.059  0.132326  0.0756315
0.083  -0.059  0.335839  0.111421
0.085  -0.059  0.197204  0.109292
0.087  -0.059  0.0956434  0.0956474
0.089  -0.059  0  0
-0.089  -0.057  0  0
-0.087  -0.057  -0.0382742  0.179437
-0.085  -0.057  0.120229  0.112868
-0.083  -0.057  0.202319  0.126448
-0.081  -0.057  0.151317  0.101299
-0.079  -0.057  0.276928  0.0873081
-0.077  -0.057  0.228222  0.0699251
-0.075  -0.057  0.144757  0.0732996
-0.073  -0.057  0.0946844  0.0614664
-0.071  -0.057  0.369792  0.0750533
-0.069  -0.057  0.323277  0.0648331
-0.067  -0.057  0.28215  0.0701438
-0.065  -0.057  0.280346  0.0747278
-0.063  -0.057  0.350341  0.0679422
-0.061  -0.057  0.289412  0.0633527
-0.059  -0.057  0.484872  0.081342
-0.057  -0.057  0.473141  0.0862275
-0.055  -0.057  0.490587  0.0831033
-0.053  -0.057  0.450532  0.0791024
-0.051  -0.057  0.49365  0.0776486
-0.049  -0.057  0.363478  0.0769355
-0.047  -0.057  0.528952  0.0985922
-0.045  -0.057  0.475699  0.0814711
-0.043  -0.057  0.587553  0.0831058
-0.041  -0.057  0.608438  0.0881836
-0.039  -0.057  0.569343  0.080584
-0.037  -0.057  0.66056  0.0929967
-0.035  -0.057  0.616426  0.0928215
-0.033  -0.057  0.716628  0.105835
-0.031  -0.057  0.758121  0.0908343
-0.029  -0.057  0.692167  0.0929843
-0.027  -0.057  0.681547  0.0923126
-0.025  -0.057  0.767613  0.0969509
-0.023  -0.057  0.836122  0.0984007
-0.021  -0.057  0.725968  0.0962631
-0.019  -0.057  0.775119  0.0902844
-0.017  -0.057  0.792035  0.0956779
-0.015  -0.057  0.917596  0.111945
-0.013  -0.057  0.836338  0.115986
-0.011  -0.057  0.758995  0.0918112
-0.009  -0.057  0.757294  0.0985886
-0.007  -0.057  0.98214  0.109495
-0.005  -0.057  0.923276  0.10257
-0.003  -0.057  0.982942  0.120192
-0.001  -0.057  1.06546  0.125071
0.001  -0.057  1.00562  0.0851323
0.003  -0.057  1.01519  0.122429
0.005  -0.057  1.03123  0.113233
0.007  -0.057  1.04325  0.117599
0.009  -0.057  0.989718  0.109614
0.011  -0.057  0.890138  0.105968
0.013  -0.057  0.763909  0.106882
0.015  -0.057  0.865537  0.0990394
0.017  -0.057  0.887382  0.107047
0.019  -0.057  0.935047  0.106906
0.021  -0.057  0.811408  0.0978485
0.023  -0.057  0.812965  0.100632
0.025  -0.057  0.794686  0.103129
0.027  -0.057  0.882048  0.105306
0.029  -0.057  0.791783  0.102215
0.031  -0.057  0.584964  0.085545
0.033  -0.057  0.694614  0.092114
0.035  -0.057  0.644307  0.0911814
0.037  -0.057  0.470397  0.0768613
0.039  -0.057  0.622335  0.0853615
0.041  -0.057  0.529801  0.0791944
0.043  -0.057  0.490226  0.0772082
0.045  -0.057  0.528604  0.0899405
0.047  -0.057  0.488841  0.0810509
0.049  -0.057  0.471763  0.0833075
0.051  -0.057  0.474969  0.0764392
0.053  -0.057  0.359409  0.0744422
0.055  -0.057  0.398107  0.0809951
0.057  -0.057  0.372684  0.0822384
0.059  -0.057  0.275165  0.0625266
0.061  -0.057  0.330402  0.0747433
0.063  -0.057  0.35964  0.0734955
0.065  -0.057  0.459741  0.0805118
0.067  -0.057  0.347838  0.0715256
0.069  -0.057  0.404193  0.0853853
0.071  -0.057  0.240275  0.0639861
0.073  -0.057  0.29295  0.0780099
0.075  -0.057  0.161542  0.0770921
0.077  -0.057  0.201572  0.0848639
0.079  -0.057  0.188652  0.0857033
0.081  -0.057  0.33962  0.111959
0.083  -0.057  0.23712  0.109198
0.085  -0.057  0.160646  0.103273
0.087  -0.057  0.684828  0.275879
0.089  -0.057  4.21029e-12  2.29176e-06
-0.089  -0.055  0  0
-0.087  -0.055  0.08883  0.221273
-0.085  -0.055  0.0973127  0.118528
-0.083  -0.055  0.309169  0.1106
-0.081  -0.055  0.255186  0.110138
-0.079  -0.055  0.311573  0.0924322
-0.077  -0.055  0.136045  0.0821547
-0.075  -0.055  0.111566  0.0684249
-0.073  -0.055  0.286928  0.0728146
-0.071  -0.055  0.2256  0.0659222
-0.069  -0.055  0.258133  0.072929
-0.067  -0.055  0.355154  0.0730356
-0.065  -0.055  0.40295  0.0742733
-0.063  -0.055  0.305532  0.069802
-0.061  -0.055  0.465112  0.0820905
-0.059  -0.055  0.402991  0.0695365
-0.057  -0.055  0.534083  0.077283
-0.055  -0.055  0.371962  0.0699528
-0.053  -0.055  0.498726  0.0843662
-0.051  -0.055  0.504147  0.0757108
-0.049  -0.055  0.43924  0.0755715
-0.047  -0.055  0.609102  0.0856319
-0.045  -0.055  0.563415  0.0809623
-0.043  -0.055  0.531182  0.079237
-0.041  -0.055  0.475824  0.0889718
-0.039  -0.055  0.630225  0.0929759
-0.037  -0.055  0.709375  0.0942556
-0.035  -0.055  0.695686  0.101209
-0.033  -0.055  0.658969  0.0940968
-0.031  -0.055  0.675586  0.0854188
-0.029  -0.055  0.623335  0.0884637
-0.027  -0.055  0.851552  0.108561
-0.025  -0.055  0.73427  0.091402
-0.023  -0.055  0.790763  0.0950833
-0.021  -0.055  0.83093  0.0954322
-0.019  -0.055  1.00634  0.111616
-0.017  -0.055  0.914865  0.110086
-0.015  -0.055  0.943468  0.118637
-0.013  -0.055  1.27636  0.122534
-0.011  -0.055  1.03774  0.112826
-0.009  -0.055  0.928085  0.10428
-0.007  -0.055  0.822654  0.0961481
-0.005  -0.055  1.09914  0.11177
-0.003  -0.055  0.888153  0.116409
-0.001  -0.055  1.05322  0.125681
0.001  -0.055  0.933162  0.0810626
0.003  -0.055  1.01766  0.120578
0.005  -0.055  0.9533  0.106429
0.007  -0.055  0.905694  0.106879
0.009  -0.055  1.05496  0.124083
0.011  -0.055  1.05878  0.124161
0.013  -0.055  0.968128  0.10955
0.015  -0.055  1.02784  0.111424
0.017  -0.055  0.890641  0.103054
0.019  -0.055  0.739186  0.0930558
0.021  -0.055  0.776553  0.0979994
0.023  -0.055  0.76092  0.0985631
0.025  -0.055  0.969133  0.1139
0.027  -0.055  0.878098  0.101453
0.029  -0.055  0.680683  0.0998909
0.031  -0.055  0.695215  0.0932298
0.033  -0.055  0.669831  0.0904097
0.035  -0.055  0.653868  0.0981984
0.037  -0.055  0.62193  0.0810773
0.039  -0.055  0.639743  0.0901435
0.041  -0.055  0.498725  0.0788759
0.043  -0.055  0.539021  0.0763627
0.045  -0.055  0.65237  0.0900763
0.047  -0.055  0.504166  0.0789625
0.049  -0.055  0.523485  0.0855919
0.051  -0.055  0.488856  0.0788005
0.053  -0.055  0.373921  0.0640673
0.055  -0.055  0.308272  0.0659634
0.057  -0.055  0.348005  0.0640501
0.059  -0.055  0.413368  0.0763199
0.061  -0.055  0.271547  0.0643797
0.063  -0.055  0.375911  0.081877
0.065  -0.055  0.346683  0.0705209
0.067  -0.055  0.3741  0.0724403
0.069  -0.055  0.415805  0.0803458
0.071  -0.055  0.229333  0.0666722
0.073  -0.055  0.360269  0.0781412
0.075  -0.055  0.24791  0.0764843
0.077  -0.055  0.191248  0.0725394
0.079  -0.055  0.174895  0.0696743
0.081  -0.055  0.120896  0.0810105
0.083  -0.055  0.348498  0.133257
0.085  -0.055  0.250282  0.14247
0.087  -0.055  0.434816  0.238794
0.089  -0.055  0  0
-0.089  -0.053  1.24672  1.24678
-0.087  -0.053  0.0251843  0.122846
-0.085  -0.053  0.188052  0.105348
-0.083  -0.053  0.262128  0.123702
-0.081  -0.053  0.372212  0.114878
-0.079  -0.053  0.281062  0.0865688
-0.077  -0.053  0.351956  0.0928456
-0.075  -0.053  0.346836  0.0781608
-0.073  -0.053  0.205141  0.0786846
-0.071  -0.053  0.297956  0.0785363
-0.069  -0.053  0.443397  0.0804844
-0.067  -0.053  0.27596  0.0747393
-0.065  -0.053  0.2776  0.0797377
-0.063  -0.053  0.408412  0.0715182
-0.061  -0.053  0.393537  0.0716581
-0.059  -0.053  0.402822  0.0708193
-0.057  -0.053  0.533868  0.0813128
-0.055  -0.053  0.607167  0.0848716
-0.053  -0.053  0.473296  0.0722555
-0.051  -0.053  0.457729  0.07546
-0.049  -0.053  0.489316  0.0801432
-0.047  -0.053  0.693795  0.1009
-0.045  -0.053  0.728655  0.0943738
-0.043  -0.053  0.511909  0.0858192
-0.041  -0.053  0.637934  0.093965
-0.039  -0.053  0.569716  0.0875264
-0.037  -0.053  0.698665  0.08625
-0.035  -0.053  0.820375  0.100132
-0.033  -0.053  0.779903  0.0929669
-0.031  -0.053  0.746379  0.0905295
-0.029  -0.053  0.855384  0.0988825
-0.027  -0.053  0.824222  0.102374
-0.025  -0.053  0.903944  0.107014
-0.023  -0.053  0.805911  0.101121
-0.021  -0.053  0.776939  0.101843
-0.019  -0.053  0.835098  0.0977712
-0.017  -0.053  0.801073  0.100096
-0.015  -0.053  1.00723  0.120611
-0.013  -0.053  1.23167  0.12254
-0.011  -0.053  1.04102  0.114207
-0.009  -0.053  1.12678  0.121111
-0.007  -0.053  1.20612  0.125292
-0.005  -0.053  0.988474  0.100867
-0.003  -0.053  1.30912  0.143062
-0.001  -0.053  1.07604  0.124246
0.001  -0.053  0.967005  0.0829609
0.003  -0.053  1.10472  0.12307
0.005  -0.053  1.14682  0.122362
0.007  -0.053  1.03075  0.107891
0.009  -0.053  1.04827  0.110493
0.011  -0.053  0.878707  0.111965
0.013  -0.053  1.05898  0.127281
0.015  -0.053  1.01344  0.104133
0.017  -0.053  1.03329  0.111259
0.019  -0.053  0.937189  0.107977
0.021  -0.053  0.794748  0.0950453
0.023  -0.053  0.999958  0.110966
0.025  -0.053  0.807816  0.0985657
0.027  -0.053  0.899398  0.103581
0.029  -0.053  1.02448  0.119532
0.031  -0.053  0.749097  0.100085
0.033  -0.053  0.759211  0.0964261
0.035  -0.053  0.762951  0.112137
0.037  -0.053  0.752271  0.0983548
0.039  -0.053  0.691744  0.097126
0.041  -0.053  0.562861  0.0791759
0.043  -0.053  0.61329  0.0911961
0.045  -0.053  0.647457  0.0913079
0.047  -0.053  0.491688  0.0835518
0.049  -0.053  0.429424  0.0725815
0.051  -0.053  0.583707  0.0920474
0.053  -0.053  0.547928  0.089333
0.055  -0.053  0.524288  0.0835696
0.057  -0.053  0.47479  0.0773671
0.059  -0.053  0.345217  0.0739474
0.061  -0.053  0.316867  0.0628673
0.063  -0.053  0.378779  0.0734904
0.065  -0.053  0.344499  0.0737167
0.067  -0.053  0.318808  0.0703903
0.069  -0.053  0.256143  0.0649742
0.071  -0.053  0.305399  0.0683484
0.073  -0.053  0.261617  0.0706529
0.075  -0.053  0.124596  0.0651531
0.077  -0.053  0.144813  0.0767901
0.079  -0.053  0.330468  0.0841095
0.081  -0.053  0.159947  0.0959498
0.083  -0.053  0.147201  0.0979849
0.085  -0.053  0.238371  0.148483
0.087  -0.053  0.330197  0.23452
0.089  -0.053  0.310266  1.5593
-0.089  -0.051  0  0
-0.087  -0.051  0.035559  0.111978
-0.085  -0.051  0.315795  0.145626
-0.083  -0.051  0.206045  0.103413
-0.081  -0.051  0.300496  0.108794
-0.079  -0.051  0.371248  0.0933871
-0.077  -0.051  0.453578  0.107816
-0.075  -0.051  0.215147  0.0759324
-0.073  -0.051  0.326341  0.0768205
-0.071  -0.051  0.242288  0.0714241
-0.069  -0.051  0.229347  0.0676399
-0.067  -0.051  0.343664  0.0754062
-0.065  -0.051  0.34479  0.0708513
-0.063  -0.051  0.406216  0.0780994
-0.061  -0.051  0.465639  0.0756913
-0.059  -0.051  0.519936  0.0803269
-0.057  -0.051  0.486453  0.0821641
-0.055  -0.051  0.465962  0.0761517
-0.053  -0.051  0.503486  0.0847556
-0.051  -0.051  0.540704  0.0877138
-0.049  -0.051  0.419648  0.0727654
-0.047  -0.051  0.652127  0.0889662
-0.045  -0.051  0.689634  0.0935275
-0.043  -0.051  0.603493  0.0843442
-0.041  -0.051  0.690704  0.090516
-0.039  -0.051  0.578056  0.0876759
-0.037  -0.051  0.734962  0.0942172
-0.035  -0.051  0.88549  0.107758
-0.033  -0.051  0.937902  0.108839
-0.031  -0.051  0.83517  0.103359
-0.029  -0.051  0.847775  0.103105
-0.027  -0.051  0.95326  0.10695
-0.025  -0.051  0.829103  0.101205
-0.023  -0.051  1.0864  0.122802
-0.021  -0.051  0.946417  0.107279
-0.019  -0.051  1.00896  0.10533
-0.017  -0.051  1.09424  0.12314
-0.015  -0.051  1.11802  0.11335
-0.013  -0.051  1.17433  0.128676
-0.011  -0.051  1.26835  0.130045
-0.009  -0.051  1.06632  0.110725
-0.007  -0.051  1.15754  0.128826
-0.005  -0.051  1.07083  0.122808
-0.003  -0.051  1.06404  0.123685
-0.001  -0.051  1.37507  0.13623
0.001  -0.051  1.08133  0.0901017
0.003  -0.051  1.31665  0.130951
0.005  -0.051  1.27895  0.125487
0.007  -0.051  1.11798  0.116331
0.009  -0.051  1.26763  0.120754
0.011  -0.051  1.4391  0.137982
0.013  -0.051  1.06756  0.112163
0.015  -0.051  0.991427  0.102707
0.017  -0.051  0.899226  0.100261
0.019  -0.051  1.05965  0.114539
0.021  -0.051  0.770579  0.0936668
0.023  -0.051  0.891991  0.101218
0.025  -0.051  0.838249  0.105463
0.027  -0.051  0.948904  0.108131
0.029  -0.051  0.929395  0.11425
0.031  -0.051  0.575677  0.082827
0.033  -0.051  0.88484  0.104961
0.035  -0.051  0.768774  0.0986538
0.037  -0.051  0.484056  0.0834787
0.039  -0.051  0.55604  0.0850344
0.041  -0.051  0.80339  0.0941824
0.043  -0.051  0.625894  0.097482
0.045  -0.051  0.613564  0.0894228
0.047  -0.051  0.44054  0.0777812
0.049  -0.051  0.528633  0.0868787
0.051  -0.051  0.524637  0.0851271
0.053  -0.051  0.581733  0.0965679
0.055  -0.051  0.477537  0.077797
0.057  -0.051  0.348375  0.0638623
0.059  -0.051  0.353946  0.0641182
0.061  -0.051  0.333422  0.0749518
0.063  -0.051  0.344496  0.0709719
0.065  -0.051  0.413489  0.082596
0.067  -0.051  0.383142  0.0814049
0.069  -0.051  0.323854  0.0768925
0.071  -0.051  0.387811  0.0763347
0.073  -0.051  0.375618  0.0794545
0.075  -0.051  0.397876  0.0942652
0.077  -0.051  0.247238  0.0847682
0.079  -0.051  0.333358  0.11059
0.081  -0.051  0.330204  0.106546
0.083  -0.051  0.213627  0.108501
0.085  -0.051  0.380132  0.13463
0.087  -0.051  0.215576  0.180335
0.089  -0.051  0.425203  0.727996
-0.089  -0.049  0  0
-0.087  -0.049  0.0191923  0.116104
-0.085  -0.049  0.013692  0.118509
-0.083  -0.049  0.168271  0.0885092
-0.081  -0.049  0.175738  0.0976178
-0.079  -0.049  0.282415  0.0988791
-0.077  -0.049  0.199318  0.0871511
-0.075  -0.049  0.249004  0.0787857
-0.073  -0.049  0.378074  0.0838071
-0.071  -0.049  0.354516  0.0804815
-0.069  -0.049  0.334243  0.0847869
-0.067  -0.049  0.369684  0.078099
-0.065  -0.049  0.290073  0.0704827
-0.063  -0.049  0.530934  0.0856817
-0.061  -0.049  0.327348  0.0708459
-0.059  -0.049  0.49747  0.0792078
-0.057  -0.049  0.457973  0.0730061
-0.055  -0.049  0.438107  0.0859946
-0.053  -0.049  0.618186  0.0911003
-0.051  -0.049  0.395374  0.0770309
-0.049  -0.049  0.383875  0.0721993
-0.047  -0.049  0.558723  0.0881205
-0.045  -0.049  0.729014  0.0923883
-0.043  -0.049  0.868025  0.103863
-0.041  -0.049  0.762337  0.0982795
-0.039  -0.049  0.508053  0.081516
-0.037  -0.049  0.881126  0.109359
-0.035  -0.049  0.832946  0.100411
-0.033  -0.049  0.657136  0.0834278
-0.031  -0.049  1.17605  0.118512
-0.029  -0.049  0.902522  0.104992
-0.027  -0.049  1.10205  0.113255
-0.025  -0.049  0.995165  0.106652
-0.023  -0.049  1.12626  0.110482
-0.021  -0.049  1.28654  0.127761
-0.019  -0.049  1.0802  0.116917
-0.017  -0.049  1.04984  0.113178
-0.015  -0.049  1.20368  0.112538
-0.013  -0.049  1.404  0.134743
-0.011  -0.049  1.40613  0.131029
-0.009  -0.049  1.42697  0.136598
-0.007  -0.049  1.32854  0.125787
-0.005  -0.049  1.29957  0.118791
-0.003  -0.049  1.17609  0.120107
-0.001  -0.049  1.34144  0.140137
0.001  -0.049  1.34224  0.100736
0.003  -0.049  1.24749  0.127334
0.005  -0.049  1.37395  0.124761
0.007  -0.049  1.48558  0.136899
0.009  -0.049  1.16256  0.11149
0.011  -0.049  1.21003  0.12289
0.013  -0.049  0.993327  0.106372
0.015  -0.049  1.01394  0.110042
0.017  -0.049  1.32673  0.127001
0.019  -0.049  1.12637  0.122164
0.021  -0.049  1.08116  0.11057
0.023  -0.049  1.08076  0.112799
0.025  -0.049  0.993502  0.104555
0.027  -0.049  0.900233  0.105379
0.029  -0.049  0.903872  0.099267
0.031  -0.049  0.953666  0.112211
0.033  -0.049  0.917937  0.107435
0.035  -0.049  0.891561  0.107762
0.037  -0.049  0.734674  0.0912823
0.039  -0.049  0.778634  0.0956556
0.041  -0.049  0.633875  0.0896352
0.043  -0.049  0.618057  0.0874613
0.045  -0.049  0.595555  0.0795429
0.047  -0.049  0.517592  0.0771573
0.049  -0.049  0.493904  0.084497
0.051  -0.049  0.539593  0.0772343
0.053  -0.049  0.492067  0.0820149
0.055  -0.049  0.439966  0.0799943
0.057  -0.049  0.487035  0.080346
0.059  -0.049  0.420739  0.0775899
0.061  -0.049  0.399904  0.0751526
0.063  -0.049  0.269742  0.0728211
0.065  -0.049  0.311298  0.0717849
0.067  -0.049  0.2924  0.066208
0.069  -0.049  0.373414  0.0813953
0.071  -0.049  0.465388  0.0878307
0.073  -0.049  0.461148  0.0882354
0.075  -0.049  0.252018  0.0860447
0.077  -0.049  0.146292  0.0722921
0.079  -0.049  0.158159  0.0761098
0.081  -0.049  0.166253  0.081168
0.083  -0.049  0.216246  0.108398
0.085  -0.049  0.159657  0.113118
0.087  -0.049  0.392308  0.246707
0.089  -0.049  0  0
-0.089  -0.047  -3.15893e-12  1.71948e-06
-0.087  -0.047  -0.0254511  0.162721
-0.085  -0.047  -0.0527872  0.0936202
-0.083  -0.047  0.464151  0.147082
-0.081  -0.047  0.303347  0.0989853
-0.079  -0.047  0.103939  0.0753622
-0.077  -0.047  0.16775  0.0675064
-0.075  -0.047  0.215296  0.0780782
-0.073  -0.047  0.248607  0.0723106
-0.071  -0.047  0.448643  0.0884891
-0.069  -0.047  0.497565  0.08897
-0.067  -0.047  0.22275  0.0742696
-0.065  -0.047  0.247675  0.0675031
-0.063  -0.047  0.44869  0.0731224
-0.061  -0.047  0.359773  0.0794293
-0.059  -0.047  0.399505  0.0767055
-0.057  -0.047  0.43388  0.0795735
-0.055  -0.047  0.74509  0.09781
-0.053  -0.047  0.569393  0.0869127
-0.051  -0.047  0.530801  0.0872139
-0.049  -0.047  0.699447  0.0914622
-0.047  -0.047  0.600799  0.0899672
-0.045  -0.047  0.679559  0.0904222
-0.043  -0.047  0.741445  0.0929137
-0.041  -0.047  0.858111  0.0996484
-0.039  -0.047  0.734092  0.100892
-0.037  -0.047  1.03757  0.11481
-0.035  -0.047  0.785144  0.103107
-0.033  -0.047  0.849727  0.101807
-0.031  -0.047  1.06222  0.12096
-0.029  -0.047  1.01809  0.10913
-0.027  -0.047  1.05431  0.109996
-0.025  -0.047  1.05066  0.111552
-0.023  -0.047  1.31963  0.121135
-0.021  -0.047  1.32421  0.129284
-0.019  -0.047  1.31378  0.127994
-0.017  -0.047  1.35265  0.123041
-0.015  -0.047  1.49262  0.142763
-0.013  -0.047  1.26883  0.12453
-0.011  -0.047  1.37388  0.126794
-0.009  -0.047  1.28963  0.123597
-0.007  -0.047  1.3157  0.128945
-0.005  -0.047  1.71152  0.149167
-0.003  -0.047  1.42532  0.148694
-0.001  -0.047  1.36552  0.148938
0.001  -0.047  1.46058  0.106146
0.003  -0.047  1.7336  0.16431
0.005  -0.047  1.6371  0.149622
0.007  -0.047  1.44358  0.129536
0.009  -0.047  1.55581  0.142668
0.011  -0.047  1.52859  0.131149
0.013  -0.047  1.38018  0.124597
0.015  -0.047  1.31831  0.123405
0.017  -0.047  1.60173  0.138641
0.019  -0.047  1.15206  0.113719
0.021  -0.047  1.08091  0.116816
0.023  -0.047  1.27228  0.125448
0.025  -0.047  1.24028  0.12411
0.027  -0.047  0.850203  0.101631
0.029  -0.047  0.809748  0.0949046
0.031  -0.047  1.19464  0.117776
0.033  -0.047  0.928888  0.104849
0.035  -0.047  0.717136  0.094612
0.037  -0.047  0.678958  0.0851976
0.039  -0.047  0.955746  0.109603
0.041  -0.047  0.763367  0.101826
0.043  -0.047  0.69644  0.0934153
0.045  -0.047  0.62592  0.0815924
0.047  -0.047  0.513501  0.0820805
0.049  -0.047  0.508587  0.0737862
0.051  -0.047  0.607473  0.0833325
0.053  -0.047  0.415646  0.0773336
0.055  -0.047  0.57139  0.0837269
0.057  -0.047  0.495888  0.0770972
0.059  -0.047  0.414658  0.0744859
0.061  -0.047  0.383909  0.0770937
0.063  -0.047  0.413897  0.0698525
0.065  -0.047  0.346646  0.0730875
0.067  -0.047  0.419041  0.0769041
0.069  -0.047  0.378498  0.0723809
0.071  -0.047  0.373917  0.0817998
0.073  -0.047  0.246235  0.072729
0.075  -0.047  0.273389  0.0743578
0.077  -0.047  0.454533  0.0945228
0.079  -0.047  0.207495  0.0867496
0.081  -0.047  0.154982  0.100722
0.083  -0.047  0.252388  0.110234
0.085  -0.047  0.216795  0.13322
0.087  -0.047  -0.0644099  0.06441
0.089  -0.047  0  0
-0.089  -0.045  0  0
-0.087  -0.045  0.178876  0.232351
-0.085  -0.045  0.203719  0.0956047
-0.083  -0.045  0.226027  0.119928
-0.081  -0.045  0.246123  0.0960504
-0.079  -0.045  0.212729  0.0805447
-0.077  -0.045  0.261212  0.0855158
-0.075  -0.045  0.273489  0.0877839
-0.073  -0.045  0.400698  0.0888945
-0.071  -0.045  0.347831  0.0752592
-0.069  -0.045  0.469974  0.0890698
-0.067  -0.045  0.323353  0.067404
-0.065  -0.045  0.455104  0.0794132
-0.063  -0.045  0.446232  0.0709587
-0.061  -0.045  0.428408  0.0744834
-0.059  -0.045  0.395706  0.0715733
-0.057  -0.045  0.545562  0.0785358
-0.055  -0.045  0.587525  0.0896985
-0.053  -0.045  0.646679  0.0921148
-0.051  -0.045  0.654555  0.0946556
-0.049  -0.045  0.764528  0.0949616
-0.047  -0.045  0.658086  0.100296
-0.045  -0.045  0.740966  0.0891119
-0.043  -0.045  0.787587  0.0932111
-0.041  -0.045  0.656487  0.0943103
-0.039  -0.045  0.775509  0.104979
-0.037  -0.045  1.08867  0.114553
-0.035  -0.045  1.09633  0.124794
-0.033  -0.045  0.920428  0.103378
-0.031  -0.045  1.02153  0.112156
-0.029  -0.045  1.05306  0.116019
-0.027  -0.045  1.19596  0.121056
-0.025  -0.045  1.09262  0.109563
-0.023  -0.045  1.15929  0.119028
-0.021  -0.045  1.31208  0.126715
-0.019  -0.045  1.19321  0.115197
-0.017  -0.045  1.20367  0.117587
-0.015  -0.045  1.41064  0.128867
-0.013  -0.045  1.49683  0.14411
-0.011  -0.045  1.69835  0.138772
-0.009  -0.045  1.61212  0.136304
-0.007  -0.045  1.28219  0.119593
-0.005  -0.045  1.70077  0.145537
-0.003  -0.045  1.49269  0.134487
-0.001  -0.045  1.58989  0.156347
0.001  -0.045  1.605  0.110919
0.003  -0.045  1.59889  0.148068
0.005  -0.045  1.59509  0.138438
0.007  -0.045  1.65788  0.142318
0.009  -0.045  1.34366  0.126538
0.011  -0.045  1.65661  0.13428
0.013  -0.045  1.61354  0.144309
0.015  -0.045  1.53944  0.12996
0.017  -0.045  1.32767  0.122133
0.019  -0.045  1.24247  0.120562
0.021  -0.045  1.12937  0.12254
0.023  -0.045  1.31714  0.126959
0.025  -0.045  1.43859  0.127108
0.027  -0.045  1.06475  0.108219
0.029  -0.045  1.11342  0.117472
0.031  -0.045  1.09799  0.108534
0.033  -0.045  1.13538  0.117609
0.035  -0.045  1.01249  0.119787
0.037  -0.045  1.0436  0.117204
0.039  -0.045  0.809383  0.101957
0.041  -0.045  0.784557  0.109502
0.043  -0.045  0.815148  0.0957847
0.045  -0.045  0.75028  0.102027
0.047  -0.045  0.519029  0.0819782
0.049  -0.045  0.546403  0.0865977
0.051  -0.045  0.538153  0.0928979
0.053  -0.045  0.649271  0.0956547
0.055  -0.045  0.602053  0.0935578
0.057  -0.045  0.52393  0.0803056
0.059  -0.045  0.514665  0.0766233
0.061  -0.045  0.46963  0.0797624
0.063  -0.045  0.533179  0.0848829
0.065  -0.045  0.41337  0.0736226
0.067  -0.045  0.381284  0.0791331
0.069  -0.045  0.398589  0.0808358
0.071  -0.045  0.349647  0.0795139
0.073  -0.045  0.327421  0.0855809
0.075  -0.045  0.357547  0.0812319
0.077  -0.045  0.31457  0.0850129
0.079  -0.045  0.334087  0.0991691
0.081  -0.045  0.136771  0.0934803
0.083  -0.045  0.311726  0.115355
0.085  -0.045  0.419456  0.153656
0.087  -0.045  0.175336  0.124022
0.089  -0.045  0  0
-0.089  -0.043  -0.935504  0.935505
-0.087  -0.043  0.471511  0.228173
-0.085  -0.043  0.272777  0.148045
-0.083  -0.043  0.269481  0.122738
-0.081  -0.043  0.398107  0.104572
-0.079  -0.043  0.288024  0.0932214
-0.077  -0.043  0.368172  0.0937146
-0.075  -0.043  0.279192  0.082174
-0.073  -0.043  0.368132  0.0806891
-0.071  -0.043  0.310109  0.0777024
-0.069  -0.043  0.291027  0.0735493
-0.067  -0.043  0.377397  0.0806888
-0.065  -0.043  0.481283  0.0846235
-0.063  -0.043  0.316447  0.0739197
-0.061  -0.043  0.437624  0.0766874
-0.059  -0.043  0.486718  0.0746587
-0.057  -0.043  0.577197  0.0779159
-0.055  -0.043  0.598307  0.089569
-0.053  -0.043  0.510201  0.0762693
-0.051  -0.043  0.625181  0.095646
-0.049  -0.043  0.708265  0.0913189
-0.047  -0.043  0.893905  0.121423
-0.045  -0.043  0.672767  0.0981929
-0.043  -0.043  0.765731  0.0949524
-0.041  -0.043  0.91695  0.112013
-0.039  -0.043  0.976353  0.106325
-0.037  -0.043  1.0421  0.107075
-0.035  -0.043  0.867509  0.107502
-0.033  -0.043  1.05793  0.106153
-0.031  -0.043  1.45486  0.139371
-0.029  -0.043  1.31616  0.132471
-0.027  -0.043  1.42502  0.138454
-0.025  -0.043  1.36183  0.129676
-0.023  -0.043  1.30768  0.121946
-0.021  -0.043  1.32302  0.119633
-0.019  -0.043  1.44268  0.134378
-0.017  -0.043  1.67007  0.150217
-0.015  -0.043  1.52747  0.129374
-0.013  -0.043  1.35865  0.126662
-0.011  -0.043  1.71179  0.136765
-0.009  -0.043  1.47702  0.130152
-0.007  -0.043  1.45755  0.132387
-0.005  -0.043  1.66787  0.14406
-0.003  -0.043  1.8471  0.160899
-0.001  -0.043  1.63252  0.160609
0.001  -0.043  1.64264  0.109972
0.003  -0.043  1.767  0.15129
0.005  -0.043  1.77644  0.14923
0.007  -0.043  1.7037  0.146437
0.009  -0.043  1.87218  0.141223
0.011  -0.043  1.62791  0.131272
0.013  -0.043  1.82086  0.154677
0.015  -0.043  1.86217  0.153376
0.017  -0.043  1.60091  0.139889
0.019  -0.043  1.36167  0.128324
0.021  -0.043  1.28615  0.126379
0.023  -0.043  1.34197  0.126503
0.025  -0.043  1.24272  0.122178
0.027  -0.043  1.14391  0.119944
0.029  -0.043  0.940961  0.108095
0.031  -0.043  1.12187  0.117854
0.033  -0.043  1.04998  0.1142
0.035  -0.043  0.828572  0.100733
0.037  -0.043  0.988356  0.105889
0.039  -0.043  1.05363  0.11394
0.041  -0.043  0.978237  0.116784
0.043  -0.043  0.836188  0.110868
0.045  -0.043  0.633305  0.0819762
0.047  -0.043  0.666557  0.0900224
0.049  -0.043  0.701157  0.097676
0.051  -0.043  0.590022  0.0858687
0.053  -0.043  0.653322  0.0946944
0.055  -0.043  0.640492  0.0864682
0.057  -0.043  0.443433  0.0728433
0.059  -0.043  0.400156  0.0658183
0.061  -0.043  0.501854  0.0804603
0.063  -0.043  0.468021  0.0746565
0.065  -0.043  0.399732  0.0852146
0.067  -0.043  0.232072  0.0692528
0.069  -0.043  0.273862  0.0721231
0.071  -0.043  0.370005  0.0843953
0.073  -0.043  0.284885  0.0796315
0.075  -0.043  0.154482  0.0708563
0.077  -0.043  0.389662  0.0863836
0.079  -0.043  0.168727  0.0816635
0.081  -0.043  0.233416  0.100995
0.083  -0.043  0.445075  0.121384
0.085  -0.043  0.254416  0.146282
0.087  -0.043  0.216708  0.194577
0.089  -0.043  0.0128687  0.126598
-0.089  -0.041  -1.84652  1.31417
-0.087  -0.041  0.111171  0.16426
-0.085  -0.041  -0.021723  0.123485
-0.083  -0.041  0.250876  0.122227
-0.081  -0.041  0.243436  0.0935432
-0.079  -0.041  0.264234  0.102375
-0.077  -0.041  0.31958  0.0829412
-0.075  -0.041  0.265558  0.0708866
-0.073  -0.041  0.362888  0.079184
-0.071  -0.041  0.30456  0.0787243
-0.069  -0.041  0.479815  0.0855636
-0.067  -0.041  0.490961  0.0886491
-0.065  -0.041  0.513813  0.0804476
-0.063  -0.041  0.512424  0.0885617
-0.061  -0.041  0.555964  0.0873279
-0.059  -0.041  0.521225  0.091819
-0.057  -0.041  0.557198  0.0939745
-0.055  -0.041  0.596405  0.09244
-0.053  -0.041  0.647545  0.0889583
-0.051  -0.041  0.76389  0.102168
-0.049  -0.041  0.673287  0.0904863
-0.047  -0.041  0.528377  0.0722069
-0.045  -0.041  0.878443  0.103512
-0.043  -0.041  0.916812  0.104238
-0.041  -0.041  0.987407  0.107156
-0.039  -0.041  1.12768  0.112567
-0.037  -0.041  0.958268  0.108976
-0.035  -0.041  1.09975  0.116885
-0.033  -0.041  1.25636  0.117704
-0.031  -0.041  1.08847  0.110175
-0.029  -0.041  1.31021  0.134138
-0.027  -0.041  1.29556  0.121548
-0.025  -0.041  1.62681  0.144217
-0.023  -0.041  1.53774  0.143427
-0.021  -0.041  1.51083  0.131603
-0.019  -0.041  1.6987  0.145281
-0.017  -0.041  1.76205  0.143213
-0.015  -0.041  1.90679  0.147295
-0.013  -0.041  1.67013  0.134595
-0.011  -0.041  1.79852  0.141579
-0.009  -0.041  1.79396  0.147295
-0.007  -0.041  1.87332  0.147329
-0.005  -0.041  2.23274  0.155657
-0.003  -0.041  2.0277  0.162671
-0.001  -0.041  2.22137  0.178454
0.001  -0.041  1.93786  0.122237
0.003  -0.041  1.78037  0.15241
0.005  -0.041  2.08752  0.158276
0.007  -0.041  1.99375  0.152137
0.009  -0.041  1.94056  0.154032
0.011  -0.041  2.01009  0.148019
0.013  -0.041  1.92607  0.152282
0.015  -0.041  1.73895  0.145942
0.017  -0.041  1.50738  0.130932
0.019  -0.041  1.67244  0.143717
0.021  -0.041  1.52109  0.128422
0.023  -0.041  1.29529  0.118534
0.025  -0.041  1.32316  0.130509
0.027  -0.041  1.47946  0.134146
0.029  -0.041  1.1426  0.116247
0.031  -0.041  1.16107  0.120265
0.033  -0.041  1.139  0.116436
0.035  -0.041  1.15336  0.130039
0.037  -0.041  0.993275  0.106503
0.039  -0.041  0.913918  0.110509
0.041  -0.041  0.900943  0.10476
0.043  -0.041  0.780372  0.0980156
0.045  -0.041  0.868305  0.106734
0.047  -0.041  0.723676  0.0916067
0.049  -0.041  0.683906  0.0916727
0.051  -0.041  0.598424  0.0804667
0.053  -0.041  0.639176  0.0975061
0.055  -0.041  0.586863  0.0824918
0.057  -0.041  0.594634  0.0880883
0.059  -0.041  0.522249  0.0904608
0.061  -0.041  0.429641  0.0845104
0.063  -0.041  0.59512  0.077342
0.065  -0.041  0.477468  0.078665
0.067  -0.041  0.372469  0.0767052
0.069  -0.041  0.497888  0.0807015
0.071  -0.041  0.381467  0.0681595
0.073  -0.041  0.386877  0.0828102
0.075  -0.041  0.259731  0.0829753
0.077  -0.041  0.283792  0.0850751
0.079  -0.041  0.243558  0.0951326
0.081  -0.041  0.340872  0.100683
0.083  -0.041  0.34304  0.135156
0.085  -0.041  0.304101  0.127972
0.087  -0.041  -0.060599  0.0605991
0.089  -0.041  0  0
-0.089  -0.039  0  0
-0.087  -0.039  0.387162  0.202785
-0.085  -0.039  0.359198  0.138945
-0.083  -0.039  0.372434  0.123615
-0.081  -0.039  0.269762  0.0950137
-0.079  -0.039  0.250832  0.0954422
-0.077  -0.039  0.362499  0.102491
-0.075  -0.039  0.269079  0.080954
-0.073  -0.039  0.442811  0.0812681
-0.071  -0.039  0.25461  0.0768862
-0.069  -0.039  0.409967  0.0802902
-0.067  -0.039  0.413493  0.0778445
-0.065  -0.039  0.334588  0.0819284
-0.063  -0.039  0.435928  0.0772435
-0.061  -0.039  0.546728  0.0786735
-0.059  -0.039  0.434295  0.0801928
-0.057  -0.039  0.392078  0.0770335
-0.055  -0.039  0.631402  0.0852468
-0.053  -0.039  0.74129  0.0875597
-0.051  -0.039  0.836592  0.106032
-0.049  -0.039  0.645688  0.0920404
-0.047  -0.039  0.571564  0.0823518
-0.045  -0.039  0.757692  0.105458
-0.043  -0.039  0.988115  0.10806
-0.041  -0.039  1.0773  0.116343
-0.039  -0.039  1.15818  0.118454
-0.037  -0.039  0.992933  0.10924
-0.035  -0.039  1.01396  0.112931
-0.033  -0.039  1.45972  0.133444
-0.031  -0.039  1.23535  0.110028
-0.029  -0.039  1.56698  0.141345
-0.027  -0.039  1.6601  0.145371
-0.025  -0.039  1.63712  0.142288
-0.023  -0.039  1.64577  0.137064
-0.021  -0.039  1.78203  0.142078
-0.019  -0.039  1.70745  0.146025
-0.017  -0.039  1.89969  0.157672
-0.015  -0.039  2.06563  0.157508
-0.013  -0.039  2.09478  0.161291
-0.011  -0.039  2.05901  0.151042
-0.009  -0.039  2.0185  0.152834
-0.007  -0.039  2.52248  0.179943
-0.005  -0.039  2.35114  0.170345
-0.003  -0.039  2.36168  0.180414
-0.001  -0.039  2.30678  0.18614
0.001  -0.039  2.1046  0.124386
0.003  -0.039  2.03973  0.162321
0.005  -0.039  2.16965  0.16086
0.007  -0.039  2.40884  0.176112
0.009  -0.039  2.14094  0.153923
0.011  -0.039  1.98223  0.152655
0.013  -0.039  1.84933  0.144149
0.015  -0.039  1.99656  0.155129
0.017  -0.039  1.83932  0.149915
0.019  -0.039  1.86567  0.147666
0.021  -0.039  1.75017  0.146992
0.023  -0.039  1.36732  0.131323
0.025  -0.039  1.52728  0.137581
0.027  -0.039  1.42836  0.13247
0.029  -0.039  1.40331  0.128642
0.031  -0.039  1.1208  0.121154
0.033  -0.039  1.1745  0.108148
0.035  -0.039  1.11937  0.119083
0.037  -0.039  1.02763  0.106007
0.039  -0.039  0.973484  0.10491
0.041  -0.039  1.03826  0.115997
0.043  -0.039  0.879727  0.105737
0.045  -0.039  0.892824  0.107934
0.047  -0.039  0.755743  0.0959918
0.049  -0.039  0.8202  0.111565
0.051  -0.039  0.683112  0.0926773
0.053  -0.039  0.690121  0.0929181
0.055  -0.039  0.60335  0.0860095
0.057  -0.039  0.676993  0.0935931
0.059  -0.039  0.358985  0.074998
0.061  -0.039  0.460668  0.0842321
0.063  -0.039  0.440063  0.0782805
0.065  -0.039  0.473326  0.08229
0.067  -0.039  0.287111  0.0670052
0.069  -0.039  0.378476  0.0773602
0.071  -0.039  0.337249  0.0781959
0.073  -0.039  0.299107  0.0747541
0.075  -0.039  0.246282  0.0777693
0.077  -0.039  0.320729  0.0855755
0.079  -0.039  0.317493  0.0903635
0.081  -0.039  0.483602  0.124688
0.083  -0.039  0.235273  0.109983
0.085  -0.039  0.0320789  0.121288
0.087  -0.039  -0.0280426  0.156906
0.089  -0.039  0  0
-0.089  -0.037  0  0
-0.087  -0.037  0.18883  0.154949
-0.085  -0.037  0.17393  0.117951
-0.083  -0.037  0.221373  0.10817
-0.081  -0.037  0.322789  0.111062
-0.079  -0.037  0.49196  0.104844
-0.077  -0.037  0.252725  0.0872244
-0.075  -0.037  0.174445  0.0754572
-0.073  -0.037  0.296145  0.082211
-0.071  -0.037  0.360779  0.0771608
-0.069  -0.037  0.306858  0.0671549
-0.067  -0.037  0.482479  0.080727
-0.065  -0.037  0.510093  0.0800754
-0.063  -0.037  0.409158  0.0700585
-0.061  -0.037  0.467033  0.0777562
-0.059  -0.037  0.679765  0.0913151
-0.057  -0.037  0.68364  0.0895414
-0.055  -0.037  0.518505  0.0821543
-0.053  -0.037  0.600734  0.0856891
-0.051  -0.037  0.718802  0.0908614
-0.049  -0.037  0.774538  0.0931297
-0.047  -0.037  0.890887  0.102275
-0.045  -0.037  0.865656  0.103702
-0.043  -0.037  0.700998  0.0932837
-0.041  -0.037  0.990287  0.112654
-0.039  -0.037  1.26982  0.12768
-0.037  -0.037  1.28966  0.134183
-0.035  -0.037  1.24327  0.126002
-0.033  -0.037  1.27572  0.122572
-0.031  -0.037  1.5015  0.129721
-0.029  -0.037  1.48609  0.130909
-0.027  -0.037  1.60315  0.132003
-0.025  -0.037  1.55456  0.133536
-0.023  -0.037  1.79936  0.145185
-0.021  -0.037  1.95137  0.143937
-0.019  -0.037  2.06234  0.159774
-0.017  -0.037  2.26572  0.165285
-0.015  -0.037  2.13935  0.155589
-0.013  -0.037  2.30859  0.158741
-0.011  -0.037  2.20348  0.1583
-0.009  -0.037  2.14004  0.156539
-0.007  -0.037  2.47211  0.168835
-0.005  -0.037  2.70386  0.170269
-0.003  -0.037  2.67408  0.185816
-0.001  -0.037  2.19717  0.172263
0.001  -0.037  2.40564  0.13231
0.003  -0.037  2.41551  0.181037
0.005  -0.037  2.5759  0.17258
0.007  -0.037  2.35639  0.180264
0.009  -0.037  2.51679  0.172104
0.011  -0.037  2.30024  0.162593
0.013  -0.037  2.32412  0.166306
0.015  -0.037  2.08745  0.155063
0.017  -0.037  2.18092  0.159827
0.019  -0.037  1.98014  0.151864
0.021  -0.037  1.87097  0.147367
0.023  -0.037  1.95416  0.151016
0.025  -0.037  1.74286  0.142075
0.027  -0.037  1.53886  0.136046
0.029  -0.037  1.75522  0.148408
0.031  -0.037  1.53661  0.1354
0.033  -0.037  1.12547  0.113688
0.035  -0.037  1.21364  0.121584
0.037  -0.037  1.15729  0.117418
0.039  -0.037  0.952071  0.103459
0.041  -0.037  1.04723  0.11175
0.043  -0.037  0.940186  0.102938
0.045  -0.037  0.958895  0.106016
0.047  -0.037  0.784738  0.107276
0.049  -0.037  0.906616  0.109193
0.051  -0.037  0.594081  0.081408
0.053  -0.037  0.754076  0.0965321
0.055  -0.037  0.666467  0.0983538
0.057  -0.037  0.503126  0.0791256
0.059  -0.037  0.371122  0.0707173
0.061  -0.037  0.563236  0.0858474
0.063  -0.037  0.549426  0.0875896
0.065  -0.037  0.405006  0.0795235
0.067  -0.037  0.271871  0.0694652
0.069  -0.037  0.505152  0.0876717
0.071  -0.037  0.375843  0.0838309
0.073  -0.037  0.391334  0.0812936
0.075  -0.037  0.279526  0.0769236
0.077  -0.037  0.161083  0.0657924
0.079  -0.037  0.302549  0.1071
0.081  -0.037  0.242503  0.0895092
0.083  -0.037  0.143818  0.10103
0.085  -0.037  0.347371  0.138466
0.087  -0.037  0.113422  0.134307
0.089  -0.037  0.0702692  0.209117
-0.089  -0.035  0.298237  0.433187
-0.087  -0.035  0.620437  0.225625
-0.085  -0.035  0.51456  0.17727
-0.083  -0.035  0.332918  0.100641
-0.081  -0.035  0.205365  0.098037
-0.079  -0.035  0.41749  0.103688
-0.077  -0.035  0.514398  0.104005
-0.075  -0.035  0.288374  0.0844929
-0.073  -0.035  0.28015  0.0798637
-0.071  -0.035  0.370385  0.0945157
-0.069  -0.035  0.338026  0.0783864
-0.067  -0.035  0.501299  0.0866683
-0.065  -0.035  0.466388  0.084177
-0.063  -0.035  0.543586  0.0851
-0.061  -0.035  0.459856  0.0774291
-0.059  -0.035  0.480911  0.0803392
-0.057  -0.035  0.647732  0.0904199
-0.055  -0.035  0.453802  0.0822416
-0.053  -0.035  0.7348  0.104998
-0.051  -0.035  0.853403  0.0980848
-0.049  -0.035  0.826445  0.106051
-0.047  -0.035  1.12661  0.117433
-0.045  -0.035  0.853316  0.100392
-0.043  -0.035  0.930046  0.114351
-0.041  -0.035  0.886209  0.107183
-0.039  -0.035  1.03009  0.10666
-0.037  -0.035  1.35663  0.126605
-0.035  -0.035  1.26795  0.125018
-0.033  -0.035  1.32699  0.128841
-0.031  -0.035  1.5636  0.142753
-0.029  -0.035  1.47003  0.131679
-0.027  -0.035  1.84186  0.153107
-0.025  -0.035  1.71934  0.136202
-0.023  -0.035  2.14219  0.165558
-0.021  -0.035  2.0314  0.162847
-0.019  -0.035  2.48526  0.17444
-0.017  -0.035  2.15414  0.160588
-0.015  -0.035  2.38317  0.164982
-0.013  -0.035  2.70535  0.185572
-0.011  -0.035  2.59293  0.167792
-0.009  -0.035  2.80042  0.191087
-0.007  -0.035  2.8351  0.181294
-0.005  -0.035  2.91658  0.17871
-0.003  -0.035  2.58845  0.192641
-0.001  -0.035  2.83071  0.19587
0.001  -0.035  3.05449  0.150815
0.003  -0.035  3.05193  0.213408
0.005  -0.035  2.8218  0.177271
0.007  -0.035  2.43089  0.1645
0.009  -0.035  2.46351  0.166845
0.011  -0.035  2.32829  0.163469
0.013  -0.035  2.21337  0.162781
0.015  -0.035  2.39169  0.163967
0.017  -0.035  2.13141  0.150538
0.019  -0.035  2.14534  0.167772
0.021  -0.035  1.95065  0.1503
0.023  -0.035  1.9381  0.149367
0.025  -0.035  1.93492  0.159928
0.027  -0.035  1.72681  0.147714
0.029  -0.035  1.55217  0.137234
0.031  -0.035  1.31101  0.125757
0.033  -0.035  1.14351  0.117239
0.035  -0.035  1.23566  0.113256
0.037  -0.035  1.03475  0.113953
0.039  -0.035  0.953753  0.100814
0.041  -0.035  0.846758  0.103134
0.043  -0.035  0.903065  0.0992212
0.045  -0.035  0.806062  0.102119
0.047  -0.035  0.884461  0.101787
0.049  -0.035  0.930426  0.106928
0.051  -0.035  0.834173  0.106279
0.053  -0.035  0.717222  0.0883017
0.055  -0.035  0.581793  0.106291
0.057  -0.035  0.627481  0.087324
0.059  -0.035  0.657503  0.0922339
0.061  -0.035  0.440755  0.0771122
0.063  -0.035  0.585653  0.0876495
0.065  -0.035  0.409871  0.0725822
0.067  -0.035  0.570254  0.0910827
0.069  -0.035  0.309115  0.0718742
0.071  -0.035  0.416463  0.0796941
0.073  -0.035  0.460027  0.0900489
0.075  -0.035  0.395579  0.092114
0.077  -0.035  0.33877  0.0895861
0.079  -0.035  0.300161  0.108881
0.081  -0.035  0.226579  0.085795
0.083  -0.035  0.31587  0.117996
0.085  -0.035  0.518416  0.158971
0.087  -0.035  0.605271  0.223715
0.089  -0.035  1.0353  0.805357
-0.089  -0.033  0  0
-0.087  -0.033  -0.0481795  0.196609
-0.085  -0.033  0.292675  0.130893
-0.083  -0.033  0.313178  0.120142
-0.081  -0.033  0.323424  0.113574
-0.079  -0.033  0.466729  0.111686
-0.077  -0.033  0.261074  0.0822312
-0.075  -0.033  0.229929  0.0707612
-0.073  -0.033  0.334515  0.08615
-0.071  -0.033  0.295863  0.0688638
-0.069  -0.033  0.363789  0.0725114
-0.067  -0.033  0.340061  0.0767319
-0.065  -0.033  0.740799  0.0925851
-0.063  -0.033  0.570685  0.0874758
-0.061  -0.033  0.592723  0.0887912
-0.059  -0.033  0.610636  0.0833855
-0.057  -0.033  0.692622  0.0911126
-0.055  -0.033  0.831948  0.101456
-0.053  -0.033  0.677132  0.0872743
-0.051  -0.033  0.81798  0.0936969
-0.049  -0.033  0.812089  0.101136
-0.047  -0.033  1.13095  0.119846
-0.045  -0.033  0.877219  0.101713
-0.043  -0.033  0.990589  0.10829
-0.041  -0.033  1.05901  0.113724
-0.039  -0.033  1.38215  0.140261
-0.037  -0.033  1.22706  0.118575
-0.035  -0.033  1.38552  0.123316
-0.033  -0.033  1.36113  0.118872
-0.031  -0.033  1.59755  0.143557
-0.029  -0.033  1.61902  0.137601
-0.027  -0.033  1.43015  0.126586
-0.025  -0.033  2.0587  0.157618
-0.023  -0.033  1.90731  0.155893
-0.021  -0.033  2.41669  0.164155
-0.019  -0.033  2.48931  0.17861
-0.017  -0.033  2.29314  0.16972
-0.015  -0.033  2.79408  0.177756
-0.013  -0.033  2.62815  0.174569
-0.011  -0.033  2.83501  0.176086
-0.009  -0.033  2.95634  0.180216
-0.007  -0.033  3.14672  0.195345
-0.005  -0.033  3.08832  0.191062
-0.003  -0.033  3.0445  0.204082
-0.001  -0.033  3.24488  0.208777
0.001  -0.033  2.66022  0.139541
0.003  -0.033  3.10122  0.205637
0.005  -0.033  2.98703  0.187938
0.007  -0.033  3.05918  0.18699
0.009  -0.033  2.72257  0.175079
0.011  -0.033  2.99205  0.190523
0.013  -0.033  2.69468  0.170802
0.015  -0.033  2.32426  0.161131
0.017  -0.033  2.40759  0.168569
0.019  -0.033  2.47365  0.168587
0.021  -0.033  2.01573  0.147117
0.023  -0.033  2.06975  0.154386
0.025  -0.033  1.96329  0.156965
0.027  -0.033  1.59009  0.133031
0.029  -0.033  1.76168  0.135688
0.031  -0.033  1.5988  0.135949
0.033  -0.033  1.4498  0.133599
0.035  -0.033  1.36613  0.12319
0.037  -0.033  1.23095  0.12063
0.039  -0.033  1.2576  0.122853
0.041  -0.033  1.09493  0.124835
0.043  -0.033  0.801576  0.102607
0.045  -0.033  0.906044  0.0993604
0.047  -0.033  1.01495  0.115786
0.049  -0.033  0.884273  0.106279
0.051  -0.033  0.556363  0.0779724
0.053  -0.033  0.782297  0.107484
0.055  -0.033  0.610711  0.0915463
0.057  -0.033  0.620158  0.0927736
0.059  -0.033  0.574102  0.0843379
0.061  -0.033  0.550313  0.0832292
0.063  -0.033  0.507402  0.0810816
0.065  -0.033  0.347747  0.0698837
0.067  -0.033  0.244832  0.0698005
0.069  -0.033  0.326738  0.0800376
0.071  -0.033  0.228505  0.0717911
0.073  -0.033  0.323213  0.082213
0.075  -0.033  0.380987  0.0771806
0.077  -0.033  0.447121  0.0990045
0.079  -0.033  0.380407  0.105204
0.081  -0.033  0.281763  0.0942752
0.083  -0.033  0.312307  0.112024
0.085  -0.033  0.266438  0.138027
0.087  -0.033  0.103056  0.130005
0.089  -0.033  0  0
-0.089  -0.031  4.24556e-12  1.6341e-06
-0.087  -0.031  0.28953  0.226374
-0.085  -0.031  0.44518  0.17326
-0.083  -0.031  0.555329  0.156215
-0.081  -0.031  0.381528  0.113228
-0.079  -0.031  0.316072  0.0886516
-0.077  -0.031  0.386829  0.0989561
-0.075  -0.031  0.338763  0.0906452
-0.073  -0.031  0.453655  0.0902824
-0.071  -0.031  0.473887  0.0888318
-0.069  -0.031  0.468405  0.0824489
-0.067  -0.031  0.619758  0.098738
-0.065  -0.031  0.426481  0.0794404
-0.063  -0.031  0.632462  0.0897891
-0.061  -0.031  0.584745  0.080818
-0.059  -0.031  0.61214  0.0912651
-0.057  -0.031  0.635203  0.0937479
-0.055  -0.031  0.78047  0.109619
-0.053  -0.031  0.73127  0.0950289
-0.051  -0.031  0.873247  0.110864
-0.049  -0.031  1.03374  0.11768
-0.047  -0.031  1.0804  0.118986
-0.045  -0.031  1.09001  0.122073
-0.043  -0.031  1.14591  0.11578
-0.041  -0.031  1.3819  0.126989
-0.039  -0.031  1.32807  0.122548
-0.037  -0.031  1.2959  0.116056
-0.035  -0.031  1.58458  0.139398
-0.033  -0.031  1.85211  0.148789
-0.031  -0.031  1.47825  0.140927
-0.029  -0.031  1.79961  0.146593
-0.027  -0.031  2.04849  0.152446
-0.025  -0.031  2.20662  0.1598
-0.023  -0.031  2.41043  0.172479
-0.021  -0.031  2.30922  0.165389
-0.019  -0.031  2.51849  0.17278
-0.017  -0.031  2.59947  0.166846
-0.015  -0.031  2.85528  0.184653
-0.013  -0.031  3.42245  0.197328
-0.011  -0.031  2.97576  0.179873
-0.009  -0.031  3.58688  0.202416
-0.007  -0.031  3.59399  0.200305
-0.005  -0.031  3.40975  0.199825
-0.003  -0.031  3.61183  0.217244
-0.001  -0.031  3.4712  0.222439
0.001  -0.031  3.93025  0.167897
0.003  -0.031  3.70869  0.227383
0.005  -0.031  3.95202  0.213622
0.007  -0.031  3.70366  0.208011
0.009  -0.031  3.42874  0.204481
0.011  -0.031  3.07404  0.188969
0.013  -0.031  3.13187  0.187665
0.015  -0.031  3.04841  0.183404
0.017  -0.031  2.64182  0.170766
0.019  -0.031  2.44946  0.165103
0.021  -0.031  2.36541  0.160452
0.023  -0.031  2.29757  0.167186
0.025  -0.031  2.27757  0.165706
0.027  -0.031  1.83474  0.137074
0.029  -0.031  1.8643  0.147161
0.031  -0.031  1.61483  0.132614
0.033  -0.031  1.72935  0.147157
0.035  -0.031  1.59536  0.132756
0.037  -0.031  1.47701  0.132344
0.039  -0.031  1.40129  0.134667
0.041  -0.031  1.03673  0.107264
0.043  -0.031  1.15876  0.124363
0.045  -0.031  0.883353  0.103534
0.047  -0.031  1.12635  0.119063
0.049  -0.031  0.845616  0.0976432
0.051  -0.031  1.00746  0.118955
0.053  -0.031  0.739982  0.0932968
0.055  -0.031  0.698357  0.0976764
0.057  -0.031  0.666714  0.0880598
0.059  -0.031  0.490584  0.0772773
0.061  -0.031  0.708941  0.0901288
0.063  -0.031  0.587094  0.0867007
0.065  -0.031  0.550177  0.0841302
0.067  -0.031  0.485049  0.0867705
0.069  -0.031  0.494673  0.082352
0.071  -0.031  0.336367  0.0769772
0.073  -0.031  0.384237  0.0793873
0.075  -0.031  0.45778  0.0925415
0.077  -0.031  0.467976  0.10179
0.079  -0.031  0.433062  0.10408
0.081  -0.031  0.293292  0.100744
0.083  -0.031  0.309584  0.124172
0.085  -0.031  0.317771  0.148177
0.087  -0.031  0.272529  0.175501
0.089  -0.031  0  0
-0.089  -0.029  1.39622  0.936203
-0.087  -0.029  0.269179  0.175249
-0.085  -0.029  0.167504  0.107733
-0.083  -0.029  0.225496  0.0980364
-0.081  -0.029  0.389411  0.102725
-0.079  -0.029  0.233039  0.093117
-0.077  -0.029  0.529785  0.105302
-0.075  -0.029  0.355001  0.0822663
-0.073  -0.029  0.44414  0.0903422
-0.071  -0.029  0.504179  0.0959739
-0.069  -0.029  0.418342  0.07794
-0.067  -0.029  0.396602  0.078346
-0.065  -0.029  0.46233  0.0758019
-0.063  -0.029  0.698898  0.0900316
-0.061  -0.029  0.756168  0.0981446
-0.059  -0.029  0.456547  0.0736081
-0.057  -0.029  0.600961  0.082119
-0.055  -0.029  0.840632  0.10367
-0.053  -0.029  0.719003  0.0971375
-0.051  -0.029  1.01196  0.110674
-0.049  -0.029  0.939196  0.103592
-0.047  -0.029  1.12149  0.12185
-0.045  -0.029  1.3149  0.127433
-0.043  -0.029  1.0633  0.120261
-0.041  -0.029  1.3716  0.134757
-0.039  -0.029  1.39192  0.125694
-0.037  -0.029  1.44139  0.129499
-0.035  -0.029  1.62846  0.141695
-0.033  -0.029  1.66001  0.135255
-0.031  -0.029  1.83068  0.137735
-0.029  -0.029  2.00001  0.148102
-0.027  -0.029  2.03505  0.151528
-0.025  -0.029  2.31326  0.159642
-0.023  -0.029  2.731  0.187098
-0.021  -0.029  2.67345  0.171312
-0.019  -0.029  3.20061  0.195415
-0.017  -0.029  3.17533  0.203214
-0.015  -0.029  2.83297  0.173435
-0.013  -0.029  3.5185  0.202706
-0.011  -0.029  3.57111  0.19707
-0.009  -0.029  3.74341  0.205503
-0.007  -0.029  4.16235  0.224187
-0.005  -0.029  4.23553  0.225458
-0.003  -0.029  4.43513  0.254551
-0.001  -0.029  4.35476  0.25641
0.001  -0.029  4.1915  0.170609
0.003  -0.029  4.13057  0.233129
0.005  -0.029  3.91545  0.202371
0.007  -0.029  4.07861  0.219148
0.009  -0.029  3.82656  0.210551
0.011  -0.029  3.53636  0.199793
0.013  -0.029  3.47579  0.194129
0.015  -0.029  3.3306  0.191328
0.017  -0.029  3.16321  0.191221
0.019  -0.029  3.29466  0.197584
0.021  -0.029  2.70863  0.174079
0.023  -0.029  2.22032  0.163022
0.025  -0.029  2.0349  0.149469
0.027  -0.029  2.09966  0.155628
0.029  -0.029  2.11572  0.157772
0.031  -0.029  1.64676  0.138466
0.033  -0.029  1.67069  0.143471
0.035  -0.029  1.76662  0.155286
0.037  -0.029  1.32478  0.123399
0.039  -0.029  1.10054  0.12551
0.041  -0.029  1.31837  0.131889
0.043  -0.029  1.16898  0.119599
0.045  -0.029  1.17534  0.122304
0.047  -0.029  0.944929  0.124936
0.049  -0.029  0.778112  0.0987216
0.051  -0.029  0.974273  0.116331
0.053  -0.029  0.628646  0.0942347
0.055  -0.029  0.697414  0.0977742
0.057  -0.029  0.849147  0.107713
0.059  -0.029  0.537349  0.0813221
0.061  -0.029  0.606516  0.0890797
0.063  -0.029  0.597208  0.087692
0.065  -0.029  0.385572  0.082154
0.067  -0.029  0.527507  0.0826322
0.069  -0.029  0.551457  0.0940591
0.071  -0.029  0.313611  0.0726693
0.073  -0.029  0.340859  0.0819062
0.075  -0.029  0.428085  0.0968022
0.077  -0.029  0.342459  0.090589
0.079  -0.029  0.212464  0.0862659
0.081  -0.029  0.464032  0.115527
0.083  -0.029  0.390297  0.122739
0.085  -0.029  0.236799  0.147633
0.087  -0.029  0.327118  0.163618
0.089  -0.029  1.87961  1.08529
-0.089  -0.027  0  0
-0.087  -0.027  0.25891  0.149523
-0.085  -0.027  0.270611  0.148587
-0.083  -0.027  0.293208  0.143154
-0.081  -0.027  0.299951  0.10544
-0.079  -0.027  0.368002  0.10203
-0.077  -0.027  0.431399  0.101561
-0.075  -0.027  0.335186  0.0836086
-0.073  -0.027  0.366259  0.0813904
-0.071  -0.027  0.431635  0.0858615
-0.069  -0.027  0.371626  0.0750799
-0.067  -0.027  0.449985  0.0829098
-0.065  -0.027  0.433225  0.0761057
-0.063  -0.027  0.579133  0.0891329
-0.061  -0.027  0.481882  0.0810108
-0.059  -0.027  0.74135  0.0960343
-0.057  -0.027  0.621363  0.0872093
-0.055  -0.027  0.777452  0.0939894
-0.053  -0.027  1.02674  0.11095
-0.051  -0.027  0.879088  0.106542
-0.049  -0.027  1.01577  0.114024
-0.047  -0.027  1.20866  0.127221
-0.045  -0.027  1.35125  0.133797
-0.043  -0.027  1.13346  0.122239
-0.041  -0.027  1.20472  0.113915
-0.039  -0.027  1.39646  0.125389
-0.037  -0.027  1.33131  0.121434
-0.035  -0.027  1.59587  0.133125
-0.033  -0.027  1.62782  0.132663
-0.031  -0.027  1.90917  0.143877
-0.029  -0.027  2.078  0.151577
-0.027  -0.027  2.46157  0.176972
-0.025  -0.027  2.67056  0.179006
-0.023  -0.027  2.77119  0.179991
-0.021  -0.027  2.99374  0.186278
-0.019  -0.027  3.60043  0.207556
-0.017  -0.027  3.39446  0.195495
-0.015  -0.027  3.92211  0.209001
-0.013  -0.027  3.87439  0.213755
-0.011  -0.027  4.47927  0.221648
-0.009  -0.027  4.73833  0.243322
-0.007  -0.027  4.57044  0.223048
-0.005  -0.027  4.99448  0.230553
-0.003  -0.027  5.11684  0.261583
-0.001  -0.027  5.47503  0.28268
0.001  -0.027  4.69875  0.18547
0.003  -0.027  4.93463  0.254022
0.005  -0.027  4.78235  0.229872
0.007  -0.027  4.40708  0.228434
0.009  -0.027  4.47326  0.227002
0.011  -0.027  4.20201  0.215356
0.013  -0.027  3.82289  0.209402
0.015  -0.027  4.08742  0.221748
0.017  -0.027  3.02488  0.180192
0.019  -0.027  3.25237  0.187621
0.021  -0.027  2.9666  0.189808
0.023  -0.027  2.79485  0.185281
0.025  -0.027  2.44322  0.17058
0.027  -0.027  2.39481  0.164259
0.029  -0.027  2.01081  0.147482
0.031  -0.027  1.84136  0.148265
0.033  -0.027  1.67523  0.143687
0.035  -0.027  1.71478  0.136013
0.037  -0.027  1.41668  0.125898
0.039  -0.027  1.44309  0.125332
0.041  -0.027  1.1295  0.112718
0.043  -0.027  1.26567  0.121677
0.045  -0.027  1.11657  0.116641
0.047  -0.027  1.19673  0.120597
0.049  -0.027  0.955196  0.108269
0.051  -0.027  0.901716  0.112134
0.053  -0.027  0.682794  0.10259
0.055  -0.027  0.48756  0.0817074
0.057  -0.027  0.656756  0.0918966
0.059  -0.027  0.498363  0.0764066
0.061  -0.027  0.668457  0.0956322
0.063  -0.027  0.469794  0.0855565
0.065  -0.027  0.475898  0.0826812
0.067  -0.027  0.547016  0.0910448
0.069  -0.027  0.526718  0.0908737
0.071  -0.027  0.465259  0.0887098
0.073  -0.027  0.589844  0.0971043
0.075  -0.027  0.369065  0.0907271
0.077  -0.027  0.215243  0.0889759
0.079  -0.027  0.169572  0.0782537
0.081  -0.027  0.231606  0.0860907
0.083  -0.027  0.199894  0.11926
0.085  -0.027  0.303054  0.131946
0.087  -0.027  0.481902  0.226369
0.089  -0.027  0  0
-0.089  -0.025  0.180509  0.778983
-0.087  -0.025  0.121065  0.151552
-0.085  -0.025  0.172248  0.122272
-0.083  -0.025  0.158886  0.106716
-0.081  -0.025  0.213743  0.096294
-0.079  -0.025  0.399359  0.111875
-0.077  -0.025  0.543875  0.112182
-0.075  -0.025  0.300936  0.0897063
-0.073  -0.025  0.477524  0.0889939
-0.071  -0.025  0.403911  0.0840006
-0.069  -0.025  0.490081  0.0844902
-0.067  -0.025  0.428875  0.0820825
-0.065  -0.025  0.3919  0.0757567
-0.063  -0.025  0.612236  0.0852283
-0.061  -0.025  0.598127  0.0829021
-0.059  -0.025  0.671814  0.0927512
-0.057  -0.025  0.759425  0.0983075
-0.055  -0.025  0.725822  0.0918983
-0.053  -0.025  0.688546  0.09472
-0.051  -0.025  0.972973  0.106547
-0.049  -0.025  1.0574  0.116456
-0.047  -0.025  1.20856  0.123913
-0.045  -0.025  1.34102  0.123466
-0.043  -0.025  1.19887  0.116198
-0.041  -0.025  1.2948  0.119934
-0.039  -0.025  1.51099  0.129052
-0.037  -0.025  1.82294  0.143913
-0.035  -0.025  1.59974  0.128521
-0.033  -0.025  1.90764  0.152682
-0.031  -0.025  2.1431  0.155992
-0.029  -0.025  2.33975  0.179386
-0.027  -0.025  2.42087  0.164612
-0.025  -0.025  3.10175  0.202273
-0.023  -0.025  3.39782  0.201528
-0.021  -0.025  3.33918  0.18969
-0.019  -0.025  3.41648  0.197841
-0.017  -0.025  4.41979  0.228023
-0.015  -0.025  4.36406  0.218727
-0.013  -0.025  5.03032  0.244456
-0.011  -0.025  5.17159  0.238396
-0.009  -0.025  5.47787  0.26112
-0.007  -0.025  5.70174  0.255708
-0.005  -0.025  5.94538  0.255559
-0.003  -0.025  5.92441  0.27999
-0.001  -0.025  5.69805  0.279262
0.001  -0.025  5.88759  0.204285
0.003  -0.025  5.91061  0.279612
0.005  -0.025  5.58528  0.247858
0.007  -0.025  5.56118  0.254226
0.009  -0.025  5.09512  0.245183
0.011  -0.025  4.90481  0.232416
0.013  -0.025  5.03776  0.247519
0.015  -0.025  4.44201  0.231958
0.017  -0.025  3.90136  0.207614
0.019  -0.025  3.77783  0.214406
0.021  -0.025  3.20065  0.186736
0.023  -0.025  2.91651  0.184889
0.025  -0.025  2.73064  0.184883
0.027  -0.025  2.53383  0.166218
0.029  -0.025  2.30878  0.179711
0.031  -0.025  2.19403  0.157556
0.033  -0.025  1.94134  0.150423
0.035  -0.025  1.78633  0.138527
0.037  -0.025  1.72519  0.153521
0.039  -0.025  1.43403  0.137759
0.041  -0.025  1.45535  0.129006
0.043  -0.025  1.31077  0.125346
0.045  -0.025  1.09834  0.107423
0.047  -0.025  1.00499  0.115211
0.049  -0.025  0.905834  0.10199
0.051  -0.025  0.987075  0.103018
0.053  -0.025  0.796317  0.0977835
0.055  -0.025  0.683791  0.0853488
0.057  -0.025  0.584883  0.086514
0.059  -0.025  0.583363  0.0889118
0.061  -0.025  0.647777  0.0892496
0.063  -0.025  0.415923  0.0812753
0.065  -0.025  0.449996  0.0767843
0.067  -0.025  0.533736  0.0825442
0.069  -0.025  0.353035  0.0806289
0.071  -0.025  0.365904  0.0867692
0.073  -0.025  0.467024  0.0908988
0.075  -0.025  0.493783  0.0849221
0.077  -0.025  0.241026  0.0783186
0.079  -0.025  0.436775  0.110243
0.081  -0.025  0.239112  0.0960205
0.083  -0.025  0.0988988  0.0945083
0.085  -0.025  0.464444  0.162678
0.087  -0.025  0.105534  0.147355
0.089  -0.025  0.802229  0.996687
-0.089  -0.023  1.25027  0.884128
-0.087  -0.023  -0.151167  0.106975
-0.085  -0.023  0.365707  0.147918
-0.083  -0.023  0.453229  0.131891
-0.081  -0.023  0.422193  0.119623
-0.079  -0.023  0.366537  0.111109
-0.077  -0.023  0.398552  0.0911103
-0.075  -0.023  0.495127  0.0972997
-0.073  -0.023  0.462277  0.0966713
-0.071  -0.023  0.520802  0.0947474
-0.069  -0.023  0.462081  0.0849674
-0.067  -0.023  0.521646  0.0849229
-0.065  -0.023  0.57823  0.0873813
-0.063  -0.023  0.505906  0.0776242
-0.061  -0.023  0.655395  0.0861282
-0.059  -0.023  0.722286  0.0904011
-0.057  -0.023  0.614607  0.0919452
-0.055  -0.023  0.768571  0.0995231
-0.053  -0.023  0.719655  0.0985845
-0.051  -0.023  1.10614  0.114657
-0.049  -0.023  0.807683  0.0962083
-0.047  -0.023  1.27344  0.127142
-0.045  -0.023  1.19284  0.116163
-0.043  -0.023  1.33284  0.123812
-0.041  -0.023  1.47861  0.132109
-0.039  -0.023  1.57244  0.143084
-0.037  -0.023  1.59777  0.132584
-0.035  -0.023  1.98593  0.150342
-0.033  -0.023  2.0544  0.156337
-0.031  -0.023  2.15533  0.158482
-0.029  -0.023  2.69928  0.176671
-0.027  -0.023  2.46986  0.16227
-0.025  -0.023  3.09906  0.184344
-0.023  -0.023  3.48187  0.202785
-0.021  -0.023  4.07135  0.210494
-0.019  -0.023  4.17759  0.219829
-0.017  -0.023  4.06225  0.209182
-0.015  -0.023  5.1269  0.240986
-0.013  -0.023  5.70571  0.251141
-0.011  -0.023  6.53652  0.271066
-0.009  -0.023  6.29093  0.268008
-0.007  -0.023  7.16761  0.285139
-0.005  -0.023  7.54746  0.288713
-0.003  -0.023  7.40397  0.314267
-0.001  -0.023  7.37314  0.316031
0.001  -0.023  7.40338  0.227329
0.003  -0.023  7.37233  0.30955
0.005  -0.023  7.13273  0.278552
0.007  -0.023  6.87727  0.281421
0.009  -0.023  5.77603  0.25156
0.011  -0.023  5.77769  0.248017
0.013  -0.023  5.84681  0.258561
0.015  -0.023  4.76638  0.23236
0.017  -0.023  4.43595  0.228093
0.019  -0.023  4.00526  0.21607
0.021  -0.023  3.37532  0.189756
0.023  -0.023  3.48032  0.207106
0.025  -0.023  3.19414  0.192005
0.027  -0.023  2.47286  0.165771
0.029  -0.023  2.2559  0.158129
0.031  -0.023  2.29519  0.167817
0.033  -0.023  2.07141  0.158436
0.035  -0.023  2.03919  0.157692
0.037  -0.023  1.62454  0.137771
0.039  -0.023  1.38233  0.133279
0.041  -0.023  1.42986  0.12545
0.043  -0.023  1.24922  0.128743
0.045  -0.023  1.16905  0.119871
0.047  -0.023  1.10294  0.115493
0.049  -0.023  0.929957  0.110964
0.051  -0.023  0.811396  0.0960371
0.053  -0.023  0.793328  0.100756
0.055  -0.023  0.744496  0.0981369
0.057  -0.023  0.794972  0.0924413
0.059  -0.023  0.69711  0.0948056
0.061  -0.023  0.722581  0.093663
0.063  -0.023  0.576769  0.0836725
0.065  -0.023  0.423961  0.0754761
0.067  -0.023  0.430168  0.0768142
0.069  -0.023  0.475171  0.0866761
0.071  -0.023  0.441311  0.0853523
0.073  -0.023  0.334623  0.0773005
0.075  -0.023  0.384788  0.096118
0.077  -0.023  0.48666  0.105691
0.079  -0.023  0.250642  0.0854659
0.081  -0.023  0.16442  0.0957351
0.083  -0.023  0.429811  0.13658
0.085  -0.023  0.319122  0.13927
0.087  -0.023  0.229029  0.265356
0.089  -0.023  0.188883  0.768573
-0.089  -0.021  0  0
-0.087  -0.021  3.3581e-13  1.8279e-07
-0.085  -0.021  0.225703  0.126623
-0.083  -0.021  0.404654  0.127133
-0.081  -0.021  0.423294  0.108446
-0.079  -0.021  0.609174  0.118204
-0.077  -0.021  0.170966  0.0783046
-0.075  -0.021  0.305609  0.0938034
-0.073  -0.021  0.535065  0.102465
-0.071  -0.021  0.454009  0.0840685
-0.069  -0.021  0.474963  0.0798771
-0.067  -0.021  0.543623  0.0827406
-0.065  -0.021  0.426868  0.077623
-0.063  -0.021  0.688078  0.0942678
-0.061  -0.021  0.73099  0.0938517
-0.059  -0.021  0.718013  0.0919627
-0.057  -0.021  0.636712  0.0857695
-0.055  -0.021  0.866275  0.104094
-0.053  -0.021  1.01751  0.115883
-0.051  -0.021  0.936919  0.106486
-0.049  -0.021  1.04955  0.1151
-0.047  -0.021  0.944601  0.108065
-0.045  -0.021  1.14556  0.114774
-0.043  -0.021  1.37457  0.125364
-0.041  -0.021  1.85017  0.161754
-0.039  -0.021  1.63126  0.132197
-0.037  -0.021  1.90594  0.148195
-0.035  -0.021  2.01718  0.155662
-0.033  -0.021  1.97107  0.149316
-0.031  -0.021  2.41451  0.1636
-0.029  -0.021  2.80386  0.187724
-0.027  -0.021  2.91472  0.181665
-0.025  -0.021  3.41061  0.20104
-0.023  -0.021  3.92239  0.215582
-0.021  -0.021  3.73691  0.20776
-0.019  -0.021  5.04924  0.240632
-0.017  -0.021  5.34896  0.250288
-0.015  -0.021  5.5431  0.247421
-0.013  -0.021  6.64512  0.27411
-0.011  -0.021  7.89763  0.303204
-0.009  -0.021  8.32744  0.315594
-0.007  -0.021  8.79524  0.313643
-0.005  -0.021  9.46499  0.326865
-0.003  -0.021  9.74211  0.36055
-0.001  -0.021  9.38899  0.364742
0.001  -0.021  9.8625  0.265508
0.003  -0.021  9.85302  0.372922
0.005  -0.021  9.2903  0.32665
0.007  -0.021  8.66437  0.31687
0.009  -0.021  7.61633  0.300119
0.011  -0.021  7.06174  0.277437
0.013  -0.021  6.0416  0.264635
0.015  -0.021  5.23052  0.233503
0.017  -0.021  5.16013  0.24833
0.019  -0.021  4.45321  0.214791
0.021  -0.021  4.73635  0.257211
0.023  -0.021  3.67576  0.208747
0.025  -0.021  3.36693  0.193376
0.027  -0.021  2.91679  0.176
0.029  -0.021  2.58885  0.176214
0.031  -0.021  2.40399  0.176208
0.033  -0.021  1.99647  0.149075
0.035  -0.021  1.96447  0.162514
0.037  -0.021  1.69007  0.134458
0.039  -0.021  1.67492  0.150475
0.041  -0.021  1.37186  0.141343
0.043  -0.021  1.30991  0.128115
0.045  -0.021  1.06999  0.12114
0.047  -0.021  1.07685  0.115901
0.049  -0.021  1.1194  0.122814
0.051  -0.021  0.877287  0.109782
0.053  -0.021  0.770215  0.0971573
0.055  -0.021  0.698546  0.088486
0.057  -0.021  0.835143  0.0976476
0.059  -0.021  0.694404  0.086314
0.061  -0.021  0.764204  0.0980558
0.063  -0.021  0.425602  0.0730389
0.065  -0.021  0.480607  0.0828331
0.067  -0.021  0.661528  0.0961764
0.069  -0.021  0.455727  0.0875936
0.071  -0.021  0.27921  0.0748304
0.073  -0.021  0.294127  0.0794659
0.075  -0.021  0.261957  0.084869
0.077  -0.021  0.376178  0.0908603
0.079  -0.021  0.171757  0.0840658
0.081  -0.021  0.349346  0.104955
0.083  -0.021  0.367396  0.114376
0.085  -0.021  0.0307786  0.0871489
0.087  -0.021  0.354128  0.18828
0.089  -0.021  1.94521e-12  1.10575e-06
-0.089  -0.019  -0.471813  0.471814
-0.087  -0.019  0.307618  0.177678
-0.085  -0.019  0.369209  0.16912
-0.083  -0.019  0.286625  0.110719
-0.081  -0.019  0.177817  0.077162
-0.079  -0.019  0.290931  0.0867681
-0.077  -0.019  0.300309  0.0794558
-0.075  -0.019  0.373913  0.091145
-0.073  -0.019  0.368806  0.0815311
-0.071  -0.019  0.454581  0.0862697
-0.069  -0.019  0.549892  0.0839572
-0.067  -0.019  0.544681  0.0892581
-0.065  -0.019  0.488495  0.0893169
-0.063  -0.019  0.446349  0.0830951
-0.061  -0.019  0.700671  0.0931473
-0.059  -0.019  0.77469  0.100303
-0.057  -0.019  0.911015  0.105155
-0.055  -0.019  0.683904  0.0943348
-0.053  -0.019  0.927474  0.102857
-0.051  -0.019  0.961984  0.115794
-0.049  -0.019  1.14134  0.121377
-0.047  -0.019  1.27817  0.124149
-0.045  -0.019  1.14172  0.111376
-0.043  -0.019  1.25213  0.119428
-0.041  -0.019  1.69853  0.139766
-0.039  -0.019  1.65449  0.139174
-0.037  -0.019  2.05659  0.160949
-0.035  -0.019  2.05523  0.152528
-0.033  -0.019  2.57582  0.170287
-0.031  -0.019  2.46037  0.163457
-0.029  -0.019  3.1624  0.194959
-0.027  -0.019  3.25597  0.191216
-0.025  -0.019  3.59612  0.202149
-0.023  -0.019  4.34876  0.221041
-0.021  -0.019  5.07474  0.242083
-0.019  -0.019  5.48115  0.2431
-0.017  -0.019  6.48658  0.269608
-0.015  -0.019  7.8075  0.309143
-0.013  -0.019  7.89443  0.295656
-0.011  -0.019  9.35246  0.321629
-0.009  -0.019  10.5176  0.342876
-0.007  -0.019  11.5973  0.373116
-0.005  -0.019  12.0672  0.360825
-0.003  -0.019  12.7736  0.403648
-0.001  -0.019  13.5442  0.440775
0.001  -0.019  13.5721  0.311598
0.003  -0.019  13.2307  0.428087
0.005  -0.019  11.8844  0.359138
0.007  -0.019  10.9591  0.357345
0.009  -0.019  9.55047  0.326754
0.011  -0.019  8.81079  0.318358
0.013  -0.019  7.47209  0.291698
0.015  -0.019  6.47378  0.272293
0.017  -0.019  5.86464  0.251239
0.019  -0.019  5.16975  0.247611
0.021  -0.019  4.1115  0.210511
0.023  -0.019  3.67568  0.196871
0.025  -0.019  3.27276  0.195933
0.027  -0.019  3.39326  0.204297
0.029  -0.019  2.83652  0.199221
0.031  -0.019  2.57461  0.178401
0.033  -0.019  2.31035  0.161857
0.035  -0.019  2.18512  0.159412
0.037  -0.019  1.9679  0.156413
0.039  -0.019  1.55573  0.129427
0.041  -0.019  1.63195  0.139412
0.043  -0.019  1.65722  0.145071
0.045  -0.019  1.15857  0.115493
0.047  -0.019  1.25961  0.126579
0.049  -0.019  0.852577  0.106482
0.051  -0.019  1.00768  0.107544
0.053  -0.019  0.72579  0.100128
0.055  -0.019  0.693095  0.0952212
0.057  -0.019  0.724075  0.0978355
0.059  -0.019  0.60095  0.0803569
0.061  -0.019  0.634804  0.0868604
0.063  -0.019  0.717948  0.0953069
0.065  -0.019  0.448825  0.0812897
0.067  -0.019  0.572355  0.0860748
0.069  -0.019  0.551104  0.0856884
0.071  -0.019  0.422904  0.079792
0.073  -0.019  0.324554  0.0823062
0.075  -0.019  0.377426  0.0943281
0.077  -0.019  0.407078  0.0933384
0.079  -0.019  0.187308  0.0875764
0.081  -0.019  0.201227  0.0977716
0.083  -0.019  0.516291  0.137559
0.085  -0.019  0.166927  0.112512
0.087  -0.019  0.226827  0.191256
0.089  -0.019  0  0
-0.089  -0.017  0  0
-0.087  -0.017  0.215125  0.152127
-0.085  -0.017  0.319555  0.153771
-0.083  -0.017  0.269728  0.131032
-0.081  -0.017  0.194943  0.0959514
-0.079  -0.017  0.439996  0.103319
-0.077  -0.017  0.320912  0.0871417
-0.075  -0.017  0.375472  0.0923669
-0.073  -0.017  0.444534  0.0878214
-0.071  -0.017  0.33273  0.0792907
-0.069  -0.017  0.475584  0.0890982
-0.067  -0.017  0.595281  0.0873767
-0.065  -0.017  0.361587  0.0673969
-0.063  -0.017  0.70943  0.0894277
-0.061  -0.017  0.669413  0.0855712
-0.059  -0.017  0.717798  0.0982033
-0.057  -0.017  0.80439  0.104559
-0.055  -0.017  0.920657  0.109217
-0.053  -0.017  0.911447  0.104857
-0.051  -0.017  1.06417  0.128181
-0.049  -0.017  0.997742  0.112169
-0.047  -0.017  1.32043  0.132107
-0.045  -0.017  1.34017  0.132102
-0.043  -0.017  1.55013  0.133449
-0.041  -0.017  1.63294  0.138836
-0.039  -0.017  2.00737  0.152957
-0.037  -0.017  2.00215  0.152359
-0.035  -0.017  2.15311  0.158098
-0.033  -0.017  2.53094  0.172632
-0.031  -0.017  3.03783  0.193115
-0.029  -0.017  2.97106  0.189111
-0.027  -0.017  3.89066  0.217344
-0.025  -0.017  4.28276  0.216877
-0.023  -0.017  4.73429  0.228949
-0.021  -0.017  5.11315  0.236042
-0.019  -0.017  6.04716  0.27068
-0.017  -0.017  7.72627  0.301365
-0.015  -0.017  8.6771  0.313778
-0.013  -0.017  9.94116  0.34799
-0.011  -0.017  12.0206  0.366464
-0.009  -0.017  14.942  0.435768
-0.007  -0.017  16.378  0.437994
-0.005  -0.017  17.7657  0.44272
-0.003  -0.017  20.265  0.530624
-0.001  -0.017  20.014  0.532981
0.001  -0.017  19.8548  0.378384
0.003  -0.017  19.0214  0.515492
0.005  -0.017  17.1261  0.435119
0.007  -0.017  15.3062  0.435277
0.009  -0.017  13.0804  0.393973
0.011  -0.017  10.6731  0.348798
0.013  -0.017  9.17731  0.33534
0.015  -0.017  8.12978  0.301638
0.017  -0.017  6.97595  0.289234
0.019  -0.017  5.0113  0.228066
0.021  -0.017  5.16343  0.243689
0.023  -0.017  4.36442  0.232171
0.025  -0.017  4.28007  0.234567
0.027  -0.017  3.26794  0.190341
0.029  -0.017  2.7125  0.187181
0.031  -0.017  2.39642  0.165674
0.033  -0.017  2.36303  0.166098
0.035  -0.017  2.02527  0.150592
0.037  -0.017  2.18246  0.167641
0.039  -0.017  1.88789  0.152572
0.041  -0.017  1.84638  0.154233
0.043  -0.017  1.47398  0.134069
0.045  -0.017  1.40167  0.133412
0.047  -0.017  1.30363  0.12159
0.049  -0.017  0.948371  0.104193
0.051  -0.017  1.06288  0.112237
0.053  -0.017  0.962917  0.109338
0.055  -0.017  0.734288  0.0943972
0.057  -0.017  0.707337  0.0968951
0.059  -0.017  0.634846  0.0854663
0.061  -0.017  0.554842  0.0842443
0.063  -0.017  0.627455  0.0864209
0.065  -0.017  0.518535  0.0902491
0.067  -0.017  0.557445  0.0944879
0.069  -0.017  0.408036  0.0809908
0.071  -0.017  0.31487  0.0692316
0.073  -0.017  0.298006  0.0811489
0.075  -0.017  0.444858  0.0954155
0.077  -0.017  0.338873  0.0890646
0.079  -0.017  0.24129  0.0905832
0.081  -0.017  0.314875  0.104043
0.083  -0.017  0.415272  0.135508
0.085  -0.017  0.0231287  0.0965803
0.087  -0.017  -0.051179  0.157764
0.089  -0.017  0  0
-0.089  -0.015  1.24993  0.88389
-0.087  -0.015  0.195991  0.181537
-0.085  -0.015  0.154012  0.098917
-0.083  -0.015  0.338967  0.11473
-0.081  -0.015  0.333228  0.104081
-0.079  -0.015  0.304621  0.0903188
-0.077  -0.015  0.30729  0.0811562
-0.075  -0.015  0.338266  0.085356
-0.073  -0.015  0.388865  0.0892512
-0.071  -0.015  0.5985  0.0944066
-0.069  -0.015  0.493673  0.0810729
-0.067  -0.015  0.573062  0.0885191
-0.065  -0.015  0.577422  0.0859971
-0.063  -0.015  0.510049  0.0824312
-0.061  -0.015  0.541746  0.0839617
-0.059  -0.015  0.830506  0.101056
-0.057  -0.015  0.9441  0.11171
-0.055  -0.015  1.00445  0.111281
-0.053  -0.015  0.925436  0.106065
-0.051  -0.015  0.912679  0.102991
-0.049  -0.015  1.15051  0.11823
-0.047  -0.015  1.26188  0.123191
-0.045  -0.015  1.45522  0.125916
-0.043  -0.015  1.49013  0.134935
-0.041  -0.015  1.64444  0.13577
-0.039  -0.015  1.7478  0.135546
-0.037  -0.015  1.79331  0.138721
-0.035  -0.015  2.48276  0.17477
-0.033  -0.015  2.48756  0.165764
-0.031  -0.015  3.20166  0.196771
-0.029  -0.015  3.41405  0.189638
-0.027  -0.015  4.0808  0.209094
-0.025  -0.015  4.67317  0.230551
-0.023  -0.015  5.34823  0.244594
-0.021  -0.015  6.27373  0.264657
-0.019  -0.015  7.15843  0.280332
-0.017  -0.015  8.36887  0.303474
-0.015  -0.015  10.8182  0.330735
-0.013  -0.015  13.3801  0.391062
-0.011  -0.015  16.7389  0.436602
-0.009  -0.015  19.8789  0.462382
-0.007  -0.015  25.0499  0.531317
-0.005  -0.015  30.5805  0.585736
-0.003  -0.015  36.9774  0.709194
-0.001  -0.015  36.3912  0.718685
0.001  -0.015  36.1186  0.515383
0.003  -0.015  33.483  0.684173
0.005  -0.015  27.2239  0.553838
0.007  -0.015  22.5804  0.509578
0.009  -0.015  18.3073  0.460669
0.011  -0.015  13.7897  0.390561
0.013  -0.015  11.983  0.378915
0.015  -0.015  9.46185  0.317958
0.017  -0.015  7.4962  0.296429
0.019  -0.015  6.29055  0.264126
0.021  -0.015  5.40599  0.248338
0.023  -0.015  4.77357  0.231932
0.025  -0.015  4.26737  0.223158
0.027  -0.015  3.74368  0.210532
0.029  -0.015  3.14128  0.183997
0.031  -0.015  2.99749  0.184779
0.033  -0.015  2.66296  0.177048
0.035  -0.015  2.23022  0.160038
0.037  -0.015  1.99982  0.156349
0.039  -0.015  1.81313  0.151941
0.041  -0.015  1.62144  0.133123
0.043  -0.015  1.57716  0.132638
0.045  -0.015  1.38512  0.132812
0.047  -0.015  1.18312  0.113462
0.049  -0.015  1.06835  0.115732
0.051  -0.015  0.989075  0.108733
0.053  -0.015  0.917888  0.104991
0.055  -0.015  0.999166  0.111082
0.057  -0.015  0.656617  0.0834593
0.059  -0.015  0.812604  0.0998108
0.061  -0.015  0.705664  0.0936445
0.063  -0.015  0.547624  0.0871165
0.065  -0.015  0.51895  0.0821321
0.067  -0.015  0.514545  0.0834686
0.069  -0.015  0.436771  0.0806808
0.071  -0.015  0.428317  0.0895801
0.073  -0.015  0.332677  0.0754629
0.075  -0.015  0.449752  0.089072
0.077  -0.015  0.347568  0.0922051
0.079  -0.015  0.20335  0.0769469
0.081  -0.015  0.276686  0.101964
0.083  -0.015  0.246261  0.119266
0.085  -0.015  0.130523  0.111713
0.087  -0.015  0.0742456  0.178677
0.089  -0.015  0.628452  0.628481
-0.089  -0.013  -0.312187  0.906674
-0.087  -0.013  0.179776  0.154579
-0.085  -0.013  0.201514  0.162952
-0.083  -0.013  0.404936  0.123757
-0.081  -0.013  0.187326  0.112231
-0.079  -0.013  0.432396  0.103522
-0.077  -0.013  0.465895  0.097271
-0.075  -0.013  0.396361  0.0845398
-0.073  -0.013  0.440593  0.0937463
-0.071  -0.013  0.514938  0.092455
-0.069  -0.013  0.582637  0.093891
-0.067  -0.013  0.530616  0.0840473
-0.065  -0.013  0.45242  0.0844146
-0.063  -0.013  0.496806  0.0817744
-0.061  -0.013  0.910156  0.107234
-0.059  -0.013  0.728239  0.0964463
-0.057  -0.013  0.940924  0.108974
-0.055  -0.013  0.846661  0.0976638
-0.053  -0.013  1.04616  0.112359
-0.051  -0.013  0.989018  0.101768
-0.049  -0.013  1.18931  0.115762
-0.047  -0.013  1.30591  0.120901
-0.045  -0.013  1.59922  0.137118
-0.043  -0.013  1.77123  0.143527
-0.041  -0.013  1.8333  0.141929
-0.039  -0.013  1.99374  0.159357
-0.037  -0.013  2.18848  0.1537
-0.035  -0.013  2.45059  0.16706
-0.033  -0.013  2.7906  0.174018
-0.031  -0.013  3.59069  0.20261
-0.029  -0.013  3.6306  0.196208
-0.027  -0.013  4.576  0.224046
-0.025  -0.013  5.05827  0.242646
-0.023  -0.013  5.44195  0.25744
-0.021  -0.013  6.47799  0.263499
-0.019  -0.013  8.58826  0.31327
-0.017  -0.013  10.1289  0.331888
-0.015  -0.013  13.2864  0.382787
-0.013  -0.013  18.9795  0.459199
-0.011  -0.013  24.9239  0.545028
-0.009  -0.013  34.3586  0.628397
-0.007  -0.013  50.4652  0.782175
-0.005  -0.013  67.5999  0.894084
-0.003  -0.013  87.3601  1.13226
-0.001  -0.013  90.1924  1.17407
0.001  -0.013  89.7954  0.832749
0.003  -0.013  74.4688  1.04868
0.005  -0.013  57.0067  0.808922
0.007  -0.013  40.0873  0.697582
0.009  -0.013  27.4232  0.567068
0.011  -0.013  20.3379  0.48453
0.013  -0.013  14.3686  0.385657
0.015  -0.013  11.3895  0.359527
0.017  -0.013  8.79064  0.310667
0.019  -0.013  7.13306  0.279385
0.021  -0.013  6.00613  0.255104
0.023  -0.013  5.57634  0.251716
0.025  -0.013  4.45499  0.220898
0.027  -0.013  4.06272  0.211053
0.029  -0.013  3.56375  0.204452
0.031  -0.013  2.67892  0.171798
0.033  -0.013  2.75558  0.173778
0.035  -0.013  2.07927  0.159006
0.037  -0.013  1.73282  0.139101
0.039  -0.013  1.73126  0.133815
0.041  -0.013  1.31813  0.117321
0.043  -0.013  1.46106  0.128503
0.045  -0.013  1.60651  0.140083
0.047  -0.013  1.2716  0.133689
0.049  -0.013  1.18365  0.108588
0.051  -0.013  0.874292  0.100155
0.053  -0.013  0.916419  0.107304
0.055  -0.013  0.982284  0.106148
0.057  -0.013  0.60502  0.0860251
0.059  -0.013  0.741618  0.0968355
0.061  -0.013  0.499021  0.0843693
0.063  -0.013  0.536787  0.0801553
0.065  -0.013  0.554339  0.0852044
0.067  -0.013  0.495549  0.0849718
0.069  -0.013  0.457561  0.0798343
0.071  -0.013  0.487365  0.0884241
0.073  -0.013  0.415557  0.0826219
0.075  -0.013  0.191983  0.086074
0.077  -0.013  0.372752  0.0943096
0.079  -0.013  0.408295  0.102349
0.081  -0.013  0.282313  0.0941033
0.083  -0.013  0.323283  0.117215
0.085  -0.013  0.382914  0.148288
0.087  -0.013  0.379029  0.199339
0.089  -0.013  0.443179  0.527747
-0.089  -0.011  -0.0403967  0.13732
-0.087  -0.011  0.254805  0.147134
-0.085  -0.011  0.331857  0.160987
-0.083  -0.011  0.164484  0.0898123
-0.081  -0.011  0.287536  0.106253
-0.079  -0.011  0.372408  0.0997581
-0.077  -0.011  0.443599  0.0980278
-0.075  -0.011  0.300326  0.082003
-0.073  -0.011  0.481528  0.0948015
-0.071  -0.011  0.474051  0.0909936
-0.069  -0.011  0.584906  0.0972021
-0.067  -0.011  0.443944  0.0811605
-0.065  -0.011  0.560472  0.089826
-0.063  -0.011  0.488936  0.0786546
-0.061  -0.011  0.636034  0.0865997
-0.059  -0.011  0.918316  0.107737
-0.057  -0.011  0.829905  0.102467
-0.055  -0.011  1.17305  0.126545
-0.053  -0.011  0.876926  0.0993205
-0.051  -0.011  1.0394  0.118726
-0.049  -0.011  1.20148  0.110417
-0.047  -0.011  1.49893  0.135474
-0.045  -0.011  1.60163  0.138205
-0.043  -0.011  1.60715  0.135733
-0.041  -0.011  1.81864  0.152678
-0.039  -0.011  2.13064  0.158491
-0.037  -0.011  2.2438  0.153839
-0.035  -0.011  2.55731  0.166255
-0.033  -0.011  2.9269  0.181951
-0.031  -0.011  3.17907  0.18263
-0.029  -0.011  3.74315  0.209007
-0.027  -0.011  4.25627  0.213036
-0.025  -0.011  5.14852  0.240083
-0.023  -0.011  6.20335  0.256292
-0.021  -0.011  7.98104  0.297756
-0.019  -0.011  10.3635  0.343168
-0.017  -0.011  12.5762  0.374955
-0.015  -0.011  17.4987  0.440151
-0.013  -0.011  25.056  0.537161
-0.011  -0.011  40.929  0.675332
-0.009  -0.011  65.2253  0.901109
-0.007  -0.011  124.386  1.25574
-0.005  -0.011  190.81  1.51019
-0.003  -0.011  301.149  2.08556
-0.001  -0.011  325.278  2.28171
0.001  -0.011  326.482  1.61546
0.003  -0.011  264.72  1.94745
0.005  -0.011  161.919  1.38017
0.007  -0.011  99.6173  1.10667
0.009  -0.011  53.2664  0.807083
0.011  -0.011  31.6439  0.583011
0.013  -0.011  20.5048  0.479131
0.015  -0.011  14.9726  0.410498
0.017  -0.011  10.4463  0.334826
0.019  -0.011  8.2877  0.304781
0.021  -0.011  7.15315  0.284359
0.023  -0.011  6.05478  0.252152
0.025  -0.011  4.97664  0.232705
0.027  -0.011  4.57746  0.225228
0.029  -0.011  3.69999  0.202744
0.031  -0.011  3.3678  0.200658
0.033  -0.011  2.6155  0.169202
0.035  -0.011  2.43429  0.165328
0.037  -0.011  2.11967  0.15479
0.039  -0.011  1.87976  0.144825
0.041  -0.011  1.79717  0.146151
0.043  -0.011  1.7277  0.132749
0.045  -0.011  1.58889  0.144091
0.047  -0.011  1.29078  0.123734
0.049  -0.011  1.0703  0.104814
0.051  -0.011  1.04565  0.115614
0.053  -0.011  0.919897  0.104555
0.055  -0.011  0.881125  0.102013
0.057  -0.011  0.62154  0.0872793
0.059  -0.011  0.659056  0.0943992
0.061  -0.011  0.735872  0.0946323
0.063  -0.011  0.678047  0.0867613
0.065  -0.011  0.631731  0.0920474
0.067  -0.011  0.422068  0.0843506
0.069  -0.011  0.563521  0.0941583
0.071  -0.011  0.397663  0.0810369
0.073  -0.011  0.423238  0.0839772
0.075  -0.011  0.291115  0.075415
0.077  -0.011  0.264334  0.086088
0.079  -0.011  0.388066  0.0878161
0.081  -0.011  0.334628  0.0960193
0.083  -0.011  0.217898  0.103643
0.085  -0.011  0.491884  0.176186
0.087  -0.011  0.18136  0.153523
0.089  -0.011  0.149685  0.780198
-0.089  -0.009  0  0
-0.087  -0.009  0.314222  0.227578
-0.085  -0.009  0.371701  0.131684
-0.083  -0.009  0.190081  0.122742
-0.081  -0.009  0.233952  0.112364
-0.079  -0.009  0.420088  0.112297
-0.077  -0.009  0.259234  0.0860204
-0.075  -0.009  0.337416  0.0833821
-0.073  -0.009  0.386114  0.0795486
-0.071  -0.009  0.60875  0.0962707
-0.069  -0.009  0.441862  0.0842274
-0.067  -0.009  0.522641  0.0840639
-0.065  -0.009  0.602606  0.0885659
-0.063  -0.009  0.711364  0.0929312
-0.061  -0.009  0.656664  0.0907642
-0.059  -0.009  0.937161  0.108629
-0.057  -0.009  0.770461  0.0949822
-0.055  -0.009  0.884681  0.105919
-0.053  -0.009  1.10503  0.119431
-0.051  -0.009  1.15855  0.12362
-0.049  -0.009  1.12765  0.123402
-0.047  -0.009  1.54623  0.136167
-0.045  -0.009  1.64419  0.144485
-0.043  -0.009  1.81779  0.143325
-0.041  -0.009  1.70307  0.142356
-0.039  -0.009  2.25607  0.155619
-0.037  -0.009  2.13605  0.158334
-0.035  -0.009  2.47515  0.171634
-0.033  -0.009  3.00054  0.189298
-0.031  -0.009  3.64021  0.206777
-0.029  -0.009  4.13088  0.217685
-0.027  -0.009  4.98988  0.239782
-0.025  -0.009  5.95466  0.272844
-0.023  -0.009  7.2196  0.287233
-0.021  -0.009  8.20568  0.298896
-0.019  -0.009  11.3179  0.359686
-0.017  -0.009  15.6057  0.433634
-0.015  -0.009  22.3709  0.499657
-0.013  -0.009  38.1597  0.679354
-0.011  -0.009  73.1111  0.923178
-0.009  -0.009  153.679  1.36703
-0.007  -0.009  347.751  2.18847
-0.005  -0.009  690.302  2.85707
-0.003  -0.009  1163.36  4.2348
-0.001  -0.009  1409.91  4.75178
0.001  -0.009  1422.36  3.3598
0.003  -0.009  1073.42  4.0471
0.005  -0.009  614.246  2.672
0.007  -0.009  290.337  1.96572
0.009  -0.009  127.099  1.2243
0.011  -0.009  62.1364  0.843048
0.013  -0.009  32.4469  0.60622
0.015  -0.009  19.5777  0.462383
0.017  -0.009  14.2908  0.417289
0.019  -0.009  10.6756  0.357118
0.021  -0.009  8.04258  0.298069
0.023  -0.009  6.44729  0.268102
0.025  -0.009  5.10929  0.242512
0.027  -0.009  4.67142  0.231029
0.029  -0.009  3.80182  0.215558
0.031  -0.009  3.11232  0.188412
0.033  -0.009  2.86444  0.185996
0.035  -0.009  2.78571  0.183581
0.037  -0.009  2.14955  0.157279
0.039  -0.009  1.99298  0.153259
0.041  -0.009  1.97254  0.161122
0.043  -0.009  1.56319  0.132324
0.045  -0.009  1.73694  0.140411
0.047  -0.009  1.35752  0.12701
0.049  -0.009  1.15369  0.115521
0.051  -0.009  1.03037  0.108957
0.053  -0.009  0.793808  0.104654
0.055  -0.009  0.758442  0.094115
0.057  -0.009  0.866542  0.107296
0.059  -0.009  0.922254  0.105737
0.061  -0.009  0.682021  0.0892092
0.063  -0.009  0.716735  0.0915602
0.065  -0.009  0.62711  0.0956772
0.067  -0.009  0.308493  0.0707123
0.069  -0.009  0.488415  0.0861143
0.071  -0.009  0.527534  0.0906309
0.073  -0.009  0.638378  0.100616
0.075  -0.009  0.486424  0.0957584
0.077  -0.009  0.276749  0.0913869
0.079  -0.009  0.269366  0.0960316
0.081  -0.009  0.205695  0.102709
0.083  -0.009  0.185232  0.108794
0.085  -0.009  0.0435584  0.0988259
0.087  -0.009  0.161218  0.114004
0.089  -0.009  0  0
-0.089  -0.007  2.12069e-12  1.15434e-06
-0.087  -0.007  0.482855  0.197163
-0.085  -0.007  -0.0340381  0.112023
-0.083  -0.007  0.0174682  0.0877671
-0.081  -0.007  0.216031  0.0974038
-0.079  -0.007  0.365881  0.0888103
-0.077  -0.007  0.149693  0.0787793
-0.075  -0.007  0.332794  0.0857147
-0.073  -0.007  0.392887  0.0799163
-0.071  -0.007  0.503553  0.0864705
-0.069  -0.007  0.465061  0.0848469
-0.067  -0.007  0.669449  0.0953529
-0.065  -0.007  0.667103  0.0992352
-0.063  -0.007  0.501683  0.0792649
-0.061  -0.007  0.608355  0.0896875
-0.059  -0.007  0.71148  0.0941821
-0.057  -0.007  0.686953  0.0929508
-0.055  -0.007  0.537519  0.0854754
-0.053  -0.007  0.969925  0.1041
-0.051  -0.007  1.19523  0.123938
-0.049  -0.007  1.19034  0.10853
-0.047  -0.007  1.25908  0.121839
-0.045  -0.007  1.41641  0.126385
-0.043  -0.007  1.48622  0.123526
-0.041  -0.007  1.90135  0.155978
-0.039  -0.007  1.95855  0.146961
-0.037  -0.007  2.29169  0.162316
-0.035  -0.007  2.44368  0.158585
-0.033  -0.007  2.82845  0.177803
-0.031  -0.007  3.27631  0.188606
-0.029  -0.007  4.12313  0.209845
-0.027  -0.007  4.56085  0.221009
-0.025  -0.007  5.9032  0.252265
-0.023  -0.007  6.88045  0.277104
-0.021  -0.007  9.12688  0.31094
-0.019  -0.007  12.5223  0.364559
-0.017  -0.007  18.6141  0.44746
-0.015  -0.007  30.4464  0.580263
-0.013  -0.007  61.7299  0.836866
-0.011  -0.007  159.37  1.35632
-0.009  -0.007  420.594  2.15384
-0.007  -0.007  1180.22  3.79739
-0.005  -0.007  2747.88  5.77406
-0.003  -0.007  5204.73  8.6498
-0.001  -0.007  6897.53  10.5445
0.001  -0.007  6899.87  8.57159
0.003  -0.007  4798.16  8.31391
0.005  -0.007  2421.14  5.43405
0.007  -0.007  1009.4  3.5309
0.009  -0.007  353.723  1.98999
0.011  -0.007  130.46  1.22921
0.013  -0.007  51.4686  0.766633
0.015  -0.007  27.141  0.550578
0.017  -0.007  15.399  0.398503
0.019  -0.007  10.2954  0.329272
0.021  -0.007  8.75059  0.31234
0.023  -0.007  6.94824  0.284578
0.025  -0.007  5.07638  0.230311
0.027  -0.007  4.50462  0.215612
0.029  -0.007  3.78002  0.20161
0.031  -0.007  3.54335  0.202214
0.033  -0.007  2.72389  0.189968
0.035  -0.007  2.36165  0.164803
0.037  -0.007  2.12238  0.152892
0.039  -0.007  2.06454  0.15113
0.041  -0.007  1.48459  0.124114
0.043  -0.007  1.51805  0.136173
0.045  -0.007  1.67062  0.137314
0.047  -0.007  1.32276  0.125304
0.049  -0.007  1.21386  0.115849
0.051  -0.007  0.97486  0.105008
0.053  -0.007  0.843796  0.104601
0.055  -0.007  0.712988  0.0953021
0.057  -0.007  0.819129  0.0946756
0.059  -0.007  0.727981  0.0954277
0.061  -0.007  0.521752  0.0829028
0.063  -0.007  0.761284  0.0975919
0.065  -0.007  0.44616  0.0812316
0.067  -0.007  0.570929  0.0831962
0.069  -0.007  0.474539  0.0745065
0.071  -0.007  0.430752  0.0854385
0.073  -0.007  0.427411  0.0814503
0.075  -0.007  0.540906  0.110514
0.077  -0.007  0.268643  0.0851114
0.079  -0.007  0.380393  0.110884
0.081  -0.007  0.0967927  0.0715695
0.083  -0.007  0.235459  0.111539
0.085  -0.007  0.326089  0.152649
0.087  -0.007  0.695268  0.255965
0.089  -0.007  0.384401  0.491474
-0.089  -0.005  0  0
-0.087  -0.005  0.102491  0.230486
-0.085  -0.005  0.0281813  0.0950707
-0.083  -0.005  0.0884549  0.0949995
-0.081  -0.005  0.313691  0.101245
-0.079  -0.005  0.238044  0.0825538
-0.077  -0.005  0.108062  0.0696981
-0.075  -0.005  0.28871  0.0743226
-0.073  -0.005  0.312947  0.0804151
-0.071  -0.005  0.292872  0.0708423
-0.069  -0.005  0.413464  0.0845283
-0.067  -0.005  0.564308  0.085257
-0.065  -0.005  0.469905  0.0747702
-0.063  -0.005  0.673846  0.090583
-0.061  -0.005  0.648151  0.0884694
-0.059  -0.005  0.695436  0.0903168
-0.057  -0.005  0.696341  0.0921942
-0.055  -0.005  0.875443  0.110206
-0.053  -0.005  0.926797  0.105167
-0.051  -0.005  0.925234  0.104919
-0.049  -0.005  1.2355  0.126729
-0.047  -0.005  1.25889  0.120241
-0.045  -0.005  1.25977  0.126631
-0.043  -0.005  1.46815  0.132963
-0.041  -0.005  1.81181  0.160346
-0.039  -0.005  1.98991  0.157858
-0.037  -0.005  2.11554  0.156969
-0.035  -0.005  2.39894  0.160568
-0.033  -0.005  2.90453  0.201687
-0.031  -0.005  2.97429  0.171684
-0.029  -0.005  3.82752  0.215786
-0.027  -0.005  4.85556  0.237379
-0.025  -0.005  6.33575  0.269735
-0.023  -0.005  7.3658  0.290181
-0.021  -0.005  9.13904  0.31555
-0.019  -0.005  13.5396  0.384635
-0.017  -0.005  20.5518  0.487659
-0.015  -0.005  38.2476  0.642208
-0.013  -0.005  94.7225  1.03394
-0.011  -0.005  284.317  1.85742
-0.009  -0.005  900.732  3.30514
-0.007  -0.005  3082.92  6.05012
-0.005  -0.005  8162.63  10.3865
-0.003  -0.005  16357.1  24.5765
-0.001  -0.005  21813.2  32.5709
0.001  -0.005  20818.4  31.1361
0.003  -0.005  15179.7  23.5415
0.005  -0.005  8254.12  10.0784
0.007  -0.005  3146.38  5.82629
0.009  -0.005  899.765  3.1383
0.011  -0.005  276.814  1.75521
0.013  -0.005  91.6857  0.975342
0.015  -0.005  36.7589  0.614443
0.017  -0.005  20.2697  0.478909
0.019  -0.005  12.8311  0.383382
0.021  -0.005  8.63207  0.311736
0.023  -0.005  7.20025  0.293457
0.025  -0.005  5.43206  0.237593
0.027  -0.005  4.49814  0.229022
0.029  -0.005  3.66187  0.203572
0.031  -0.005  3.38689  0.19209
0.033  -0.005  2.98158  0.189636
0.035  -0.005  2.17921  0.162562
0.037  -0.005  2.10217  0.153675
0.039  -0.005  1.77934  0.150424
0.041  -0.005  1.62816  0.143122
0.043  -0.005  1.54084  0.14168
0.045  -0.005  1.60771  0.143025
0.047  -0.005  1.24897  0.121733
0.049  -0.005  1.05329  0.111352
0.051  -0.005  0.660772  0.0807074
0.053  -0.005  0.947127  0.107544
0.055  -0.005  0.724866  0.0926578
0.057  -0.005  0.747302  0.0926643
0.059  -0.005  0.560668  0.0858902
0.061  -0.005  0.600349  0.0815983
0.063  -0.005  0.532972  0.0802385
0.065  -0.005  0.412005  0.0706205
0.067  -0.005  0.525084  0.0822577
0.069  -0.005  0.41986  0.077868
0.071  -0.005  0.505929  0.0832969
0.073  -0.005  0.348774  0.0874656
0.075  -0.005  0.290753  0.084623
0.077  -0.005  0.233197  0.0794674
0.079  -0.005  0.16873  0.0806714
0.081  -0.005  0.382941  0.119332
0.083  -0.005  0.442642  0.123086
0.085  -0.005  0.155033  0.109858
0.087  -0.005  2.65065e-13  1.44282e-07
0.089  -0.005  0.628329  0.628358
-0.089  -0.003  0  0
-0.087  -0.003  -0.105761  0.134579
-0.085  -0.003  0.218959  0.133509
-0.083  -0.003  0.0571975  0.0955415
-0.081  -0.003  0.207276  0.0858396
-0.079  -0.003  0.260019  0.0952156
-0.077  -0.003  0.0496665  0.0706122
-0.075  -0.003  0.19619  0.0769303
-0.073  -0.003  0.202754  0.0723946
-0.071  -0.003  0.29058  0.0701516
-0.069  -0.003  0.341936  0.0810393
-0.067  -0.003  0.444461  0.0862513
-0.065  -0.003  0.366983  0.0800079
-0.063  -0.003  0.29849  0.069461
-0.061  -0.003  0.646536  0.0865632
-0.059  -0.003  0.78069  0.10127
-0.057  -0.003  0.809044  0.0887099
-0.055  -0.003  0.89696  0.100655
-0.053  -0.003  0.791484  0.0951103
-0.051  -0.003  1.0908  0.106006
-0.049  -0.003  1.19326  0.110602
-0.047  -0.003  1.13502  0.112117
-0.045  -0.003  1.44421  0.126738
-0.043  -0.003  1.50172  0.131133
-0.041  -0.003  1.846  0.147565
-0.039  -0.003  1.76994  0.133902
-0.037  -0.003  2.21809  0.148591
-0.035  -0.003  2.60012  0.158217
-0.033  -0.003  3.14947  0.179225
-0.031  -0.003  3.99354  0.196211
-0.029  -0.003  4.19496  0.199229
-0.027  -0.003  5.77552  0.238957
-0.025  -0.003  6.58941  0.250976
-0.023  -0.003  8.39685  0.280151
-0.021  -0.003  11.7409  0.329631
-0.019  -0.003  15.7476  0.380984
-0.017  -0.003  27.2224  0.494455
-0.015  -0.003  61.0506  0.740017
-0.013  -0.003  172.718  1.25796
-0.011  -0.003  623.637  2.40019
-0.009  -0.003  2280.56  4.69263
-0.007  -0.003  7698.41  9.24546
-0.005  -0.003  16995.9  20.5145
-0.003  -0.003  24962.4  74.9079
-0.001  -0.003  0  0
0.001  -0.003  0  0
0.003  -0.003  27805  80.3173
0.005  -0.003  15827.7  19.5576
0.007  -0.003  5499.61  8.13525
0.009  -0.003  1592.45  4.09781
0.011  -0.003  447.918  2.11025
0.013  -0.003  132.592  1.14894
0.015  -0.003  51.6898  0.695549
0.017  -0.003  25.4249  0.487968
0.019  -0.003  16.3263  0.393103
0.021  -0.003  11.4137  0.326584
0.023  -0.003  8.45597  0.278115
0.025  -0.003  6.58294  0.245185
0.027  -0.003  5.76046  0.234415
0.029  -0.003  4.36672  0.206162
0.031  -0.003  3.58286  0.180445
0.033  -0.003  2.86795  0.172038
0.035  -0.003  2.70171  0.162605
0.037  -0.003  2.0393  0.140506
0.039  -0.003  2.1927  0.155031
0.041  -0.003  1.61155  0.129273
0.043  -0.003  1.56742  0.127929
0.045  -0.003  1.22892  0.113611
0.047  -0.003  1.21558  0.110246
0.049  -0.003  1.1381  0.111765
0.051  -0.003  0.774472  0.0930964
0.053  -0.003  0.72115  0.0969434
0.055  -0.003  0.8195  0.10484
0.057  -0.003  0.605363  0.0833035
0.059  -0.003  0.594916  0.0886752
0.061  -0.003  0.323504  0.0708674
0.063  -0.003  0.329338  0.0759498
0.065  -0.003  0.526  0.0856584
0.067  -0.003  0.386251  0.0788399
0.069  -0.003  0.278537  0.0739411
0.071  -0.003  0.233344  0.0676861
0.073  -0.003  0.264722  0.074302
0.075  -0.003  0.203041  0.0710406
0.077  -0.003  0.188747  0.0764783
0.079  -0.003  0.0737028  0.0764432
0.081  -0.003  0.109666  0.0683746
0.083  -0.003  0.110351  0.100572
0.085  -0.003  0.289973  0.128907
0.087  -0.003  -0.0627603  0.0627604
0.089  -0.003  -0.469197  0.469204
-0.089  -0.001  0  0
-0.087  -0.001  -0.0962316  0.135012
-0.085  -0.001  0.196695  0.151821
-0.083  -0.001  0.349804  0.12488
-0.081  -0.001  0.34243  0.101956
-0.079  -0.001  0.382315  0.0936054
-0.077  -0.001  0.245461  0.070942
-0.075  -0.001  0.25067  0.0683105
-0.073  -0.001  0.279246  0.0783514
-0.071  -0.001  0.499625  0.0921184
-0.069  -0.001  0.426733  0.0828515
-0.067  -0.001  0.369681  0.0761546
-0.065  -0.001  0.373294  0.0749964
-0.063  -0.001  0.678529  0.098739
-0.061  -0.001  0.41109  0.082493
-0.059  -0.001  0.591863  0.0905612
-0.057  -0.001  0.856586  0.109402
-0.055  -0.001  0.923448  0.117881
-0.053  -0.001  0.938528  0.120159
-0.051  -0.001  0.836057  0.112026
-0.049  -0.001  0.965447  0.110664
-0.047  -0.001  1.20053  0.139113
-0.045  -0.001  1.23652  0.130732
-0.043  -0.001  1.58775  0.140855
-0.041  -0.001  1.6893  0.163441
-0.039  -0.001  2.2807  0.178617
-0.037  -0.001  2.17765  0.177044
-0.035  -0.001  2.61599  0.186535
-0.033  -0.001  3.17938  0.217129
-0.031  -0.001  3.56834  0.213107
-0.029  -0.001  4.3341  0.245132
-0.027  -0.001  5.9012  0.27439
-0.025  -0.001  6.6158  0.290679
-0.023  -0.001  9.16366  0.352223
-0.021  -0.001  12.8334  0.405682
-0.019  -0.001  19.67  0.497456
-0.017  -0.001  37.6178  0.674555
-0.015  -0.001  90.9297  1.01879
-0.013  -0.001  285.208  1.86386
-0.011  -0.001  1033.98  3.5892
-0.009  -0.001  3655.67  6.96254
-0.007  -0.001  11398.4  13.6355
-0.005  -0.001  23396.5  40.6433
-0.003  -0.001  0  0
-0.001  -0.001  0  0
0.001  -0.001  0  0
0.003  -0.001  0  0
0.005  -0.001  17134.9  33.7807
0.007  -0.001  7034.1  10.5316
0.009  -0.001  1998.29  5.21477
0.011  -0.001  550.615  2.69208
0.013  -0.001  154.126  1.40655
0.015  -0.001  55.0929  0.831226
0.017  -0.001  25.3749  0.571012
0.019  -0.001  15.34  0.446264
0.021  -0.001  10.4134  0.371504
0.023  -0.001  7.62167  0.324249
0.025  -0.001  6.48989  0.303082
0.027  -0.001  4.93297  0.26059
0.029  -0.001  3.926  0.22736
0.031  -0.001  3.36224  0.210696
0.033  -0.001  2.92976  0.19967
0.035  -0.001  2.25128  0.181716
0.037  -0.001  2.15231  0.173216
0.039  -0.001  2.02451  0.170857
0.041  -0.001  1.51262  0.145486
0.043  -0.001  1.22568  0.13079
0.045  -0.001  1.28021  0.140319
0.047  -0.001  1.16109  0.126595
0.049  -0.001  1.15673  0.127499
0.051  -0.001  1.13381  0.131662
0.053  -0.001  0.766167  0.101372
0.055  -0.001  0.805305  0.106585
0.057  -0.001  0.62942  0.0906267
0.059  -0.001  0.607769  0.0901601
0.061  -0.001  0.671339  0.0985721
0.063  -0.001  0.569058  0.0862826
0.065  -0.001  0.327502  0.0816833
0.067  -0.001  0.371897  0.0759603
0.069  -0.001  0.513015  0.0884296
0.071  -0.001  0.337056  0.0731786
0.073  -0.001  0.272589  0.0867622
0.075  -0.001  0.241927  0.0857343
0.077  -0.001  0.258172  0.0822518
0.079  -0.001  0.289142  0.0842129
0.081  -0.001  0.307766  0.110634
0.083  -0.001  0.223511  0.113814
0.085  -0.001  0.175554  0.111585
0.087  -0.001  0.254655  0.18064
0.089  -0.001  2.12068e-12  1.15434e-06
-0.089  0.001  0.353543  0.71494
-0.087  0.001  0.18331  0.151851
-0.085  0.001  0.101421  0.0886785
-0.083  0.001  0.228518  0.118351
-0.081  0.001  0.402108  0.116531
-0.079  0.001  0.262984  0.0879309
-0.077  0.001  0.229517  0.0854657
-0.075  0.001  0.316497  0.0873687
-0.073  0.001  0.248341  0.0813347
-0.071  0.001  0.435473  0.0848719
-0.069  0.001  0.466528  0.0851605
-0.067  0.001  0.400935  0.0795234
-0.065  0.001  0.466752  0.0774369
-0.063  0.001  0.630959  0.096389
-0.061  0.001  0.677384  0.0935163
-0.059  0.001  0.598845  0.0969793
-0.057  0.001  0.772197  0.102226
-0.055  0.001  0.989849  0.124678
-0.053  0.001  0.831673  0.11336
-0.051  0.001  0.876089  0.115172
-0.049  0.001  1.32347  0.147007
-0.047  0.001  1.13865  0.126861
-0.045  0.001  1.30297  0.139901
-0.043  0.001  1.56866  0.145409
-0.041  0.001  1.57241  0.147035
-0.039  0.001  2.14813  0.169295
-0.037  0.001  2.51095  0.18733
-0.035  0.001  2.57729  0.192276
-0.033  0.001  3.2795  0.215988
-0.031  0.001  3.32002  0.216606
-0.029  0.001  4.19728  0.230675
-0.027  0.001  5.09437  0.254594
-0.025  0.001  6.68308  0.309106
-0.023  0.001  8.21573  0.334324
-0.021  0.001  10.697  0.366851
-0.019  0.001  16.6334  0.453287
-0.017  0.001  33.6705  0.648671
-0.015  0.001  83.1976  0.989203
-0.013  0.001  250.227  1.7439
-0.011  0.001  898.445  3.37499
-0.009  0.001  3111.98  6.43842
-0.007  0.001  10009.4  12.585
-0.005  0.001  21706.2  38.5394
-0.003  0.001  0  0
-0.001  0.001  0  0
0.001  0.001  0  0
0.003  0.001  0  0
0.005  0.001  17104.5  33.7157
0.007  0.001  7110.27  10.6679
0.009  0.001  2134.56  5.43902
0.011  0.001  631.152  2.8686
0.013  0.001  188.648  1.55963
0.015  0.001  67.2741  0.910229
0.017  0.001  28.6676  0.599782
0.019  0.001  15.7805  0.436988
0.021  0.001  10.6687  0.358104
0.023  0.001  7.89902  0.328548
0.025  0.001  6.51573  0.287201
0.027  0.001  4.97481  0.255689
0.029  0.001  4.10879  0.227661
0.031  0.001  3.73669  0.230201
0.033  0.001  2.7732  0.195569
0.035  0.001  2.22755  0.16383
0.037  0.001  2.29856  0.17463
0.039  0.001  1.95254  0.163521
0.041  0.001  1.67603  0.147172
0.043  0.001  1.49636  0.133547
0.045  0.001  1.31498  0.127468
0.047  0.001  1.10154  0.13137
0.049  0.001  1.18996  0.132911
0.051  0.001  0.829299  0.105738
0.053  0.001  0.88977  0.108626
0.055  0.001  0.831396  0.106113
0.057  0.001  0.732195  0.100006
0.059  0.001  0.759043  0.104155
0.061  0.001  0.509436  0.0899579
0.063  0.001  0.502399  0.0860645
0.065  0.001  0.480723  0.0870768
0.067  0.001  0.380964  0.0740875
0.069  0.001  0.446098  0.0877894
0.071  0.001  0.193172  0.072124
0.073  0.001  0.367502  0.0945196
0.075  0.001  0.236132  0.0844527
0.077  0.001  0.341281  0.0913019
0.079  0.001  0.261243  0.0869563
0.081  0.001  0.257672  0.0921887
0.083  0.001  0.2569  0.121109
0.085  0.001  0.486174  0.167288
0.087  0.001  0.122687  0.168091
0.089  0.001  0  0
-0.089  0.003  2.12066e-12  1.15433e-06
-0.087  0.003  0.242807  0.140224
-0.085  0.003  0.235992  0.114063
-0.083  0.003  0.270548  0.101771
-0.081  0.003  0.249367  0.0925202
-0.079  0.003  0.153034  0.0671748
-0.077  0.003  0.495866  0.0986589
-0.075  0.003  0.258541  0.0907305
-0.073  0.003  0.434964  0.0868556
-0.071  0.003  0.506683  0.087364
-0.069  0.003  0.366849  0.0795369
-0.067  0.003  0.475139  0.0833498
-0.065  0.003  0.460927  0.0786062
-0.063  0.003  0.442547  0.0781588
-0.061  0.003  0.556111  0.0827282
-0.059  0.003  0.701431  0.0906794
-0.057  0.003  0.871403  0.0964559
-0.055  0.003  0.931788  0.0995229
-0.053  0.003  0.779054  0.0955601
-0.051  0.003  0.64151  0.0913623
-0.049  0.003  1.18386  0.114326
-0.047  0.003  0.97933  0.104497
-0.045  0.003  1.15875  0.111253
-0.043  0.003  1.57854  0.130558
-0.041  0.003  1.69856  0.134824
-0.039  0.003  1.63399  0.124809
-0.037  0.003  2.23609  0.151948
-0.035  0.003  2.49477  0.155471
-0.033  0.003  2.94383  0.174264
-0.031  0.003  3.31226  0.178808
-0.029  0.003  4.02782  0.199738
-0.027  0.003  4.83659  0.217515
-0.025  0.003  5.9223  0.24027
-0.023  0.003  7.80069  0.273946
-0.021  0.003  10.7473  0.317114
-0.019  0.003  15.3045  0.381824
-0.017  0.003  28.9083  0.512408
-0.015  0.003  61.3546  0.743315
-0.013  0.003  175.482  1.2885
-0.011  0.003  588.049  2.35646
-0.009  0.003  1979.26  4.45857
-0.007  0.003  6252.15  8.50403
-0.005  0.003  15227.8  19.1009
-0.003  0.003  24468.6  73.8447
-0.001  0.003  0  0
0.001  0.003  0  0
0.003  0.003  18966  62.9985
0.005  0.003  11974.6  16.707
0.007  0.003  5199.67  7.58406
0.009  0.003  1593.51  3.93566
0.011  0.003  467.069  2.08939
0.013  0.003  142.013  1.14721
0.015  0.003  52.8198  0.692693
0.017  0.003  24.4674  0.475452
0.019  0.003  14.2588  0.367281
0.021  0.003  9.99508  0.306344
0.023  0.003  7.6925  0.27424
0.025  0.003  6.13318  0.250305
0.027  0.003  4.656  0.20839
0.029  0.003  3.92847  0.200589
0.031  0.003  3.5467  0.192122
0.033  0.003  3.00264  0.174408
0.035  0.003  2.48063  0.154687
0.037  0.003  2.2805  0.153865
0.039  0.003  1.88279  0.142189
0.041  0.003  1.6167  0.133461
0.043  0.003  1.30474  0.116672
0.045  0.003  1.34406  0.116081
0.047  0.003  1.07537  0.108835
0.049  0.003  0.777715  0.0911706
0.051  0.003  1.02115  0.107967
0.053  0.003  0.762168  0.0934874
0.055  0.003  0.699923  0.0925922
0.057  0.003  0.705015  0.0963263
0.059  0.003  0.634566  0.0809343
0.061  0.003  0.462419  0.0729879
0.063  0.003  0.497383  0.0747008
0.065  0.003  0.394139  0.0720477
0.067  0.003  0.368857  0.0770338
0.069  0.003  0.359266  0.0793228
0.071  0.003  0.130234  0.0708115
0.073  0.003  0.212032  0.0698624
0.075  0.003  0.421836  0.0942525
0.077  0.003  0.267891  0.0827607
0.079  0.003  0.238227  0.0874648
0.081  0.003  0.23111  0.107862
0.083  0.003  0.0788514  0.0943902
0.085  0.003  0.246727  0.133043
0.087  0.003  0.0498251  0.146709
0.089  0.003  0  0
-0.089  0.005  0  0
-0.087  0.005  -0.0321284  0.118888
-0.085  0.005  0.423233  0.149548
-0.083  0.005  0.13029  0.105517
-0.081  0.005  0.404494  0.112774
-0.079  0.005  0.292114  0.0899267
-0.077  0.005  0.339662  0.0922606
-0.075  0.005  0.465621  0.0929382
-0.073  0.005  0.301348  0.0763838
-0.071  0.005  0.361177  0.0779809
-0.069  0.005  0.501458  0.0784006
-0.067  0.005  0.521267  0.08545
-0.065  0.005  0.613355  0.0824176
-0.063  0.005  0.511007  0.0802923
-0.061  0.005  0.617962  0.0883294
-0.059  0.005  0.876946  0.10788
-0.057  0.005  0.936831  0.104278
-0.055  0.005  0.827456  0.107036
-0.053  0.005  1.00101  0.107541
-0.051  0.005  1.0702  0.11402
-0.049  0.005  1.18562  0.124402
-0.047  0.005  1.50477  0.133535
-0.045  0.005  1.38491  0.127018
-0.043  0.005  1.35442  0.126644
-0.041  0.005  1.88414  0.143187
-0.039  0.005  2.21366  0.169153
-0.037  0.005  2.31671  0.167959
-0.035  0.005  2.39394  0.166763
-0.033  0.005  3.11846  0.18991
-0.031  0.005  3.91761  0.210868
-0.029  0.005  3.99241  0.220135
-0.027  0.005  4.175  0.212844
-0.025  0.005  5.60626  0.248833
-0.023  0.005  7.1818  0.281876
-0.021  0.005  9.52631  0.333853
-0.019  0.005  12.9636  0.386216
-0.017  0.005  21.4752  0.494234
-0.015  0.005  39.7625  0.634128
-0.013  0.005  93.1949  0.96073
-0.011  0.005  278.627  1.70971
-0.009  0.005  869.5  3.02023
-0.007  0.005  2844.21  5.44455
-0.005  0.005  6833.56  9.04203
-0.003  0.005  11705.9  20.3066
-0.001  0.005  15670.4  26.9141
0.001  0.005  15360.7  26.1083
0.003  0.005  11673.8  20.3206
0.005  0.005  5639.27  8.60465
0.007  0.005  2221.28  5.20129
0.009  0.005  690.568  2.95949
0.011  0.005  230.938  1.70992
0.013  0.005  83.091  0.999663
0.015  0.005  35.7186  0.638813
0.017  0.005  19.4174  0.484384
0.019  0.005  12.8895  0.392826
0.021  0.005  9.4134  0.329887
0.023  0.005  6.82252  0.277817
0.025  0.005  5.91348  0.273182
0.027  0.005  4.59702  0.231662
0.029  0.005  3.8499  0.219073
0.031  0.005  3.26364  0.186151
0.033  0.005  2.86952  0.182344
0.035  0.005  2.58523  0.181839
0.037  0.005  2.10219  0.153981
0.039  0.005  1.87344  0.154236
0.041  0.005  1.5583  0.13198
0.043  0.005  1.92557  0.157695
0.045  0.005  1.58022  0.145894
0.047  0.005  1.22365  0.118301
0.049  0.005  1.21145  0.126632
0.051  0.005  1.14963  0.123332
0.053  0.005  1.07235  0.115395
0.055  0.005  0.69629  0.0968554
0.057  0.005  0.737303  0.0920472
0.059  0.005  0.560506  0.0838966
0.061  0.005  0.464525  0.0783756
0.063  0.005  0.47841  0.0732965
0.065  0.005  0.503501  0.0748728
0.067  0.005  0.346806  0.0747771
0.069  0.005  0.408408  0.0817067
0.071  0.005  0.414192  0.086259
0.073  0.005  0.274679  0.0878498
0.075  0.005  0.220475  0.072677
0.077  0.005  0.25833  0.0871626
0.079  0.005  0.279534  0.0953707
0.081  0.005  0.357309  0.118251
0.083  0.005  0.165761  0.109123
0.085  0.005  0.0853831  0.118959
0.087  0.005  0.348555  0.192433
0.089  0.005  0.628329  0.628358
-0.089  0.007  0  0
-0.087  0.007  0.276765  0.198615
-0.085  0.007  0.413365  0.17279
-0.083  0.007  0.461445  0.143079
-0.081  0.007  0.237052  0.0917291
-0.079  0.007  0.272864  0.0884024
-0.077  0.007  0.284049  0.088744
-0.075  0.007  0.410163  0.085239
-0.073  0.007  0.300706  0.0768419
-0.071  0.007  0.548714  0.0898704
-0.069  0.007  0.568381  0.0859975
-0.067  0.007  0.470724  0.0853489
-0.065  0.007  0.709804  0.0975519
-0.063  0.007  0.623881  0.0875611
-0.061  0.007  0.637015  0.0946514
-0.059  0.007  0.729449  0.0999631
-0.057  0.007  0.865307  0.103945
-0.055  0.007  0.77871  0.0920549
-0.053  0.007  0.978226  0.106459
-0.051  0.007  1.06818  0.111974
-0.049  0.007  1.34428  0.124296
-0.047  0.007  1.37044  0.137171
-0.045  0.007  1.43978  0.127432
-0.043  0.007  1.77172  0.144343
-0.041  0.007  2.11641  0.155138
-0.039  0.007  1.95096  0.149512
-0.037  0.007  2.47325  0.166337
-0.035  0.007  2.5316  0.168197
-0.033  0.007  2.85719  0.179316
-0.031  0.007  3.36213  0.196229
-0.029  0.007  4.20007  0.215936
-0.027  0.007  5.17867  0.234925
-0.025  0.007  5.07328  0.229912
-0.023  0.007  6.33334  0.263633
-0.021  0.007  8.51562  0.302541
-0.019  0.007  10.3914  0.331412
-0.017  0.007  14.694  0.398264
-0.015  0.007  24.1486  0.509945
-0.013  0.007  44.8183  0.706472
-0.011  0.007  109.607  1.10975
-0.009  0.007  274.048  1.72612
-0.007  0.007  724.679  2.96072
-0.005  0.007  1647.29  4.44649
-0.003  0.007  3201.58  6.73219
-0.001  0.007  4296.77  8.24728
0.001  0.007  4664.03  7.0081
0.003  0.007  3558.44  7.17772
0.005  0.007  1972.43  4.94264
0.007  0.007  917.936  3.38802
0.009  0.007  352.075  1.99523
0.011  0.007  146.576  1.30743
0.013  0.007  59.26  0.820162
0.015  0.007  30.9237  0.591312
0.017  0.007  17.6097  0.435955
0.019  0.007  12.5281  0.366587
0.021  0.007  9.08632  0.311011
0.023  0.007  6.90068  0.273983
0.025  0.007  5.51389  0.243298
0.027  0.007  4.99967  0.24264
0.029  0.007  3.7763  0.198585
0.031  0.007  3.80122  0.208427
0.033  0.007  3.41521  0.200555
0.035  0.007  2.73501  0.180152
0.037  0.007  2.32129  0.159613
0.039  0.007  2.26587  0.162837
0.041  0.007  1.77948  0.140737
0.043  0.007  1.73702  0.13775
0.045  0.007  1.5476  0.130791
0.047  0.007  1.06689  0.108415
0.049  0.007  1.15826  0.114383
0.051  0.007  1.06105  0.105779
0.053  0.007  1.12835  0.116726
0.055  0.007  0.772777  0.0954228
0.057  0.007  0.772718  0.102299
0.059  0.007  0.788941  0.10339
0.061  0.007  0.869483  0.102579
0.063  0.007  0.651154  0.0886657
0.065  0.007  0.664185  0.0920764
0.067  0.007  0.464307  0.0786942
0.069  0.007  0.45347  0.079583
0.071  0.007  0.524609  0.0843599
0.073  0.007  0.461225  0.0872842
0.075  0.007  0.535275  0.103143
0.077  0.007  0.451345  0.095191
0.079  0.007  0.33859  0.0923704
0.081  0.007  0.350578  0.104551
0.083  0.007  0.245056  0.104298
0.085  0.007  0.34696  0.138531
0.087  0.007  0.120619  0.164388
0.089  0.007  0.628338  0.628366
-0.089  0.009  0.628354  0.628383
-0.087  0.009  0.230381  0.212201
-0.085  0.009  0.461928  0.150705
-0.083  0.009  0.302256  0.122357
-0.081  0.009  0.28492  0.105983
-0.079  0.009  0.34274  0.0882299
-0.077  0.009  0.47124  0.105774
-0.075  0.009  0.672108  0.105732
-0.073  0.009  0.536638  0.0942103
-0.071  0.009  0.378538  0.0759509
-0.069  0.009  0.535042  0.0883042
-0.067  0.009  0.460665  0.0829839
-0.065  0.009  0.689951  0.0935693
-0.063  0.009  0.760552  0.0941642
-0.061  0.009  0.698053  0.089458
-0.059  0.009  0.738602  0.093406
-0.057  0.009  0.703486  0.0965107
-0.055  0.009  0.776436  0.0892849
-0.053  0.009  1.19081  0.121836
-0.051  0.009  1.15824  0.120678
-0.049  0.009  1.27284  0.118271
-0.047  0.009  1.20662  0.115847
-0.045  0.009  1.53064  0.132073
-0.043  0.009  1.58772  0.135577
-0.041  0.009  1.9255  0.146554
-0.039  0.009  1.96438  0.157228
-0.037  0.009  2.38003  0.174607
-0.035  0.009  2.88772  0.184112
-0.033  0.009  2.90078  0.178115
-0.031  0.009  3.27487  0.198384
-0.029  0.009  3.88843  0.208961
-0.027  0.009  4.6909  0.225909
-0.025  0.009  5.29074  0.246701
-0.023  0.009  6.5887  0.272543
-0.021  0.009  7.57342  0.296369
-0.019  0.009  9.61654  0.333383
-0.017  0.009  12.7666  0.375712
-0.015  0.009  18.7419  0.460928
-0.013  0.009  29.702  0.591409
-0.011  0.009  52.9336  0.783703
-0.009  0.009  102.75  1.10668
-0.007  0.009  219.153  1.74204
-0.005  0.009  421.791  2.24247
-0.003  0.009  696.965  3.28604
-0.001  0.009  861.504  3.74698
0.001  0.009  913.212  2.68519
0.003  0.009  747.402  3.36613
0.005  0.009  469.862  2.33314
0.007  0.009  252.381  1.82269
0.009  0.009  123.683  1.19788
0.011  0.009  62.6481  0.830294
0.013  0.009  34.594  0.634641
0.015  0.009  20.501  0.471565
0.017  0.009  15.2641  0.419435
0.019  0.009  10.1595  0.330553
0.021  0.009  8.19048  0.298843
0.023  0.009  7.05267  0.282405
0.025  0.009  5.7283  0.252227
0.027  0.009  4.67986  0.234444
0.029  0.009  3.73301  0.205822
0.031  0.009  3.34836  0.191084
0.033  0.009  2.59673  0.168762
0.035  0.009  2.69512  0.175986
0.037  0.009  2.23583  0.154015
0.039  0.009  2.14419  0.154095
0.041  0.009  1.86822  0.142643
0.043  0.009  1.56541  0.134714
0.045  0.009  1.2715  0.128067
0.047  0.009  1.23693  0.125475
0.049  0.009  1.13269  0.11829
0.051  0.009  1.01656  0.111137
0.053  0.009  1.04975  0.114732
0.055  0.009  0.909865  0.102882
0.057  0.009  0.854341  0.0932676
0.059  0.009  0.622323  0.0810224
0.061  0.009  0.72911  0.0884658
0.063  0.009  0.631281  0.0865582
0.065  0.009  0.537104  0.0850723
0.067  0.009  0.598237  0.0884728
0.069  0.009  0.657918  0.0946118
0.071  0.009  0.55988  0.0902906
0.073  0.009  0.520986  0.0901374
0.075  0.009  0.315085  0.0881432
0.077  0.009  0.358342  0.10067
0.079  0.009  0.403817  0.111215
0.081  0.009  0.267019  0.107694
0.083  0.009  0.418397  0.126585
0.085  0.009  0.211173  0.128145
0.087  0.009  -0.0246009  0.157356
0.089  0.009  0  0
-0.089  0.011  0.151834  0.778884
-0.087  0.011  0.166425  0.117289
-0.085  0.011  0.273808  0.144102
-0.083  0.011  0.416823  0.129204
-0.081  0.011  0.352813  0.108078
-0.079  0.011  0.361874  0.0995897
-0.077  0.011  0.376605  0.0977397
-0.075  0.011  0.515434  0.0951413
-0.073  0.011  0.622036  0.0977976
-0.071  0.011  0.437938  0.0818812
-0.069  0.011  0.419142  0.0827904
-0.067  0.011  0.56467  0.09054
-0.065  0.011  0.538948  0.0871895
-0.063  0.011  0.489638  0.0774641
-0.061  0.011  0.680795  0.093637
-0.059  0.011  0.644199  0.0908688
-0.057  0.011  0.871077  0.109688
-0.055  0.011  1.08486  0.124173
-0.053  0.011  1.00383  0.112019
-0.051  0.011  0.988339  0.104234
-0.049  0.011  1.13359  0.112574
-0.047  0.011  1.36699  0.12504
-0.045  0.011  1.14966  0.120506
-0.043  0.011  1.61561  0.136481
-0.041  0.011  1.81805  0.139406
-0.039  0.011  2.10838  0.154483
-0.037  0.011  2.25094  0.157797
-0.035  0.011  2.2794  0.157347
-0.033  0.011  2.98009  0.183714
-0.031  0.011  2.83043  0.181722
-0.029  0.011  3.15072  0.187556
-0.027  0.011  4.04953  0.209912
-0.025  0.011  4.58523  0.225434
-0.023  0.011  5.21743  0.236426
-0.021  0.011  6.33396  0.267107
-0.019  0.011  7.75503  0.288829
-0.017  0.011  10.797  0.336781
-0.015  0.011  13.5577  0.386969
-0.013  0.011  19.6398  0.469192
-0.011  0.011  28.7407  0.553836
-0.009  0.011  45.006  0.737549
-0.007  0.011  75.8343  0.954535
-0.005  0.011  117.975  1.17745
-0.003  0.011  178.275  1.59203
-0.001  0.011  203.796  1.79801
0.001  0.011  209.858  1.28191
0.003  0.011  185.822  1.61319
0.005  0.011  124.133  1.2058
0.007  0.011  83.7179  1.00521
0.009  0.011  49.2828  0.769514
0.011  0.011  32.7764  0.595451
0.013  0.011  21.9483  0.496823
0.015  0.011  16.0222  0.423761
0.017  0.011  11.4826  0.352692
0.019  0.011  8.79119  0.311125
0.021  0.011  7.12902  0.277124
0.023  0.011  5.83177  0.248764
0.025  0.011  4.79116  0.226713
0.027  0.011  3.97585  0.20849
0.029  0.011  3.75711  0.205266
0.031  0.011  3.15536  0.185544
0.033  0.011  2.96863  0.177451
0.035  0.011  2.33528  0.168697
0.037  0.011  2.22773  0.164501
0.039  0.011  1.99063  0.145293
0.041  0.011  1.45569  0.128805
0.043  0.011  1.60784  0.13515
0.045  0.011  1.5971  0.138353
0.047  0.011  1.1406  0.114944
0.049  0.011  1.21157  0.121635
0.051  0.011  0.940008  0.107672
0.053  0.011  0.976175  0.108734
0.055  0.011  0.874987  0.104714
0.057  0.011  0.834236  0.0955885
0.059  0.011  0.732648  0.0946233
0.061  0.011  0.686119  0.0897323
0.063  0.011  0.607949  0.0857282
0.065  0.011  0.663368  0.0924007
0.067  0.011  0.507979  0.0826115
0.069  0.011  0.513518  0.0873968
0.071  0.011  0.419799  0.081985
0.073  0.011  0.470974  0.0913875
0.075  0.011  0.499462  0.0948198
0.077  0.011  0.235764  0.0896837
0.079  0.011  0.412107  0.109534
0.081  0.011  0.555707  0.128263
0.083  0.011  0.389766  0.127432
0.085  0.011  0.212106  0.130278
0.087  0.011  0.277715  0.179194
0.089  0.011  0.621409  0.621437
-0.089  0.013  0.628412  0.62844
-0.087  0.013  0.12062  0.164765
-0.085  0.013  0.336176  0.134349
-0.083  0.013  0.426161  0.119893
-0.081  0.013  0.304263  0.110185
-0.079  0.013  0.34191  0.102158
-0.077  0.013  0.416373  0.0941889
-0.075  0.013  0.403099  0.0955439
-0.073  0.013  0.625007  0.112259
-0.071  0.013  0.428103  0.0892185
-0.069  0.013  0.655674  0.0979598
-0.067  0.013  0.497759  0.0823195
-0.065  0.013  0.481312  0.0747099
-0.063  0.013  0.600492  0.0893761
-0.061  0.013  0.728326  0.100775
-0.059  0.013  0.710933  0.0978718
-0.057  0.013  0.81083  0.102752
-0.055  0.013  0.81839  0.0989429
-0.053  0.013  1.21397  0.118561
-0.051  0.013  1.25545  0.125437
-0.049  0.013  1.25068  0.12041
-0.047  0.013  1.41236  0.131252
-0.045  0.013  1.45788  0.126354
-0.043  0.013  1.6457  0.133516
-0.041  0.013  1.77942  0.152558
-0.039  0.013  1.95107  0.161834
-0.037  0.013  2.3726  0.174977
-0.035  0.013  2.2238  0.163883
-0.033  0.013  2.51107  0.167738
-0.031  0.013  2.80364  0.178453
-0.029  0.013  3.47111  0.203748
-0.027  0.013  3.50489  0.195695
-0.025  0.013  4.45617  0.225462
-0.023  0.013  4.97701  0.242798
-0.021  0.013  5.97543  0.260697
-0.019  0.013  6.47533  0.265141
-0.017  0.013  8.49716  0.311129
-0.015  0.013  10.6817  0.351598
-0.013  0.013  13.9504  0.390975
-0.011  0.013  19.0704  0.475679
-0.009  0.013  24.9124  0.540521
-0.007  0.013  33.6179  0.639846
-0.005  0.013  45.601  0.735529
-0.003  0.013  58.3123  0.925543
-0.001  0.013  63.3368  0.993122
0.001  0.013  65.673  0.715384
0.003  0.013  62.7601  0.962097
0.005  0.013  48.8679  0.758153
0.007  0.013  37.6523  0.679125
0.009  0.013  27.2113  0.573531
0.011  0.013  20.0945  0.49217
0.013  0.013  15.405  0.41199
0.015  0.013  11.6088  0.365797
0.017  0.013  9.16997  0.317248
0.019  0.013  7.74762  0.295834
0.021  0.013  6.25314  0.262905
0.023  0.013  5.58277  0.256075
0.025  0.013  4.76898  0.238773
0.027  0.013  3.86104  0.207445
0.029  0.013  3.08806  0.185022
0.031  0.013  2.7267  0.176585
0.033  0.013  2.43217  0.176727
0.035  0.013  2.25114  0.153234
0.037  0.013  2.12167  0.153447
0.039  0.013  2.11122  0.170316
0.041  0.013  1.63005  0.138784
0.043  0.013  1.5003  0.129044
0.045  0.013  1.38654  0.125531
0.047  0.013  0.988796  0.104932
0.049  0.013  1.12411  0.108213
0.051  0.013  1.31443  0.129967
0.053  0.013  0.773462  0.0934194
0.055  0.013  0.909185  0.101328
0.057  0.013  0.796278  0.0995127
0.059  0.013  0.722756  0.0985156
0.061  0.013  0.901449  0.111564
0.063  0.013  0.662356  0.0934544
0.065  0.013  0.554114  0.0832476
0.067  0.013  0.595593  0.0908656
0.069  0.013  0.505624  0.0859591
0.071  0.013  0.487514  0.0914441
0.073  0.013  0.469329  0.0894285
0.075  0.013  0.421536  0.0901953
0.077  0.013  0.279665  0.0881552
0.079  0.013  0.534084  0.11396
0.081  0.013  0.396585  0.112726
0.083  0.013  0.35437  0.124476
0.085  0.013  0.0515799  0.123395
0.087  0.013  0.0406101  0.146785
0.089  0.013  0.628412  0.62844
-0.089  0.015  0.149703  0.780288
-0.087  0.015  0.0194514  0.0990259
-0.085  0.015  0.212384  0.135593
-0.083  0.015  0.167412  0.0989991
-0.081  0.015  0.326553  0.123623
-0.079  0.015  0.449673  0.114778
-0.077  0.015  0.382461  0.0932383
-0.075  0.015  0.349094  0.0791199
-0.073  0.015  0.637067  0.104263
-0.071  0.015  0.477307  0.0902013
-0.069  0.015  0.502478  0.0898039
-0.067  0.015  0.641079  0.0947389
-0.065  0.015  0.58892  0.09369
-0.063  0.015  0.719627  0.098151
-0.061  0.015  0.582979  0.0929424
-0.059  0.015  0.650435  0.0862961
-0.057  0.015  0.797347  0.100337
-0.055  0.015  0.829618  0.108108
-0.053  0.015  0.860977  0.0973843
-0.051  0.015  0.961635  0.102097
-0.049  0.015  1.13054  0.122224
-0.047  0.015  1.41267  0.125947
-0.045  0.015  1.45587  0.129194
-0.043  0.015  1.29316  0.121571
-0.041  0.015  1.35832  0.124224
-0.039  0.015  2.03914  0.160443
-0.037  0.015  2.00017  0.151152
-0.035  0.015  1.96465  0.14557
-0.033  0.015  2.36976  0.172615
-0.031  0.015  2.95726  0.188685
-0.029  0.015  3.30387  0.193624
-0.027  0.015  3.23819  0.18614
-0.025  0.015  4.13179  0.216166
-0.023  0.015  4.70468  0.234149
-0.021  0.015  5.12171  0.238693
-0.019  0.015  6.09818  0.26404
-0.017  0.015  6.99443  0.284997
-0.015  0.015  9.29431  0.315492
-0.013  0.015  11.0187  0.361232
-0.011  0.015  13.0585  0.382464
-0.009  0.015  15.4965  0.419722
-0.007  0.015  19.4466  0.476291
-0.005  0.015  23.3701  0.511174
-0.003  0.015  27.8597  0.620706
-0.001  0.015  29.1827  0.645814
0.001  0.015  30.2575  0.471208
0.003  0.015  29.2122  0.636304
0.005  0.015  25.8723  0.544032
0.007  0.015  21.5846  0.503125
0.009  0.015  17.3976  0.443209
0.011  0.015  14.3683  0.397903
0.013  0.015  11.2659  0.359814
0.015  0.015  9.65012  0.321667
0.017  0.015  7.56166  0.290867
0.019  0.015  6.8242  0.281242
0.021  0.015  5.77802  0.260841
0.023  0.015  4.62891  0.230764
0.025  0.015  4.14112  0.217751
0.027  0.015  3.57271  0.200178
0.029  0.015  3.15308  0.180615
0.031  0.015  2.47044  0.170333
0.033  0.015  2.51885  0.166173
0.035  0.015  2.40995  0.168353
0.037  0.015  2.15907  0.161337
0.039  0.015  1.61247  0.135851
0.041  0.015  1.48833  0.125736
0.043  0.015  1.43132  0.125935
0.045  0.015  1.45116  0.138795
0.047  0.015  1.1118  0.10744
0.049  0.015  1.21363  0.123664
0.051  0.015  0.875559  0.107202
0.053  0.015  0.918801  0.107445
0.055  0.015  0.786672  0.100137
0.057  0.015  0.768733  0.100253
0.059  0.015  0.780452  0.0980168
0.061  0.015  0.60549  0.0860186
0.063  0.015  0.639179  0.0910969
0.065  0.015  0.531437  0.0859702
0.067  0.015  0.45649  0.0776149
0.069  0.015  0.357392  0.0748112
0.071  0.015  0.395799  0.0803804
0.073  0.015  0.377407  0.079895
0.075  0.015  0.36143  0.0901913
0.077  0.015  0.394608  0.0964251
0.079  0.015  0.329547  0.0891558
0.081  0.015  0.322744  0.0971632
0.083  0.015  0.37997  0.121851
0.085  0.015  0.180269  0.0902436
0.087  0.015  0.0843399  0.154496
0.089  0.015  0  0
-0.089  0.017  0  0
-0.087  0.017  0.112223  0.112228
-0.085  0.017  0.307364  0.156299
-0.083  0.017  0.206534  0.115238
-0.081  0.017  0.438994  0.120599
-0.079  0.017  0.284478  0.0978552
-0.077  0.017  0.311903  0.103144
-0.075  0.017  0.375882  0.0970789
-0.073  0.017  0.332687  0.0840041
-0.071  0.017  0.598492  0.0949864
-0.069  0.017  0.596888  0.0916358
-0.067  0.017  0.513031  0.0872314
-0.065  0.017  0.740534  0.100784
-0.063  0.017  0.647903  0.0910893
-0.061  0.017  0.600407  0.0819687
-0.059  0.017  0.696482  0.0969882
-0.057  0.017  1.00965  0.103425
-0.055  0.017  0.89757  0.102249
-0.053  0.017  0.931755  0.106037
-0.051  0.017  1.22345  0.122895
-0.049  0.017  1.34792  0.126849
-0.047  0.017  1.06652  0.108894
-0.045  0.017  1.22673  0.124184
-0.043  0.017  1.41017  0.132396
-0.041  0.017  1.75559  0.15618
-0.039  0.017  1.67701  0.142785
-0.037  0.017  1.76308  0.144925
-0.035  0.017  2.15469  0.165194
-0.033  0.017  2.33  0.162873
-0.031  0.017  2.68861  0.174043
-0.029  0.017  2.90143  0.186352
-0.027  0.017  3.38613  0.200451
-0.025  0.017  3.81298  0.214909
-0.023  0.017  4.15358  0.236616
-0.021  0.017  4.85253  0.229452
-0.019  0.017  5.7771  0.269164
-0.017  0.017  6.34706  0.272531
-0.015  0.017  7.88772  0.296825
-0.013  0.017  9.37123  0.330768
-0.011  0.017  9.65067  0.323238
-0.009  0.017  11.8886  0.369346
-0.007  0.017  14.3551  0.425506
-0.005  0.017  15.1025  0.407687
-0.003  0.017  16.6549  0.481772
-0.001  0.017  18.1731  0.52765
0.001  0.017  17.7742  0.355403
0.003  0.017  17.2687  0.491229
0.005  0.017  17.2697  0.433613
0.007  0.017  14.215  0.402293
0.009  0.017  11.9063  0.365372
0.011  0.017  11.3802  0.353158
0.013  0.017  9.86169  0.354741
0.015  0.017  7.97093  0.297286
0.017  0.017  6.67368  0.274304
0.019  0.017  6.02641  0.275075
0.021  0.017  5.00663  0.238713
0.023  0.017  4.89841  0.245822
0.025  0.017  3.47323  0.195619
0.027  0.017  3.03997  0.185081
0.029  0.017  2.83204  0.181112
0.031  0.017  2.83286  0.192296
0.033  0.017  2.16588  0.155192
0.035  0.017  2.03246  0.156128
0.037  0.017  1.86608  0.143536
0.039  0.017  1.81773  0.145599
0.041  0.017  1.69408  0.144512
0.043  0.017  1.39421  0.134092
0.045  0.017  1.34587  0.131647
0.047  0.017  0.992981  0.108775
0.049  0.017  1.04458  0.110018
0.051  0.017  1.1128  0.109014
0.053  0.017  0.81134  0.100581
0.055  0.017  0.790175  0.0954555
0.057  0.017  0.834952  0.0987921
0.059  0.017  0.633212  0.0975602
0.061  0.017  0.628863  0.091314
0.063  0.017  0.556333  0.0840817
0.065  0.017  0.532779  0.0906815
0.067  0.017  0.463732  0.0844305
0.069  0.017  0.569287  0.0927371
0.071  0.017  0.437611  0.0754207
0.073  0.017  0.463571  0.0934867
0.075  0.017  0.359916  0.0925581
0.077  0.017  0.124361  0.0684867
0.079  0.017  0.283783  0.0826835
0.081  0.017  0.612795  0.134185
0.083  0.017  0.404559  0.126329
0.085  0.017  0.410489  0.174261
0.087  0.017  0.0225572  0.137455
0.089  0.017  0  0
-0.089  0.019  0  0
-0.087  0.019  0.507277  0.226967
-0.085  0.019  0.252416  0.163156
-0.083  0.019  0.403278  0.14875
-0.081  0.019  0.366443  0.117819
-0.079  0.019  0.33239  0.10369
-0.077  0.019  0.412428  0.103493
-0.075  0.019  0.33475  0.0961
-0.073  0.019  0.524116  0.102889
-0.071  0.019  0.549705  0.0968145
-0.069  0.019  0.509961  0.0916487
-0.067  0.019  0.558532  0.089577
-0.065  0.019  0.727584  0.0970865
-0.063  0.019  0.622521  0.0959095
-0.061  0.019  0.750161  0.0917768
-0.059  0.019  0.716129  0.0942443
-0.057  0.019  0.724299  0.0941905
-0.055  0.019  0.819273  0.103086
-0.053  0.019  1.14574  0.121209
-0.051  0.019  0.975149  0.103173
-0.049  0.019  0.966695  0.112679
-0.047  0.019  1.24212  0.123394
-0.045  0.019  1.21443  0.124635
-0.043  0.019  1.59332  0.136289
-0.041  0.019  1.58403  0.150867
-0.039  0.019  1.93673  0.154801
-0.037  0.019  1.77217  0.143595
-0.035  0.019  1.93775  0.146012
-0.033  0.019  1.99139  0.148824
-0.031  0.019  2.71205  0.170749
-0.029  0.019  3.07538  0.190097
-0.027  0.019  3.21496  0.194507
-0.025  0.019  3.30463  0.198798
-0.023  0.019  3.64841  0.210662
-0.021  0.019  4.45546  0.227991
-0.019  0.019  5.14076  0.244438
-0.017  0.019  5.83514  0.255069
-0.015  0.019  6.55325  0.274124
-0.013  0.019  6.6568  0.270904
-0.011  0.019  7.85852  0.296734
-0.009  0.019  8.714  0.310292
-0.007  0.019  10.2369  0.34558
-0.005  0.019  10.7651  0.339623
-0.003  0.019  11.7913  0.39168
-0.001  0.019  11.9124  0.413266
0.001  0.019  11.9154  0.284084
0.003  0.019  11.7357  0.395879
0.005  0.019  11.1391  0.348281
0.007  0.019  10.5911  0.355592
0.009  0.019  9.96919  0.3338
0.011  0.019  8.87352  0.316227
0.013  0.019  7.52975  0.286985
0.015  0.019  6.93898  0.28446
0.017  0.019  5.5411  0.245734
0.019  0.019  4.79146  0.231873
0.021  0.019  4.73569  0.237905
0.023  0.019  3.6632  0.199939
0.025  0.019  3.69369  0.201863
0.027  0.019  3.21187  0.190043
0.029  0.019  2.76443  0.179819
0.031  0.019  2.49676  0.171268
0.033  0.019  2.25323  0.158115
0.035  0.019  2.21647  0.157395
0.037  0.019  1.89512  0.154931
0.039  0.019  1.7702  0.15121
0.041  0.019  1.18337  0.117435
0.043  0.019  1.35775  0.126153
0.045  0.019  1.28235  0.133465
0.047  0.019  1.29052  0.118956
0.049  0.019  0.969033  0.108079
0.051  0.019  1.02386  0.108732
0.053  0.019  0.951185  0.109327
0.055  0.019  0.930902  0.112787
0.057  0.019  0.630993  0.0981145
0.059  0.019  0.618199  0.0917331
0.061  0.019  0.515597  0.075905
0.063  0.019  0.604519  0.0879543
0.065  0.019  0.578006  0.0932419
0.067  0.019  0.539784  0.0814343
0.069  0.019  0.535237  0.0862422
0.071  0.019  0.64092  0.102651
0.073  0.019  0.456911  0.0959213
0.075  0.019  0.353335  0.0908883
0.077  0.019  0.270648  0.0890611
0.079  0.019  0.447021  0.110758
0.081  0.019  0.323606  0.103989
0.083  0.019  0.548216  0.153326
0.085  0.019  0.346626  0.17984
0.087  0.019  0.0878389  0.224423
0.089  0.019  0.250288  0.39442
-0.089  0.021  1.39302  1.17568
-0.087  0.021  0.337992  0.219328
-0.085  0.021  0.313896  0.136791
-0.083  0.021  0.198237  0.103003
-0.081  0.021  0.299259  0.106518
-0.079  0.021  0.388024  0.0993997
-0.077  0.021  0.33007  0.0887362
-0.075  0.021  0.383183  0.0823108
-0.073  0.021  0.464885  0.0915331
-0.071  0.021  0.459057  0.0933542
-0.069  0.021  0.449762  0.0851592
-0.067  0.021  0.455566  0.0866882
-0.065  0.021  0.476855  0.0769802
-0.063  0.021  0.590304  0.0901484
-0.061  0.021  0.582115  0.0898411
-0.059  0.021  0.565843  0.077107
-0.057  0.021  0.771921  0.0963412
-0.055  0.021  0.64417  0.0911639
-0.053  0.021  0.756733  0.0984228
-0.051  0.021  0.804251  0.0967438
-0.049  0.021  0.944352  0.105827
-0.047  0.021  1.06536  0.12101
-0.045  0.021  1.00156  0.104245
-0.043  0.021  1.36308  0.124086
-0.041  0.021  1.39199  0.136244
-0.039  0.021  1.52805  0.137854
-0.037  0.021  1.70113  0.141685
-0.035  0.021  1.73594  0.133353
-0.033  0.021  2.36444  0.164119
-0.031  0.021  2.31666  0.1691
-0.029  0.021  2.20969  0.161277
-0.027  0.021  2.89504  0.19009
-0.025  0.021  3.18972  0.193979
-0.023  0.021  3.51344  0.198404
-0.021  0.021  4.16091  0.224827
-0.019  0.021  4.26656  0.214137
-0.017  0.021  4.86649  0.236872
-0.015  0.021  5.0617  0.231929
-0.013  0.021  5.62978  0.252908
-0.011  0.021  6.74675  0.275246
-0.009  0.021  7.1855  0.292023
-0.007  0.021  7.56963  0.288731
-0.005  0.021  8.83502  0.314258
-0.003  0.021  8.69291  0.336438
-0.001  0.021  8.70132  0.358059
0.001  0.021  8.8682  0.253262
0.003  0.021  8.80817  0.340778
0.005  0.021  8.62074  0.318007
0.007  0.021  8.23191  0.313381
0.009  0.021  7.60547  0.297269
0.011  0.021  6.53242  0.276159
0.013  0.021  6.3714  0.272283
0.015  0.021  5.55201  0.251218
0.017  0.021  4.69335  0.231653
0.019  0.021  4.75728  0.221702
0.021  0.021  3.7714  0.206287
0.023  0.021  3.66089  0.205485
0.025  0.021  3.29036  0.196054
0.027  0.021  3.10483  0.189591
0.029  0.021  2.5588  0.170453
0.031  0.021  2.36593  0.169611
0.033  0.021  1.94156  0.152831
0.035  0.021  2.01996  0.155353
0.037  0.021  1.66832  0.13455
0.039  0.021  1.37244  0.127305
0.041  0.021  1.3936  0.133059
0.043  0.021  1.34877  0.123749
0.045  0.021  1.33286  0.126056
0.047  0.021  1.18441  0.116986
0.049  0.021  1.11988  0.120287
0.051  0.021  0.990689  0.107781
0.053  0.021  0.763481  0.0980076
0.055  0.021  0.849302  0.107938
0.057  0.021  0.617175  0.084364
0.059  0.021  0.637067  0.0933011
0.061  0.021  0.719046  0.093633
0.063  0.021  0.489228  0.082641
0.065  0.021  0.606506  0.0906743
0.067  0.021  0.450365  0.0811326
0.069  0.021  0.464985  0.0876685
0.071  0.021  0.414208  0.0838879
0.073  0.021  0.465886  0.0964966
0.075  0.021  0.403707  0.0973889
0.077  0.021  0.384237  0.0973971
0.079  0.021  0.286224  0.0925994
0.081  0.021  0.292165  0.11384
0.083  0.021  0.448518  0.152907
0.085  0.021  0.0815381  0.119022
0.087  0.021  0.202116  0.142969
0.089  0.021  -0.471854  0.471855
-0.089  0.023  -0.466966  0.466967
-0.087  0.023  0.392899  0.272335
-0.085  0.023  0.118967  0.166415
-0.083  0.023  0.151567  0.101218
-0.081  0.023  0.250566  0.0923986
-0.079  0.023  0.336122  0.100704
-0.077  0.023  0.192311  0.0768703
-0.075  0.023  0.356931  0.0826671
-0.073  0.023  0.352  0.0800413
-0.071  0.023  0.41844  0.0792334
-0.069  0.023  0.343833  0.0734232
-0.067  0.023  0.452059  0.0827104
-0.065  0.023  0.407327  0.0792196
-0.063  0.023  0.49414  0.0724213
-0.061  0.023  0.545561  0.0904803
-0.059  0.023  0.722369  0.0910915
-0.057  0.023  0.613428  0.0911876
-0.055  0.023  0.684916  0.0895154
-0.053  0.023  0.981849  0.110662
-0.051  0.023  0.983244  0.108521
-0.049  0.023  0.993959  0.109099
-0.047  0.023  0.901415  0.097624
-0.045  0.023  1.10778  0.121577
-0.043  0.023  1.25518  0.119072
-0.041  0.023  1.28764  0.124926
-0.039  0.023  1.73421  0.136525
-0.037  0.023  1.51351  0.128669
-0.035  0.023  1.79829  0.144496
-0.033  0.023  1.98529  0.146594
-0.031  0.023  2.008  0.151136
-0.029  0.023  2.3913  0.167708
-0.027  0.023  2.88678  0.18818
-0.025  0.023  2.65535  0.172334
-0.023  0.023  3.08096  0.18503
-0.021  0.023  3.37777  0.189063
-0.019  0.023  3.95132  0.208821
-0.017  0.023  3.8684  0.206812
-0.015  0.023  4.42604  0.223839
-0.013  0.023  5.11716  0.237145
-0.011  0.023  5.34966  0.246115
-0.009  0.023  5.28094  0.2362
-0.007  0.023  6.54315  0.276946
-0.005  0.023  6.18195  0.258108
-0.003  0.023  7.23763  0.305466
-0.001  0.023  7.0646  0.315218
0.001  0.023  6.79527  0.219008
0.003  0.023  7.05116  0.303752
0.005  0.023  6.48913  0.269236
0.007  0.023  6.68955  0.270295
0.009  0.023  5.68964  0.250205
0.011  0.023  6.02032  0.259795
0.013  0.023  5.37203  0.248418
0.015  0.023  4.38989  0.221003
0.017  0.023  4.31094  0.225441
0.019  0.023  3.72271  0.21169
0.021  0.023  3.51516  0.190182
0.023  0.023  3.39929  0.201518
0.025  0.023  3.25322  0.200239
0.027  0.023  2.73157  0.172977
0.029  0.023  2.37661  0.162082
0.031  0.023  2.17241  0.15557
0.033  0.023  2.12334  0.156324
0.035  0.023  1.99954  0.156227
0.037  0.023  1.75893  0.139904
0.039  0.023  1.69932  0.139777
0.041  0.023  1.09921  0.103522
0.043  0.023  1.12533  0.118917
0.045  0.023  1.33496  0.134326
0.047  0.023  1.00315  0.10766
0.049  0.023  0.901957  0.105674
0.051  0.023  0.920587  0.107173
0.053  0.023  0.831707  0.103803
0.055  0.023  0.886667  0.10314
0.057  0.023  0.614791  0.0875217
0.059  0.023  0.815794  0.105621
0.061  0.023  0.487327  0.0739815
0.063  0.023  0.566984  0.081794
0.065  0.023  0.632807  0.0924864
0.067  0.023  0.481225  0.0805849
0.069  0.023  0.398028  0.0854583
0.071  0.023  0.46814  0.0922963
0.073  0.023  0.576956  0.0914526
0.075  0.023  0.373055  0.0851521
0.077  0.023  0.548448  0.107979
0.079  0.023  0.308322  0.097656
0.081  0.023  0.207803  0.0904479
0.083  0.023  0.325458  0.115502
0.085  0.023  0.168071  0.109979
0.087  0.023  0.911093  0.319724
0.089  0.023  5.2894e-13  1.44406e-06
-0.089  0.025  2.12189e-12  1.155e-06
-0.087  0.025  0.209565  0.172921
-0.085  0.025  0.194087  0.145544
-0.083  0.025  0.218163  0.103371
-0.081  0.025  0.225532  0.105022
-0.079  0.025  0.469869  0.10422
-0.077  0.025  0.543057  0.106567
-0.075  0.025  0.493002  0.0960048
-0.073  0.025  0.241874  0.0689648
-0.071  0.025  0.465413  0.0909956
-0.069  0.025  0.441502  0.0829306
-0.067  0.025  0.518944  0.0894341
-0.065  0.025  0.714988  0.0943928
-0.063  0.025  0.540729  0.0855264
-0.061  0.025  0.653245  0.0888443
-0.059  0.025  0.514266  0.0853663
-0.057  0.025  0.76405  0.0940459
-0.055  0.025  0.667607  0.0854473
-0.053  0.025  0.706829  0.0901342
-0.051  0.025  0.993297  0.116764
-0.049  0.025  0.974842  0.104518
-0.047  0.025  0.879425  0.100814
-0.045  0.025  0.946529  0.105321
-0.043  0.025  1.21733  0.119957
-0.041  0.025  1.3321  0.118557
-0.039  0.025  1.50278  0.139796
-0.037  0.025  1.45169  0.130353
-0.035  0.025  1.43137  0.126049
-0.033  0.025  1.82451  0.152212
-0.031  0.025  2.12222  0.15833
-0.029  0.025  2.20952  0.165155
-0.027  0.025  2.31027  0.170601
-0.025  0.025  2.29791  0.163375
-0.023  0.025  2.98244  0.189643
-0.021  0.025  3.13014  0.197625
-0.019  0.025  3.39402  0.195028
-0.017  0.025  3.4714  0.202422
-0.015  0.025  3.94788  0.206927
-0.013  0.025  4.20807  0.214351
-0.011  0.025  4.67869  0.226812
-0.009  0.025  4.62617  0.225816
-0.007  0.025  5.10529  0.242447
-0.005  0.025  5.27975  0.24041
-0.003  0.025  5.89524  0.286981
-0.001  0.025  5.74666  0.285453
0.001  0.025  5.70674  0.19906
0.003  0.025  5.46696  0.271306
0.005  0.025  5.51162  0.251916
0.007  0.025  5.37883  0.246533
0.009  0.025  5.08862  0.257481
0.011  0.025  4.59668  0.224914
0.013  0.025  4.46823  0.227631
0.015  0.025  4.32434  0.221171
0.017  0.025  3.82882  0.223069
0.019  0.025  3.29429  0.196355
0.021  0.025  3.23865  0.19386
0.023  0.025  3.08628  0.185791
0.025  0.025  2.52907  0.172615
0.027  0.025  2.64587  0.167959
0.029  0.025  2.01609  0.147165
0.031  0.025  2.27365  0.160989
0.033  0.025  1.83929  0.148408
0.035  0.025  1.61723  0.145525
0.037  0.025  1.64706  0.136492
0.039  0.025  1.63034  0.140028
0.041  0.025  1.49165  0.131419
0.043  0.025  1.08235  0.111254
0.045  0.025  1.30407  0.13375
0.047  0.025  1.06536  0.121483
0.049  0.025  0.900997  0.107103
0.051  0.025  0.945892  0.116886
0.053  0.025  0.829604  0.106559
0.055  0.025  0.677273  0.0956781
0.057  0.025  0.822415  0.105082
0.059  0.025  0.877597  0.104146
0.061  0.025  0.580134  0.0872218
0.063  0.025  0.591302  0.0851935
0.065  0.025  0.460215  0.077646
0.067  0.025  0.570692  0.0919483
0.069  0.025  0.355409  0.0768859
0.071  0.025  0.481813  0.0869787
0.073  0.025  0.299152  0.0776733
0.075  0.025  0.431172  0.0949726
0.077  0.025  0.241162  0.0906567
0.079  0.025  0.270275  0.103686
0.081  0.025  0.299805  0.106786
0.083  0.025  0.093526  0.0930655
0.085  0.025  0.0656755  0.136738
0.087  0.025  -0.046868  0.135067
0.089  0.025  0  0
-0.089  0.027  0.628773  0.628802
-0.087  0.027  0.361997  0.204127
-0.085  0.027  0.20572  0.148255
-0.083  0.027  0.343788  0.121269
-0.081  0.027  0.461795  0.117225
-0.079  0.027  0.322446  0.0981808
-0.077  0.027  0.371439  0.0967094
-0.075  0.027  0.494985  0.0972198
-0.073  0.027  0.272113  0.0809666
-0.071  0.027  0.244185  0.0702019
-0.069  0.027  0.535615  0.0863088
-0.067  0.027  0.511004  0.0872342
-0.065  0.027  0.489888  0.0830603
-0.063  0.027  0.439271  0.0784728
-0.061  0.027  0.69938  0.0891723
-0.059  0.027  0.531102  0.0806808
-0.057  0.027  0.559683  0.083682
-0.055  0.027  0.851254  0.103869
-0.053  0.027  0.726442  0.09553
-0.051  0.027  1.04026  0.120054
-0.049  0.027  0.718141  0.0896501
-0.047  0.027  1.07727  0.120291
-0.045  0.027  0.989  0.10708
-0.043  0.027  1.47661  0.141443
-0.041  0.027  1.18666  0.123052
-0.039  0.027  1.36319  0.129461
-0.037  0.027  1.42  0.131395
-0.035  0.027  1.54092  0.136203
-0.033  0.027  1.89363  0.149099
-0.031  0.027  1.87526  0.14365
-0.029  0.027  2.10853  0.151769
-0.027  0.027  1.91406  0.140819
-0.025  0.027  2.25268  0.165375
-0.023  0.027  2.60509  0.167158
-0.021  0.027  3.03233  0.19002
-0.019  0.027  2.5146  0.164712
-0.017  0.027  3.38207  0.196916
-0.015  0.027  3.43635  0.196008
-0.013  0.027  3.70173  0.203182
-0.011  0.027  3.89874  0.206536
-0.009  0.027  4.22641  0.226103
-0.007  0.027  4.16446  0.223811
-0.005  0.027  4.80322  0.243016
-0.003  0.027  4.9156  0.257055
-0.001  0.027  4.9282  0.263729
0.001  0.027  4.68176  0.179263
0.003  0.027  4.77643  0.245089
0.005  0.027  4.60933  0.220789
0.007  0.027  4.23128  0.22085
0.009  0.027  4.25999  0.221346
0.011  0.027  4.2812  0.220512
0.013  0.027  3.82084  0.208757
0.015  0.027  3.31986  0.192269
0.017  0.027  3.68216  0.208931
0.019  0.027  3.06196  0.185693
0.021  0.027  3.08323  0.19558
0.023  0.027  2.58687  0.174104
0.025  0.027  2.74857  0.178007
0.027  0.027  2.26831  0.166045
0.029  0.027  2.34599  0.166438
0.031  0.027  1.7942  0.143043
0.033  0.027  2.09451  0.155638
0.035  0.027  1.66791  0.149284
0.037  0.027  1.70778  0.147547
0.039  0.027  1.55549  0.142467
0.041  0.027  1.20094  0.124623
0.043  0.027  1.46502  0.143101
0.045  0.027  0.850864  0.0929247
0.047  0.027  0.990465  0.114103
0.049  0.027  1.03648  0.107104
0.051  0.027  0.797827  0.108974
0.053  0.027  0.57155  0.079153
0.055  0.027  0.639817  0.0852912
0.057  0.027  0.764169  0.0990944
0.059  0.027  0.592417  0.0937159
0.061  0.027  0.567907  0.0852938
0.063  0.027  0.376073  0.0645072
0.065  0.027  0.703413  0.0931214
0.067  0.027  0.495034  0.0851501
0.069  0.027  0.396402  0.0789754
0.071  0.027  0.552701  0.0978721
0.073  0.027  0.482993  0.0989305
0.075  0.027  0.373446  0.0924946
0.077  0.027  0.341386  0.0951241
0.079  0.027  0.502343  0.109019
0.081  0.027  0.273748  0.118917
0.083  0.027  0.0676633  0.0860027
0.085  0.027  0.303747  0.134175
0.087  0.027  0.265157  0.153154
0.089  0.027  0  0
-0.089  0.029  -1.5933e-12  8.67273e-07
-0.087  0.029  -0.0165577  0.155444
-0.085  0.029  0.348429  0.143268
-0.083  0.029  0.220943  0.0976471
-0.081  0.029  0.215424  0.117086
-0.079  0.029  0.267008  0.0913293
-0.077  0.029  0.237596  0.0768563
-0.075  0.029  0.446985  0.0954511
-0.073  0.029  0.455288  0.0909457
-0.071  0.029  0.445726  0.0874404
-0.069  0.029  0.383533  0.0805836
-0.067  0.029  0.527141  0.0819399
-0.065  0.029  0.568448  0.0911067
-0.063  0.029  0.563204  0.0851384
-0.061  0.029  0.541417  0.0853921
-0.059  0.029  0.442279  0.0824566
-0.057  0.029  0.435665  0.0889699
-0.055  0.029  0.805719  0.0975719
-0.053  0.029  0.747893  0.0951636
-0.051  0.029  0.824997  0.104127
-0.049  0.029  0.913219  0.100699
-0.047  0.029  0.993634  0.111392
-0.045  0.029  1.06229  0.117399
-0.043  0.029  0.989473  0.107542
-0.041  0.029  1.02275  0.109466
-0.039  0.029  1.37651  0.125096
-0.037  0.029  1.39641  0.128086
-0.035  0.029  1.32146  0.116462
-0.033  0.029  1.82554  0.157683
-0.031  0.029  1.53402  0.127795
-0.029  0.029  1.73818  0.138687
-0.027  0.029  1.96919  0.164683
-0.025  0.029  2.30364  0.163019
-0.023  0.029  2.24625  0.162067
-0.021  0.029  2.85804  0.179885
-0.019  0.029  2.66081  0.185361
-0.017  0.029  2.96629  0.199353
-0.015  0.029  3.15303  0.193473
-0.013  0.029  3.04087  0.185532
-0.011  0.029  3.27382  0.183988
-0.009  0.029  3.63209  0.210193
-0.007  0.029  3.59503  0.213676
-0.005  0.029  3.71181  0.201348
-0.003  0.029  3.76303  0.220007
-0.001  0.029  4.41017  0.249065
0.001  0.029  4.31909  0.177164
0.003  0.029  4.21704  0.241513
0.005  0.029  4.27036  0.22388
0.007  0.029  3.7067  0.198009
0.009  0.029  3.63998  0.202618
0.011  0.029  3.40224  0.207409
0.013  0.029  2.93446  0.17854
0.015  0.029  3.08067  0.181759
0.017  0.029  2.91231  0.193512
0.019  0.029  2.92536  0.187669
0.021  0.029  2.46755  0.16926
0.023  0.029  2.6068  0.178741
0.025  0.029  2.26743  0.154531
0.027  0.029  2.08609  0.154095
0.029  0.029  2.07071  0.158156
0.031  0.029  1.75672  0.142218
0.033  0.029  1.51942  0.131935
0.035  0.029  1.33848  0.122546
0.037  0.029  1.51341  0.12952
0.039  0.029  1.31197  0.125495
0.041  0.029  1.23419  0.129318
0.043  0.029  1.16202  0.121981
0.045  0.029  0.970121  0.111148
0.047  0.029  0.869591  0.11228
0.049  0.029  0.897538  0.105617
0.051  0.029  0.870851  0.10556
0.053  0.029  0.847557  0.10122
0.055  0.029  0.796794  0.109475
0.057  0.029  0.568291  0.0829696
0.059  0.029  0.642356  0.0942978
0.061  0.029  0.601451  0.0887708
0.063  0.029  0.700958  0.0958449
0.065  0.029  0.406436  0.0799022
0.067  0.029  0.380008  0.0760202
0.069  0.029  0.51756  0.0893524
0.071  0.029  0.322359  0.0796393
0.073  0.029  0.521787  0.0903046
0.075  0.029  0.327633  0.0940955
0.077  0.029  0.432343  0.099735
0.079  0.029  0.252102  0.0964995
0.081  0.029  0.512495  0.1207
0.083  0.029  0.197514  0.102743
0.085  0.029  0.353125  0.143502
0.087  0.029  0.120519  0.164911
0.089  0.029  0.783606  1.00025
-0.089  0.031  -0.472149  0.47215
-0.087  0.031  0.0961774  0.127734
-0.085  0.031  0.121959  0.107618
-0.083  0.031  0.32819  0.132431
-0.081  0.031  0.30974  0.0882317
-0.079  0.031  0.337689  0.0979285
-0.077  0.031  0.232058  0.0756915
-0.075  0.031  0.333859  0.0848519
-0.073  0.031  0.302651  0.0758006
-0.071  0.031  0.351443  0.0773941
-0.069  0.031  0.485331  0.0899889
-0.067  0.031  0.387212  0.0749637
-0.065  0.031  0.572648  0.0903467
-0.063  0.031  0.589609  0.0908202
-0.061  0.031  0.683534  0.0861967
-0.059  0.031  0.637915  0.0903353
-0.057  0.031  0.629536  0.0913971
-0.055  0.031  0.834729  0.101355
-0.053  0.031  0.711633  0.0928678
-0.051  0.031  0.752631  0.090691
-0.049  0.031  1.07665  0.112823
-0.047  0.031  0.970434  0.117133
-0.045  0.031  0.910901  0.0992908
-0.043  0.031  0.940044  0.107006
-0.041  0.031  1.11774  0.117836
-0.039  0.031  0.989784  0.107297
-0.037  0.031  1.54834  0.133951
-0.035  0.031  1.34237  0.127239
-0.033  0.031  1.61097  0.136452
-0.031  0.031  1.47748  0.137075
-0.029  0.031  1.40591  0.125833
-0.027  0.031  2.0089  0.14985
-0.025  0.031  2.02414  0.161101
-0.023  0.031  2.15122  0.159425
-0.021  0.031  2.18812  0.158327
-0.019  0.031  2.46473  0.169445
-0.017  0.031  2.91941  0.181748
-0.015  0.031  2.79861  0.182631
-0.013  0.031  2.99895  0.195686
-0.011  0.031  2.72152  0.172761
-0.009  0.031  2.96981  0.180749
-0.007  0.031  2.72537  0.175289
-0.005  0.031  3.43697  0.195811
-0.003  0.031  3.29297  0.209759
-0.001  0.031  3.34301  0.210084
0.001  0.031  3.08206  0.148069
0.003  0.031  3.257  0.203573
0.005  0.031  3.99818  0.212136
0.007  0.031  3.25675  0.189445
0.009  0.031  2.99301  0.184746
0.011  0.031  3.35817  0.200072
0.013  0.031  2.8075  0.172924
0.015  0.031  2.77854  0.183213
0.017  0.031  2.29316  0.156145
0.019  0.031  2.64676  0.178247
0.021  0.031  2.29762  0.158608
0.023  0.031  2.13119  0.155103
0.025  0.031  1.90709  0.155354
0.027  0.031  1.81584  0.144611
0.029  0.031  1.96354  0.153723
0.031  0.031  1.7831  0.145841
0.033  0.031  1.51124  0.132015
0.035  0.031  1.55734  0.132573
0.037  0.031  1.22537  0.1233
0.039  0.031  1.26578  0.117156
0.041  0.031  1.42093  0.132782
0.043  0.031  1.11339  0.123969
0.045  0.031  0.846108  0.0987921
0.047  0.031  0.789623  0.0939856
0.049  0.031  0.920306  0.114159
0.051  0.031  0.805679  0.0987978
0.053  0.031  0.667349  0.0849629
0.055  0.031  0.731152  0.0907212
0.057  0.031  0.553766  0.0863155
0.059  0.031  0.651225  0.0885749
0.061  0.031  0.621329  0.0831197
0.063  0.031  0.585177  0.0877859
0.065  0.031  0.533374  0.0827115
0.067  0.031  0.593962  0.0898372
0.069  0.031  0.540886  0.0958629
0.071  0.031  0.509937  0.0875615
0.073  0.031  0.30795  0.0785649
0.075  0.031  0.33294  0.0861577
0.077  0.031  0.292438  0.0919212
0.079  0.031  0.288901  0.0934838
0.081  0.031  0.176235  0.0907231
0.083  0.031  0.414882  0.12625
0.085  0.031  0.16292  0.11824
0.087  0.031  0.848993  0.280392
0.089  0.031  5.2924e-13  1.44483e-06
-0.089  0.033  -0.470637  0.470643
-0.087  0.033  0.202709  0.1858
-0.085  0.033  0.300247  0.143267
-0.083  0.033  0.223664  0.114052
-0.081  0.033  0.18416  0.0943896
-0.079  0.033  0.299681  0.0918849
-0.077  0.033  0.2185  0.0817008
-0.075  0.033  0.332037  0.0832369
-0.073  0.033  0.370387  0.0879059
-0.071  0.033  0.388074  0.0805073
-0.069  0.033  0.371165  0.0792037
-0.067  0.033  0.356436  0.0789526
-0.065  0.033  0.461601  0.0792012
-0.063  0.033  0.448162  0.0786917
-0.061  0.033  0.541205  0.0855542
-0.059  0.033  0.568282  0.0873019
-0.057  0.033  0.898355  0.102982
-0.055  0.033  0.589768  0.0873421
-0.053  0.033  0.699091  0.0925035
-0.051  0.033  0.650434  0.090768
-0.049  0.033  0.707397  0.094398
-0.047  0.033  0.725369  0.0965013
-0.045  0.033  1.02163  0.105648
-0.043  0.033  0.936862  0.0995904
-0.041  0.033  1.12141  0.114436
-0.039  0.033  1.08946  0.11508
-0.037  0.033  1.36807  0.129005
-0.035  0.033  1.27303  0.117363
-0.033  0.033  1.48787  0.13045
-0.031  0.033  1.45512  0.13024
-0.029  0.033  1.69661  0.131912
-0.027  0.033  1.71249  0.135012
-0.025  0.033  1.66951  0.140175
-0.023  0.033  2.04332  0.154682
-0.021  0.033  2.10838  0.156066
-0.019  0.033  1.90579  0.143405
-0.017  0.033  2.64365  0.170726
-0.015  0.033  2.27018  0.160411
-0.013  0.033  2.63349  0.170473
-0.011  0.033  2.76063  0.174218
-0.009  0.033  2.62686  0.170766
-0.007  0.033  2.86727  0.186765
-0.005  0.033  2.67147  0.172713
-0.003  0.033  2.67374  0.19438
-0.001  0.033  3.1108  0.219418
0.001  0.033  3.17179  0.154682
0.003  0.033  3.10566  0.198366
0.005  0.033  3.26421  0.194286
0.007  0.033  2.97796  0.188598
0.009  0.033  2.78381  0.175988
0.011  0.033  2.63522  0.177383
0.013  0.033  2.76703  0.179459
0.015  0.033  2.55877  0.175217
0.017  0.033  2.08458  0.149594
0.019  0.033  2.36223  0.168634
0.021  0.033  2.16284  0.157299
0.023  0.033  2.0221  0.150333
0.025  0.033  1.77318  0.145196
0.027  0.033  1.88335  0.155103
0.029  0.033  1.63431  0.133333
0.031  0.033  1.41798  0.136287
0.033  0.033  1.25062  0.124115
0.035  0.033  1.44256  0.133823
0.037  0.033  1.33127  0.119486
0.039  0.033  1.20598  0.123953
0.041  0.033  0.863815  0.106698
0.043  0.033  0.965752  0.106012
0.045  0.033  0.947397  0.101065
0.047  0.033  0.981476  0.110885
0.049  0.033  0.846414  0.0988591
0.051  0.033  0.93597  0.10472
0.053  0.033  0.728093  0.0900387
0.055  0.033  0.811536  0.102964
0.057  0.033  0.653973  0.0925071
0.059  0.033  0.625673  0.0876334
0.061  0.033  0.576284  0.0811753
0.063  0.033  0.488319  0.0781012
0.065  0.033  0.425887  0.0768589
0.067  0.033  0.484098  0.0893518
0.069  0.033  0.532369  0.0927059
0.071  0.033  0.458829  0.0828563
0.073  0.033  0.414343  0.092788
0.075  0.033  0.326986  0.0810919
0.077  0.033  0.247113  0.0935459
0.079  0.033  0.213081  0.0941982
0.081  0.033  0.197754  0.0891693
0.083  0.033  0.200082  0.105138
0.085  0.033  0.0933083  0.0856269
0.087  0.033  0.493726  0.201664
0.089  0.033  1.25114  0.884747
-0.089  0.035  0  0
-0.087  0.035  0.192891  0.159442
-0.085  0.035  0.285578  0.124729
-0.083  0.035  0.337307  0.117262
-0.081  0.035  0.150841  0.0847084
-0.079  0.035  0.196809  0.0778874
-0.077  0.035  0.279282  0.0931357
-0.075  0.035  0.208419  0.0803758
-0.073  0.035  0.402123  0.0882249
-0.071  0.035  0.353473  0.0807247
-0.069  0.035  0.408008  0.0774435
-0.067  0.035  0.457234  0.0811812
-0.065  0.035  0.497277  0.0808294
-0.063  0.035  0.452452  0.0806641
-0.061  0.035  0.481595  0.0773689
-0.059  0.035  0.556828  0.0836813
-0.057  0.035  0.684596  0.089207
-0.055  0.035  0.72728  0.0963884
-0.053  0.035  0.908714  0.106143
-0.051  0.035  0.643347  0.0882608
-0.049  0.035  0.6814  0.0956816
-0.047  0.035  0.879006  0.106131
-0.045  0.035  0.87496  0.101344
-0.043  0.035  1.02348  0.108772
-0.041  0.035  0.747117  0.0914388
-0.039  0.035  1.08665  0.115465
-0.037  0.035  1.30423  0.12933
-0.035  0.035  1.23223  0.113633
-0.033  0.035  1.23859  0.120938
-0.031  0.035  1.67856  0.139006
-0.029  0.035  1.6091  0.139977
-0.027  0.035  1.60899  0.140348
-0.025  0.035  1.79455  0.153882
-0.023  0.035  1.51847  0.123165
-0.021  0.035  1.73696  0.145298
-0.019  0.035  2.12661  0.162208
-0.017  0.035  2.1342  0.16147
-0.015  0.035  2.18079  0.159423
-0.013  0.035  2.42571  0.173166
-0.011  0.035  2.19898  0.165039
-0.009  0.035  2.33463  0.162099
-0.007  0.035  2.64207  0.178195
-0.005  0.035  2.73678  0.183841
-0.003  0.035  2.88572  0.201298
-0.001  0.035  2.65169  0.195444
0.001  0.035  2.46844  0.129517
0.003  0.035  2.59177  0.186648
0.005  0.035  2.36566  0.16482
0.007  0.035  2.73446  0.192458
0.009  0.035  2.60945  0.170556
0.011  0.035  2.5674  0.165557
0.013  0.035  2.48627  0.182531
0.015  0.035  2.08229  0.156095
0.017  0.035  2.15207  0.15365
0.019  0.035  2.21641  0.164718
0.021  0.035  2.11394  0.156352
0.023  0.035  1.71183  0.140289
0.025  0.035  1.59356  0.139081
0.027  0.035  1.757  0.146033
0.029  0.035  1.3266  0.134398
0.031  0.035  1.31044  0.122302
0.033  0.035  1.50667  0.139152
0.035  0.035  1.55397  0.131617
0.037  0.035  1.22093  0.124612
0.039  0.035  0.929361  0.0950553
0.041  0.035  1.17792  0.122955
0.043  0.035  0.919034  0.10394
0.045  0.035  0.737956  0.0888703
0.047  0.035  0.864156  0.102623
0.049  0.035  0.688532  0.106057
0.051  0.035  0.722074  0.0969612
0.053  0.035  0.834316  0.105671
0.055  0.035  0.713554  0.0924408
0.057  0.035  0.593582  0.0846062
0.059  0.035  0.533693  0.0832062
0.061  0.035  0.489137  0.0792523
0.063  0.035  0.452945  0.0807146
0.065  0.035  0.434195  0.0743419
0.067  0.035  0.450326  0.0816854
0.069  0.035  0.387292  0.0859862
0.071  0.035  0.34536  0.0798841
0.073  0.035  0.397644  0.0799165
0.075  0.035  0.443352  0.097117
0.077  0.035  0.371972  0.0992531
0.079  0.035  0.331202  0.0953938
0.081  0.035  0.157986  0.103958
0.083  0.035  0.337729  0.126582
0.085  0.035  0.506239  0.183687
0.087  0.035  0.276396  0.199594
0.089  0.035  -0.472308  0.472308
-0.089  0.037  0.629293  0.629321
-0.087  0.037  0.0541098  0.175895
-0.085  0.037  0.362084  0.143281
-0.083  0.037  0.409671  0.135514
-0.081  0.037  0.0386586  0.0760047
-0.079  0.037  0.361779  0.102004
-0.077  0.037  0.247441  0.0840767
-0.075  0.037  0.349559  0.0883012
-0.073  0.037  0.502456  0.0913016
-0.071  0.037  0.349957  0.0831959
-0.069  0.037  0.464268  0.0811742
-0.067  0.037  0.437083  0.0784183
-0.065  0.037  0.49782  0.086315
-0.063  0.037  0.540406  0.0795569
-0.061  0.037  0.399212  0.0698976
-0.059  0.037  0.596227  0.0798379
-0.057  0.037  0.59545  0.0884406
-0.055  0.037  0.573366  0.0837032
-0.053  0.037  0.737118  0.0959802
-0.051  0.037  0.643303  0.100864
-0.049  0.037  0.71658  0.0963404
-0.047  0.037  0.729284  0.0925423
-0.045  0.037  0.918694  0.107925
-0.043  0.037  0.894556  0.101856
-0.041  0.037  0.921444  0.0990512
-0.039  0.037  0.894954  0.100264
-0.037  0.037  0.960555  0.105902
-0.035  0.037  1.19433  0.114661
-0.033  0.037  1.12269  0.109153
-0.031  0.037  1.15174  0.127996
-0.029  0.037  1.35568  0.134243
-0.027  0.037  1.43611  0.127727
-0.025  0.037  1.54718  0.133828
-0.023  0.037  1.59075  0.134923
-0.021  0.037  1.64575  0.133979
-0.019  0.037  1.5524  0.136291
-0.017  0.037  1.78879  0.152425
-0.015  0.037  1.90543  0.146552
-0.013  0.037  2.04017  0.154036
-0.011  0.037  2.20271  0.162011
-0.009  0.037  2.37075  0.167594
-0.007  0.037  2.05431  0.150894
-0.005  0.037  2.11765  0.150484
-0.003  0.037  2.1028  0.179809
-0.001  0.037  2.42872  0.185556
0.001  0.037  2.50457  0.137538
0.003  0.037  2.39535  0.189335
0.005  0.037  2.33593  0.165075
0.007  0.037  2.25924  0.161745
0.009  0.037  1.93542  0.144604
0.011  0.037  1.96281  0.146419
0.013  0.037  1.91471  0.151792
0.015  0.037  2.19588  0.163747
0.017  0.037  2.15975  0.161592
0.019  0.037  1.72113  0.142384
0.021  0.037  1.86287  0.151452
0.023  0.037  1.76561  0.145819
0.025  0.037  1.76747  0.138493
0.027  0.037  1.58312  0.13934
0.029  0.037  1.40372  0.130527
0.031  0.037  1.14853  0.115257
0.033  0.037  1.31856  0.131509
0.035  0.037  1.11696  0.115934
0.037  0.037  0.87464  0.10577
0.039  0.037  1.18084  0.124594
0.041  0.037  1.06125  0.111156
0.043  0.037  1.01123  0.113568
0.045  0.037  0.753394  0.0923514
0.047  0.037  0.71971  0.0911789
0.049  0.037  0.774618  0.0952971
0.051  0.037  0.586104  0.0830275
0.053  0.037  0.56274  0.0892804
0.055  0.037  0.526609  0.0769733
0.057  0.037  0.555266  0.0881403
0.059  0.037  0.409625  0.0713438
0.061  0.037  0.463259  0.0782918
0.063  0.037  0.386241  0.0744342
0.065  0.037  0.389987  0.0707906
0.067  0.037  0.439547  0.0825824
0.069  0.037  0.336248  0.0733613
0.071  0.037  0.181441  0.0687744
0.073  0.037  0.342949  0.0802959
0.075  0.037  0.298259  0.092049
0.077  0.037  0.287006  0.0897886
0.079  0.037  0.390154  0.102081
0.081  0.037  0.189723  0.0888833
0.083  0.037  0.329003  0.131418
0.085  0.037  0.205586  0.124849
0.087  0.037  0.405267  0.18198
0.089  0.037  0.622312  0.622341
-0.089  0.039  7.10891e-12  2.97485e-06
-0.087  0.039  0.258416  0.17321
-0.085  0.039  0.337314  0.163668
-0.083  0.039  0.253188  0.123436
-0.081  0.039  0.248803  0.0915536
-0.079  0.039  0.388742  0.107052
-0.077  0.039  0.426035  0.101546
-0.075  0.039  0.3214  0.0751389
-0.073  0.039  0.403569  0.0831628
-0.071  0.039  0.44512  0.0815776
-0.069  0.039  0.328564  0.0702467
-0.067  0.039  0.323123  0.0742383
-0.065  0.039  0.426875  0.0796237
-0.063  0.039  0.493004  0.0817349
-0.061  0.039  0.491381  0.0720534
-0.059  0.039  0.515262  0.081488
-0.057  0.039  0.640431  0.090722
-0.055  0.039  0.65726  0.0890146
-0.053  0.039  0.658297  0.090034
-0.051  0.039  0.575309  0.087662
-0.049  0.039  0.84088  0.101026
-0.047  0.039  0.880195  0.118403
-0.045  0.039  0.8494  0.107431
-0.043  0.039  0.91898  0.0998386
-0.041  0.039  0.927497  0.10786
-0.039  0.039  1.0178  0.116867
-0.037  0.039  1.2462  0.128368
-0.035  0.039  1.06773  0.111029
-0.033  0.039  1.14492  0.108485
-0.031  0.039  1.11447  0.112381
-0.029  0.039  1.31417  0.117049
-0.027  0.039  1.37745  0.125485
-0.025  0.039  1.43897  0.12836
-0.023  0.039  1.62356  0.145862
-0.021  0.039  1.4086  0.124881
-0.019  0.039  1.62094  0.147546
-0.017  0.039  1.74926  0.141111
-0.015  0.039  1.62942  0.142287
-0.013  0.039  1.9919  0.162023
-0.011  0.039  1.64484  0.131836
-0.009  0.039  1.83389  0.141477
-0.007  0.039  2.20408  0.172536
-0.005  0.039  2.04804  0.154112
-0.003  0.039  1.95247  0.164752
-0.001  0.039  2.2271  0.173269
0.001  0.039  1.99644  0.118861
0.003  0.039  2.08704  0.161655
0.005  0.039  2.24571  0.160454
0.007  0.039  1.71356  0.140785
0.009  0.039  1.98889  0.156905
0.011  0.039  1.65755  0.129291
0.013  0.039  1.99443  0.142962
0.015  0.039  1.79966  0.149311
0.017  0.039  1.98283  0.159121
0.019  0.039  1.62462  0.125647
0.021  0.039  1.5766  0.133211
0.023  0.039  1.45381  0.132419
0.025  0.039  1.43987  0.129778
0.027  0.039  1.6225  0.143588
0.029  0.039  1.24184  0.132226
0.031  0.039  1.3551  0.135393
0.033  0.039  1.1447  0.115766
0.035  0.039  0.993671  0.108884
0.037  0.039  0.733729  0.0982294
0.039  0.039  0.971849  0.113238
0.041  0.039  0.970774  0.114521
0.043  0.039  0.781814  0.0919446
0.045  0.039  0.647134  0.0950766
0.047  0.039  0.806596  0.118159
0.049  0.039  0.75961  0.0969121
0.051  0.039  0.851706  0.10676
0.053  0.039  0.595594  0.0875012
0.055  0.039  0.590691  0.0873799
0.057  0.039  0.625625  0.08922
0.059  0.039  0.414743  0.0816068
0.061  0.039  0.514055  0.0853416
0.063  0.039  0.454029  0.0762164
0.065  0.039  0.404089  0.0766197
0.067  0.039  0.40454  0.0754823
0.069  0.039  0.396948  0.0806446
0.071  0.039  0.317727  0.0766871
0.073  0.039  0.30721  0.0716539
0.075  0.039  0.413121  0.0955396
0.077  0.039  0.150425  0.083665
0.079  0.039  0.170466  0.0872268
0.081  0.039  0.290576  0.0930288
0.083  0.039  0.154248  0.0918814
0.085  0.039  0.279212  0.163376
0.087  0.039  0.296542  0.180669
0.089  0.039  1.24488  1.24493
-0.089  0.041  0  0
-0.087  0.041  0.440655  0.2294
-0.085  0.041  0.239428  0.116874
-0.083  0.041  0.362043  0.113912
-0.081  0.041  0.358056  0.107052
-0.079  0.041  0.317756  0.0958601
-0.077  0.041  0.168722  0.0809319
-0.075  0.041  0.432298  0.0906485
-0.073  0.041  0.436939  0.0808252
-0.071  0.041  0.275803  0.0723964
-0.069  0.041  0.382533  0.0761938
-0.067  0.041  0.32188  0.0785431
-0.065  0.041  0.394813  0.078689
-0.063  0.041  0.305153  0.0662116
-0.061  0.041  0.371171  0.0665229
-0.059  0.041  0.435048  0.0785308
-0.057  0.041  0.536628  0.0817204
-0.055  0.041  0.638455  0.0924227
-0.053  0.041  0.844024  0.0980589
-0.051  0.041  0.624086  0.0840302
-0.049  0.041  0.80167  0.0980339
-0.047  0.041  0.684476  0.10346
-0.045  0.041  0.743917  0.0998788
-0.043  0.041  0.837001  0.104222
-0.041  0.041  0.843842  0.100952
-0.039  0.041  0.687198  0.0896256
-0.037  0.041  0.781098  0.0971603
-0.035  0.041  1.04012  0.105277
-0.033  0.041  0.962492  0.0996247
-0.031  0.041  1.16137  0.119328
-0.029  0.041  1.30596  0.123399
-0.027  0.041  1.40829  0.135472
-0.025  0.041  1.05978  0.108698
-0.023  0.041  1.44418  0.128939
-0.021  0.041  1.51371  0.130841
-0.019  0.041  1.68739  0.143231
-0.017  0.041  1.67082  0.136017
-0.015  0.041  1.51791  0.129912
-0.013  0.041  1.62935  0.1356
-0.011  0.041  1.50684  0.129457
-0.009  0.041  1.92563  0.152694
-0.007  0.041  1.7279  0.141598
-0.005  0.041  1.47508  0.127193
-0.003  0.041  1.78569  0.153219
-0.001  0.041  1.79047  0.161437
0.001  0.041  1.91703  0.121446
0.003  0.041  1.69866  0.149289
0.005  0.041  1.68406  0.142505
0.007  0.041  1.93291  0.154864
0.009  0.041  1.53923  0.125298
0.011  0.041  1.587  0.131011
0.013  0.041  1.31418  0.124041
0.015  0.041  1.5653  0.133462
0.017  0.041  1.59028  0.138794
0.019  0.041  1.52386  0.135629
0.021  0.041  1.59437  0.133451
0.023  0.041  1.38557  0.1276
0.025  0.041  1.42281  0.135219
0.027  0.041  1.26837  0.130307
0.029  0.041  1.21245  0.120336
0.031  0.041  0.90722  0.104021
0.033  0.041  1.07436  0.115626
0.035  0.041  0.98862  0.105991
0.037  0.041  1.11018  0.123689
0.039  0.041  0.826818  0.0994798
0.041  0.041  0.643577  0.0973906
0.043  0.041  0.826975  0.107306
0.045  0.041  0.718592  0.0936555
0.047  0.041  0.691123  0.0951143
0.049  0.041  0.625367  0.0875701
0.051  0.041  0.600513  0.0838087
0.053  0.041  0.493362  0.0777588
0.055  0.041  0.609826  0.0868786
0.057  0.041  0.316736  0.0705681
0.059  0.041  0.610322  0.0821437
0.061  0.041  0.330761  0.0695467
0.063  0.041  0.44967  0.0760416
0.065  0.041  0.506236  0.0852063
0.067  0.041  0.527059  0.0815362
0.069  0.041  0.191211  0.063226
0.071  0.041  0.303537  0.075815
0.073  0.041  0.214407  0.062149
0.075  0.041  0.441052  0.0952664
0.077  0.041  0.300662  0.0894147
0.079  0.041  0.252299  0.0897097
0.081  0.041  0.249002  0.0886238
0.083  0.041  0.210239  0.118224
0.085  0.041  0.205216  0.120233
0.087  0.041  0.203565  0.183879
0.089  0.041  -0.935295  0.935296
-0.089  0.043  0  0
-0.087  0.043  0.316167  0.238949
-0.085  0.043  0.276012  0.127677
-0.083  0.043  0.204641  0.0986906
-0.081  0.043  0.290702  0.100585
-0.079  0.043  0.334203  0.097962
-0.077  0.043  0.367239  0.0926039
-0.075  0.043  0.208739  0.0778042
-0.073  0.043  0.365253  0.0776049
-0.071  0.043  0.421879  0.0766927
-0.069  0.043  0.328072  0.0703123
-0.067  0.043  0.365642  0.0789962
-0.065  0.043  0.440768  0.07791
-0.063  0.043  0.309809  0.0676537
-0.061  0.043  0.459872  0.0801147
-0.059  0.043  0.456503  0.0835177
-0.057  0.043  0.32688  0.0586942
-0.055  0.043  0.590614  0.0900049
-0.053  0.043  0.615965  0.086396
-0.051  0.043  0.550324  0.0798997
-0.049  0.043  0.540841  0.0860294
-0.047  0.043  0.622587  0.0939057
-0.045  0.043  0.548596  0.0884254
-0.043  0.043  0.649741  0.0891825
-0.041  0.043  0.822994  0.101494
-0.039  0.043  0.816427  0.103868
-0.037  0.043  0.864373  0.109836
-0.035  0.043  1.00147  0.109972
-0.033  0.043  0.961081  0.106755
-0.031  0.043  1.02462  0.106805
-0.029  0.043  1.17141  0.114315
-0.027  0.043  1.075  0.110196
-0.025  0.043  1.21067  0.127598
-0.023  0.043  1.15972  0.123177
-0.021  0.043  1.30721  0.129159
-0.019  0.043  1.11325  0.110025
-0.017  0.043  1.2761  0.121406
-0.015  0.043  1.48764  0.127597
-0.013  0.043  1.49224  0.129562
-0.011  0.043  1.63256  0.135445
-0.009  0.043  1.56415  0.135879
-0.007  0.043  1.60879  0.142364
-0.005  0.043  1.79861  0.146339
-0.003  0.043  1.37961  0.136215
-0.001  0.043  1.59288  0.144915
0.001  0.043  1.69412  0.111047
0.003  0.043  1.78722  0.156146
0.005  0.043  1.7105  0.137432
0.007  0.043  1.3518  0.12945
0.009  0.043  1.73239  0.141469
0.011  0.043  1.46462  0.129727
0.013  0.043  1.53734  0.132837
0.015  0.043  1.42334  0.133607
0.017  0.043  1.56147  0.137212
0.019  0.043  1.29387  0.124405
0.021  0.043  1.27512  0.127291
0.023  0.043  1.30857  0.129786
0.025  0.043  1.24383  0.120126
0.027  0.043  1.02116  0.119918
0.029  0.043  1.09874  0.116427
0.031  0.043  1.04249  0.114258
0.033  0.043  0.811297  0.09359
0.035  0.043  0.94031  0.107212
0.037  0.043  0.972852  0.111506
0.039  0.043  0.881047  0.10784
0.041  0.043  0.735923  0.0903656
0.043  0.043  0.752979  0.102275
0.045  0.043  0.548213  0.0801954
0.047  0.043  0.700589  0.0972239
0.049  0.043  0.568716  0.0831211
0.051  0.043  0.533169  0.0869776
0.053  0.043  0.634495  0.0889228
0.055  0.043  0.519792  0.0788951
0.057  0.043  0.499127  0.0758421
0.059  0.043  0.482428  0.0830273
0.061  0.043  0.382142  0.0680833
0.063  0.043  0.405307  0.0736928
0.065  0.043  0.335956  0.0624132
0.067  0.043  0.378984  0.069695
0.069  0.043  0.409356  0.0780351
0.071  0.043  0.408501  0.0833775
0.073  0.043  0.268723  0.0725218
0.075  0.043  0.382361  0.0949191
0.077  0.043  0.451629  0.0913992
0.079  0.043  0.277472  0.101853
0.081  0.043  0.144497  0.0765416
0.083  0.043  0.0854786  0.0784973
0.085  0.043  0.329175  0.137377
0.087  0.043  0.195372  0.161989
0.089  0.043  1.04602e-12  2.86161e-06
-0.089  0.045  1.15443  1.19926
-0.087  0.045  0.14869  0.207574
-0.085  0.045  0.187866  0.114529
-0.083  0.045  0.0874601  0.103149
-0.081  0.045  0.234862  0.0947591
-0.079  0.045  0.451414  0.106443
-0.077  0.045  0.165326  0.0829093
-0.075  0.045  0.288537  0.0714479
-0.073  0.045  0.348807  0.0816047
-0.071  0.045  0.368255  0.0819399
-0.069  0.045  0.4669  0.0778458
-0.067  0.045  0.412736  0.0812838
-0.065  0.045  0.410473  0.0756806
-0.063  0.045  0.414701  0.0778034
-0.061  0.045  0.507717  0.0842582
-0.059  0.045  0.559502  0.0793667
-0.057  0.045  0.360719  0.0722397
-0.055  0.045  0.416682  0.080107
-0.053  0.045  0.540791  0.0815143
-0.051  0.045  0.628273  0.0936817
-0.049  0.045  0.686842  0.0969324
-0.047  0.045  0.49803  0.0875661
-0.045  0.045  0.614267  0.0930796
-0.043  0.045  0.540194  0.0735624
-0.041  0.045  0.666727  0.0935383
-0.039  0.045  0.778661  0.100066
-0.037  0.045  0.905951  0.104948
-0.035  0.045  0.863042  0.0982422
-0.033  0.045  1.14349  0.119621
-0.031  0.045  0.833243  0.0963214
-0.029  0.045  0.993985  0.113383
-0.027  0.045  1.18684  0.116331
-0.025  0.045  1.34949  0.127925
-0.023  0.045  1.19391  0.121693
-0.021  0.045  1.24289  0.122729
-0.019  0.045  1.27351  0.120558
-0.017  0.045  1.18465  0.117048
-0.015  0.045  1.32573  0.122362
-0.013  0.045  1.39491  0.125232
-0.011  0.045  1.37236  0.122582
-0.009  0.045  1.473  0.141265
-0.007  0.045  1.59523  0.136102
-0.005  0.045  1.50183  0.128129
-0.003  0.045  1.2563  0.128932
-0.001  0.045  1.40342  0.142558
0.001  0.045  1.38169  0.0968749
0.003  0.045  1.70971  0.164453
0.005  0.045  1.47272  0.13098
0.007  0.045  1.56575  0.136845
0.009  0.045  1.32341  0.122336
0.011  0.045  1.54631  0.136521
0.013  0.045  1.27912  0.125448
0.015  0.045  1.20216  0.118078
0.017  0.045  1.23322  0.123087
0.019  0.045  1.28636  0.120961
0.021  0.045  1.05777  0.110555
0.023  0.045  1.23796  0.114998
0.025  0.045  1.21834  0.116656
0.027  0.045  0.98044  0.108378
0.029  0.045  0.894034  0.0973098
0.031  0.045  1.13217  0.115134
0.033  0.045  0.883088  0.100588
0.035  0.045  1.09915  0.119956
0.037  0.045  0.907399  0.105665
0.039  0.045  0.769545  0.100938
0.041  0.045  0.607443  0.0859193
0.043  0.045  0.770776  0.0973293
0.045  0.045  0.621185  0.0932729
0.047  0.045  0.524024  0.0789966
0.049  0.045  0.529845  0.0799736
0.051  0.045  0.484664  0.0760316
0.053  0.045  0.591426  0.0818037
0.055  0.045  0.464977  0.0769847
0.057  0.045  0.611075  0.0892729
0.059  0.045  0.590906  0.0833677
0.061  0.045  0.389885  0.0738743
0.063  0.045  0.38953  0.0728734
0.065  0.045  0.392541  0.0781158
0.067  0.045  0.279934  0.0726454
0.069  0.045  0.453291  0.0854875
0.071  0.045  0.309687  0.0751361
0.073  0.045  0.26471  0.0721482
0.075  0.045  0.422498  0.0936862
0.077  0.045  0.229001  0.0795864
0.079  0.045  0.295803  0.0887049
0.081  0.045  0.14994  0.0874418
0.083  0.045  0.062732  0.0934536
0.085  0.045  0.0964515  0.124351
0.087  0.045  0.144969  0.18102
0.089  0.045  0  0
-0.089  0.047  0  0
-0.087  0.047  0.0891206  0.0891243
-0.085  0.047  0.0235238  0.0819685
-0.083  0.047  0.355627  0.127714
-0.081  0.047  0.181651  0.0792928
-0.079  0.047  0.195583  0.0897432
-0.077  0.047  0.22252  0.0801527
-0.075  0.047  0.240611  0.0697677
-0.073  0.047  0.338983  0.076173
-0.071  0.047  0.490481  0.082432
-0.069  0.047  0.301177  0.0704787
-0.067  0.047  0.328215  0.0775205
-0.065  0.047  0.355755  0.0673186
-0.063  0.047  0.411616  0.0678224
-0.061  0.047  0.351794  0.0760633
-0.059  0.047  0.570208  0.0853473
-0.057  0.047  0.514357  0.0842991
-0.055  0.047  0.350539  0.0729225
-0.053  0.047  0.624933  0.096482
-0.051  0.047  0.563239  0.085524
-0.049  0.047  0.614518  0.0912272
-0.047  0.047  0.650724  0.0979735
-0.045  0.047  0.666051  0.0885734
-0.043  0.047  0.852779  0.104536
-0.041  0.047  0.803632  0.10181
-0.039  0.047  0.911448  0.114306
-0.037  0.047  0.816768  0.0994025
-0.035  0.047  0.938088  0.112212
-0.033  0.047  0.809079  0.098755
-0.031  0.047  0.755982  0.0885175
-0.029  0.047  0.995824  0.110408
-0.027  0.047  1.0225  0.119133
-0.025  0.047  1.05427  0.112115
-0.023  0.047  0.913894  0.10686
-0.021  0.047  0.940431  0.105151
-0.019  0.047  1.24604  0.128125
-0.017  0.047  1.05169  0.10622
-0.015  0.047  1.32502  0.130612
-0.013  0.047  1.36481  0.131736
-0.011  0.047  1.25481  0.127796
-0.009  0.047  1.14701  0.115088
-0.007  0.047  1.19829  0.119735
-0.005  0.047  1.25692  0.118149
-0.003  0.047  1.4451  0.14833
-0.001  0.047  1.70425  0.160871
0.001  0.047  1.48431  0.106224
0.003  0.047  1.49629  0.141813
0.005  0.047  1.27181  0.119426
0.007  0.047  1.17215  0.120819
0.009  0.047  1.18362  0.13358
0.011  0.047  1.22073  0.11945
0.013  0.047  1.1523  0.125475
0.015  0.047  1.12488  0.120172
0.017  0.047  1.24396  0.118368
0.019  0.047  1.13408  0.127107
0.021  0.047  1.16567  0.117527
0.023  0.047  0.982717  0.106905
0.025  0.047  1.16828  0.120614
0.027  0.047  1.29166  0.13072
0.029  0.047  0.770314  0.100402
0.031  0.047  0.985325  0.119316
0.033  0.047  0.796118  0.100243
0.035  0.047  0.845487  0.0978074
0.037  0.047  0.936213  0.108736
0.039  0.047  1.00877  0.112677
0.041  0.047  0.63473  0.0915206
0.043  0.047  0.519736  0.082432
0.045  0.047  0.666468  0.0893946
0.047  0.047  0.714291  0.0948193
0.049  0.047  0.577883  0.0834322
0.051  0.047  0.480101  0.0802196
0.053  0.047  0.475898  0.0719199
0.055  0.047  0.354216  0.0737385
0.057  0.047  0.406027  0.0765073
0.059  0.047  0.421142  0.0778511
0.061  0.047  0.474082  0.0782846
0.063  0.047  0.228121  0.0569126
0.065  0.047  0.279904  0.0692227
0.067  0.047  0.402147  0.0733994
0.069  0.047  0.420723  0.0763183
0.071  0.047  0.298726  0.0830253
0.073  0.047  0.238036  0.0713979
0.075  0.047  0.352984  0.0899275
0.077  0.047  0.203332  0.0754346
0.079  0.047  0.20773  0.0870588
0.081  0.047  0.198901  0.0908623
0.083  0.047  0.199183  0.108681
0.085  0.047  0.055685  0.1268
0.087  0.047  0.2601  0.15021
0.089  0.047  -0.935957  0.935958
-0.089  0.049  0  0
-0.087  0.049  -0.112779  0.156586
-0.085  0.049  0.021821  0.0806263
-0.083  0.049  0.0603656  0.0941371
-0.081  0.049  0.0977721  0.0774524
-0.079  0.049  0.205516  0.0730616
-0.077  0.049  0.218219  0.0883896
-0.075  0.049  0.37948  0.0808561
-0.073  0.049  0.22079  0.0656143
-0.071  0.049  0.306574  0.0812889
-0.069  0.049  0.358268  0.0699322
-0.067  0.049  0.302687  0.0768455
-0.065  0.049  0.256593  0.0621751
-0.063  0.049  0.395698  0.0769163
-0.061  0.049  0.344406  0.0671715
-0.059  0.049  0.372332  0.0684524
-0.057  0.049  0.396714  0.0777086
-0.055  0.049  0.367421  0.0773717
-0.053  0.049  0.476223  0.0748741
-0.051  0.049  0.537431  0.0893446
-0.049  0.049  0.484519  0.0798434
-0.047  0.049  0.661311  0.0906742
-0.045  0.049  0.552836  0.0797421
-0.043  0.049  0.693271  0.099663
-0.041  0.049  0.873797  0.103903
-0.039  0.049  0.612987  0.0888303
-0.037  0.049  0.846349  0.0998188
-0.035  0.049  0.949502  0.114512
-0.033  0.049  0.89509  0.106717
-0.031  0.049  1.00466  0.112105
-0.029  0.049  0.999246  0.114053
-0.027  0.049  0.900429  0.103598
-0.025  0.049  0.914609  0.112308
-0.023  0.049  1.17192  0.117924
-0.021  0.049  1.09311  0.10835
-0.019  0.049  1.08354  0.114175
-0.017  0.049  1.16819  0.118573
-0.015  0.049  1.14916  0.12006
-0.013  0.049  1.03593  0.11788
-0.011  0.049  1.36156  0.125835
-0.009  0.049  1.26265  0.119701
-0.007  0.049  1.07682  0.113031
-0.005  0.049  1.24807  0.111641
-0.003  0.049  1.24286  0.128002
-0.001  0.049  1.36723  0.144361
0.001  0.049  1.34942  0.10343
0.003  0.049  1.32527  0.13712
0.005  0.049  1.28535  0.13008
0.007  0.049  1.08551  0.117513
0.009  0.049  1.09066  0.113884
0.011  0.049  1.36353  0.128284
0.013  0.049  1.13433  0.128683
0.015  0.049  0.951821  0.10564
0.017  0.049  1.28589  0.127296
0.019  0.049  0.851868  0.104918
0.021  0.049  1.19797  0.117479
0.023  0.049  1.09365  0.113612
0.025  0.049  1.09437  0.119041
0.027  0.049  0.877561  0.0964647
0.029  0.049  0.866691  0.107268
0.031  0.049  0.821158  0.0912531
0.033  0.049  0.59205  0.0829036
0.035  0.049  0.724729  0.0894763
0.037  0.049  0.673731  0.0918655
0.039  0.049  0.667974  0.0924548
0.041  0.049  0.778022  0.0969116
0.043  0.049  0.490768  0.0838496
0.045  0.049  0.645537  0.0937319
0.047  0.049  0.647662  0.0898398
0.049  0.049  0.583184  0.090846
0.051  0.049  0.671211  0.0996843
0.053  0.049  0.544367  0.0822292
0.055  0.049  0.477093  0.0757799
0.057  0.049  0.369179  0.0767476
0.059  0.049  0.549765  0.0783305
0.061  0.049  0.294391  0.0592396
0.063  0.049  0.35762  0.0736219
0.065  0.049  0.438194  0.0802709
0.067  0.049  0.279582  0.06446
0.069  0.049  0.233332  0.0567651
0.071  0.049  0.239998  0.0717861
0.073  0.049  0.275375  0.0771486
0.075  0.049  0.118245  0.066731
0.077  0.049  0.241627  0.0857236
0.079  0.049  0.268902  0.0796699
0.081  0.049  0.0576992  0.0553495
0.083  0.049  0.167914  0.101735
0.085  0.049  0.236572  0.106163
0.087  0.049  0.279326  0.161398
0.089  0.049  0  0
-0.089  0.051  0  0
-0.087  0.051  0.121307  0.150513
-0.085  0.051  0.0717963  0.130363
-0.083  0.051  0.137154  0.124995
-0.081  0.051  0.302444  0.109387
-0.079  0.051  0.215908  0.0897098
-0.077  0.051  0.162647  0.0725029
-0.075  0.051  0.275411  0.0892314
-0.073  0.051  0.212785  0.0735141
-0.071  0.051  0.428131  0.0886459
-0.069  0.051  0.365512  0.0644502
-0.067  0.051  0.235614  0.0667725
-0.065  0.051  0.251776  0.0689553
-0.063  0.051  0.348098  0.0650855
-0.061  0.051  0.263433  0.0641238
-0.059  0.051  0.264997  0.064143
-0.057  0.051  0.351462  0.0687339
-0.055  0.051  0.421458  0.0703408
-0.053  0.051  0.372987  0.0713766
-0.051  0.051  0.356783  0.071515
-0.049  0.051  0.541198  0.0919389
-0.047  0.051  0.550032  0.0812622
-0.045  0.051  0.551994  0.0944366
-0.043  0.051  0.508787  0.0822554
-0.041  0.051  0.612015  0.0831596
-0.039  0.051  0.687899  0.0967972
-0.037  0.051  0.710673  0.094572
-0.035  0.051  0.616677  0.0933957
-0.033  0.051  0.626281  0.0908556
-0.031  0.051  0.63436  0.0945818
-0.029  0.051  0.702815  0.0939184
-0.027  0.051  0.786408  0.0990373
-0.025  0.051  1.00261  0.10996
-0.023  0.051  0.932168  0.106795
-0.021  0.051  0.88936  0.10394
-0.019  0.051  1.05242  0.116439
-0.017  0.051  0.974066  0.1149
-0.015  0.051  1.05235  0.115241
-0.013  0.051  0.826608  0.0970348
-0.011  0.051  0.973079  0.107202
-0.009  0.051  1.01665  0.112909
-0.007  0.051  1.17121  0.120585
-0.005  0.051  1.2581  0.116483
-0.003  0.051  1.07746  0.12536
-0.001  0.051  0.950313  0.120299
0.001  0.051  1.03672  0.0857034
0.003  0.051  1.23665  0.137085
0.005  0.051  1.0765  0.11807
0.007  0.051  1.09235  0.115028
0.009  0.051  1.09272  0.123849
0.011  0.051  1.2151  0.119903
0.013  0.051  1.20541  0.128684
0.015  0.051  1.19152  0.120516
0.017  0.051  1.0942  0.118804
0.019  0.051  0.978064  0.108016
0.021  0.051  0.85742  0.0976005
0.023  0.051  0.926179  0.109011
0.025  0.051  1.01807  0.117254
0.027  0.051  0.793429  0.0950917
0.029  0.051  0.83584  0.1087
0.031  0.051  0.731077  0.098564
0.033  0.051  0.9105  0.110791
0.035  0.051  0.641603  0.0869404
0.037  0.051  0.47323  0.0796972
0.039  0.051  0.612637  0.079606
0.041  0.051  0.587453  0.0934974
0.043  0.051  0.640799  0.0868967
0.045  0.051  0.594354  0.0862332
0.047  0.051  0.55006  0.0857656
0.049  0.051  0.574098  0.0942172
0.051  0.051  0.604014  0.0970023
0.053  0.051  0.352695  0.0638421
0.055  0.051  0.407412  0.0699296
0.057  0.051  0.374189  0.0647975
0.059  0.051  0.558547  0.0849027
0.061  0.051  0.314994  0.0708616
0.063  0.051  0.445469  0.0785161
0.065  0.051  0.33921  0.0656528
0.067  0.051  0.225424  0.0614663
0.069  0.051  0.297787  0.069739
0.071  0.051  0.234268  0.0735926
0.073  0.051  0.329523  0.0789095
0.075  0.051  0.29069  0.0772178
0.077  0.051  0.260411  0.0833331
0.079  0.051  0.00587162  0.0716327
0.081  0.051  0.254145  0.103922
0.083  0.051  0.357554  0.130291
0.085  0.051  0.208429  0.113248
0.087  0.051  -0.0683343  0.0683344
0.089  0.051  4.20662e-12  2.28976e-06
-0.089  0.053  0  0
-0.087  0.053  0.302063  0.197783
-0.085  0.053  0.248657  0.120178
-0.083  0.053  0.0771305  0.0795545
-0.081  0.053  0.250169  0.111074
-0.079  0.053  0.268034  0.083229
-0.077  0.053  0.259914  0.080176
-0.075  0.053  0.318558  0.088384
-0.073  0.053  0.382196  0.0783151
-0.071  0.053  0.267639  0.0683118
-0.069  0.053  0.266863  0.066248
-0.067  0.053  0.155828  0.0598605
-0.065  0.053  0.306052  0.0565539
-0.063  0.053  0.365904  0.0735284
-0.061  0.053  0.480106  0.0804657
-0.059  0.053  0.176607  0.0613308
-0.057  0.053  0.453903  0.0792596
-0.055  0.053  0.481261  0.0880548
-0.053  0.053  0.435253  0.073879
-0.051  0.053  0.601582  0.0865285
-0.049  0.053  0.403959  0.0711572
-0.047  0.053  0.62013  0.0940779
-0.045  0.053  0.595607  0.083722
-0.043  0.053  0.656732  0.0951656
-0.041  0.053  0.583292  0.086182
-0.039  0.053  0.713115  0.0963066
-0.037  0.053  0.595889  0.0887677
-0.035  0.053  0.54558  0.0764813
-0.033  0.053  0.643055  0.0959466
-0.031  0.053  0.604925  0.0876537
-0.029  0.053  0.874919  0.108354
-0.027  0.053  0.697358  0.0863449
-0.025  0.053  0.837301  0.102601
-0.023  0.053  0.74388  0.0968278
-0.021  0.053  1.05034  0.11373
-0.019  0.053  0.891317  0.105795
-0.017  0.053  0.91038  0.108616
-0.015  0.053  0.979143  0.110469
-0.013  0.053  0.942122  0.10801
-0.011  0.053  1.16308  0.123078
-0.009  0.053  0.99596  0.106369
-0.007  0.053  0.891475  0.101978
-0.005  0.053  0.763953  0.102851
-0.003  0.053  1.1343  0.129356
-0.001  0.053  1.00461  0.120583
0.001  0.053  0.948461  0.082008
0.003  0.053  0.903193  0.108372
0.005  0.053  0.950601  0.101465
0.007  0.053  0.902773  0.105846
0.009  0.053  1.13435  0.115115
0.011  0.053  0.960054  0.103707
0.013  0.053  1.23473  0.123559
0.015  0.053  0.87734  0.108535
0.017  0.053  0.969517  0.108732
0.019  0.053  0.927501  0.106354
0.021  0.053  0.89627  0.109838
0.023  0.053  0.903983  0.109956
0.025  0.053  0.774671  0.0964884
0.027  0.053  0.599261  0.0864796
0.029  0.053  0.681939  0.0897526
0.031  0.053  0.62241  0.0942201
0.033  0.053  0.493306  0.0808172
0.035  0.053  0.479012  0.0750968
0.037  0.053  0.699334  0.0867967
0.039  0.053  0.642114  0.0913748
0.041  0.053  0.496389  0.0798937
0.043  0.053  0.547367  0.0879262
0.045  0.053  0.541048  0.0912345
0.047  0.053  0.420608  0.066941
0.049  0.053  0.469041  0.0716671
0.051  0.053  0.403378  0.0719358
0.053  0.053  0.496197  0.0810361
0.055  0.053  0.339902  0.0666915
0.057  0.053  0.400037  0.0782351
0.059  0.053  0.276185  0.0731977
0.061  0.053  0.407752  0.06879
0.063  0.053  0.363567  0.0697857
0.065  0.053  0.245053  0.060249
0.067  0.053  0.324484  0.0714873
0.069  0.053  0.339841  0.0701339
0.071  0.053  0.269462  0.0779379
0.073  0.053  0.404969  0.08575
0.075  0.053  0.184545  0.066187
0.077  0.053  0.26727  0.0820314
0.079  0.053  0.177944  0.0863096
0.081  0.053  0.199235  0.0853916
0.083  0.053  0.162564  0.11389
0.085  0.053  0.231586  0.1524
0.087  0.053  -0.114014  0.152653
0.089  0.053  0  0
-0.089  0.055  0  0
-0.087  0.055  0.101399  0.101404
-0.085  0.055  0.343414  0.129913
-0.083  0.055  0.163822  0.127043
-0.081  0.055  0.0300115  0.112822
-0.079  0.055  0.31457  0.0848437
-0.077  0.055  0.226517  0.0784336
-0.075  0.055  0.221727  0.0821759
-0.073  0.055  0.416017  0.0923153
-0.071  0.055  0.170038  0.0664056
-0.069  0.055  0.327842  0.0730838
-0.067  0.055  0.38729  0.0742139
-0.065  0.055  0.319462  0.0768822
-0.063  0.055  0.404228  0.0724134
-0.061  0.055  0.445122  0.0734727
-0.059  0.055  0.312854  0.0757789
-0.057  0.055  0.310562  0.0721385
-0.055  0.055  0.46539  0.0808025
-0.053  0.055  0.441071  0.0776169
-0.051  0.055  0.477596  0.0801984
-0.049  0.055  0.381537  0.0729241
-0.047  0.055  0.473858  0.0795374
-0.045  0.055  0.45424  0.0783432
-0.043  0.055  0.658703  0.0891974
-0.041  0.055  0.474145  0.0770207
-0.039  0.055  0.542106  0.0804029
-0.037  0.055  0.520223  0.0801164
-0.035  0.055  0.608721  0.0907327
-0.033  0.055  0.700892  0.0947846
-0.031  0.055  0.878355  0.100977
-0.029  0.055  0.651544  0.0947595
-0.027  0.055  0.783931  0.0978671
-0.025  0.055  1.04929  0.119442
-0.023  0.055  0.984874  0.114862
-0.021  0.055  0.787165  0.0945869
-0.019  0.055  0.655758  0.0920647
-0.017  0.055  0.896519  0.10444
-0.015  0.055  0.898946  0.107861
-0.013  0.055  1.00038  0.11266
-0.011  0.055  0.915394  0.111133
-0.009  0.055  0.908285  0.109001
-0.007  0.055  0.807529  0.0944218
-0.005  0.055  0.939961  0.105991
-0.003  0.055  0.769144  0.0955604
-0.001  0.055  0.980758  0.123588
0.001  0.055  0.81066  0.0744058
0.003  0.055  1.10088  0.126617
0.005  0.055  1.05029  0.121613
0.007  0.055  0.913011  0.105933
0.009  0.055  1.007  0.114655
0.011  0.055  0.97148  0.108539
0.013  0.055  0.804021  0.103907
0.015  0.055  0.824621  0.100802
0.017  0.055  0.777882  0.0950626
0.019  0.055  0.742028  0.0964934
0.021  0.055  0.702241  0.102807
0.023  0.055  0.963867  0.115445
0.025  0.055  0.777405  0.107639
0.027  0.055  0.526989  0.0825681
0.029  0.055  0.480821  0.0823114
0.031  0.055  0.707478  0.0937128
0.033  0.055  0.557202  0.077243
0.035  0.055  0.547677  0.0900606
0.037  0.055  0.477825  0.07452
0.039  0.055  0.582373  0.0826324
0.041  0.055  0.583001  0.0863057
0.043  0.055  0.494881  0.072657
0.045  0.055  0.473192  0.0811618
0.047  0.055  0.529356  0.0848945
0.049  0.055  0.384343  0.0746695
0.051  0.055  0.454815  0.0743588
0.053  0.055  0.501155  0.0868752
0.055  0.055  0.331601  0.0735847
0.057  0.055  0.372489  0.0687529
0.059  0.055  0.447443  0.0826988
0.061  0.055  0.256219  0.0626391
0.063  0.055  0.310393  0.0639165
0.065  0.055  0.239013  0.0684146
0.067  0.055  0.31378  0.0708408
0.069  0.055  0.228265  0.065254
0.071  0.055  0.247477  0.0709969
0.073  0.055  0.285047  0.079307
0.075  0.055  0.263295  0.0761908
0.077  0.055  0.0232858  0.0805668
0.079  0.055  0.303753  0.0874998
0.081  0.055  0.228082  0.0864413
0.083  0.055  0.406847  0.115254
0.085  0.055  0.370586  0.161675
0.087  0.055  -0.0284136  0.0454907
0.089  0.055  -0.571281  0.731529
-0.089  0.057  0.445393  0.745405
-0.087  0.057  0.0235766  0.113573
-0.085  0.057  0.305076  0.144222
-0.083  0.057  0.184248  0.10836
-0.081  0.057  0.512915  0.112613
-0.079  0.057  0.122493  0.076508
-0.077  0.057  0.124942  0.073204
-0.075  0.057  0.279191  0.0750247
-0.073  0.057  0.428586  0.0877989
-0.071  0.057  0.169826  0.0688503
-0.069  0.057  0.31668  0.0752664
-0.067  0.057  0.212958  0.0704615
-0.065  0.057  0.306428  0.0617785
-0.063  0.057  0.384294  0.0708225
-0.061  0.057  0.281877  0.0657324
-0.059  0.057  0.34343  0.0734671
-0.057  0.057  0.328575  0.0680331
-0.055  0.057  0.489914  0.0729716
-0.053  0.057  0.527808  0.0806757
-0.051  0.057  0.322403  0.0625052
-0.049  0.057  0.36186  0.0814311
-0.047  0.057  0.38201  0.077986
-0.045  0.057  0.473899  0.0749429
-0.043  0.057  0.430651  0.0777115
-0.041  0.057  0.605754  0.0906613
-0.039  0.057  0.590212  0.0838035
-0.037  0.057  0.583087  0.0999498
-0.035  0.057  0.595302  0.0973995
-0.033  0.057  0.571067  0.077932
-0.031  0.057  0.614335  0.0898473
-0.029  0.057  0.916145  0.104764
-0.027  0.057  0.692112  0.0952145
-0.025  0.057  0.741627  0.105615
-0.023  0.057  0.791756  0.100074
-0.021  0.057  0.866731  0.10301
-0.019  0.057  0.73883  0.0914911
-0.017  0.057  0.790668  0.0936516
-0.015  0.057  0.785742  0.094616
-0.013  0.057  0.641214  0.0878038
-0.011  0.057  0.789478  0.094369
-0.009  0.057  0.870532  0.105593
-0.007  0.057  0.791388  0.102022
-0.005  0.057  0.905353  0.104061
-0.003  0.057  0.753248  0.101878
-0.001  0.057  0.762488  0.102195
0.001  0.057  0.827491  0.0815908
0.003  0.057  0.832335  0.11051
0.005  0.057  0.987141  0.110903
0.007  0.057  0.916633  0.109515
0.009  0.057  0.972179  0.109339
0.011  0.057  0.799009  0.0964642
0.013  0.057  0.80188  0.0972778
0.015  0.057  0.666008  0.0843319
0.017  0.057  0.959972  0.109199
0.019  0.057  0.743197  0.0990865
0.021  0.057  0.656229  0.0920043
0.023  0.057  0.778033  0.103503
0.025  0.057  0.67286  0.0909465
0.027  0.057  0.856113  0.112161
0.029  0.057  0.671767  0.086856
0.031  0.057  0.45039  0.0748625
0.033  0.057  0.627072  0.090067
0.035  0.057  0.658821  0.0957142
0.037  0.057  0.635125  0.0909347
0.039  0.057  0.399642  0.0721977
0.041  0.057  0.626993  0.0983134
0.043  0.057  0.467112  0.068941
0.045  0.057  0.499893  0.0853405
0.047  0.057  0.405909  0.0786876
0.049  0.057  0.427323  0.0765359
0.051  0.057  0.342755  0.0734165
0.053  0.057  0.419182  0.07365
0.055  0.057  0.412455  0.0828493
0.057  0.057  0.327458  0.073244
0.059  0.057  0.282778  0.0646859
0.061  0.057  0.42267  0.0745082
0.063  0.057  0.243622  0.0657062
0.065  0.057  0.347055  0.0713698
0.067  0.057  0.255337  0.0650285
0.069  0.057  0.211791  0.067231
0.071  0.057  0.158673  0.0604574
0.073  0.057  0.226967  0.0671173
0.075  0.057  0.252083  0.0755299
0.077  0.057  0.225022  0.078487
0.079  0.057  0.303169  0.0892812
0.081  0.057  0.240038  0.0893521
0.083  0.057  0.292468  0.117623
0.085  0.057  0.00306552  0.0682217
0.087  0.057  0.256861  0.202356
0.089  0.057  0  0
-0.089  0.059  1.24786  1.24791
-0.087  0.059  0  0
-0.085  0.059  0.2215  0.127276
-0.083  0.059  0.153432  0.102611
-0.081  0.059  0.0492748  0.0829892
-0.079  0.059  0.172714  0.0728021
-0.077  0.059  0.237697  0.0848062
-0.075  0.059  0.268293  0.0786067
-0.073  0.059  0.192235  0.0682064
-0.071  0.059  0.267608  0.0691899
-0.069  0.059  0.302834  0.0693987
-0.067  0.059  0.276844  0.0624138
-0.065  0.059  0.230349  0.0650672
-0.063  0.059  0.447326  0.0733147
-0.061  0.059  0.380967  0.0766007
-0.059  0.059  0.226754  0.0593947
-0.057  0.059  0.304611  0.0675747
-0.055  0.059  0.527576  0.0841155
-0.053  0.059  0.382075  0.0689206
-0.051  0.059  0.405846  0.0677455
-0.049  0.059  0.45348  0.0767969
-0.047  0.059  0.525227  0.0837134
-0.045  0.059  0.567731  0.0814743
-0.043  0.059  0.46964  0.0812827
-0.041  0.059  0.521372  0.0814096
-0.039  0.059  0.349264  0.0667125
-0.037  0.059  0.673232  0.0904451
-0.035  0.059  0.64162  0.0936344
-0.033  0.059  0.660031  0.088773
-0.031  0.059  0.720317  0.0976675
-0.029  0.059  0.502558  0.0874554
-0.027  0.059  0.665475  0.0966609
-0.025  0.059  0.531984  0.0761503
-0.023  0.059  0.611015  0.090504
-0.021  0.059  0.595827  0.08877
-0.019  0.059  0.632705  0.089351
-0.017  0.059  0.693066  0.098743
-0.015  0.059  0.700317  0.0978876
-0.013  0.059  0.631237  0.0808599
-0.011  0.059  0.533944  0.0913951
-0.009  0.059  0.862284  0.0996606
-0.007  0.059  0.942163  0.11184
-0.005  0.059  0.736038  0.103931
-0.003  0.059  0.963167  0.114421
-0.001  0.059  0.698643  0.117309
0.001  0.059  0.978185  0.0949664
0.003  0.059  0.751473  0.108648
0.005  0.059  0.702594  0.0972537
0.007  0.059  0.756958  0.095509
0.009  0.059  0.880764  0.102203
0.011  0.059  0.762519  0.0951121
0.013  0.059  0.720053  0.0960944
0.015  0.059  0.778783  0.0997212
0.017  0.059  0.757005  0.0948403
0.019  0.059  0.599019  0.0870028
0.021  0.059  0.69797  0.0934173
0.023  0.059  0.745646  0.0938322
0.025  0.059  0.524409  0.0781195
0.027  0.059  0.714821  0.105541
0.029  0.059  0.443621  0.079171
0.031  0.059  0.60873  0.090092
0.033  0.059  0.576824  0.0845706
0.035  0.059  0.407563  0.0805167
0.037  0.059  0.596821  0.100635
0.039  0.059  0.531805  0.0831683
0.041  0.059  0.451192  0.0839458
0.043  0.059  0.441663  0.0758902
0.045  0.059  0.510255  0.0924724
0.047  0.059  0.461331  0.0669839
0.049  0.059  0.337477  0.0702729
0.051  0.059  0.238323  0.0655572
0.053  0.059  0.283715  0.0646831
0.055  0.059  0.388177  0.0739479
0.057  0.059  0.426358  0.0770927
0.059  0.059  0.452119  0.0745002
0.061  0.059  0.254821  0.0657685
0.063  0.059  0.276054  0.0666106
0.065  0.059  0.348113  0.0701321
0.067  0.059  0.307511  0.062092
0.069  0.059  0.168292  0.0571539
0.071  0.059  0.234024  0.0680687
0.073  0.059  0.254426  0.072878
0.075  0.059  0.15972  0.0733323
0.077  0.059  0.145923  0.0627982
0.079  0.059  0.310624  0.0843229
0.081  0.059  0.243875  0.0947558
0.083  0.059  0.186452  0.0866038
0.085  0.059  0.205809  0.112345
0.087  0.059  0.40219  0.223572
0.089  0.059  1.24786  1.24791
-0.089  0.061  0  0
-0.087  0.061  -0.0458391  0.139601
-0.085  0.061  0.0750364  0.115178
-0.083  0.061  0.418302  0.125992
-0.081  0.061  0.101087  0.0847414
-0.079  0.061  0.148783  0.0708635
-0.077  0.061  0.213506  0.0787412
-0.075  0.061  0.24467  0.0730123
-0.073  0.061  0.193014  0.0619277
-0.071  0.061  0.223875  0.0622051
-0.069  0.061  0.410857  0.0846584
-0.067  0.061  0.24396  0.0593006
-0.065  0.061  0.306537  0.070304
-0.063  0.061  0.331568  0.0731828
-0.061  0.061  0.137712  0.0502462
-0.059  0.061  0.317108  0.0700526
-0.057  0.061  0.386068  0.0719083
-0.055  0.061  0.447107  0.0692566
-0.053  0.061  0.326794  0.0662117
-0.051  0.061  0.387853  0.0714943
-0.049  0.061  0.39145  0.0694288
-0.047  0.061  0.424863  0.0716116
-0.045  0.061  0.443543  0.0800142
-0.043  0.061  0.434844  0.0819585
-0.041  0.061  0.394635  0.0753811
-0.039  0.061  0.514656  0.0760288
-0.037  0.061  0.437959  0.0856013
-0.035  0.061  0.4541  0.0767777
-0.033  0.061  0.403868  0.0739176
-0.031  0.061  0.581716  0.0892729
-0.029  0.061  0.506602  0.0832755
-0.027  0.061  0.678095  0.0964345
-0.025  0.061  0.51563  0.0780637
-0.023  0.061  0.728929  0.0930571
-0.021  0.061  0.585583  0.0971134
-0.019  0.061  0.497936  0.0844066
-0.017  0.061  0.592009  0.0844133
-0.015  0.061  0.781529  0.0988493
-0.013  0.061  0.647609  0.0840853
-0.011  0.061  0.808145  0.100467
-0.009  0.061  0.767533  0.0993768
-0.007  0.061  0.799565  0.0995289
-0.005  0.061  0.73927  0.10669
-0.003  0.061  1.01729  0.12251
-0.001  0.061  0.62283  0.100468
0.001  0.061  0.687004  0.0743087
0.003  0.061  0.580086  0.0886667
0.005  0.061  0.740942  0.0954165
0.007  0.061  0.604107  0.0883074
0.009  0.061  0.528905  0.0979891
0.011  0.061  0.700011  0.0934438
0.013  0.061  0.7959  0.100359
0.015  0.061  0.662898  0.094909
0.017  0.061  0.640759  0.0838072
0.019  0.061  0.758102  0.108104
0.021  0.061  0.770147  0.092459
0.023  0.061  0.595204  0.0778888
0.025  0.061  0.648878  0.103199
0.027  0.061  0.561585  0.08416
0.029  0.061  0.466515  0.0703082
0.031  0.061  0.478775  0.0862629
0.033  0.061  0.588529  0.083412
0.035  0.061  0.50724  0.0839119
0.037  0.061  0.395478  0.067979
0.039  0.061  0.461379  0.07942
0.041  0.061  0.613495  0.0909997
0.043  0.061  0.585514  0.0921529
0.045  0.061  0.314509  0.0693879
0.047  0.061  0.436704  0.0840078
0.049  0.061  0.509799  0.081093
0.051  0.061  0.384501  0.0706057
0.053  0.061  0.35882  0.082526
0.055  0.061  0.298191  0.0651223
0.057  0.061  0.358781  0.0742918
0.059  0.061  0.213172  0.0545153
0.061  0.061  0.26136  0.066103
0.063  0.061  0.306588  0.0709273
0.065  0.061  0.271063  0.0618427
0.067  0.061  0.279567  0.0686038
0.069  0.061  0.193557  0.0700903
0.071  0.061  0.246327  0.0679106
0.073  0.061  0.0794837  0.0648252
0.075  0.061  0.0349428  0.0636463
0.077  0.061  0.259909  0.0794601
0.079  0.061  0.111616  0.0824052
0.081  0.061  0.159557  0.100015
0.083  0.061  0.105532  0.0985974
0.085  0.061  0.213173  0.114675
0.087  0.061  0.117357  0.148218
0.089  0.061  1.02508  1.13122
-0.089  0.063  0  0
-0.087  0.063  0.0933496  0.0933536
-0.085  0.063  0.197925  0.0991337
-0.083  0.063  0.189001  0.10086
-0.081  0.063  0.277666  0.0973604
-0.079  0.063  0.116404  0.0587617
-0.077  0.063  0.19017  0.0781541
-0.075  0.063  0.24257  0.0714964
-0.073  0.063  0.207413  0.0686269
-0.071  0.063  0.263466  0.0636977
-0.069  0.063  0.248641  0.0667626
-0.067  0.063  0.302618  0.0738983
-0.065  0.063  0.0715622  0.0469015
-0.063  0.063  0.206308  0.0685487
-0.061  0.063  0.32529  0.0712798
-0.059  0.063  0.383021  0.0725315
-0.057  0.063  0.30031  0.0716669
-0.055  0.063  0.423688  0.0729341
-0.053  0.063  0.376821  0.0839989
-0.051  0.063  0.402742  0.0746411
-0.049  0.063  0.3978  0.074363
-0.047  0.063  0.38885  0.0706301
-0.045  0.063  0.413045  0.0751483
-0.043  0.063  0.351542  0.0687104
-0.041  0.063  0.265958  0.0675698
-0.039  0.063  0.343949  0.0695346
-0.037  0.063  0.483843  0.0794884
-0.035  0.063  0.544487  0.0946606
-0.033  0.063  0.466416  0.0813353
-0.031  0.063  0.431353  0.0704298
-0.029  0.063  0.614098  0.087649
-0.027  0.063  0.561516  0.0859282
-0.025  0.063  0.556454  0.0891244
-0.023  0.063  0.582619  0.0872762
-0.021  0.063  0.649301  0.0966028
-0.019  0.063  0.590621  0.0903612
-0.017  0.063  0.639188  0.0997987
-0.015  0.063  0.676368  0.094966
-0.013  0.063  0.68101  0.0980558
-0.011  0.063  0.439565  0.0789619
-0.009  0.063  0.567369  0.0840159
-0.007  0.063  0.533513  0.0851075
-0.005  0.063  0.65643  0.0908471
-0.003  0.063  0.785678  0.100381
-0.001  0.063  0.663852  0.109351
0.001  0.063  0.704472  0.0735924
0.003  0.063  0.775633  0.106542
0.005  0.063  0.567254  0.081355
0.007  0.063  0.426359  0.0737729
0.009  0.063  0.689  0.0865888
0.011  0.063  0.684182  0.0922252
0.013  0.063  0.633656  0.0948916
0.015  0.063  0.613849  0.0927136
0.017  0.063  0.705219  0.0921325
0.019  0.063  0.686576  0.0960183
0.021  0.063  0.529173  0.0812777
0.023  0.063  0.489771  0.0709842
0.025  0.063  0.663569  0.0902574
0.027  0.063  0.562618  0.084127
0.029  0.063  0.499863  0.0850528
0.031  0.063  0.498145  0.0755261
0.033  0.063  0.528937  0.090474
0.035  0.063  0.258842  0.0629089
0.037  0.063  0.462635  0.078048
0.039  0.063  0.456035  0.0778482
0.041  0.063  0.33418  0.0643773
0.043  0.063  0.380091  0.0693097
0.045  0.063  0.342203  0.0685984
0.047  0.063  0.407703  0.0708377
0.049  0.063  0.426503  0.0740799
0.051  0.063  0.354757  0.0737622
0.053  0.063  0.345923  0.069849
0.055  0.063  0.388051  0.072067
0.057  0.063  0.407304  0.0741437
0.059  0.063  0.341786  0.0743196
0.061  0.063  0.218747  0.06261
0.063  0.063  0.208213  0.0647619
0.065  0.063  0.250931  0.060888
0.067  0.063  0.309718  0.0758291
0.069  0.063  0.339715  0.0758624
0.071  0.063  0.27248  0.0671099
0.073  0.063  0.225581  0.0700918
0.075  0.063  0.173183  0.0739526
0.077  0.063  0.251964  0.0863819
0.079  0.063  0.232806  0.0819008
0.081  0.063  -0.000572243  0.0891237
0.083  0.063  0.223619  0.0966771
0.085  0.063  0.248152  0.11102
0.087  0.063  0.212815  0.176343
0.089  0.063  4.21444e-12  2.29402e-06
-0.089  0.065  0  0
-0.087  0.065  0.288213  0.186876
-0.085  0.065  0.206831  0.134217
-0.083  0.065  -0.00408089  0.0789402
-0.081  0.065  0.162323  0.0948264
-0.079  0.065  0.10031  0.0774981
-0.077  0.065  0.088602  0.0648592
-0.075  0.065  0.29019  0.083162
-0.073  0.065  0.179531  0.0619388
-0.071  0.065  0.178989  0.061296
-0.069  0.065  0.177617  0.0656467
-0.067  0.065  0.300567  0.0747214
-0.065  0.065  0.315938  0.0634921
-0.063  0.065  0.228193  0.0612017
-0.061  0.065  0.310927  0.0722651
-0.059  0.065  0.228633  0.0614627
-0.057  0.065  0.297674  0.0698082
-0.055  0.065  0.364416  0.0706753
-0.053  0.065  0.313712  0.0585381
-0.051  0.065  0.35742  0.064968
-0.049  0.065  0.424581  0.0733631
-0.047  0.065  0.365017  0.0668896
-0.045  0.065  0.551558  0.0995655
-0.043  0.065  0.482777  0.0806137
-0.041  0.065  0.340424  0.0659393
-0.039  0.065  0.462179  0.07657
-0.037  0.065  0.453833  0.0765579
-0.035  0.065  0.377502  0.0735019
-0.033  0.065  0.516392  0.0826384
-0.031  0.065  0.46997  0.0769018
-0.029  0.065  0.544392  0.0862288
-0.027  0.065  0.500373  0.0780762
-0.025  0.065  0.46043  0.0836019
-0.023  0.065  0.590253  0.0839784
-0.021  0.065  0.539484  0.0844419
-0.019  0.065  0.479084  0.0778261
-0.017  0.065  0.676959  0.0954654
-0.015  0.065  0.559003  0.0865037
-0.013  0.065  0.644941  0.0898981
-0.011  0.065  0.532313  0.0794214
-0.009  0.065  0.549738  0.0800996
-0.007  0.065  0.796731  0.105321
-0.005  0.065  0.654335  0.0842294
-0.003  0.065  0.710482  0.10112
-0.001  0.065  0.519767  0.0908722
0.001  0.065  0.656925  0.0704319
0.003  0.065  0.564833  0.0974554
0.005  0.065  0.682069  0.0896024
0.007  0.065  0.695912  0.0919761
0.009  0.065  0.593814  0.0923071
0.011  0.065  0.531779  0.0811967
0.013  0.065  0.622741  0.0896238
0.015  0.065  0.508025  0.0866804
0.017  0.065  0.764255  0.0975927
0.019  0.065  0.688075  0.0948126
0.021  0.065  0.422464  0.0722701
0.023  0.065  0.475993  0.0744127
0.025  0.065  0.642894  0.0870253
0.027  0.065  0.532769  0.0808781
0.029  0.065  0.382353  0.0752099
0.031  0.065  0.571577  0.0793214
0.033  0.065  0.50022  0.0770225
0.035  0.065  0.404721  0.0686185
0.037  0.065  0.39752  0.0718388
0.039  0.065  0.357935  0.0672985
0.041  0.065  0.486972  0.0782284
0.043  0.065  0.340339  0.062643
0.045  0.065  0.329891  0.066067
0.047  0.065  0.396594  0.0732484
0.049  0.065  0.342978  0.0709962
0.051  0.065  0.257367  0.0820387
0.053  0.065  0.184905  0.0570493
0.055  0.065  0.221039  0.0707474
0.057  0.065  0.344846  0.0705117
0.059  0.065  0.334296  0.0657429
0.061  0.065  0.284416  0.0689961
0.063  0.065  0.244661  0.0658112
0.065  0.065  0.237098  0.0624147
0.067  0.065  0.354554  0.0673834
0.069  0.065  0.109306  0.0550075
0.071  0.065  0.206324  0.0636836
0.073  0.065  0.222073  0.0749085
0.075  0.065  0.147722  0.0719532
0.077  0.065  0.17458  0.0682902
0.079  0.065  0.116411  0.0770455
0.081  0.065  0.186512  0.0751957
0.083  0.065  0.167313  0.0830933
0.085  0.065  0.476372  0.165417
0.087  0.065  0.176885  0.125108
0.089  0.065  0  0
-0.089  0.067  0  0
-0.087  0.067  0.143772  0.193542
-0.085  0.067  0.112805  0.104311
-0.083  0.067  0.222188  0.0923178
-0.081  0.067  0.146746  0.0806502
-0.079  0.067  0.0967708  0.0696831
-0.077  0.067  0.393755  0.0963495
-0.075  0.067  0.149045  0.0754687
-0.073  0.067  0.241787  0.0703045
-0.071  0.067  0.352103  0.0709314
-0.069  0.067  0.26131  0.066183
-0.067  0.067  0.230066  0.0646151
-0.065  0.067  0.164266  0.0594359
-0.063  0.067  0.224898  0.0622242
-0.061  0.067  0.21686  0.0587583
-0.059  0.067  0.315011  0.0682715
-0.057  0.067  0.377035  0.0704246
-0.055  0.067  0.473045  0.0738989
-0.053  0.067  0.226342  0.0582997
-0.051  0.067  0.425031  0.0777997
-0.049  0.067  0.409104  0.0756164
-0.047  0.067  0.387984  0.0724833
-0.045  0.067  0.329078  0.0710278
-0.043  0.067  0.330507  0.0639172
-0.041  0.067  0.407042  0.0835634
-0.039  0.067  0.452974  0.082417
-0.037  0.067  0.516089  0.0752838
-0.035  0.067  0.579804  0.086848
-0.033  0.067  0.350332  0.0613547
-0.031  0.067  0.402626  0.0725221
-0.029  0.067  0.561875  0.0816277
-0.027  0.067  0.496722  0.0749695
-0.025  0.067  0.398182  0.0819072
-0.023  0.067  0.537063  0.0971311
-0.021  0.067  0.504382  0.0867777
-0.019  0.067  0.374998  0.0741019
-0.017  0.067  0.584498  0.0882028
-0.015  0.067  0.466682  0.0823983
-0.013  0.067  0.657862  0.0948742
-0.011  0.067  0.588991  0.0931388
-0.009  0.067  0.6219  0.0959273
-0.007  0.067  0.728697  0.0916283
-0.005  0.067  0.456572  0.0811287
-0.003  0.067  0.538801  0.0912307
-0.001  0.067  0.703265  0.106001
0.001  0.067  0.579972  0.0644873
0.003  0.067  0.66846  0.0982692
0.005  0.067  0.599534  0.0816985
0.007  0.067  0.636011  0.0942584
0.009  0.067  0.548861  0.0832783
0.011  0.067  0.617417  0.0927153
0.013  0.067  0.601907  0.0961483
0.015  0.067  0.656347  0.0937903
0.017  0.067  0.522616  0.0822238
0.019  0.067  0.610756  0.0768614
0.021  0.067  0.587943  0.0936749
0.023  0.067  0.529814  0.0878405
0.025  0.067  0.361962  0.0666563
0.027  0.067  0.397575  0.0750581
0.029  0.067  0.503615  0.0830619
0.031  0.067  0.488884  0.0852489
0.033  0.067  0.42733  0.0760784
0.035  0.067  0.484309  0.0911118
0.037  0.067  0.467258  0.0783861
0.039  0.067  0.444472  0.0901488
0.041  0.067  0.421468  0.078275
0.043  0.067  0.32996  0.0669646
0.045  0.067  0.321739  0.0632843
0.047  0.067  0.367766  0.0739317
0.049  0.067  0.387383  0.0732054
0.051  0.067  0.402987  0.0700899
0.053  0.067  0.34453  0.0704791
0.055  0.067  0.295813  0.0672864
0.057  0.067  0.440759  0.073472
0.059  0.067  0.311587  0.0651233
0.061  0.067  0.224056  0.0649841
0.063  0.067  0.210354  0.0649033
0.065  0.067  0.233512  0.0597511
0.067  0.067  0.198789  0.0626062
0.069  0.067  0.191753  0.0658864
0.071  0.067  0.16474  0.0535264
0.073  0.067  0.0822758  0.057083
0.075  0.067  0.059167  0.0732451
0.077  0.067  0.25821  0.0813772
0.079  0.067  0.108097  0.0647641
0.081  0.067  0.260851  0.0977732
0.083  0.067  0.297188  0.118859
0.085  0.067  0.0682355  0.0785198
0.087  0.067  0.0224558  0.120616
0.089  0.067  0  0
-0.089  0.069  1.25006  1.25012
-0.087  0.069  0.234391  0.214076
-0.085  0.069  -0.0224007  0.0724537
-0.083  0.069  0.289601  0.112143
-0.081  0.069  0.0313135  0.0812217
-0.079  0.069  0.275591  0.0984844
-0.077  0.069  0.347965  0.08212
-0.075  0.069  0.174618  0.0670814
-0.073  0.069  0.0581019  0.0625366
-0.071  0.069  0.165016  0.0607451
-0.069  0.069  0.242769  0.0631778
-0.067  0.069  0.340822  0.0666513
-0.065  0.069  0.302678  0.0698182
-0.063  0.069  0.264078  0.0676447
-0.061  0.069  0.194037  0.0557534
-0.059  0.069  0.318426  0.0664216
-0.057  0.069  0.25379  0.0628476
-0.055  0.069  0.311568  0.0675465
-0.053  0.069  0.362823  0.0713048
-0.051  0.069  0.346773  0.064303
-0.049  0.069  0.320577  0.0663084
-0.047  0.069  0.32959  0.0720342
-0.045  0.069  0.424732  0.0746039
-0.043  0.069  0.357515  0.0786892
-0.041  0.069  0.274421  0.0621397
-0.039  0.069  0.350623  0.0736425
-0.037  0.069  0.269208  0.06864
-0.035  0.069  0.390305  0.0769115
-0.033  0.069  0.216896  0.0562974
-0.031  0.069  0.480898  0.0803106
-0.029  0.069  0.569162  0.0891121
-0.027  0.069  0.463612  0.0809799
-0.025  0.069  0.497284  0.0875901
-0.023  0.069  0.638549  0.0947635
-0.021  0.069  0.408584  0.084924
-0.019  0.069  0.435033  0.0772007
-0.017  0.069  0.572912  0.0889856
-0.015  0.069  0.457605  0.0770563
-0.013  0.069  0.436082  0.0806534
-0.011  0.069  0.461988  0.0757559
-0.009  0.069  0.619068  0.0913198
-0.007  0.069  0.508314  0.0771749
-0.005  0.069  0.539283  0.0920208
-0.003  0.069  0.4981  0.0805369
-0.001  0.069  0.507009  0.0967083
0.001  0.069  0.59737  0.0720095
0.003  0.069  0.727301  0.105235
0.005  0.069  0.571389  0.0929729
0.007  0.069  0.501418  0.0767788
0.009  0.069  0.561876  0.0815953
0.011  0.069  0.489538  0.0846781
0.013  0.069  0.611582  0.0896572
0.015  0.069  0.583867  0.0876059
0.017  0.069  0.492332  0.0838287
0.019  0.069  0.667586  0.104615
0.021  0.069  0.485072  0.0841256
0.023  0.069  0.512098  0.091126
0.025  0.069  0.37434  0.0737374
0.027  0.069  0.386755  0.0743657
0.029  0.069  0.250756  0.0526776
0.031  0.069  0.404345  0.0837104
0.033  0.069  0.453185  0.0752428
0.035  0.069  0.456077  0.0850205
0.037  0.069  0.33013  0.0759998
0.039  0.069  0.410386  0.0757
0.041  0.069  0.397911  0.0763787
0.043  0.069  0.317465  0.0642385
0.045  0.069  0.359  0.0698565
0.047  0.069  0.313353  0.0756764
0.049  0.069  0.276912  0.0648559
0.051  0.069  0.172829  0.0583621
0.053  0.069  0.298461  0.0622164
0.055  0.069  0.36942  0.069759
0.057  0.069  0.206255  0.0540952
0.059  0.069  0.169986  0.0583173
0.061  0.069  0.311059  0.060016
0.063  0.069  0.247394  0.0590181
0.065  0.069  0.278633  0.0692126
0.067  0.069  0.205284  0.0631736
0.069  0.069  0.262682  0.0639898
0.071  0.069  0.227369  0.0696522
0.073  0.069  0.196439  0.074416
0.075  0.069  0.228553  0.0719307
0.077  0.069  0.14729  0.0776617
0.079  0.069  0.117175  0.0800528
0.081  0.069  0.249099  0.0792058
0.083  0.069  0.295109  0.105228
0.085  0.069  0.0505621  0.118721
0.087  0.069  0.203126  0.171562
0.089  0.069  0  0
-0.089  0.071  -0.939281  0.939282
-0.087  0.071  0.143058  0.189645
-0.085  0.071  0.302433  0.148583
-0.083  0.071  0.217028  0.0975345
-0.081  0.071  0.101954  0.0780935
-0.079  0.071  0.289283  0.0855354
-0.077  0.071  0.163649  0.0713189
-0.075  0.071  0.202869  0.0771956
-0.073  0.071  0.17332  0.0649282
-0.071  0.071  0.209307  0.0612671
-0.069  0.071  0.197852  0.068007
-0.067  0.071  0.251237  0.0687346
-0.065  0.071  0.210398  0.0702233
-0.063  0.071  0.170129  0.0506239
-0.061  0.071  0.198223  0.0609229
-0.059  0.071  0.163343  0.0497003
-0.057  0.071  0.32443  0.0742985
-0.055  0.071  0.316459  0.0722336
-0.053  0.071  0.231924  0.0659879
-0.051  0.071  0.253589  0.0589784
-0.049  0.071  0.405534  0.0751484
-0.047  0.071  0.224342  0.0700909
-0.045  0.071  0.318185  0.0676755
-0.043  0.071  0.289241  0.0713362
-0.041  0.071  0.229556  0.0619488
-0.039  0.071  0.349915  0.0651946
-0.037  0.071  0.382941  0.0704613
-0.035  0.071  0.323228  0.0682981
-0.033  0.071  0.459341  0.0780839
-0.031  0.071  0.285202  0.0563804
-0.029  0.071  0.437402  0.0786201
-0.027  0.071  0.389256  0.0797472
-0.025  0.071  0.323419  0.0789778
-0.023  0.071  0.240141  0.058424
-0.021  0.071  0.49571  0.0842877
-0.019  0.071  0.428987  0.072771
-0.017  0.071  0.416553  0.0780872
-0.015  0.071  0.513798  0.0893235
-0.013  0.071  0.401473  0.0765013
-0.011  0.071  0.405932  0.0782256
-0.009  0.071  0.465404  0.0824428
-0.007  0.071  0.441621  0.0783056
-0.005  0.071  0.552299  0.0843088
-0.003  0.071  0.460019  0.0780393
-0.001  0.071  0.411736  0.0740943
0.001  0.071  0.51415  0.066764
0.003  0.071  0.697475  0.104003
0.005  0.071  0.521674  0.0785177
0.007  0.071  0.608191  0.0887625
0.009  0.071  0.461394  0.0794459
0.011  0.071  0.377797  0.0719685
0.013  0.071  0.461079  0.0799289
0.015  0.071  0.342754  0.0765149
0.017  0.071  0.472919  0.075933
0.019  0.071  0.517495  0.0943634
0.021  0.071  0.51642  0.0828796
0.023  0.071  0.485118  0.0796921
0.025  0.071  0.496678  0.0822634
0.027  0.071  0.324337  0.0769123
0.029  0.071  0.380115  0.0680651
0.031  0.071  0.33329  0.0752146
0.033  0.071  0.402445  0.0821333
0.035  0.071  0.327702  0.0638341
0.037  0.071  0.347347  0.0714691
0.039  0.071  0.374563  0.0786807
0.041  0.071  0.325612  0.0651322
0.043  0.071  0.45969  0.083556
0.045  0.071  0.341671  0.0650127
0.047  0.071  0.37496  0.0767523
0.049  0.071  0.40122  0.0675691
0.051  0.071  0.225138  0.0609618
0.053  0.071  0.361455  0.0698834
0.055  0.071  0.379763  0.066778
0.057  0.071  0.258348  0.0676591
0.059  0.071  0.235071  0.0577144
0.061  0.071  0.282643  0.0653797
0.063  0.071  0.258401  0.0670572
0.065  0.071  0.126623  0.0458944
0.067  0.071  0.137607  0.0583527
0.069  0.071  0.171046  0.0510722
0.071  0.071  0.180214  0.0601008
0.073  0.071  0.107703  0.053118
0.075  0.071  0.154554  0.0772232
0.077  0.071  0.0800317  0.071481
0.079  0.071  0.0487406  0.0581335
0.081  0.071  0.0984075  0.0885184
0.083  0.071  0.173434  0.111009
0.085  0.071  0.278108  0.155007
0.087  0.071  0.090924  0.0909281
0.089  0.071  0  0
-0.089  0.073  0  0
-0.087  0.073  0.0874157  0.087419
-0.085  0.073  0.230825  0.103068
-0.083  0.073  0.230684  0.0949961
-0.081  0.073  0.235369  0.0923939
-0.079  0.073  0.0621408  0.0764362
-0.077  0.073  0.292627  0.0769965
-0.075  0.073  0.223639  0.0691551
-0.073  0.073  0.148965  0.0574687
-0.071  0.073  0.373841  0.0788013
-0.069  0.073  0.217581  0.0611266
-0.067  0.073  0.0780929  0.0584878
-0.065  0.073  0.356015  0.07723
-0.063  0.073  0.326208  0.082391
-0.061  0.073  0.212084  0.0563573
-0.059  0.073  0.381277  0.0640886
-0.057  0.073  0.284254  0.0713981
-0.055  0.073  0.281372  0.0687442
-0.053  0.073  0.268357  0.057179
-0.051  0.073  0.318759  0.0727463
-0.049  0.073  0.303216  0.070286
-0.047  0.073  0.367443  0.0677194
-0.045  0.073  0.465912  0.0797468
-0.043  0.073  0.30138  0.0657104
-0.041  0.073  0.223627  0.0592425
-0.039  0.073  0.312266  0.070029
-0.037  0.073  0.361561  0.080783
-0.035  0.073  0.341039  0.0711111
-0.033  0.073  0.377481  0.0744205
-0.031  0.073  0.434574  0.0759948
-0.029  0.073  0.385683  0.0715684
-0.027  0.073  0.683712  0.0976843
-0.025  0.073  0.305606  0.0667011
-0.023  0.073  0.390272  0.0660909
-0.021  0.073  0.291248  0.0600985
-0.019  0.073  0.301723  0.0644494
-0.017  0.073  0.46626  0.0830895
-0.015  0.073  0.656374  0.0905842
-0.013  0.073  0.43681  0.072249
-0.011  0.073  0.505413  0.0865871
-0.009  0.073  0.493959  0.0859399
-0.007  0.073  0.569594  0.0863885
-0.005  0.073  0.558047  0.0841021
-0.003  0.073  0.475376  0.0946295
-0.001  0.073  0.599685  0.0961701
0.001  0.073  0.54822  0.0736682
0.003  0.073  0.642213  0.0957433
0.005  0.073  0.440865  0.0735477
0.007  0.073  0.56557  0.0874288
0.009  0.073  0.567879  0.0879275
0.011  0.073  0.27218  0.066862
0.013  0.073  0.446128  0.0723881
0.015  0.073  0.35348  0.073113
0.017  0.073  0.471418  0.0736361
0.019  0.073  0.472942  0.0930226
0.021  0.073  0.320301  0.072467
0.023  0.073  0.344651  0.0642084
0.025  0.073  0.429507  0.0803042
0.027  0.073  0.30246  0.0618171
0.029  0.073  0.263032  0.0588574
0.031  0.073  0.403478  0.072634
0.033  0.073  0.378606  0.0725
0.035  0.073  0.405364  0.0766053
0.037  0.073  0.296583  0.0558041
0.039  0.073  0.33364  0.0730841
0.041  0.073  0.342218  0.0699005
0.043  0.073  0.347169  0.0718354
0.045  0.073  0.238951  0.063319
0.047  0.073  0.297642  0.0706738
0.049  0.073  0.289852  0.07148
0.051  0.073  0.281841  0.0673136
0.053  0.073  0.257094  0.0564877
0.055  0.073  0.277305  0.0557822
0.057  0.073  0.137861  0.0611495
0.059  0.073  0.363173  0.071015
0.061  0.073  0.262067  0.0634702
0.063  0.073  0.311365  0.0698583
0.065  0.073  0.26705  0.0635886
0.067  0.073  0.242189  0.0627909
0.069  0.073  0.142035  0.0543471
0.071  0.073  0.181436  0.0641667
0.073  0.073  0.214061  0.0690142
0.075  0.073  0.191325  0.0595605
0.077  0.073  0.127782  0.0566226
0.079  0.073  0.0515894  0.0711091
0.081  0.073  0.447793  0.11604
0.083  0.073  0.203971  0.0958013
0.085  0.073  0.255081  0.136987
0.087  0.073  0.109355  0.137541
0.089  0.073  1.25106  1.25111
-0.089  0.075  1.25158  1.25163
-0.087  0.075  -0.0932285  0.153254
-0.085  0.075  0.055929  0.123544
-0.083  0.075  0.114721  0.0836845
-0.081  0.075  0.205968  0.0906362
-0.079  0.075  0.275389  0.0914658
-0.077  0.075  0.145236  0.0754229
-0.075  0.075  0.153446  0.0660714
-0.073  0.075  0.132391  0.0560242
-0.071  0.075  0.263488  0.0712038
-0.069  0.075  0.252984  0.0717237
-0.067  0.075  0.204386  0.0663902
-0.065  0.075  0.130517  0.0518916
-0.063  0.075  0.246888  0.0734669
-0.061  0.075  0.215332  0.0590769
-0.059  0.075  0.167734  0.06017
-0.057  0.075  0.321834  0.0698765
-0.055  0.075  0.213355  0.0616818
-0.053  0.075  0.286122  0.0673718
-0.051  0.075  0.163594  0.0431131
-0.049  0.075  0.294455  0.0635703
-0.047  0.075  0.348915  0.0792385
-0.045  0.075  0.227241  0.057084
-0.043  0.075  0.262023  0.0628184
-0.041  0.075  0.378722  0.0709409
-0.039  0.075  0.351649  0.0670091
-0.037  0.075  0.427609  0.0763511
-0.035  0.075  0.326205  0.0729346
-0.033  0.075  0.327608  0.0678496
-0.031  0.075  0.510909  0.0819039
-0.029  0.075  0.266624  0.0613717
-0.027  0.075  0.378143  0.0736797
-0.025  0.075  0.324122  0.0611226
-0.023  0.075  0.429311  0.0758083
-0.021  0.075  0.41756  0.0733289
-0.019  0.075  0.359124  0.069645
-0.017  0.075  0.446993  0.0732003
-0.015  0.075  0.533881  0.0810026
-0.013  0.075  0.478927  0.0791504
-0.011  0.075  0.596631  0.0927359
-0.009  0.075  0.405909  0.0731385
-0.007  0.075  0.526337  0.0861292
-0.005  0.075  0.422289  0.0872377
-0.003  0.075  0.47799  0.0884021
-0.001  0.075  0.451102  0.0829982
0.001  0.075  0.396657  0.059368
0.003  0.075  0.283301  0.063783
0.005  0.075  0.376172  0.0745001
0.007  0.075  0.534229  0.0810408
0.009  0.075  0.449233  0.0730833
0.011  0.075  0.407432  0.0761108
0.013  0.075  0.557518  0.0866434
0.015  0.075  0.32182  0.0697354
0.017  0.075  0.437375  0.0763438
0.019  0.075  0.375694  0.0735413
0.021  0.075  0.413618  0.071988
0.023  0.075  0.391161  0.0716807
0.025  0.075  0.437445  0.0778577
0.027  0.075  0.385727  0.0780309
0.029  0.075  0.363007  0.0732247
0.031  0.075  0.469626  0.0871096
0.033  0.075  0.485855  0.0841741
0.035  0.075  0.354623  0.0697947
0.037  0.075  0.416021  0.0717258
0.039  0.075  0.326254  0.07845
0.041  0.075  0.280235  0.0570269
0.043  0.075  0.190388  0.0644522
0.045  0.075  0.265012  0.0628716
0.047  0.075  0.270206  0.0624817
0.049  0.075  0.259943  0.0571495
0.051  0.075  0.180663  0.0581142
0.053  0.075  0.231005  0.0541665
0.055  0.075  0.22625  0.0593691
0.057  0.075  0.222765  0.0600188
0.059  0.075  0.280773  0.0663426
0.061  0.075  0.262656  0.0659265
0.063  0.075  0.180279  0.0569293
0.065  0.075  0.0605115  0.0537155
0.067  0.075  0.121135  0.0517127
0.069  0.075  0.139588  0.0572975
0.071  0.075  0.227229  0.0691347
0.073  0.075  0.168249  0.0702978
0.075  0.075  0.117894  0.0668972
0.077  0.075  0.12738  0.0560461
0.079  0.075  0.179023  0.0745356
0.081  0.075  0.116576  0.0864591
0.083  0.075  0.124598  0.089177
0.085  0.075  0.335675  0.156591
0.087  0.075  0.185316  0.131125
0.089  0.075  0  0
-0.089  0.077  0  0
-0.087  0.077  -0.0240058  0.0434714
-0.085  0.077  0.25451  0.122367
-0.083  0.077  0.226804  0.119501
-0.081  0.077  0.210539  0.0749667
-0.079  0.077  0.24979  0.0934003
-0.077  0.077  0.154873  0.0786934
-0.075  0.077  0.171437  0.0608116
-0.073  0.077  0.168494  0.0581652
-0.071  0.077  0.23111  0.0658116
-0.069  0.077  0.243501  0.0663256
-0.067  0.077  0.283423  0.0615399
-0.065  0.077  0.193291  0.0564277
-0.063  0.077  0.215798  0.0535627
-0.061  0.077  0.124152  0.0519792
-0.059  0.077  0.394695  0.0654216
-0.057  0.077  0.176331  0.0584912
-0.055  0.077  0.315296  0.0696579
-0.053  0.077  0.125752  0.0518545
-0.051  0.077  0.262508  0.0652063
-0.049  0.077  0.356455  0.0664113
-0.047  0.077  0.321595  0.068141
-0.045  0.077  0.444152  0.0780332
-0.043  0.077  0.350083  0.0765359
-0.041  0.077  0.324991  0.0647777
-0.039  0.077  0.405267  0.0709493
-0.037  0.077  0.303236  0.0759524
-0.035  0.077  0.441495  0.0758055
-0.033  0.077  0.286722  0.0643588
-0.031  0.077  0.387765  0.0637606
-0.029  0.077  0.383089  0.0730962
-0.027  0.077  0.327598  0.0690646
-0.025  0.077  0.354113  0.0691058
-0.023  0.077  0.49952  0.0833733
-0.021  0.077  0.483967  0.0822887
-0.019  0.077  0.401157  0.0750567
-0.017  0.077  0.531011  0.0836219
-0.015  0.077  0.434239  0.0788166
-0.013  0.077  0.274657  0.0653625
-0.011  0.077  0.394298  0.0721687
-0.009  0.077  0.505655  0.0762022
-0.007  0.077  0.423659  0.084333
-0.005  0.077  0.391356  0.0693664
-0.003  0.077  0.472348  0.0824659
-0.001  0.077  0.425161  0.0809095
0.001  0.077  0.366538  0.0535186
0.003  0.077  0.49075  0.0873827
0.005  0.077  0.362921  0.06796
0.007  0.077  0.478137  0.0787103
0.009  0.077  0.394882  0.0742223
0.011  0.077  0.415659  0.0726211
0.013  0.077  0.427864  0.0769276
0.015  0.077  0.385788  0.0649783
0.017  0.077  0.451666  0.0876835
0.019  0.077  0.409234  0.0746075
0.021  0.077  0.454778  0.0766382
0.023  0.077  0.349094  0.0770803
0.025  0.077  0.306312  0.0683433
0.027  0.077  0.365967  0.0738488
0.029  0.077  0.292292  0.068045
0.031  0.077  0.380393  0.0631503
0.033  0.077  0.409847  0.0794134
0.035  0.077  0.310272  0.0594836
0.037  0.077  0.258853  0.0636819
0.039  0.077  0.266652  0.0659229
0.041  0.077  0.218292  0.0587669
0.043  0.077  0.150305  0.0571076
0.045  0.077  0.103568  0.0532656
0.047  0.077  0.0715597  0.0559833
0.049  0.077  0.240822  0.0573469
0.051  0.077  0.32883  0.0700196
0.053  0.077  0.247515  0.06637
0.055  0.077  0.197494  0.0528946
0.057  0.077  0.174351  0.0601022
0.059  0.077  0.197981  0.067341
0.061  0.077  0.227445  0.0613499
0.063  0.077  0.197679  0.0473795
0.065  0.077  0.238742  0.0651993
0.067  0.077  0.162871  0.058297
0.069  0.077  0.18388  0.0587242
0.071  0.077  0.215427  0.0642537
0.073  0.077  0.164302  0.0593066
0.075  0.077  0.190362  0.0575705
0.077  0.077  0.116474  0.0666265
0.079  0.077  0.169342  0.0726993
0.081  0.077  0.258905  0.103281
0.083  0.077  0.216346  0.0820966
0.085  0.077  0.0402987  0.10628
0.087  0.077  0.11772  0.158865
0.089  0.077  0  0
-0.089  0.079  0  0
-0.087  0.079  0.204227  0.170343
-0.085  0.079  0.0465198  0.11194
-0.083  0.079  0.0355147  0.0621632
-0.081  0.079  -0.00465091  0.0794081
-0.079  0.079  0.125022  0.0674624
-0.077  0.079  0.227779  0.0663719
-0.075  0.079  0.274805  0.0804939
-0.073  0.079  0.170258  0.055457
-0.071  0.079  0.313663  0.0706726
-0.069  0.079  0.101791  0.0481173
-0.067  0.079  0.130567  0.0574924
-0.065  0.079  0.183055  0.0584185
-0.063  0.079  0.232727  0.0636602
-0.061  0.079  0.0863731  0.0433368
-0.059  0.079  0.17322  0.0641172
-0.057  0.079  0.310823  0.0587835
-0.055  0.079  0.240488  0.0706441
-0.053  0.079  0.29102  0.0665694
-0.051  0.079  0.188501  0.0636534
-0.049  0.079  0.288923  0.0748553
-0.047  0.079  0.21037  0.0617759
-0.045  0.079  0.32479  0.0671172
-0.043  0.079  0.29535  0.0691443
-0.041  0.079  0.266588  0.0658204
-0.039  0.079  0.460138  0.0800093
-0.037  0.079  0.471835  0.0868859
-0.035  0.079  0.192169  0.0651637
-0.033  0.079  0.429655  0.073703
-0.031  0.079  0.352908  0.0698106
-0.029  0.079  0.294745  0.0715978
-0.027  0.079  0.314146  0.0696172
-0.025  0.079  0.294127  0.0634789
-0.023  0.079  0.319403  0.0646874
-0.021  0.079  0.37948  0.0718974
-0.019  0.079  0.374985  0.0678759
-0.017  0.079  0.363755  0.0735973
-0.015  0.079  0.340507  0.068756
-0.013  0.079  0.304365  0.0687609
-0.011  0.079  0.327344  0.0637942
-0.009  0.079  0.392272  0.070292
-0.007  0.079  0.286381  0.0705496
-0.005  0.079  0.461402  0.0807059
-0.003  0.079  0.326512  0.081114
-0.001  0.079  0.282934  0.0793948
0.001  0.079  0.3852  0.0567449
0.003  0.079  0.409703  0.0749263
0.005  0.079  0.465382  0.080512
0.007  0.079  0.344283  0.0710054
0.009  0.079  0.419421  0.078924
0.011  0.079  0.311966  0.0764237
0.013  0.079  0.328347  0.0667248
0.015  0.079  0.460667  0.0801879
0.017  0.079  0.338698  0.0664186
0.019  0.079  0.385808  0.0691213
0.021  0.079  0.341721  0.0711545
0.023  0.079  0.385679  0.0746274
0.025  0.079  0.391933  0.0720537
0.027  0.079  0.30995  0.068786
0.029  0.079  0.387466  0.0678083
0.031  0.079  0.363735  0.0809787
0.033  0.079  0.309311  0.0676786
0.035  0.079  0.363147  0.0632966
0.037  0.079  0.227498  0.0638835
0.039  0.079  0.269886  0.071533
0.041  0.079  0.352899  0.0712865
0.043  0.079  0.314797  0.0640406
0.045  0.079  0.244229  0.0728599
0.047  0.079  0.223424  0.0621184
0.049  0.079  0.305048  0.0651049
0.051  0.079  0.271905  0.0641023
0.053  0.079  0.189777  0.0553366
0.055  0.079  0.345141  0.0752598
0.057  0.079  0.227141  0.0595761
0.059  0.079  0.315323  0.0660913
0.061  0.079  0.171617  0.0552729
0.063  0.079  0.266193  0.062163
0.065  0.079  0.173808  0.0515687
0.067  0.079  0.244034  0.0597665
0.069  0.079  0.254971  0.06627
0.071  0.079  0.13705  0.0592528
0.073  0.079  0.304165  0.0734977
0.075  0.079  0.0838862  0.0621176
0.077  0.079  0.133181  0.0695183
0.079  0.079  0.077204  0.0636782
0.081  0.079  0.135124  0.0853841
0.083  0.079  0.09625  0.10571
0.085  0.079  0.0104977  0.108701
0.087  0.079  0.117917  0.149708
0.089  0.079  4.22784e-12  2.30132e-06
-0.089  0.081  0  0
-0.087  0.081  0.0874304  0.0874342
-0.085  0.081  0.250245  0.161137
-0.083  0.081  0.113827  0.101379
-0.081  0.081  0.220275  0.0948806
-0.079  0.081  0.150088  0.0721763
-0.077  0.081  0.252431  0.0813469
-0.075  0.081  0.212614  0.0908876
-0.073  0.081  0.29884  0.0736048
-0.071  0.081  0.220084  0.0707181
-0.069  0.081  0.178252  0.0584772
-0.067  0.081  0.153263  0.0653362
-0.065  0.081  0.230512  0.0658997
-0.063  0.081  0.204728  0.0669064
-0.061  0.081  0.188522  0.0592136
-0.059  0.081  0.245136  0.0632022
-0.057  0.081  0.354742  0.0668867
-0.055  0.081  0.187862  0.062075
-0.053  0.081  0.249011  0.0526049
-0.051  0.081  0.312883  0.0714296
-0.049  0.081  0.367869  0.074951
-0.047  0.081  0.227057  0.0552411
-0.045  0.081  0.307151  0.0650422
-0.043  0.081  0.2632  0.0679472
-0.041  0.081  0.278807  0.0631697
-0.039  0.081  0.34983  0.0691492
-0.037  0.081  0.306109  0.065909
-0.035  0.081  0.38676  0.0708623
-0.033  0.081  0.315739  0.0687239
-0.031  0.081  0.37529  0.0716394
-0.029  0.081  0.306982  0.0689835
-0.027  0.081  0.36571  0.0692733
-0.025  0.081  0.23737  0.0585453
-0.023  0.081  0.323829  0.0686014
-0.021  0.081  0.348537  0.0705483
-0.019  0.081  0.387373  0.0765157
-0.017  0.081  0.38468  0.0625028
-0.015  0.081  0.240382  0.0656447
-0.013  0.081  0.472403  0.081605
-0.011  0.081  0.221254  0.0677439
-0.009  0.081  0.443817  0.0712125
-0.007  0.081  0.387899  0.0707026
-0.005  0.081  0.318498  0.0718089
-0.003  0.081  0.321655  0.0846545
-0.001  0.081  0.408802  0.0756193
0.001  0.081  0.337293  0.0548377
0.003  0.081  0.351207  0.0674371
0.005  0.081  0.345022  0.0670926
0.007  0.081  0.345081  0.0660121
0.009  0.081  0.333641  0.0721018
0.011  0.081  0.320752  0.0679316
0.013  0.081  0.49347  0.0805852
0.015  0.081  0.384369  0.0770383
0.017  0.081  0.408883  0.0760136
0.019  0.081  0.351645  0.0679913
0.021  0.081  0.444732  0.078837
0.023  0.081  0.282479  0.0634264
0.025  0.081  0.404111  0.0740886
0.027  0.081  0.279861  0.0617413
0.029  0.081  0.257921  0.0639347
0.031  0.081  0.406369  0.0738855
0.033  0.081  0.30459  0.0726504
0.035  0.081  0.399051  0.0729478
0.037  0.081  0.363492  0.0753927
0.039  0.081  0.247047  0.0560995
0.041  0.081  0.248496  0.0605055
0.043  0.081  0.26828  0.0655754
0.045  0.081  0.28402  0.058876
0.047  0.081  0.313418  0.0651571
0.049  0.081  0.34785  0.0728122
0.051  0.081  0.260702  0.0618797
0.053  0.081  0.278144  0.0675179
0.055  0.081  0.307427  0.0589418
0.057  0.081  0.135384  0.0559254
0.059  0.081  0.183301  0.0598376
0.061  0.081  0.205427  0.0627147
0.063  0.081  0.187849  0.0560245
0.065  0.081  0.176729  0.0638147
0.067  0.081  0.170819  0.0560238
0.069  0.081  0.186934  0.0571583
0.071  0.081  0.245105  0.0683064
0.073  0.081  0.137295  0.0667331
0.075  0.081  0.0954334  0.0704682
0.077  0.081  0.105579  0.0568262
0.079  0.081  0.29302  0.091572
0.081  0.081  0.0958366  0.0887647
0.083  0.081  0.102245  0.0924891
0.085  0.081  0.0294898  0.0875369
0.087  0.081  0.202223  0.16746
0.089  0.081  0  0
-0.089  0.083  0  0
-0.087  0.083  0.115808  0.103025
-0.085  0.083  0.114647  0.129329
-0.083  0.083  0.224399  0.0923784
-0.081  0.083  0.0871039  0.0694567
-0.079  0.083  0.0445756  0.0609115
-0.077  0.083  0.278136  0.0808503
-0.075  0.083  0.119868  0.0656936
-0.073  0.083  0.0808679  0.0578029
-0.071  0.083  0.225191  0.0639274
-0.069  0.083  0.144122  0.054837
-0.067  0.083  0.214056  0.0612794
-0.065  0.083  0.111496  0.058325
-0.063  0.083  0.220198  0.0668883
-0.061  0.083  0.198735  0.0513781
-0.059  0.083  0.329268  0.0665459
-0.057  0.083  0.291416  0.0640872
-0.055  0.083  0.394075  0.0746577
-0.053  0.083  0.123817  0.0472728
-0.051  0.083  0.188258  0.0574531
-0.049  0.083  0.291125  0.063492
-0.047  0.083  0.128559  0.0521797
-0.045  0.083  0.205514  0.0606332
-0.043  0.083  0.178562  0.0671568
-0.041  0.083  0.272847  0.0652734
-0.039  0.083  0.248881  0.0594134
-0.037  0.083  0.315155  0.0652595
-0.035  0.083  0.386323  0.0734597
-0.033  0.083  0.314176  0.0696823
-0.031  0.083  0.324233  0.0730133
-0.029  0.083  0.330735  0.06858
-0.027  0.083  0.322769  0.0656245
-0.025  0.083  0.262829  0.062031
-0.023  0.083  0.294471  0.0696757
-0.021  0.083  0.281427  0.0699824
-0.019  0.083  0.317661  0.0753354
-0.017  0.083  0.507532  0.0851617
-0.015  0.083  0.319221  0.0679386
-0.013  0.083  0.243872  0.0623277
-0.011  0.083  0.37417  0.0699233
-0.009  0.083  0.32802  0.0680917
-0.007  0.083  0.44931  0.0786557
-0.005  0.083  0.276449  0.0652748
-0.003  0.083  0.298666  0.0656921
-0.001  0.083  0.390287  0.0870239
0.001  0.083  0.327648  0.0512115
0.003  0.083  0.423145  0.0900415
0.005  0.083  0.386934  0.0718505
0.007  0.083  0.313361  0.07413
0.009  0.083  0.237273  0.0599052
0.011  0.083  0.241909  0.0652227
0.013  0.083  0.258275  0.0611041
0.015  0.083  0.170887  0.0627022
0.017  0.083  0.362624  0.0725943
0.019  0.083  0.269466  0.0668228
0.021  0.083  0.233286  0.0556394
0.023  0.083  0.252356  0.061065
0.025  0.083  0.487574  0.086412
0.027  0.083  0.264666  0.0595093
0.029  0.083  0.316402  0.0723047
0.031  0.083  0.273485  0.059332
0.033  0.083  0.332595  0.0722163
0.035  0.083  0.178706  0.0600445
0.037  0.083  0.258616  0.0714167
0.039  0.083  0.283792  0.0722449
0.041  0.083  0.315182  0.072724
0.043  0.083  0.211956  0.0573729
0.045  0.083  0.268761  0.0643674
0.047  0.083  0.234891  0.0572167
0.049  0.083  0.234656  0.0567916
0.051  0.083  0.33469  0.0703646
0.053  0.083  0.317383  0.0633042
0.055  0.083  0.294941  0.0647097
0.057  0.083  0.213874  0.0627115
0.059  0.083  0.15053  0.0555038
0.061  0.083  0.239189  0.0626333
0.063  0.083  0.111385  0.0590004
0.065  0.083  0.316214  0.072489
0.067  0.083  0.0984046  0.0502922
0.069  0.083  0.218501  0.0648178
0.071  0.083  0.199692  0.0649705
0.073  0.083  0.206912  0.073786
0.075  0.083  0.136124  0.0564466
0.077  0.083  0.151508  0.0788132
0.079  0.083  0.205311  0.0760037
0.081  0.083  0.15074  0.0764559
0.083  0.083  0.153042  0.101183
0.085  0.083  0.0674293  0.087701
0.087  0.083  0  0
0.089  0.083  0  0
-0.089  0.085  0  0
-0.087  0.085  0.401379  0.200722
-0.085  0.085  0.0710356  0.0968061
-0.083  0.085  0.224819  0.121159
-0.081  0.085  0.332269  0.110654
-0.079  0.085  0.246081  0.0872797
-0.077  0.085  0.274217  0.0784204
-0.075  0.085  0.0896929  0.0568907
-0.073  0.085  0.00657021  0.0526464
-0.071  0.085  0.248051  0.0647205
-0.069  0.085  0.270536  0.0719529
-0.067  0.085  0.178526  0.0557148
-0.065  0.085  0.272057  0.0687809
-0.063  0.085  0.14218  0.0522992
-0.061  0.085  0.22341  0.0716203
-0.059  0.085  0.156833  0.0619072
-0.057  0.085  0.249484  0.0614956
-0.055  0.085  0.154079  0.0576361
-0.053  0.085  0.151121  0.0567171
-0.051  0.085  0.219231  0.0633602
-0.049  0.085  0.294598  0.0681748
-0.047  0.085  0.243683  0.0634125
-0.045  0.085  0.189153  0.0568063
-0.043  0.085  0.202061  0.0589085
-0.041  0.085  0.26028  0.0676649
-0.039  0.085  0.133679  0.0641486
-0.037  0.085  0.298744  0.0677622
-0.035  0.085  0.258315  0.0683034
-0.033  0.085  0.346633  0.0715426
-0.031  0.085  0.164899  0.0563597
-0.029  0.085  0.274594  0.0635716
-0.027  0.085  0.131891  0.0555574
-0.025  0.085  0.252643  0.0553453
-0.023  0.085  0.270285  0.0644126
-0.021  0.085  0.398919  0.0698066
-0.019  0.085  0.321451  0.0596218
-0.017  0.085  0.339356  0.0738915
-0.015  0.085  0.373417  0.07516
-0.013  0.085  0.344558  0.0711137
-0.011  0.085  0.328525  0.069531
-0.009  0.085  0.183972  0.0563287
-0.007  0.085  0.320067  0.0682229
-0.005  0.085  0.252085  0.0659728
-0.003  0.085  0.254156  0.0652928
-0.001  0.085  0.308283  0.0770891
0.001  0.085  0.3634  0.0578084
0.003  0.085  0.300163  0.0674747
0.005  0.085  0.242198  0.0616087
0.007  0.085  0.257192  0.0680696
0.009  0.085  0.275348  0.0665951
0.011  0.085  0.29112  0.0615204
0.013  0.085  0.376516  0.0719422
0.015  0.085  0.371335  0.0708503
0.017  0.085  0.353883  0.066525
0.019  0.085  0.402731  0.0724715
0.021  0.085  0.299658  0.0715927
0.023  0.085  0.229235  0.065667
0.025  0.085  0.293916  0.0624926
0.027  0.085  0.321845  0.0681601
0.029  0.085  0.268394  0.0672964
0.031  0.085  0.286239  0.0712836
0.033  0.085  0.164797  0.0578205
0.035  0.085  0.247905  0.0624811
0.037  0.085  0.230313  0.0698942
0.039  0.085  0.229074  0.0632317
0.041  0.085  0.255885  0.065818
0.043  0.085  0.159525  0.0621683
0.045  0.085  0.343806  0.0653221
0.047  0.085  0.283103  0.061085
0.049  0.085  0.216455  0.0608465
0.051  0.085  0.135623  0.0560717
0.053  0.085  0.241608  0.0644809
0.055  0.085  0.17148  0.0572642
0.057  0.085  0.174963  0.0626403
0.059  0.085  0.228447  0.0614599
0.061  0.085  0.156167  0.0535528
0.063  0.085  0.185868  0.0618411
0.065  0.085  0.26835  0.0595632
0.067  0.085  0.28638  0.0681389
0.069  0.085  0.186001  0.0655809
0.071  0.085  0.0953954  0.0535013
0.073  0.085  0.248846  0.071336
0.075  0.085  0.244689  0.0762006
0.077  0.085  0.0405342  0.0534284
0.079  0.085  0.199332  0.0812121
0.081  0.085  0.206569  0.0733162
0.083  0.085  0.2064  0.0895779
0.085  0.085  0.124103  0.110013
0.087  0.085  0.125601  0.164729
0.089  0.085  0  0
-0.089  0.087  0  0
-0.087  0.087  -0.145249  0.102717
-0.085  0.087  0.0262073  0.131413
-0.083  0.087  0.0267346  0.0796568
-0.081  0.087  0.0723415  0.0849328
-0.079  0.087  0.163655  0.0668188
-0.077  0.087  0.135567  0.0602381
-0.075  0.087  0.0995948  0.0651623
-0.073  0.087  0.314758  0.0790803
-0.071  0.087  0.145648  0.0619071
-0.069  0.087  0.0733744  0.0546283
-0.067  0.087  0.226615  0.0710126
-0.065  0.087  0.131496  0.0577126
-0.063  0.087  0.179016  0.0656935
-0.061  0.087  0.217103  0.0636909
-0.059  0.087  0.145189  0.0570833
-0.057  0.087  0.205958  0.0617663
-0.055  0.087  0.0994184  0.0571856
-0.053  0.087  0.244719  0.0647676
-0.051  0.087  0.259051  0.0583588
-0.049  0.087  0.292644  0.0715197
-0.047  0.087  0.179937  0.0638519
-0.045  0.087  0.301605  0.0684162
-0.043  0.087  0.309341  0.0614433
-0.041  0.087  0.223841  0.0564994
-0.039  0.087  0.248415  0.0600546
-0.037  0.087  0.261662  0.067229
-0.035  0.087  0.236021  0.0619532
-0.033  0.087  0.299526  0.0684208
-0.031  0.087  0.186885  0.0610933
-0.029  0.087  0.352968  0.0751608
-0.027  0.087  0.347016  0.0823142
-0.025  0.087  0.212837  0.0650637
-0.023  0.087  0.215776  0.0647045
-0.021  0.087  0.208471  0.0542779
-0.019  0.087  0.373864  0.0734321
-0.017  0.087  0.40409  0.0744947
-0.015  0.087  0.248921  0.0625002
-0.013  0.087  0.184525  0.0633588
-0.011  0.087  0.252666  0.0650427
-0.009  0.087  0.239456  0.0616171
-0.007  0.087  0.234337  0.0650856
-0.005  0.087  0.212387  0.0586655
-0.003  0.087  0.313165  0.0720574
-0.001  0.087  0.279042  0.0801168
0.001  0.087  0.248539  0.0470259
0.003  0.087  0.390456  0.0782165
0.005  0.087  0.302122  0.0652244
0.007  0.087  0.396784  0.0701864
0.009  0.087  0.336628  0.0736332
0.011  0.087  0.396681  0.0728637
0.013  0.087  0.318367  0.0648871
0.015  0.087  0.308828  0.0684193
0.017  0.087  0.310397  0.0649583
0.019  0.087  0.281643  0.0721037
0.021  0.087  0.310412  0.0692026
0.023  0.087  0.302975  0.071054
0.025  0.087  0.379706  0.0736763
0.027  0.087  0.228143  0.0702898
0.029  0.087  0.152034  0.0527502
0.031  0.087  0.278466  0.0621404
0.033  0.087  0.206467  0.0589253
0.035  0.087  0.198028  0.0594881
0.037  0.087  0.182714  0.0605253
0.039  0.087  0.236907  0.0601282
0.041  0.087  0.249093  0.0639018
0.043  0.087  0.223884  0.062586
0.045  0.087  0.172572  0.0495
0.047  0.087  0.146103  0.0567323
0.049  0.087  0.19765  0.0627555
0.051  0.087  0.243503  0.0560733
0.053  0.087  0.212791  0.0694939
0.055  0.087  0.159886  0.0585768
0.057  0.087  0.27441  0.0708759
0.059  0.087  0.214004  0.0651696
0.061  0.087  0.206812  0.0615381
0.063  0.087  0.312417  0.0714283
0.065  0.087  0.259467  0.0628609
0.067  0.087  0.187419  0.065179
0.069  0.087  0.35363  0.0931705
0.071  0.087  0.111034  0.0667435
0.073  0.087  0.172232  0.0640227
0.075  0.087  0.109454  0.0686078
0.077  0.087  0.134783  0.0663451
0.079  0.087  0.132967  0.0505798
0.081  0.087  0.296361  0.0997498
0.083  0.087  0.146686  0.0882596
0.085  0.087  0.174593  0.106738
0.087  0.087  0.0952882  0.0952913
0.089  0.087  0  0
-0.089  0.089  0  0
-0.087  0.089  -0.0518377  0.148217
-0.085  0.089  0.00984431  0.0853493
-0.083  0.089  0.135085  0.104285
-0.081  0.089  0.149523  0.0930756
-0.079  0.089  0.116298  0.0597285
-0.077  0.089  0.215805  0.0791733
-0.075  0.089  0.036665  0.0571344
-0.073  0.089  0.219982  0.0672489
-0.071  0.089  0.111025  0.0574612
-0.069  0.089  0.168701  0.0620457
-0.067  0.089  0.250262  0.0674555
-0.065  0.089  0.164334  0.0630126
-0.063  0.089  0.0957884  0.0637561
-0.061  0.089  0.0662529  0.0542287
-0.059  0.089  0.14663  0.0588812
-0.057  0.089  0.2952  0.0663583
-0.055  0.089  0.165793  0.0596221
-0.053  0.089  0.320564  0.073405
-0.051  0.089  0.232048  0.0604318
-0.049  0.089  0.267926  0.0695392
-0.047  0.089  0.210877  0.0644943
-0.045  0.089  0.435594  0.0733361
-0.043  0.089  0.251899  0.0596738
-0.041  0.089  0.154983  0.0589749
-0.039  0.089  0.243035  0.0710795
-0.037  0.089  0.361511  0.0721838
-0.035  0.089  0.277273  0.0671399
-0.033  0.089  0.293992  0.0706543
-0.031  0.089  0.275771  0.0754807
-0.029  0.089  0.191423  0.0620222
-0.027  0.089  0.343629  0.0667524
-0.025  0.089  0.319411  0.0711458
-0.023  0.089  0.232387  0.06531
-0.021  0.089  0.222723  0.0680322
-0.019  0.089  0.350101  0.0784927
-0.017  0.089  0.200603  0.0596842
-0.015  0.089  0.348941  0.0773423
-0.013  0.089  0.288331  0.0666618
-0.011  0.089  0.345266  0.078422
-0.009  0.089  0.219377  0.0653748
-0.007  0.089  0.276551  0.0616086
-0.005  0.089  0.256436  0.0679696
-0.003  0.089  0.162097  0.0670185
-0.001  0.089  0.226585  0.0716956
0.001  0.089  0.271038  0.0474839
0.003  0.089  0.296745  0.0737096
0.005  0.089  0.378133  0.074587
0.007  0.089  0.258665  0.0651107
0.009  0.089  0.334648  0.0663771
0.011  0.089  0.26782  0.067585
0.013  0.089  0.290036  0.0712218
0.015  0.089  0.225702  0.06176
0.017  0.089  0.2662  0.0726612
0.019  0.089  0.334153  0.0707307
0.021  0.089  0.267622  0.0711115
0.023  0.089  0.254219  0.0691508
0.025  0.089  0.169722  0.0568488
0.027  0.089  0.262808  0.0704561
0.029  0.089  0.175693  0.0573262
0.031  0.089  0.306172  0.0706888
0.033  0.089  0.333451  0.0800553
0.035  0.089  0.0851654  0.0571518
0.037  0.089  0.315168  0.0694061
0.039  0.089  0.203599  0.0638155
0.041  0.089  0.318798  0.0736274
0.043  0.089  0.196811  0.0599893
0.045  0.089  0.311261  0.0675401
0.047  0.089  0.209533  0.0539908
0.049  0.089  0.270881  0.0689027
0.051  0.089  0.232842  0.0718392
0.053  0.089  0.115527  0.0490096
0.055  0.089  0.120817  0.0561503
0.057  0.089  0.238417  0.0624087
0.059  0.089  0.123239  0.0531583
0.061  0.089  0.169351  0.0569839
0.063  0.089  0.148339  0.0631687
0.065  0.089  0.110735  0.0607389
0.067  0.089  0.10722  0.0613137
0.069  0.089  0.122158  0.0657149
0.071  0.089  0.171207  0.0748812
0.073  0.089  0.166746  0.0678228
0.075  0.089  0.11588  0.0528659
0.077  0.089  0.0510197  0.071189
0.079  0.089  0.101039  0.0561864
0.081  0.089  0.252627  0.0908498
0.083  0.089  0.130667  0.0755763
0.085  0.089  0.0202832  0.111377
0.087  0.089  0.20365  0.144031
0.089  0.089  0  0
