# Supplementary material for: Study of Precipitates in Oxide Dispersion-Strengthened Steels by SANS, TEM, and APT
Source: Nanomaterials (Basel). 2024 Jan 15;14(2):0. doi: 10.3390/nano14020194 (PMC11154373; doi:10.3390/nano14020194)
Supplement: Supplementary file 1 [file nanomaterials-14-00194-s001.zip › 2 Supplementary data/CSNS-SANS data/2D/Eurofer ODS 2D 1.1T field.dat]

#Mask file is mask_20220425_3cm.xml 
#Calibration file is calibration_20220425_PC_SE_A3_6mm_SDD4.dat 
#Run 19953 and Trans 19946 from SANS@CSNS
#EmptyBeamRun 19948 and Trans 19943
#Sample Diameter 7.01 mm and sample thickness 0.85 mm
#QxyMax is 0.09 and DeltaQ is 0.002
#Wavelength_rebin is 6,0.01,9.8
#Trans fitting method is Smooth 
#The number of points for Trans fitting to average over is 10
#Scaling factor is 1.02
Data columns Qx - Qy - I(Qx,Qy) - err(I)
ASCII data
-0.089  -0.089  0  0
-0.087  -0.089  0  0
-0.085  -0.089  0.0319407  0.100967
-0.083  -0.089  0.144055  0.0845676
-0.081  -0.089  0.2499  0.0821123
-0.079  -0.089  0.219944  0.0728936
-0.077  -0.089  0.165016  0.0783181
-0.075  -0.089  0.176881  0.0701799
-0.073  -0.089  0.285338  0.0725774
-0.071  -0.089  0.19082  0.0603628
-0.069  -0.089  0.0733483  0.0589024
-0.067  -0.089  0.248316  0.0702381
-0.065  -0.089  0.228224  0.0597353
-0.063  -0.089  0.160276  0.0576934
-0.061  -0.089  0.236633  0.0671922
-0.059  -0.089  0.251297  0.064196
-0.057  -0.089  0.310849  0.0718693
-0.055  -0.089  0.370881  0.0717347
-0.053  -0.089  0.220972  0.0568131
-0.051  -0.089  0.166837  0.0641312
-0.049  -0.089  0.338233  0.0685612
-0.047  -0.089  0.2169  0.0615245
-0.045  -0.089  0.280539  0.0618082
-0.043  -0.089  0.389003  0.073837
-0.041  -0.089  0.247343  0.0675387
-0.039  -0.089  0.378676  0.0735939
-0.037  -0.089  0.357921  0.075402
-0.035  -0.089  0.440803  0.0742654
-0.033  -0.089  0.504783  0.0823105
-0.031  -0.089  0.510623  0.0802299
-0.029  -0.089  0.48781  0.081829
-0.027  -0.089  0.590411  0.0926268
-0.025  -0.089  0.385852  0.0765182
-0.023  -0.089  0.492227  0.0821849
-0.021  -0.089  0.469081  0.0760159
-0.019  -0.089  0.502676  0.086919
-0.017  -0.089  0.619258  0.0867679
-0.015  -0.089  0.35118  0.0694495
-0.013  -0.089  0.445505  0.0785457
-0.011  -0.089  0.537123  0.0848288
-0.009  -0.089  0.481791  0.0827796
-0.007  -0.089  0.522696  0.0828936
-0.005  -0.089  0.417455  0.082703
-0.003  -0.089  0.581303  0.093681
-0.001  -0.089  0.872951  0.116312
0.001  -0.089  0.655984  0.0684265
0.003  -0.089  0.497923  0.0918371
0.005  -0.089  0.528813  0.0816818
0.007  -0.089  0.731102  0.0960255
0.009  -0.089  0.577838  0.0875647
0.011  -0.089  0.489041  0.0834212
0.013  -0.089  0.588323  0.0873831
0.015  -0.089  0.443456  0.0778411
0.017  -0.089  0.418756  0.0793888
0.019  -0.089  0.565837  0.0854395
0.021  -0.089  0.424085  0.0767369
0.023  -0.089  0.439322  0.0780866
0.025  -0.089  0.564756  0.0848807
0.027  -0.089  0.551793  0.0886114
0.029  -0.089  0.478967  0.0733565
0.031  -0.089  0.350384  0.0705182
0.033  -0.089  0.375465  0.0758757
0.035  -0.089  0.397505  0.0655786
0.037  -0.089  0.465488  0.0802212
0.039  -0.089  0.217816  0.0601188
0.041  -0.089  0.371138  0.0729014
0.043  -0.089  0.441164  0.0752569
0.045  -0.089  0.32661  0.0718722
0.047  -0.089  0.314579  0.0717985
0.049  -0.089  0.472144  0.0720373
0.051  -0.089  0.373448  0.0737409
0.053  -0.089  0.360021  0.0764718
0.055  -0.089  0.277282  0.0671071
0.057  -0.089  0.200704  0.0572965
0.059  -0.089  0.162712  0.0523529
0.061  -0.089  0.2461  0.0706014
0.063  -0.089  0.132197  0.0490676
0.065  -0.089  0.286984  0.0710896
0.067  -0.089  0.0495872  0.0564896
0.069  -0.089  0.161476  0.0654542
0.071  -0.089  0.119585  0.0611019
0.073  -0.089  0.208951  0.0664496
0.075  -0.089  0.168677  0.0629022
0.077  -0.089  0.162315  0.0709292
0.079  -0.089  0.120247  0.0658969
0.081  -0.089  0.0451034  0.0604199
0.083  -0.089  0.0666268  0.0866917
0.085  -0.089  0.162353  0.113151
0.087  -0.089  0.196981  0.139337
0.089  -0.089  0  0
-0.089  -0.087  0  0
-0.087  -0.087  0.023489  0.11661
-0.085  -0.087  0.0977726  0.0694102
-0.083  -0.087  0.0549547  0.066239
-0.081  -0.087  -0.0778678  0.0492016
-0.079  -0.087  0.0948409  0.0777319
-0.077  -0.087  0.210483  0.0745324
-0.075  -0.087  0.17707  0.0687001
-0.073  -0.087  0.107369  0.0555835
-0.071  -0.087  0.183979  0.0629393
-0.069  -0.087  0.164526  0.0594864
-0.067  -0.087  0.22077  0.0664349
-0.065  -0.087  0.148965  0.0602186
-0.063  -0.087  0.224359  0.0659442
-0.061  -0.087  0.215709  0.0566825
-0.059  -0.087  0.174778  0.0625905
-0.057  -0.087  0.245296  0.0608175
-0.055  -0.087  0.181289  0.0640429
-0.053  -0.087  0.239202  0.0612228
-0.051  -0.087  0.326963  0.0667717
-0.049  -0.087  0.327252  0.0675009
-0.047  -0.087  0.307492  0.0619687
-0.045  -0.087  0.316715  0.0707035
-0.043  -0.087  0.417859  0.0787808
-0.041  -0.087  0.36883  0.070147
-0.039  -0.087  0.418146  0.0737184
-0.037  -0.087  0.360978  0.0720096
-0.035  -0.087  0.38862  0.0806313
-0.033  -0.087  0.307465  0.0721056
-0.031  -0.087  0.481694  0.0816518
-0.029  -0.087  0.364018  0.0721947
-0.027  -0.087  0.40769  0.070889
-0.025  -0.087  0.47731  0.0803462
-0.023  -0.087  0.406879  0.067382
-0.021  -0.087  0.494552  0.076536
-0.019  -0.087  0.655871  0.0919104
-0.017  -0.087  0.53361  0.085676
-0.015  -0.087  0.463204  0.08084
-0.013  -0.087  0.666406  0.0908074
-0.011  -0.087  0.572503  0.084071
-0.009  -0.087  0.608103  0.085116
-0.007  -0.087  0.487162  0.0825117
-0.005  -0.087  0.594656  0.0939529
-0.003  -0.087  0.578831  0.0932158
-0.001  -0.087  0.423659  0.0843615
0.001  -0.087  0.721698  0.0745885
0.003  -0.087  0.466247  0.0826031
0.005  -0.087  0.578149  0.089362
0.007  -0.087  0.522972  0.0813578
0.009  -0.087  0.47208  0.0779308
0.011  -0.087  0.605384  0.0898936
0.013  -0.087  0.626415  0.0893299
0.015  -0.087  0.654354  0.0887614
0.017  -0.087  0.442329  0.078694
0.019  -0.087  0.404402  0.0729401
0.021  -0.087  0.663957  0.0910489
0.023  -0.087  0.501236  0.0818806
0.025  -0.087  0.442404  0.084192
0.027  -0.087  0.475753  0.078573
0.029  -0.087  0.415977  0.0755531
0.031  -0.087  0.35237  0.0734933
0.033  -0.087  0.56657  0.0877001
0.035  -0.087  0.505342  0.0717761
0.037  -0.087  0.391595  0.0740012
0.039  -0.087  0.343398  0.0714227
0.041  -0.087  0.446088  0.0738487
0.043  -0.087  0.427755  0.074885
0.045  -0.087  0.29672  0.0730201
0.047  -0.087  0.279837  0.0628034
0.049  -0.087  0.287881  0.0623136
0.051  -0.087  0.327012  0.0747076
0.053  -0.087  0.261602  0.0590142
0.055  -0.087  0.324031  0.0748203
0.057  -0.087  0.228839  0.0697309
0.059  -0.087  0.346765  0.0782263
0.061  -0.087  0.3464  0.072022
0.063  -0.087  0.249923  0.0692367
0.065  -0.087  0.147568  0.0570817
0.067  -0.087  0.233224  0.0761268
0.069  -0.087  0.167617  0.0645585
0.071  -0.087  0.158751  0.0603309
0.073  -0.087  0.192137  0.077616
0.075  -0.087  0.0954856  0.0560864
0.077  -0.087  0.0685439  0.0605336
0.079  -0.087  0.0466377  0.0649741
0.081  -0.087  0.0971899  0.0685335
0.083  -0.087  -0.014396  0.0439468
0.085  -0.087  0.28196  0.115343
0.087  -0.087  0.0197668  0.110559
0.089  -0.087  0  0
-0.089  -0.085  0  0
-0.087  -0.085  0.149937  0.198273
-0.085  -0.085  0.177301  0.109938
-0.083  -0.085  0.191833  0.105745
-0.081  -0.085  0.196279  0.0875307
-0.079  -0.085  0.073596  0.0610924
-0.077  -0.085  0.11015  0.0744691
-0.075  -0.085  0.163095  0.0625385
-0.073  -0.085  0.145351  0.0573356
-0.071  -0.085  0.15167  0.0554671
-0.069  -0.085  0.181495  0.0665137
-0.067  -0.085  0.22204  0.0671794
-0.065  -0.085  0.185321  0.0577368
-0.063  -0.085  0.177918  0.0585827
-0.061  -0.085  0.208985  0.0624984
-0.059  -0.085  0.311902  0.072418
-0.057  -0.085  0.336643  0.0692789
-0.055  -0.085  0.353529  0.0740892
-0.053  -0.085  0.302326  0.0727461
-0.051  -0.085  0.274978  0.0618001
-0.049  -0.085  0.36418  0.0750683
-0.047  -0.085  0.458223  0.0801212
-0.045  -0.085  0.25533  0.0590168
-0.043  -0.085  0.320173  0.0657516
-0.041  -0.085  0.389048  0.0717354
-0.039  -0.085  0.368292  0.0660605
-0.037  -0.085  0.360022  0.0685905
-0.035  -0.085  0.583589  0.0797393
-0.033  -0.085  0.389116  0.0754611
-0.031  -0.085  0.49177  0.0748729
-0.029  -0.085  0.515594  0.0778885
-0.027  -0.085  0.500614  0.0816406
-0.025  -0.085  0.477809  0.0736061
-0.023  -0.085  0.602145  0.0857068
-0.021  -0.085  0.712601  0.0904735
-0.019  -0.085  0.354875  0.0738667
-0.017  -0.085  0.682715  0.0892559
-0.015  -0.085  0.620077  0.090592
-0.013  -0.085  0.552724  0.0905623
-0.011  -0.085  0.697631  0.0921258
-0.009  -0.085  0.615474  0.0835792
-0.007  -0.085  0.623643  0.0898019
-0.005  -0.085  0.552096  0.0835522
-0.003  -0.085  0.568763  0.0911982
-0.001  -0.085  0.640714  0.0949357
0.001  -0.085  0.505471  0.0612264
0.003  -0.085  0.565742  0.0873686
0.005  -0.085  0.81377  0.0983271
0.007  -0.085  0.712125  0.0909456
0.009  -0.085  0.562035  0.0829989
0.011  -0.085  0.533034  0.0794376
0.013  -0.085  0.729285  0.0995086
0.015  -0.085  0.481068  0.0741167
0.017  -0.085  0.533371  0.0838738
0.019  -0.085  0.577323  0.0852406
0.021  -0.085  0.503424  0.0795446
0.023  -0.085  0.488756  0.0830911
0.025  -0.085  0.52657  0.0831232
0.027  -0.085  0.625316  0.092286
0.029  -0.085  0.29321  0.0648059
0.031  -0.085  0.583402  0.0869993
0.033  -0.085  0.534859  0.085478
0.035  -0.085  0.512759  0.0836582
0.037  -0.085  0.50723  0.0828156
0.039  -0.085  0.431935  0.0766946
0.041  -0.085  0.391005  0.0684772
0.043  -0.085  0.323839  0.0729566
0.045  -0.085  0.490973  0.0800502
0.047  -0.085  0.284762  0.0608859
0.049  -0.085  0.431617  0.0790005
0.051  -0.085  0.323426  0.0732201
0.053  -0.085  0.327366  0.0723437
0.055  -0.085  0.486366  0.0838743
0.057  -0.085  0.37275  0.0757695
0.059  -0.085  0.340964  0.0707013
0.061  -0.085  0.231517  0.065474
0.063  -0.085  0.172419  0.0529638
0.065  -0.085  0.213422  0.0640246
0.067  -0.085  0.311612  0.0761532
0.069  -0.085  0.30681  0.0698508
0.071  -0.085  0.182879  0.0598549
0.073  -0.085  0.0759844  0.0471963
0.075  -0.085  0.133625  0.0569968
0.077  -0.085  0.0994728  0.0730891
0.079  -0.085  0.107684  0.0790487
0.081  -0.085  0.0446229  0.0763952
0.083  -0.085  0.139338  0.0790964
0.085  -0.085  0.0528268  0.0683752
0.087  -0.085  -0.0969498  0.198166
0.089  -0.085  0  0
-0.089  -0.083  0  0
-0.087  -0.083  0.0201002  0.113826
-0.085  -0.083  -0.0608488  0.121689
-0.083  -0.083  0.213693  0.0813231
-0.081  -0.083  0.100974  0.0667364
-0.079  -0.083  0.172237  0.0705144
-0.077  -0.083  0.0368146  0.0648572
-0.075  -0.083  0.209822  0.0723561
-0.073  -0.083  0.196702  0.069731
-0.071  -0.083  0.140438  0.058741
-0.069  -0.083  0.166865  0.0623015
-0.067  -0.083  0.283679  0.0713064
-0.065  -0.083  0.200766  0.0580473
-0.063  -0.083  0.179353  0.0615336
-0.061  -0.083  0.212518  0.0553426
-0.059  -0.083  0.198892  0.05296
-0.057  -0.083  0.276755  0.0673206
-0.055  -0.083  0.286064  0.0691909
-0.053  -0.083  0.289289  0.0643347
-0.051  -0.083  0.407359  0.0743411
-0.049  -0.083  0.300388  0.0638182
-0.047  -0.083  0.433384  0.0802508
-0.045  -0.083  0.397529  0.0743911
-0.043  -0.083  0.327648  0.0675154
-0.041  -0.083  0.563305  0.0863557
-0.039  -0.083  0.512729  0.0782206
-0.037  -0.083  0.606107  0.0885212
-0.035  -0.083  0.470888  0.0823695
-0.033  -0.083  0.531439  0.0780726
-0.031  -0.083  0.520657  0.0816808
-0.029  -0.083  0.560774  0.0831549
-0.027  -0.083  0.539257  0.0866238
-0.025  -0.083  0.621863  0.0880356
-0.023  -0.083  0.620101  0.0840115
-0.021  -0.083  0.699315  0.0897008
-0.019  -0.083  0.707937  0.090825
-0.017  -0.083  0.815095  0.0979227
-0.015  -0.083  0.808482  0.0991246
-0.013  -0.083  0.625544  0.0837591
-0.011  -0.083  0.746834  0.0959234
-0.009  -0.083  0.634295  0.0908947
-0.007  -0.083  0.626165  0.0875847
-0.005  -0.083  0.748889  0.0964848
-0.003  -0.083  0.730097  0.0973726
-0.001  -0.083  0.693334  0.0934622
0.001  -0.083  0.977546  0.0840533
0.003  -0.083  0.813374  0.107619
0.005  -0.083  0.578059  0.0866713
0.007  -0.083  0.775384  0.102199
0.009  -0.083  0.605928  0.0841647
0.011  -0.083  0.847676  0.098228
0.013  -0.083  0.705538  0.0845392
0.015  -0.083  0.717039  0.0931938
0.017  -0.083  0.558872  0.0815474
0.019  -0.083  0.853414  0.0987564
0.021  -0.083  0.583861  0.0833235
0.023  -0.083  0.596784  0.07997
0.025  -0.083  0.6075  0.0852583
0.027  -0.083  0.730748  0.0998207
0.029  -0.083  0.6571  0.0914715
0.031  -0.083  0.457937  0.0837472
0.033  -0.083  0.501167  0.0776908
0.035  -0.083  0.369358  0.0713578
0.037  -0.083  0.624744  0.0829288
0.039  -0.083  0.379185  0.0699968
0.041  -0.083  0.590335  0.0842617
0.043  -0.083  0.4234  0.0771132
0.045  -0.083  0.430761  0.0766216
0.047  -0.083  0.381856  0.0670935
0.049  -0.083  0.389045  0.0713518
0.051  -0.083  0.349695  0.0779141
0.053  -0.083  0.395007  0.0678883
0.055  -0.083  0.379835  0.075102
0.057  -0.083  0.271345  0.0710932
0.059  -0.083  0.355784  0.0745755
0.061  -0.083  0.313115  0.0637953
0.063  -0.083  0.30776  0.0796645
0.065  -0.083  0.209908  0.0580586
0.067  -0.083  0.197801  0.0629685
0.069  -0.083  0.152773  0.0521217
0.071  -0.083  0.110648  0.0450193
0.073  -0.083  0.220956  0.0544792
0.075  -0.083  0.211188  0.0659758
0.077  -0.083  0.32671  0.0844755
0.079  -0.083  0.0451162  0.0615635
0.081  -0.083  0.0736823  0.0723244
0.083  -0.083  0.219261  0.0998847
0.085  -0.083  0.0593416  0.0698733
0.087  -0.083  0.0216328  0.110122
0.089  -0.083  0  0
-0.089  -0.081  0  0
-0.087  -0.081  -0.0661271  0.202915
-0.085  -0.081  0.0760907  0.100724
-0.083  -0.081  0.0765799  0.0947919
-0.081  -0.081  0.233262  0.0856102
-0.079  -0.081  0.258875  0.0852385
-0.077  -0.081  0.121785  0.0656292
-0.075  -0.081  0.0934651  0.0467468
-0.073  -0.081  0.201293  0.0718485
-0.071  -0.081  0.35152  0.0745338
-0.069  -0.081  0.127182  0.0583255
-0.067  -0.081  0.265191  0.0654602
-0.065  -0.081  0.200511  0.0652698
-0.063  -0.081  0.210482  0.0639739
-0.061  -0.081  0.279412  0.0703169
-0.059  -0.081  0.19688  0.0646763
-0.057  -0.081  0.263117  0.0618152
-0.055  -0.081  0.314697  0.0650542
-0.053  -0.081  0.314851  0.0695465
-0.051  -0.081  0.375091  0.0725948
-0.049  -0.081  0.3976  0.0764337
-0.047  -0.081  0.354545  0.0634945
-0.045  -0.081  0.289934  0.0639764
-0.043  -0.081  0.475922  0.0778475
-0.041  -0.081  0.501039  0.082145
-0.039  -0.081  0.455315  0.0843891
-0.037  -0.081  0.50887  0.0850401
-0.035  -0.081  0.667131  0.0895025
-0.033  -0.081  0.542837  0.0744693
-0.031  -0.081  0.580204  0.0848531
-0.029  -0.081  0.544925  0.0841479
-0.027  -0.081  0.682095  0.099739
-0.025  -0.081  0.710063  0.0892971
-0.023  -0.081  0.626618  0.0872591
-0.021  -0.081  0.571009  0.0863998
-0.019  -0.081  0.785429  0.0984466
-0.017  -0.081  0.688665  0.0916452
-0.015  -0.081  0.688687  0.0900311
-0.013  -0.081  0.839992  0.106522
-0.011  -0.081  0.637151  0.0867926
-0.009  -0.081  0.699272  0.0919748
-0.007  -0.081  0.806979  0.0970573
-0.005  -0.081  0.851368  0.104211
-0.003  -0.081  0.637689  0.0944838
-0.001  -0.081  0.756497  0.101171
0.001  -0.081  0.684556  0.0698454
0.003  -0.081  0.735429  0.103376
0.005  -0.081  0.749697  0.0935146
0.007  -0.081  0.730902  0.0992231
0.009  -0.081  0.816216  0.10358
0.011  -0.081  0.562011  0.076256
0.013  -0.081  0.714215  0.0888277
0.015  -0.081  0.705032  0.0864006
0.017  -0.081  0.607035  0.086712
0.019  -0.081  0.675769  0.0878299
0.021  -0.081  0.783518  0.0964407
0.023  -0.081  0.908074  0.108321
0.025  -0.081  0.654725  0.0842187
0.027  -0.081  0.614445  0.086023
0.029  -0.081  0.53682  0.0761241
0.031  -0.081  0.430096  0.0701216
0.033  -0.081  0.628507  0.086296
0.035  -0.081  0.563125  0.0757605
0.037  -0.081  0.486327  0.0797455
0.039  -0.081  0.411912  0.0701037
0.041  -0.081  0.456658  0.082571
0.043  -0.081  0.515843  0.0774197
0.045  -0.081  0.348496  0.0692698
0.047  -0.081  0.440807  0.0806609
0.049  -0.081  0.469795  0.073035
0.051  -0.081  0.39829  0.0685293
0.053  -0.081  0.30777  0.0609258
0.055  -0.081  0.377682  0.0695239
0.057  -0.081  0.366302  0.0772375
0.059  -0.081  0.29774  0.0617904
0.061  -0.081  0.400043  0.0719774
0.063  -0.081  0.238043  0.0605522
0.065  -0.081  0.235937  0.0649154
0.067  -0.081  0.248043  0.0652842
0.069  -0.081  0.113417  0.0556197
0.071  -0.081  0.180648  0.0631203
0.073  -0.081  0.189825  0.0652886
0.075  -0.081  0.0683878  0.070748
0.077  -0.081  0.164211  0.0845957
0.079  -0.081  0.067224  0.0446149
0.081  -0.081  0.208602  0.093068
0.083  -0.081  0.139671  0.102079
0.085  -0.081  0.00321758  0.109344
0.087  -0.081  0.0375819  0.147395
0.089  -0.081  0  0
-0.089  -0.079  -0.907632  0.907633
-0.087  -0.079  0.0185937  0.111049
-0.085  -0.079  -0.00400904  0.102185
-0.083  -0.079  0.206354  0.103998
-0.081  -0.079  0.195323  0.0809506
-0.079  -0.079  0.194699  0.0686741
-0.077  -0.079  0.0555537  0.0460102
-0.075  -0.079  0.0972516  0.0487946
-0.073  -0.079  0.135585  0.0656608
-0.071  -0.079  0.172326  0.0732485
-0.069  -0.079  0.230461  0.067474
-0.067  -0.079  0.225932  0.0618896
-0.065  -0.079  0.2893  0.066922
-0.063  -0.079  0.287647  0.0614043
-0.061  -0.079  0.295862  0.0647642
-0.059  -0.079  0.288112  0.0673026
-0.057  -0.079  0.333438  0.0666129
-0.055  -0.079  0.424709  0.073715
-0.053  -0.079  0.330583  0.0686829
-0.051  -0.079  0.471407  0.0786124
-0.049  -0.079  0.377592  0.0676001
-0.047  -0.079  0.715402  0.0906998
-0.045  -0.079  0.513464  0.0802995
-0.043  -0.079  0.439601  0.0704585
-0.041  -0.079  0.590321  0.0862178
-0.039  -0.079  0.597357  0.0884701
-0.037  -0.079  0.466146  0.0803306
-0.035  -0.079  0.546363  0.0825546
-0.033  -0.079  0.49533  0.0865225
-0.031  -0.079  0.644961  0.0884407
-0.029  -0.079  0.495075  0.0710773
-0.027  -0.079  0.64812  0.0918175
-0.025  -0.079  0.624555  0.0838358
-0.023  -0.079  0.763267  0.103212
-0.021  -0.079  0.754456  0.095448
-0.019  -0.079  0.903758  0.107925
-0.017  -0.079  0.718233  0.0902679
-0.015  -0.079  0.903751  0.114211
-0.013  -0.079  0.922115  0.101854
-0.011  -0.079  0.773928  0.0925705
-0.009  -0.079  0.744763  0.088488
-0.007  -0.079  0.855954  0.0997448
-0.005  -0.079  0.810556  0.100228
-0.003  -0.079  0.728347  0.0963102
-0.001  -0.079  1.13024  0.126407
0.001  -0.079  0.718311  0.069501
0.003  -0.079  0.715399  0.0940471
0.005  -0.079  0.664806  0.0877846
0.007  -0.079  0.840004  0.0938514
0.009  -0.079  0.683041  0.0899
0.011  -0.079  0.740671  0.0882256
0.013  -0.079  0.711899  0.0821027
0.015  -0.079  0.783  0.0996326
0.017  -0.079  0.591447  0.0787306
0.019  -0.079  0.604111  0.0828685
0.021  -0.079  0.830594  0.0999961
0.023  -0.079  0.757069  0.0953756
0.025  -0.079  0.768038  0.0935193
0.027  -0.079  0.547109  0.0803228
0.029  -0.079  0.709432  0.0949324
0.031  -0.079  0.543059  0.0798347
0.033  -0.079  0.648132  0.0852982
0.035  -0.079  0.50208  0.0791012
0.037  -0.079  0.518228  0.0797942
0.039  -0.079  0.572507  0.0882532
0.041  -0.079  0.446018  0.0723603
0.043  -0.079  0.517268  0.0812264
0.045  -0.079  0.572337  0.0877757
0.047  -0.079  0.491937  0.0735066
0.049  -0.079  0.349294  0.0687806
0.051  -0.079  0.475837  0.0770656
0.053  -0.079  0.436244  0.074382
0.055  -0.079  0.303051  0.0635817
0.057  -0.079  0.274854  0.064701
0.059  -0.079  0.369225  0.0711233
0.061  -0.079  0.364179  0.0747757
0.063  -0.079  0.222998  0.0598392
0.065  -0.079  0.269187  0.0629092
0.067  -0.079  0.270992  0.0674277
0.069  -0.079  0.231445  0.0627446
0.071  -0.079  0.191348  0.0589415
0.073  -0.079  0.0686679  0.0611737
0.075  -0.079  0.110243  0.0715124
0.077  -0.079  0.104108  0.0541499
0.079  -0.079  0.261724  0.075961
0.081  -0.079  0.319106  0.101343
0.083  -0.079  0.0578745  0.0834884
0.085  -0.079  0.141428  0.0933624
0.087  -0.079  -0.117099  0.14526
0.089  -0.079  -3.06333e-12  1.66745e-06
-0.089  -0.077  0  0
-0.087  -0.077  0.121678  0.157422
-0.085  -0.077  0.232829  0.104238
-0.083  -0.077  0.405218  0.12957
-0.081  -0.077  0.102853  0.0694525
-0.079  -0.077  0.125368  0.0786076
-0.077  -0.077  0.235851  0.0802246
-0.075  -0.077  0.249665  0.0701623
-0.073  -0.077  0.112831  0.0579001
-0.071  -0.077  0.269545  0.0725666
-0.069  -0.077  0.212302  0.065542
-0.067  -0.077  0.344684  0.0686538
-0.065  -0.077  0.330889  0.0759777
-0.063  -0.077  0.227792  0.0648701
-0.061  -0.077  0.229181  0.0544065
-0.059  -0.077  0.330485  0.0660956
-0.057  -0.077  0.354614  0.0686879
-0.055  -0.077  0.390588  0.0726739
-0.053  -0.077  0.493803  0.0895373
-0.051  -0.077  0.304114  0.0650698
-0.049  -0.077  0.303292  0.0604495
-0.047  -0.077  0.351295  0.0663848
-0.045  -0.077  0.468492  0.0766579
-0.043  -0.077  0.402036  0.0729668
-0.041  -0.077  0.624624  0.0817121
-0.039  -0.077  0.748267  0.094188
-0.037  -0.077  0.523118  0.0814477
-0.035  -0.077  0.536114  0.0784733
-0.033  -0.077  0.689284  0.0912975
-0.031  -0.077  0.753814  0.0939797
-0.029  -0.077  0.729425  0.0987407
-0.027  -0.077  0.559659  0.0805575
-0.025  -0.077  0.916045  0.0977758
-0.023  -0.077  0.763092  0.0944341
-0.021  -0.077  0.780821  0.0926755
-0.019  -0.077  0.710149  0.0923113
-0.017  -0.077  0.846268  0.0997881
-0.015  -0.077  0.810682  0.102993
-0.013  -0.077  0.747931  0.0923222
-0.011  -0.077  0.83372  0.0973428
-0.009  -0.077  0.803979  0.0911539
-0.007  -0.077  0.911243  0.107384
-0.005  -0.077  0.893398  0.100531
-0.003  -0.077  0.814255  0.105847
-0.001  -0.077  0.805874  0.101925
0.001  -0.077  0.903257  0.0779555
0.003  -0.077  0.893083  0.118731
0.005  -0.077  0.713608  0.0908771
0.007  -0.077  0.922833  0.105501
0.009  -0.077  0.922117  0.102144
0.011  -0.077  0.846378  0.09608
0.013  -0.077  1.0044  0.107823
0.015  -0.077  0.862414  0.0953486
0.017  -0.077  0.722784  0.0959404
0.019  -0.077  0.785582  0.0988252
0.021  -0.077  0.64392  0.0827247
0.023  -0.077  0.6048  0.0840306
0.025  -0.077  0.737381  0.0934612
0.027  -0.077  0.658437  0.0810615
0.029  -0.077  0.70078  0.0971826
0.031  -0.077  0.757504  0.0922745
0.033  -0.077  0.710058  0.0909851
0.035  -0.077  0.564374  0.0825547
0.037  -0.077  0.720135  0.0973803
0.039  -0.077  0.704559  0.0870499
0.041  -0.077  0.434638  0.0692849
0.043  -0.077  0.375219  0.0742652
0.045  -0.077  0.657551  0.091477
0.047  -0.077  0.516011  0.0767164
0.049  -0.077  0.443756  0.0798677
0.051  -0.077  0.321735  0.0777958
0.053  -0.077  0.238539  0.0617243
0.055  -0.077  0.334646  0.0708925
0.057  -0.077  0.401399  0.0701594
0.059  -0.077  0.262559  0.0701006
0.061  -0.077  0.30024  0.0630086
0.063  -0.077  0.277334  0.067482
0.065  -0.077  0.328073  0.0663034
0.067  -0.077  0.230346  0.0638066
0.069  -0.077  0.301565  0.0732231
0.071  -0.077  0.195626  0.0627554
0.073  -0.077  0.211543  0.0672135
0.075  -0.077  0.213454  0.0673613
0.077  -0.077  0.13191  0.0631277
0.079  -0.077  0.221346  0.074035
0.081  -0.077  0.114444  0.086624
0.083  -0.077  0.0239101  0.0738246
0.085  -0.077  0.0494139  0.0494158
0.087  -0.077  0.0945587  0.094563
0.089  -0.077  0  0
-0.089  -0.075  0  0
-0.087  -0.075  0.0199824  0.113026
-0.085  -0.075  0.306923  0.134081
-0.083  -0.075  0.145135  0.0858342
-0.081  -0.075  0.0838555  0.0684939
-0.079  -0.075  0.14958  0.0649461
-0.077  -0.075  0.21901  0.0796248
-0.075  -0.075  0.116632  0.0537532
-0.073  -0.075  0.221054  0.070971
-0.071  -0.075  0.173006  0.0527368
-0.069  -0.075  0.160883  0.0673389
-0.067  -0.075  0.321714  0.0763735
-0.065  -0.075  0.31045  0.0693255
-0.063  -0.075  0.346265  0.0697148
-0.061  -0.075  0.245365  0.0627224
-0.059  -0.075  0.297373  0.0586476
-0.057  -0.075  0.337177  0.066043
-0.055  -0.075  0.353093  0.0664991
-0.053  -0.075  0.42027  0.067075
-0.051  -0.075  0.357559  0.0687504
-0.049  -0.075  0.322815  0.062542
-0.047  -0.075  0.543889  0.0819149
-0.045  -0.075  0.475218  0.0807717
-0.043  -0.075  0.477141  0.0767084
-0.041  -0.075  0.691468  0.0885488
-0.039  -0.075  0.584374  0.0838583
-0.037  -0.075  0.772796  0.0947318
-0.035  -0.075  0.579727  0.0843905
-0.033  -0.075  0.781603  0.0940667
-0.031  -0.075  0.816856  0.098293
-0.029  -0.075  0.66639  0.0931585
-0.027  -0.075  0.639538  0.0877746
-0.025  -0.075  0.878041  0.10247
-0.023  -0.075  0.912413  0.104848
-0.021  -0.075  0.703201  0.0869002
-0.019  -0.075  0.783651  0.0943459
-0.017  -0.075  0.862719  0.0983291
-0.015  -0.075  0.899851  0.102715
-0.013  -0.075  0.762708  0.090269
-0.011  -0.075  0.825988  0.10427
-0.009  -0.075  0.899814  0.101503
-0.007  -0.075  0.927426  0.108365
-0.005  -0.075  0.96785  0.109488
-0.003  -0.075  0.922771  0.115739
-0.001  -0.075  0.983892  0.121643
0.001  -0.075  1.01483  0.0870061
0.003  -0.075  0.798542  0.105001
0.005  -0.075  0.944393  0.102677
0.007  -0.075  0.914376  0.101093
0.009  -0.075  0.999506  0.107458
0.011  -0.075  0.950194  0.103486
0.013  -0.075  1.09643  0.119791
0.015  -0.075  0.939881  0.105011
0.017  -0.075  0.725261  0.0918607
0.019  -0.075  0.832547  0.0959125
0.021  -0.075  0.890754  0.100876
0.023  -0.075  0.773256  0.094822
0.025  -0.075  0.79687  0.100914
0.027  -0.075  0.730511  0.0907845
0.029  -0.075  0.855282  0.0992401
0.031  -0.075  0.762284  0.0935985
0.033  -0.075  0.621597  0.0850952
0.035  -0.075  0.582219  0.0841931
0.037  -0.075  0.453037  0.0767107
0.039  -0.075  0.495032  0.079138
0.041  -0.075  0.53836  0.0786376
0.043  -0.075  0.479178  0.0784887
0.045  -0.075  0.468584  0.0759172
0.047  -0.075  0.522662  0.0817526
0.049  -0.075  0.291771  0.0677662
0.051  -0.075  0.279408  0.0567456
0.053  -0.075  0.59824  0.0890668
0.055  -0.075  0.424848  0.0752286
0.057  -0.075  0.343808  0.0699248
0.059  -0.075  0.365804  0.0723833
0.061  -0.075  0.337281  0.0675351
0.063  -0.075  0.30509  0.0621845
0.065  -0.075  0.286535  0.0665828
0.067  -0.075  0.350177  0.0677088
0.069  -0.075  0.243634  0.0642465
0.071  -0.075  0.13747  0.0627793
0.073  -0.075  0.206222  0.0729527
0.075  -0.075  0.149132  0.0672633
0.077  -0.075  0.0717962  0.0669742
0.079  -0.075  0.210701  0.0802835
0.081  -0.075  0.103463  0.0728008
0.083  -0.075  0.114491  0.080809
0.085  -0.075  0.0915369  0.0647297
0.087  -0.075  0.122079  0.149088
0.089  -0.075  0  0
-0.089  -0.073  4.07232e-12  2.21666e-06
-0.087  -0.073  0.218572  0.194586
-0.085  -0.073  0.188241  0.103712
-0.083  -0.073  0.239628  0.110353
-0.081  -0.073  0.0380704  0.0793902
-0.079  -0.073  0.0966419  0.057776
-0.077  -0.073  0.151571  0.0690469
-0.075  -0.073  0.242359  0.0785178
-0.073  -0.073  0.160901  0.0615957
-0.071  -0.073  0.333699  0.0748346
-0.069  -0.073  0.292379  0.0650859
-0.067  -0.073  0.328598  0.0721812
-0.065  -0.073  0.381403  0.076039
-0.063  -0.073  0.236244  0.0651962
-0.061  -0.073  0.291279  0.0691334
-0.059  -0.073  0.334449  0.0701273
-0.057  -0.073  0.356314  0.0665199
-0.055  -0.073  0.453976  0.071684
-0.053  -0.073  0.463342  0.070973
-0.051  -0.073  0.428208  0.0689887
-0.049  -0.073  0.339129  0.0657506
-0.047  -0.073  0.548497  0.0844205
-0.045  -0.073  0.592653  0.0870883
-0.043  -0.073  0.609538  0.0892456
-0.041  -0.073  0.636916  0.0991957
-0.039  -0.073  0.65891  0.0828272
-0.037  -0.073  0.611026  0.0878721
-0.035  -0.073  0.637122  0.0888657
-0.033  -0.073  0.677786  0.0897258
-0.031  -0.073  0.960695  0.106009
-0.029  -0.073  0.810745  0.0992729
-0.027  -0.073  0.895875  0.109129
-0.025  -0.073  0.91263  0.105357
-0.023  -0.073  0.735114  0.0962167
-0.021  -0.073  0.868867  0.107016
-0.019  -0.073  0.802478  0.111392
-0.017  -0.073  0.782139  0.0959392
-0.015  -0.073  0.927444  0.0999645
-0.013  -0.073  1.06537  0.117674
-0.011  -0.073  0.907681  0.0964006
-0.009  -0.073  0.896391  0.0987468
-0.007  -0.073  1.03814  0.120952
-0.005  -0.073  0.995432  0.104407
-0.003  -0.073  1.04764  0.124733
-0.001  -0.073  0.868375  0.110414
0.001  -0.073  1.1293  0.0913503
0.003  -0.073  1.09997  0.126643
0.005  -0.073  1.07208  0.114347
0.007  -0.073  0.970329  0.10346
0.009  -0.073  0.931371  0.100111
0.011  -0.073  1.10556  0.116691
0.013  -0.073  0.998913  0.106302
0.015  -0.073  0.674456  0.0881139
0.017  -0.073  1.08508  0.111104
0.019  -0.073  0.844545  0.101545
0.021  -0.073  0.655252  0.0958006
0.023  -0.073  0.860749  0.103048
0.025  -0.073  0.746565  0.0956499
0.027  -0.073  0.883733  0.103013
0.029  -0.073  0.816358  0.106283
0.031  -0.073  0.828433  0.101581
0.033  -0.073  0.59954  0.0821253
0.035  -0.073  0.663464  0.0904401
0.037  -0.073  0.619679  0.085338
0.039  -0.073  0.5718  0.0824782
0.041  -0.073  0.568081  0.0789246
0.043  -0.073  0.639869  0.0893248
0.045  -0.073  0.53579  0.0785448
0.047  -0.073  0.403519  0.0706398
0.049  -0.073  0.574078  0.0866227
0.051  -0.073  0.502785  0.0778853
0.053  -0.073  0.416248  0.0666134
0.055  -0.073  0.419006  0.0789629
0.057  -0.073  0.517262  0.0823094
0.059  -0.073  0.391397  0.0744747
0.061  -0.073  0.431581  0.0757122
0.063  -0.073  0.31697  0.062224
0.065  -0.073  0.233112  0.0634204
0.067  -0.073  0.211114  0.064394
0.069  -0.073  0.289106  0.0705958
0.071  -0.073  0.204186  0.0699756
0.073  -0.073  0.332755  0.0724816
0.075  -0.073  0.223603  0.0709996
0.077  -0.073  0.141111  0.0677957
0.079  -0.073  0.135234  0.0725378
0.081  -0.073  0.189043  0.0906141
0.083  -0.073  0.137077  0.0771797
0.085  -0.073  0.159918  0.113927
0.087  -0.073  0.128598  0.174117
0.089  -0.073  0.300096  1.50921
-0.089  -0.071  -0.90613  0.906131
-0.087  -0.071  0.28348  0.190941
-0.085  -0.071  0.118337  0.109145
-0.083  -0.071  0.0539048  0.0701654
-0.081  -0.071  0.362068  0.0984582
-0.079  -0.071  0.0817423  0.0794897
-0.077  -0.071  0.211647  0.0840367
-0.075  -0.071  0.129611  0.0654831
-0.073  -0.071  0.32214  0.0804721
-0.071  -0.071  0.357218  0.0731251
-0.069  -0.071  0.185332  0.0613398
-0.067  -0.071  0.306076  0.0645521
-0.065  -0.071  0.310342  0.0635364
-0.063  -0.071  0.308911  0.0618716
-0.061  -0.071  0.23564  0.0552915
-0.059  -0.071  0.33989  0.0708529
-0.057  -0.071  0.51033  0.0839444
-0.055  -0.071  0.436148  0.0715113
-0.053  -0.071  0.45151  0.0752387
-0.051  -0.071  0.406791  0.0757933
-0.049  -0.071  0.38849  0.072576
-0.047  -0.071  0.524479  0.075514
-0.045  -0.071  0.508627  0.0858455
-0.043  -0.071  0.63689  0.0915325
-0.041  -0.071  0.529404  0.0822379
-0.039  -0.071  0.623923  0.0918899
-0.037  -0.071  0.68082  0.091086
-0.035  -0.071  0.771414  0.0980506
-0.033  -0.071  0.830392  0.102935
-0.031  -0.071  0.829256  0.10632
-0.029  -0.071  0.899824  0.101562
-0.027  -0.071  0.808865  0.0909267
-0.025  -0.071  0.897722  0.108149
-0.023  -0.071  0.933845  0.112309
-0.021  -0.071  0.734942  0.0897009
-0.019  -0.071  0.877562  0.0980623
-0.017  -0.071  0.966705  0.106456
-0.015  -0.071  0.966707  0.099798
-0.013  -0.071  0.971906  0.107968
-0.011  -0.071  0.958919  0.105014
-0.009  -0.071  0.949252  0.107608
-0.007  -0.071  1.12315  0.11254
-0.005  -0.071  1.06847  0.113227
-0.003  -0.071  1.19728  0.148028
-0.001  -0.071  1.37099  0.14731
0.001  -0.071  1.11969  0.09037
0.003  -0.071  1.06276  0.121835
0.005  -0.071  0.971938  0.106957
0.007  -0.071  0.960831  0.104066
0.009  -0.071  1.0019  0.110043
0.011  -0.071  1.18076  0.125596
0.013  -0.071  0.813332  0.106109
0.015  -0.071  0.883882  0.0972535
0.017  -0.071  0.958325  0.108166
0.019  -0.071  0.999987  0.109471
0.021  -0.071  1.07099  0.111132
0.023  -0.071  1.03981  0.114777
0.025  -0.071  0.936498  0.109676
0.027  -0.071  0.704675  0.085788
0.029  -0.071  0.827084  0.09923
0.031  -0.071  0.722378  0.0903088
0.033  -0.071  0.762326  0.10019
0.035  -0.071  0.594442  0.0832454
0.037  -0.071  0.788367  0.0989938
0.039  -0.071  0.70622  0.0907961
0.041  -0.071  0.574544  0.0821509
0.043  -0.071  0.652099  0.0905723
0.045  -0.071  0.660871  0.090492
0.047  -0.071  0.512332  0.0812013
0.049  -0.071  0.542508  0.0830467
0.051  -0.071  0.550249  0.0813946
0.053  -0.071  0.403488  0.0787781
0.055  -0.071  0.352111  0.0661985
0.057  -0.071  0.298487  0.067751
0.059  -0.071  0.386986  0.075727
0.061  -0.071  0.413322  0.0709087
0.063  -0.071  0.273314  0.0719038
0.065  -0.071  0.408887  0.0782194
0.067  -0.071  0.265645  0.0664136
0.069  -0.071  0.321814  0.0723977
0.071  -0.071  0.14147  0.0587443
0.073  -0.071  0.392504  0.0768409
0.075  -0.071  0.19447  0.0718797
0.077  -0.071  0.189602  0.0796
0.079  -0.071  0.17891  0.0704581
0.081  -0.071  0.174717  0.0919029
0.083  -0.071  0.237196  0.100432
0.085  -0.071  0.262877  0.127586
0.087  -0.071  0.0289663  0.11583
0.089  -0.071  2.4122  1.70584
-0.089  -0.069  0.299845  1.50802
-0.087  -0.069  0.122307  0.146755
-0.085  -0.069  0.545793  0.172698
-0.083  -0.069  0.0650415  0.0835222
-0.081  -0.069  0.300144  0.0914743
-0.079  -0.069  0.245284  0.078666
-0.077  -0.069  0.19101  0.0710667
-0.075  -0.069  0.128985  0.0668169
-0.073  -0.069  0.185039  0.0650679
-0.071  -0.069  0.292687  0.0770757
-0.069  -0.069  0.250662  0.0595103
-0.067  -0.069  0.362452  0.077051
-0.065  -0.069  0.320138  0.0730009
-0.063  -0.069  0.397595  0.0768966
-0.061  -0.069  0.311219  0.0611353
-0.059  -0.069  0.411484  0.0752338
-0.057  -0.069  0.469832  0.0785296
-0.055  -0.069  0.51738  0.0810231
-0.053  -0.069  0.505662  0.0772395
-0.051  -0.069  0.470684  0.0719496
-0.049  -0.069  0.64723  0.0915654
-0.047  -0.069  0.46435  0.0702633
-0.045  -0.069  0.667729  0.0967984
-0.043  -0.069  0.729659  0.0923498
-0.041  -0.069  0.787185  0.0947312
-0.039  -0.069  0.663726  0.087077
-0.037  -0.069  0.560579  0.0886572
-0.035  -0.069  0.665309  0.0900302
-0.033  -0.069  0.819236  0.098908
-0.031  -0.069  0.818647  0.0982883
-0.029  -0.069  0.871251  0.110278
-0.027  -0.069  0.807071  0.0936952
-0.025  -0.069  1.00457  0.111395
-0.023  -0.069  1.13037  0.116709
-0.021  -0.069  1.06732  0.120082
-0.019  -0.069  1.10165  0.111028
-0.017  -0.069  1.09768  0.114955
-0.015  -0.069  1.26745  0.129887
-0.013  -0.069  0.97671  0.110132
-0.011  -0.069  1.3031  0.116395
-0.009  -0.069  1.35103  0.126134
-0.007  -0.069  1.11692  0.116888
-0.005  -0.069  0.964686  0.100489
-0.003  -0.069  1.15812  0.123692
-0.001  -0.069  1.17543  0.130324
0.001  -0.069  1.229  0.0969471
0.003  -0.069  1.15117  0.121394
0.005  -0.069  1.15362  0.113548
0.007  -0.069  1.28016  0.116186
0.009  -0.069  1.16044  0.114385
0.011  -0.069  1.22224  0.118435
0.013  -0.069  1.05522  0.119839
0.015  -0.069  0.962324  0.116661
0.017  -0.069  1.20802  0.117814
0.019  -0.069  1.13043  0.126544
0.021  -0.069  0.959471  0.106062
0.023  -0.069  1.14208  0.114384
0.025  -0.069  0.866016  0.106182
0.027  -0.069  0.847712  0.098575
0.029  -0.069  0.904699  0.0993476
0.031  -0.069  0.90484  0.10079
0.033  -0.069  0.881781  0.107413
0.035  -0.069  0.921531  0.11456
0.037  -0.069  0.632644  0.0767197
0.039  -0.069  0.640165  0.0869555
0.041  -0.069  0.643625  0.0925981
0.043  -0.069  0.66077  0.086236
0.045  -0.069  0.824548  0.109031
0.047  -0.069  0.584019  0.0853676
0.049  -0.069  0.619896  0.0826868
0.051  -0.069  0.606224  0.0863372
0.053  -0.069  0.351036  0.0681773
0.055  -0.069  0.328427  0.0594644
0.057  -0.069  0.368758  0.0742427
0.059  -0.069  0.431753  0.0747481
0.061  -0.069  0.439592  0.0686797
0.063  -0.069  0.391751  0.0686591
0.065  -0.069  0.426168  0.0738612
0.067  -0.069  0.358722  0.0705708
0.069  -0.069  0.328724  0.0757376
0.071  -0.069  0.27591  0.0704732
0.073  -0.069  0.141742  0.0652102
0.075  -0.069  0.154011  0.0668236
0.077  -0.069  0.13939  0.0662637
0.079  -0.069  0.262534  0.087854
0.081  -0.069  0.0930926  0.0848806
0.083  -0.069  0.214978  0.10244
0.085  -0.069  0.00978142  0.0606923
0.087  -0.069  0.212315  0.173174
0.089  -0.069  0.299845  1.50802
-0.089  -0.067  0.299725  1.50745
-0.087  -0.067  0.39802  0.191256
-0.085  -0.067  0.344536  0.170633
-0.083  -0.067  0.216462  0.102176
-0.081  -0.067  0.0822587  0.0858519
-0.079  -0.067  0.0650316  0.0687499
-0.077  -0.067  0.178857  0.0750431
-0.075  -0.067  0.180348  0.070269
-0.073  -0.067  0.342758  0.0799656
-0.071  -0.067  0.360977  0.0753501
-0.069  -0.067  0.379464  0.0788111
-0.067  -0.067  0.283931  0.0652264
-0.065  -0.067  0.281303  0.0690869
-0.063  -0.067  0.218971  0.0643523
-0.061  -0.067  0.342131  0.0663517
-0.059  -0.067  0.561957  0.0914894
-0.057  -0.067  0.436542  0.0751904
-0.055  -0.067  0.418161  0.0722643
-0.053  -0.067  0.485649  0.0814405
-0.051  -0.067  0.604591  0.0892773
-0.049  -0.067  0.595717  0.0820025
-0.047  -0.067  0.648131  0.0903635
-0.045  -0.067  0.703538  0.103765
-0.043  -0.067  0.580998  0.0800905
-0.041  -0.067  0.786659  0.102168
-0.039  -0.067  0.835646  0.0981528
-0.037  -0.067  0.598704  0.0872257
-0.035  -0.067  0.790753  0.11009
-0.033  -0.067  0.89082  0.105897
-0.031  -0.067  0.906242  0.109819
-0.029  -0.067  0.769768  0.0970882
-0.027  -0.067  1.03795  0.111568
-0.025  -0.067  1.07746  0.111289
-0.023  -0.067  1.0036  0.105811
-0.021  -0.067  1.31913  0.12086
-0.019  -0.067  1.02789  0.109497
-0.017  -0.067  1.15338  0.1131
-0.015  -0.067  1.33765  0.12631
-0.013  -0.067  1.16365  0.113992
-0.011  -0.067  1.24576  0.118122
-0.009  -0.067  1.27965  0.123203
-0.007  -0.067  1.21859  0.1153
-0.005  -0.067  1.24084  0.121319
-0.003  -0.067  1.13064  0.114483
-0.001  -0.067  1.19654  0.132563
0.001  -0.067  1.18461  0.0932229
0.003  -0.067  1.31439  0.131107
0.005  -0.067  1.4117  0.128629
0.007  -0.067  1.2183  0.126455
0.009  -0.067  1.20594  0.119415
0.011  -0.067  1.3616  0.125133
0.013  -0.067  1.21992  0.115556
0.015  -0.067  1.12391  0.120346
0.017  -0.067  0.83325  0.103914
0.019  -0.067  1.18891  0.117872
0.021  -0.067  1.05484  0.109992
0.023  -0.067  1.11686  0.118818
0.025  -0.067  1.09746  0.110195
0.027  -0.067  0.85988  0.097907
0.029  -0.067  0.867159  0.0966156
0.031  -0.067  0.764458  0.0927602
0.033  -0.067  1.06733  0.113165
0.035  -0.067  0.612971  0.0878594
0.037  -0.067  0.847292  0.101933
0.039  -0.067  0.730739  0.0970538
0.041  -0.067  0.625013  0.0880892
0.043  -0.067  0.810161  0.100466
0.045  -0.067  0.650015  0.0871556
0.047  -0.067  0.844514  0.10607
0.049  -0.067  0.558604  0.0755062
0.051  -0.067  0.503606  0.0866774
0.053  -0.067  0.578738  0.0920767
0.055  -0.067  0.376015  0.0699063
0.057  -0.067  0.392963  0.068232
0.059  -0.067  0.376221  0.0704741
0.061  -0.067  0.414845  0.074137
0.063  -0.067  0.306413  0.066084
0.065  -0.067  0.346166  0.0690176
0.067  -0.067  0.365632  0.0716562
0.069  -0.067  0.247628  0.0701405
0.071  -0.067  0.0971674  0.0507536
0.073  -0.067  0.238592  0.0732547
0.075  -0.067  0.2014  0.0674769
0.077  -0.067  0.249978  0.0750486
0.079  -0.067  0.206107  0.0736011
0.081  -0.067  0.314725  0.105139
0.083  -0.067  0.0987448  0.0902196
0.085  -0.067  0.239637  0.114979
0.087  -0.067  0.190352  0.134605
0.089  -0.067  0  0
-0.089  -0.065  0  0
-0.087  -0.065  0.0203391  0.104294
-0.085  -0.065  0.178779  0.123744
-0.083  -0.065  0.163538  0.086226
-0.081  -0.065  0.184514  0.0835086
-0.079  -0.065  0.185855  0.0785616
-0.077  -0.065  0.135455  0.0736976
-0.075  -0.065  0.382983  0.0824287
-0.073  -0.065  0.330716  0.080976
-0.071  -0.065  0.20764  0.0603738
-0.069  -0.065  0.235736  0.0654558
-0.067  -0.065  0.315043  0.0688612
-0.065  -0.065  0.333099  0.065192
-0.063  -0.065  0.314659  0.0644303
-0.061  -0.065  0.254603  0.064732
-0.059  -0.065  0.537708  0.0798285
-0.057  -0.065  0.442662  0.0672575
-0.055  -0.065  0.38611  0.0708529
-0.053  -0.065  0.480631  0.0784585
-0.051  -0.065  0.469217  0.0777723
-0.049  -0.065  0.72627  0.108427
-0.047  -0.065  0.537187  0.0741135
-0.045  -0.065  0.67079  0.0936384
-0.043  -0.065  0.839945  0.10116
-0.041  -0.065  0.775761  0.0991214
-0.039  -0.065  0.800649  0.105154
-0.037  -0.065  0.720728  0.0881674
-0.035  -0.065  0.827661  0.103465
-0.033  -0.065  0.981411  0.104222
-0.031  -0.065  0.890031  0.105318
-0.029  -0.065  0.946487  0.107464
-0.027  -0.065  0.859043  0.101162
-0.025  -0.065  1.03501  0.116607
-0.023  -0.065  1.00623  0.112078
-0.021  -0.065  1.04086  0.10769
-0.019  -0.065  1.14392  0.110044
-0.017  -0.065  1.3651  0.126281
-0.015  -0.065  1.17904  0.129649
-0.013  -0.065  1.16354  0.126919
-0.011  -0.065  1.2965  0.126039
-0.009  -0.065  1.24006  0.126686
-0.007  -0.065  1.30532  0.126493
-0.005  -0.065  1.45479  0.131013
-0.003  -0.065  1.41972  0.142219
-0.001  -0.065  1.26313  0.140035
0.001  -0.065  1.17219  0.087346
0.003  -0.065  1.30785  0.127917
0.005  -0.065  1.20389  0.123047
0.007  -0.065  1.28652  0.12305
0.009  -0.065  1.28383  0.123722
0.011  -0.065  1.58414  0.137931
0.013  -0.065  1.25007  0.125352
0.015  -0.065  1.34678  0.120185
0.017  -0.065  1.29114  0.119601
0.019  -0.065  1.28553  0.124881
0.021  -0.065  1.23352  0.120353
0.023  -0.065  1.1662  0.121373
0.025  -0.065  0.900799  0.111058
0.027  -0.065  1.09911  0.111855
0.029  -0.065  0.971517  0.108573
0.031  -0.065  1.20586  0.124095
0.033  -0.065  1.00392  0.105596
0.035  -0.065  0.828232  0.0993418
0.037  -0.065  0.861865  0.100666
0.039  -0.065  0.838578  0.0964075
0.041  -0.065  0.608402  0.089152
0.043  -0.065  0.549462  0.0867459
0.045  -0.065  0.806347  0.101197
0.047  -0.065  0.616823  0.0869088
0.049  -0.065  0.638852  0.0933818
0.051  -0.065  0.553719  0.0808543
0.053  -0.065  0.564091  0.0880979
0.055  -0.065  0.590345  0.0839058
0.057  -0.065  0.369208  0.0680396
0.059  -0.065  0.465525  0.075723
0.061  -0.065  0.370502  0.0739919
0.063  -0.065  0.336744  0.0671967
0.065  -0.065  0.365227  0.0661002
0.067  -0.065  0.252382  0.0665079
0.069  -0.065  0.326289  0.0684226
0.071  -0.065  0.252834  0.0687194
0.073  -0.065  0.266518  0.0694863
0.075  -0.065  0.293562  0.080665
0.077  -0.065  0.252466  0.0851595
0.079  -0.065  0.327997  0.102769
0.081  -0.065  0.280571  0.0988676
0.083  -0.065  0.160553  0.0853078
0.085  -0.065  0.13608  0.127266
0.087  -0.065  0.353748  0.196679
0.089  -0.065  0  0
-0.089  -0.063  0  0
-0.087  -0.063  0.265714  0.153428
-0.085  -0.063  0.109365  0.099623
-0.083  -0.063  0.153321  0.0699495
-0.081  -0.063  0.116472  0.094477
-0.079  -0.063  0.136211  0.0805696
-0.077  -0.063  0.181895  0.0623685
-0.075  -0.063  0.274019  0.080523
-0.073  -0.063  0.307511  0.081004
-0.071  -0.063  0.275231  0.0761552
-0.069  -0.063  0.358863  0.0766338
-0.067  -0.063  0.279094  0.07241
-0.065  -0.063  0.474698  0.0828871
-0.063  -0.063  0.388217  0.0738659
-0.061  -0.063  0.387774  0.0748048
-0.059  -0.063  0.401791  0.0711992
-0.057  -0.063  0.672165  0.0934657
-0.055  -0.063  0.42709  0.0760591
-0.053  -0.063  0.616591  0.0883281
-0.051  -0.063  0.451088  0.0794044
-0.049  -0.063  0.643002  0.0854076
-0.047  -0.063  0.740623  0.107969
-0.045  -0.063  0.762039  0.0976999
-0.043  -0.063  0.615784  0.0890194
-0.041  -0.063  0.655586  0.0853022
-0.039  -0.063  0.890413  0.102242
-0.037  -0.063  0.967126  0.109054
-0.035  -0.063  0.779512  0.0941924
-0.033  -0.063  0.88423  0.0953469
-0.031  -0.063  1.11376  0.116511
-0.029  -0.063  1.10403  0.114674
-0.027  -0.063  1.01757  0.101977
-0.025  -0.063  1.38515  0.131862
-0.023  -0.063  1.21668  0.121946
-0.021  -0.063  1.29073  0.125351
-0.019  -0.063  1.14057  0.115432
-0.017  -0.063  1.25848  0.124965
-0.015  -0.063  1.29071  0.119023
-0.013  -0.063  1.40494  0.124167
-0.011  -0.063  1.7018  0.146736
-0.009  -0.063  1.38257  0.128476
-0.007  -0.063  1.50274  0.136654
-0.005  -0.063  1.3728  0.128274
-0.003  -0.063  1.42906  0.14105
-0.001  -0.063  1.28338  0.130905
0.001  -0.063  1.47939  0.111216
0.003  -0.063  1.3031  0.123477
0.005  -0.063  1.61058  0.14227
0.007  -0.063  1.47169  0.132131
0.009  -0.063  1.49249  0.138643
0.011  -0.063  1.59504  0.138925
0.013  -0.063  1.29705  0.120339
0.015  -0.063  1.50487  0.142572
0.017  -0.063  1.01528  0.106208
0.019  -0.063  1.2608  0.123177
0.021  -0.063  1.11181  0.109822
0.023  -0.063  1.00936  0.113036
0.025  -0.063  1.31783  0.117961
0.027  -0.063  1.0439  0.113909
0.029  -0.063  0.940172  0.107186
0.031  -0.063  0.87629  0.0989861
0.033  -0.063  0.976671  0.109544
0.035  -0.063  1.10825  0.121212
0.037  -0.063  0.824667  0.0972591
0.039  -0.063  0.727607  0.098206
0.041  -0.063  0.91898  0.106822
0.043  -0.063  0.953128  0.108188
0.045  -0.063  0.757989  0.103958
0.047  -0.063  0.477356  0.0713457
0.049  -0.063  0.743688  0.0968526
0.051  -0.063  0.700002  0.0979054
0.053  -0.063  0.631632  0.0909212
0.055  -0.063  0.439436  0.0805295
0.057  -0.063  0.504485  0.074225
0.059  -0.063  0.467389  0.0773248
0.061  -0.063  0.471197  0.0876704
0.063  -0.063  0.310012  0.0685559
0.065  -0.063  0.399161  0.0756058
0.067  -0.063  0.414438  0.0686419
0.069  -0.063  0.216826  0.0715267
0.071  -0.063  0.293972  0.0699842
0.073  -0.063  0.165186  0.0689247
0.075  -0.063  0.210978  0.0745662
0.077  -0.063  0.20545  0.0667667
0.079  -0.063  0.358459  0.108951
0.081  -0.063  0.106204  0.0906866
0.083  -0.063  0.0528708  0.0984709
0.085  -0.063  0.124388  0.108645
0.087  -0.063  -0.0118971  0.177716
0.089  -0.063  0  0
-0.089  -0.061  0  0
-0.087  -0.061  0.199349  0.171175
-0.085  -0.061  0.0990819  0.0989283
-0.083  -0.061  0.21175  0.108432
-0.081  -0.061  0.124792  0.0897088
-0.079  -0.061  0.0424004  0.0675468
-0.077  -0.061  0.266078  0.088666
-0.075  -0.061  0.249061  0.0803193
-0.073  -0.061  0.207382  0.0648721
-0.071  -0.061  0.272201  0.0768518
-0.069  -0.061  0.342807  0.0720523
-0.067  -0.061  0.320893  0.0695495
-0.065  -0.061  0.436426  0.0808509
-0.063  -0.061  0.538314  0.0810827
-0.061  -0.061  0.506794  0.0824257
-0.059  -0.061  0.378635  0.067343
-0.057  -0.061  0.480318  0.0829463
-0.055  -0.061  0.431826  0.076534
-0.053  -0.061  0.674605  0.107324
-0.051  -0.061  0.622408  0.088558
-0.049  -0.061  0.734658  0.0892731
-0.047  -0.061  0.749055  0.102696
-0.045  -0.061  0.760598  0.0977718
-0.043  -0.061  0.76599  0.0991163
-0.041  -0.061  0.833561  0.11204
-0.039  -0.061  0.890843  0.104965
-0.037  -0.061  0.787757  0.102371
-0.035  -0.061  0.919088  0.11435
-0.033  -0.061  0.951729  0.108218
-0.031  -0.061  1.06885  0.111934
-0.029  -0.061  1.01518  0.111266
-0.027  -0.061  1.04694  0.106979
-0.025  -0.061  1.29724  0.121442
-0.023  -0.061  1.21129  0.113505
-0.021  -0.061  1.21931  0.119582
-0.019  -0.061  1.21111  0.120357
-0.017  -0.061  1.50225  0.137235
-0.015  -0.061  1.51093  0.138733
-0.013  -0.061  1.47719  0.129415
-0.011  -0.061  1.16306  0.112775
-0.009  -0.061  1.74948  0.144081
-0.007  -0.061  1.27993  0.118916
-0.005  -0.061  1.48698  0.131523
-0.003  -0.061  1.50149  0.147787
-0.001  -0.061  1.60665  0.148417
0.001  -0.061  1.61068  0.107489
0.003  -0.061  1.48792  0.140088
0.005  -0.061  1.45407  0.128403
0.007  -0.061  1.75598  0.143479
0.009  -0.061  1.68254  0.152384
0.011  -0.061  1.45664  0.122895
0.013  -0.061  1.45527  0.133699
0.015  -0.061  1.45829  0.126169
0.017  -0.061  1.38662  0.127079
0.019  -0.061  1.44424  0.13314
0.021  -0.061  1.40541  0.127945
0.023  -0.061  1.26846  0.122173
0.025  -0.061  1.06242  0.114128
0.027  -0.061  1.10596  0.107606
0.029  -0.061  1.22884  0.131333
0.031  -0.061  1.4163  0.124162
0.033  -0.061  1.11445  0.118509
0.035  -0.061  1.15261  0.130729
0.037  -0.061  0.963138  0.105035
0.039  -0.061  0.835804  0.0963416
0.041  -0.061  0.958008  0.106781
0.043  -0.061  0.651851  0.0929608
0.045  -0.061  0.839722  0.0975341
0.047  -0.061  0.55852  0.0823454
0.049  -0.061  0.717528  0.0933837
0.051  -0.061  0.659565  0.0936426
0.053  -0.061  0.619656  0.0864259
0.055  -0.061  0.549381  0.0826208
0.057  -0.061  0.440364  0.0716869
0.059  -0.061  0.435967  0.0743589
0.061  -0.061  0.329131  0.0649987
0.063  -0.061  0.274671  0.0621438
0.065  -0.061  0.378285  0.0669218
0.067  -0.061  0.40369  0.0786478
0.069  -0.061  0.355786  0.0682486
0.071  -0.061  0.316373  0.0774879
0.073  -0.061  0.296674  0.0918394
0.075  -0.061  0.161065  0.0660605
0.077  -0.061  0.178268  0.0812245
0.079  -0.061  0.264746  0.0801756
0.081  -0.061  0.115631  0.0906584
0.083  -0.061  0.19013  0.105002
0.085  -0.061  0.335864  0.135036
0.087  -0.061  0.00185374  0.207535
0.089  -0.061  -7.91896e-13  8.46329e-07
-0.089  -0.059  0.0771366  0.304687
-0.087  -0.059  0.174583  0.125556
-0.085  -0.059  0.0901344  0.0638049
-0.083  -0.059  0.136005  0.0760143
-0.081  -0.059  0.150685  0.101747
-0.079  -0.059  0.347903  0.0820959
-0.077  -0.059  0.25092  0.0721447
-0.075  -0.059  0.344912  0.0751192
-0.073  -0.059  0.317268  0.0776608
-0.071  -0.059  0.399045  0.0797564
-0.069  -0.059  0.391992  0.0766109
-0.067  -0.059  0.290884  0.0725476
-0.065  -0.059  0.426285  0.0778262
-0.063  -0.059  0.481413  0.0767663
-0.061  -0.059  0.361929  0.0706334
-0.059  -0.059  0.557026  0.0793945
-0.057  -0.059  0.443062  0.0773245
-0.055  -0.059  0.534901  0.0774645
-0.053  -0.059  0.577923  0.0981575
-0.051  -0.059  0.606976  0.087209
-0.049  -0.059  0.657657  0.0912821
-0.047  -0.059  0.823972  0.0991073
-0.045  -0.059  0.708932  0.0974304
-0.043  -0.059  0.848418  0.100328
-0.041  -0.059  0.682839  0.0850057
-0.039  -0.059  0.911238  0.107693
-0.037  -0.059  0.916261  0.104429
-0.035  -0.059  1.04347  0.111036
-0.033  -0.059  1.18752  0.122181
-0.031  -0.059  1.06288  0.11358
-0.029  -0.059  1.15772  0.114643
-0.027  -0.059  1.22253  0.116298
-0.025  -0.059  1.21159  0.126612
-0.023  -0.059  1.27741  0.123798
-0.021  -0.059  1.41029  0.131509
-0.019  -0.059  1.03489  0.108791
-0.017  -0.059  1.68919  0.142631
-0.015  -0.059  1.56407  0.134967
-0.013  -0.059  1.48636  0.13392
-0.011  -0.059  1.72916  0.147479
-0.009  -0.059  1.5716  0.138851
-0.007  -0.059  1.76482  0.145625
-0.005  -0.059  1.5885  0.140621
-0.003  -0.059  1.83675  0.159586
-0.001  -0.059  1.63624  0.157018
0.001  -0.059  1.64085  0.115473
0.003  -0.059  1.71208  0.154787
0.005  -0.059  1.63778  0.147135
0.007  -0.059  1.72718  0.137238
0.009  -0.059  1.44821  0.136692
0.011  -0.059  1.6926  0.131613
0.013  -0.059  1.36548  0.125027
0.015  -0.059  1.53218  0.129859
0.017  -0.059  1.43254  0.129413
0.019  -0.059  1.49902  0.133104
0.021  -0.059  1.48069  0.13128
0.023  -0.059  1.20147  0.112857
0.025  -0.059  1.32735  0.132905
0.027  -0.059  1.05758  0.104065
0.029  -0.059  1.12846  0.11491
0.031  -0.059  1.17614  0.118503
0.033  -0.059  1.04188  0.118032
0.035  -0.059  0.902021  0.0994649
0.037  -0.059  0.914271  0.0967723
0.039  -0.059  0.954793  0.105728
0.041  -0.059  0.829095  0.0962777
0.043  -0.059  0.84807  0.100771
0.045  -0.059  0.79722  0.0946657
0.047  -0.059  0.966874  0.114042
0.049  -0.059  0.725684  0.0971419
0.051  -0.059  0.568779  0.0839727
0.053  -0.059  0.644248  0.0883095
0.055  -0.059  0.650454  0.0869784
0.057  -0.059  0.450782  0.0703933
0.059  -0.059  0.549182  0.0808733
0.061  -0.059  0.449521  0.0837672
0.063  -0.059  0.452509  0.0779071
0.065  -0.059  0.360386  0.079415
0.067  -0.059  0.376932  0.068448
0.069  -0.059  0.278449  0.0658232
0.071  -0.059  0.326972  0.0747824
0.073  -0.059  0.241158  0.0733418
0.075  -0.059  0.146507  0.072269
0.077  -0.059  0.425955  0.0906993
0.079  -0.059  0.351073  0.0917709
0.081  -0.059  0.280111  0.0963244
0.083  -0.059  0.713852  0.155584
0.085  -0.059  0.208115  0.113033
0.087  -0.059  0.273438  0.158016
0.089  -0.059  0  0
-0.089  -0.057  1.20312  1.20317
-0.087  -0.057  0.240512  0.235928
-0.085  -0.057  0.199887  0.126786
-0.083  -0.057  0.137737  0.113443
-0.081  -0.057  0.10037  0.0930699
-0.079  -0.057  0.19965  0.0744959
-0.077  -0.057  0.297509  0.0786111
-0.075  -0.057  0.176097  0.0751921
-0.073  -0.057  0.268842  0.0775375
-0.071  -0.057  0.44255  0.0778526
-0.069  -0.057  0.393218  0.0709733
-0.067  -0.057  0.345498  0.0719331
-0.065  -0.057  0.318686  0.0735281
-0.063  -0.057  0.3839  0.0688629
-0.061  -0.057  0.486753  0.0781907
-0.059  -0.057  0.357208  0.0680931
-0.057  -0.057  0.59361  0.0860772
-0.055  -0.057  0.616426  0.0862114
-0.053  -0.057  0.701878  0.0951333
-0.051  -0.057  0.725182  0.0950609
-0.049  -0.057  0.587888  0.0907694
-0.047  -0.057  0.7964  0.0979362
-0.045  -0.057  0.741509  0.096233
-0.043  -0.057  0.76952  0.0939864
-0.041  -0.057  0.96366  0.113586
-0.039  -0.057  0.924353  0.101893
-0.037  -0.057  1.00491  0.107462
-0.035  -0.057  0.945881  0.107715
-0.033  -0.057  1.15254  0.114659
-0.031  -0.057  1.12706  0.108323
-0.029  -0.057  1.1246  0.118428
-0.027  -0.057  1.09616  0.106595
-0.025  -0.057  1.31695  0.116891
-0.023  -0.057  1.35827  0.121841
-0.021  -0.057  1.37105  0.124803
-0.019  -0.057  1.45323  0.128166
-0.017  -0.057  1.47522  0.126801
-0.015  -0.057  1.44739  0.123756
-0.013  -0.057  1.47705  0.124814
-0.011  -0.057  1.70903  0.13526
-0.009  -0.057  1.78731  0.144115
-0.007  -0.057  1.91161  0.152766
-0.005  -0.057  1.71383  0.144552
-0.003  -0.057  1.68672  0.152855
-0.001  -0.057  1.57453  0.143367
0.001  -0.057  1.75624  0.106127
0.003  -0.057  1.75385  0.156842
0.005  -0.057  1.80654  0.145574
0.007  -0.057  1.60081  0.141147
0.009  -0.057  1.58995  0.12772
0.011  -0.057  1.71927  0.139033
0.013  -0.057  1.60692  0.139296
0.015  -0.057  1.59468  0.129854
0.017  -0.057  1.51637  0.131821
0.019  -0.057  1.48394  0.125503
0.021  -0.057  1.36345  0.120586
0.023  -0.057  1.44984  0.130658
0.025  -0.057  1.2298  0.11962
0.027  -0.057  1.22131  0.112362
0.029  -0.057  1.40091  0.124809
0.031  -0.057  1.19586  0.12734
0.033  -0.057  1.10257  0.114777
0.035  -0.057  1.16816  0.118251
0.037  -0.057  1.00518  0.109502
0.039  -0.057  1.02559  0.104593
0.041  -0.057  0.907592  0.104647
0.043  -0.057  0.894246  0.114722
0.045  -0.057  0.814612  0.0959218
0.047  -0.057  0.766064  0.0967783
0.049  -0.057  0.81309  0.0999011
0.051  -0.057  0.792281  0.0962874
0.053  -0.057  0.523625  0.0836327
0.055  -0.057  0.595095  0.0848321
0.057  -0.057  0.489946  0.0833454
0.059  -0.057  0.576502  0.0873195
0.061  -0.057  0.423938  0.0792386
0.063  -0.057  0.370934  0.0691168
0.065  -0.057  0.411473  0.0713692
0.067  -0.057  0.421351  0.0723621
0.069  -0.057  0.351431  0.0788922
0.071  -0.057  0.348367  0.0727193
0.073  -0.057  0.295261  0.0747201
0.075  -0.057  0.159467  0.0753866
0.077  -0.057  0.0912375  0.0707059
0.079  -0.057  0.172759  0.0828862
0.081  -0.057  0.147943  0.0836005
0.083  -0.057  0.129981  0.0884263
0.085  -0.057  0.297562  0.129368
0.087  -0.057  0.200812  0.168808
0.089  -0.057  0.42956  0.718908
-0.089  -0.055  0  0
-0.087  -0.055  0.0827632  0.213424
-0.085  -0.055  0.0876143  0.110859
-0.083  -0.055  0.206159  0.0880342
-0.081  -0.055  0.0900454  0.0860349
-0.079  -0.055  0.217834  0.0802357
-0.077  -0.055  0.096495  0.0757497
-0.075  -0.055  0.359406  0.094164
-0.073  -0.055  0.342563  0.0760201
-0.071  -0.055  0.281771  0.0679124
-0.069  -0.055  0.325499  0.0779209
-0.067  -0.055  0.515928  0.0823538
-0.065  -0.055  0.559094  0.0845331
-0.063  -0.055  0.433046  0.0760163
-0.061  -0.055  0.574032  0.0862027
-0.059  -0.055  0.510715  0.0760142
-0.057  -0.055  0.516549  0.0763578
-0.055  -0.055  0.712604  0.097274
-0.053  -0.055  0.717994  0.0925885
-0.051  -0.055  0.77217  0.0943771
-0.049  -0.055  0.758344  0.104796
-0.047  -0.055  0.702062  0.0885169
-0.045  -0.055  0.867827  0.102798
-0.043  -0.055  0.938668  0.108283
-0.041  -0.055  0.978116  0.114787
-0.039  -0.055  1.01752  0.105865
-0.037  -0.055  0.939838  0.0983326
-0.035  -0.055  1.13588  0.113207
-0.033  -0.055  1.1408  0.117552
-0.031  -0.055  1.49888  0.136793
-0.029  -0.055  1.2559  0.12123
-0.027  -0.055  1.35599  0.124826
-0.025  -0.055  1.52947  0.133876
-0.023  -0.055  1.49231  0.136747
-0.021  -0.055  1.51207  0.129041
-0.019  -0.055  1.4938  0.127761
-0.017  -0.055  1.54567  0.130593
-0.015  -0.055  1.67234  0.136263
-0.013  -0.055  1.46535  0.127634
-0.011  -0.055  1.88151  0.146745
-0.009  -0.055  1.81601  0.15088
-0.007  -0.055  1.80832  0.146878
-0.005  -0.055  1.66211  0.131515
-0.003  -0.055  1.78122  0.157724
-0.001  -0.055  2.20283  0.177891
0.001  -0.055  1.85155  0.119206
0.003  -0.055  1.90666  0.155734
0.005  -0.055  1.80962  0.136502
0.007  -0.055  1.90293  0.159059
0.009  -0.055  1.72176  0.140608
0.011  -0.055  2.03102  0.156876
0.013  -0.055  1.61244  0.131999
0.015  -0.055  2.01926  0.156419
0.017  -0.055  1.8181  0.146385
0.019  -0.055  1.54078  0.140317
0.021  -0.055  1.35546  0.123152
0.023  -0.055  1.55011  0.136215
0.025  -0.055  1.45974  0.137817
0.027  -0.055  1.45829  0.129619
0.029  -0.055  1.475  0.134577
0.031  -0.055  1.06529  0.114903
0.033  -0.055  1.07793  0.112156
0.035  -0.055  1.15649  0.118057
0.037  -0.055  1.01098  0.113919
0.039  -0.055  0.972603  0.104847
0.041  -0.055  0.908151  0.0995469
0.043  -0.055  0.984396  0.104954
0.045  -0.055  1.04473  0.11398
0.047  -0.055  0.733984  0.0962576
0.049  -0.055  0.823696  0.104909
0.051  -0.055  0.774463  0.0963041
0.053  -0.055  0.717327  0.0919071
0.055  -0.055  0.650505  0.0893257
0.057  -0.055  0.609538  0.0852046
0.059  -0.055  0.560576  0.0856917
0.061  -0.055  0.57658  0.0879399
0.063  -0.055  0.408344  0.0760556
0.065  -0.055  0.548451  0.0778963
0.067  -0.055  0.436014  0.0737955
0.069  -0.055  0.372251  0.0769321
0.071  -0.055  0.357055  0.0769512
0.073  -0.055  0.35881  0.0734219
0.075  -0.055  0.186166  0.0662224
0.077  -0.055  0.405567  0.0944412
0.079  -0.055  0.183267  0.0717031
0.081  -0.055  0.287308  0.101305
0.083  -0.055  0.163654  0.10421
0.085  -0.055  0.12619  0.117632
0.087  -0.055  0.0279703  0.121355
0.089  -0.055  0  0
-0.089  -0.053  0.568468  0.826776
-0.087  -0.053  0.334619  0.203788
-0.085  -0.053  0.0542404  0.0701554
-0.083  -0.053  0.23838  0.119633
-0.081  -0.053  0.245511  0.0956205
-0.079  -0.053  0.275219  0.0840383
-0.077  -0.053  0.193258  0.0778013
-0.075  -0.053  0.500383  0.0930869
-0.073  -0.053  0.276594  0.0794044
-0.071  -0.053  0.268283  0.0748662
-0.069  -0.053  0.278452  0.0620645
-0.067  -0.053  0.38408  0.0814946
-0.065  -0.053  0.282369  0.0732076
-0.063  -0.053  0.367915  0.0678803
-0.061  -0.053  0.304444  0.0583834
-0.059  -0.053  0.547158  0.0797252
-0.057  -0.053  0.619528  0.0839297
-0.055  -0.053  0.652888  0.0900045
-0.053  -0.053  0.652021  0.0831007
-0.051  -0.053  0.719407  0.0925073
-0.049  -0.053  0.655757  0.0879114
-0.047  -0.053  0.666937  0.0903032
-0.045  -0.053  0.884991  0.0980213
-0.043  -0.053  0.766754  0.0932833
-0.041  -0.053  0.925701  0.10624
-0.039  -0.053  1.07292  0.115801
-0.037  -0.053  1.18089  0.126442
-0.035  -0.053  1.35463  0.131694
-0.033  -0.053  1.19133  0.112658
-0.031  -0.053  1.25097  0.113979
-0.029  -0.053  1.34343  0.127537
-0.027  -0.053  1.25559  0.119096
-0.025  -0.053  1.4291  0.12745
-0.023  -0.053  1.75355  0.146855
-0.021  -0.053  1.6524  0.135628
-0.019  -0.053  1.7417  0.14254
-0.017  -0.053  1.68978  0.141521
-0.015  -0.053  1.79518  0.139025
-0.013  -0.053  1.90604  0.144566
-0.011  -0.053  1.77335  0.140317
-0.009  -0.053  2.01854  0.154065
-0.007  -0.053  1.83757  0.14281
-0.005  -0.053  1.98898  0.142321
-0.003  -0.053  1.94179  0.157162
-0.001  -0.053  1.76691  0.147144
0.001  -0.053  1.95281  0.119194
0.003  -0.053  1.75942  0.147473
0.005  -0.053  1.95488  0.146834
0.007  -0.053  2.10649  0.155378
0.009  -0.053  2.13037  0.154941
0.011  -0.053  1.96816  0.145936
0.013  -0.053  1.78719  0.146124
0.015  -0.053  1.65709  0.136341
0.017  -0.053  1.88939  0.147903
0.019  -0.053  1.64427  0.13733
0.021  -0.053  1.52973  0.128202
0.023  -0.053  1.69702  0.140232
0.025  -0.053  1.50655  0.129746
0.027  -0.053  1.37836  0.124493
0.029  -0.053  1.49744  0.136534
0.031  -0.053  1.01605  0.113936
0.033  -0.053  1.33295  0.122559
0.035  -0.053  1.19139  0.126789
0.037  -0.053  0.978399  0.107972
0.039  -0.053  0.99273  0.107897
0.041  -0.053  1.07152  0.118613
0.043  -0.053  1.14539  0.123018
0.045  -0.053  0.756406  0.0908374
0.047  -0.053  0.848586  0.103599
0.049  -0.053  0.745969  0.0945628
0.051  -0.053  0.634948  0.0844549
0.053  -0.053  0.738385  0.0997577
0.055  -0.053  0.492455  0.0809145
0.057  -0.053  0.750023  0.0934638
0.059  -0.053  0.494182  0.0852034
0.061  -0.053  0.55513  0.0835109
0.063  -0.053  0.365676  0.067259
0.065  -0.053  0.446822  0.0803958
0.067  -0.053  0.383991  0.071788
0.069  -0.053  0.271862  0.0680451
0.071  -0.053  0.365315  0.0731038
0.073  -0.053  0.247729  0.0660882
0.075  -0.053  0.186221  0.072476
0.077  -0.053  0.128974  0.0743677
0.079  -0.053  0.183483  0.0600047
0.081  -0.053  0.208602  0.100487
0.083  -0.053  0.204182  0.102929
0.085  -0.053  0.00572153  0.104203
0.087  -0.053  0.220777  0.204089
0.089  -0.053  -0.903405  0.903407
-0.089  -0.051  0  0
-0.087  -0.051  0.134543  0.146523
-0.085  -0.051  0.119527  0.105512
-0.083  -0.051  0.280795  0.114159
-0.081  -0.051  0.112525  0.0799135
-0.079  -0.051  0.423249  0.0982255
-0.077  -0.051  0.337445  0.0958556
-0.075  -0.051  0.202799  0.0758093
-0.073  -0.051  0.482791  0.0891369
-0.071  -0.051  0.326971  0.0782528
-0.069  -0.051  0.402686  0.0809801
-0.067  -0.051  0.426858  0.0801371
-0.065  -0.051  0.33664  0.0701697
-0.063  -0.051  0.444211  0.0771174
-0.061  -0.051  0.574592  0.0821799
-0.059  -0.051  0.533117  0.0822844
-0.057  -0.051  0.587423  0.0831199
-0.055  -0.051  0.669551  0.0913804
-0.053  -0.051  0.641259  0.094841
-0.051  -0.051  0.86507  0.102601
-0.049  -0.051  0.874146  0.101281
-0.047  -0.051  0.921582  0.107799
-0.045  -0.051  0.896513  0.100809
-0.043  -0.051  0.923345  0.099676
-0.041  -0.051  1.11456  0.118041
-0.039  -0.051  1.08619  0.111407
-0.037  -0.051  1.14632  0.111671
-0.035  -0.051  1.30164  0.12412
-0.033  -0.051  1.1671  0.114221
-0.031  -0.051  1.41854  0.131575
-0.029  -0.051  1.40653  0.128238
-0.027  -0.051  1.62587  0.133666
-0.025  -0.051  1.5239  0.135823
-0.023  -0.051  1.57649  0.130598
-0.021  -0.051  1.77253  0.135058
-0.019  -0.051  1.99893  0.153354
-0.017  -0.051  2.21803  0.164259
-0.015  -0.051  2.1266  0.153545
-0.013  -0.051  1.90993  0.148581
-0.011  -0.051  1.96083  0.145504
-0.009  -0.051  2.34341  0.158925
-0.007  -0.051  2.29858  0.168251
-0.005  -0.051  1.88687  0.14253
-0.003  -0.051  2.19637  0.166188
-0.001  -0.051  2.18684  0.170685
0.001  -0.051  2.25359  0.126002
0.003  -0.051  2.11086  0.174644
0.005  -0.051  2.43101  0.170854
0.007  -0.051  2.14735  0.155144
0.009  -0.051  2.22582  0.157599
0.011  -0.051  1.88063  0.144237
0.013  -0.051  2.1747  0.162203
0.015  -0.051  1.83594  0.140082
0.017  -0.051  1.83837  0.137105
0.019  -0.051  1.8438  0.152576
0.021  -0.051  1.98952  0.152146
0.023  -0.051  1.71462  0.137018
0.025  -0.051  1.78286  0.152528
0.027  -0.051  1.59502  0.134042
0.029  -0.051  1.54756  0.133177
0.031  -0.051  1.24739  0.116673
0.033  -0.051  1.25816  0.118365
0.035  -0.051  1.08899  0.109696
0.037  -0.051  1.17025  0.117197
0.039  -0.051  1.14527  0.118097
0.041  -0.051  0.997177  0.101413
0.043  -0.051  0.768109  0.0973352
0.045  -0.051  0.770455  0.0968812
0.047  -0.051  0.7586  0.0986695
0.049  -0.051  0.881792  0.113911
0.051  -0.051  0.965049  0.114281
0.053  -0.051  0.777041  0.107022
0.055  -0.051  0.642769  0.0847451
0.057  -0.051  0.490665  0.0787229
0.059  -0.051  0.534865  0.0784248
0.061  -0.051  0.408681  0.0735993
0.063  -0.051  0.496882  0.079682
0.065  -0.051  0.477475  0.0872685
0.067  -0.051  0.315679  0.0697074
0.069  -0.051  0.220598  0.0681616
0.071  -0.051  0.369014  0.0783661
0.073  -0.051  0.298123  0.0696747
0.075  -0.051  0.266579  0.0831294
0.077  -0.051  0.11384  0.0663915
0.079  -0.051  0.161262  0.0903442
0.081  -0.051  0.237691  0.0947687
0.083  -0.051  0.27697  0.11592
0.085  -0.051  0.0952264  0.0675118
0.087  -0.051  0.118518  0.149259
0.089  -0.051  3.93349e-12  2.17447e-06
-0.089  -0.049  0  0
-0.087  -0.049  0.0190831  0.112453
-0.085  -0.049  0.0478531  0.119108
-0.083  -0.049  0.30394  0.110629
-0.081  -0.049  0.238313  0.101417
-0.079  -0.049  0.334305  0.0999486
-0.077  -0.049  0.263947  0.0917112
-0.075  -0.049  0.335537  0.0841655
-0.073  -0.049  0.526465  0.095498
-0.071  -0.049  0.32167  0.0767328
-0.069  -0.049  0.254166  0.0762079
-0.067  -0.049  0.515133  0.0852676
-0.065  -0.049  0.451265  0.0801523
-0.063  -0.049  0.607039  0.0894608
-0.061  -0.049  0.508387  0.0807102
-0.059  -0.049  0.550904  0.0786435
-0.057  -0.049  0.658354  0.086626
-0.055  -0.049  0.755097  0.100825
-0.053  -0.049  0.681059  0.0875068
-0.051  -0.049  0.662744  0.0959234
-0.049  -0.049  0.768304  0.0962332
-0.047  -0.049  0.918726  0.101066
-0.045  -0.049  1.07832  0.111065
-0.043  -0.049  0.891756  0.104707
-0.041  -0.049  1.02841  0.111658
-0.039  -0.049  1.10267  0.116421
-0.037  -0.049  1.18875  0.1185
-0.035  -0.049  1.2275  0.110254
-0.033  -0.049  1.29392  0.120704
-0.031  -0.049  1.62087  0.138948
-0.029  -0.049  1.53566  0.132377
-0.027  -0.049  1.59079  0.132085
-0.025  -0.049  1.43958  0.123619
-0.023  -0.049  1.82389  0.144469
-0.021  -0.049  1.6642  0.137282
-0.019  -0.049  1.83284  0.145376
-0.017  -0.049  2.07842  0.150452
-0.015  -0.049  1.99793  0.150149
-0.013  -0.049  1.95373  0.149669
-0.011  -0.049  2.57205  0.175899
-0.009  -0.049  2.29633  0.160873
-0.007  -0.049  2.42267  0.1677
-0.005  -0.049  2.30903  0.159976
-0.003  -0.049  2.36266  0.177255
-0.001  -0.049  2.03682  0.15502
0.001  -0.049  2.28709  0.124079
0.003  -0.049  2.49194  0.182266
0.005  -0.049  2.41752  0.168716
0.007  -0.049  2.37422  0.161954
0.009  -0.049  2.39356  0.164799
0.011  -0.049  2.21054  0.156879
0.013  -0.049  2.0838  0.149255
0.015  -0.049  1.91803  0.152917
0.017  -0.049  2.0201  0.144289
0.019  -0.049  1.9552  0.160382
0.021  -0.049  1.89714  0.145185
0.023  -0.049  1.65763  0.130834
0.025  -0.049  1.80196  0.142363
0.027  -0.049  1.45589  0.121003
0.029  -0.049  1.4128  0.126089
0.031  -0.049  1.46202  0.135349
0.033  -0.049  1.17794  0.107087
0.035  -0.049  1.17185  0.114276
0.037  -0.049  1.13089  0.114742
0.039  -0.049  1.11761  0.117965
0.041  -0.049  1.04728  0.117082
0.043  -0.049  1.05171  0.116012
0.045  -0.049  0.736463  0.0855539
0.047  -0.049  0.826113  0.0908464
0.049  -0.049  0.799863  0.0969899
0.051  -0.049  0.870019  0.0953588
0.053  -0.049  0.709898  0.0973159
0.055  -0.049  0.582405  0.0873156
0.057  -0.049  0.638749  0.0854215
0.059  -0.049  0.551868  0.0848563
0.061  -0.049  0.615316  0.0914487
0.063  -0.049  0.424261  0.0791511
0.065  -0.049  0.497931  0.0827716
0.067  -0.049  0.3373  0.0682828
0.069  -0.049  0.37415  0.0814462
0.071  -0.049  0.2608  0.0714247
0.073  -0.049  0.270613  0.0708161
0.075  -0.049  0.175355  0.0746053
0.077  -0.049  0.206615  0.0786797
0.079  -0.049  0.174717  0.0768251
0.081  -0.049  0.374814  0.106711
0.083  -0.049  0.160601  0.0992076
0.085  -0.049  0.156666  0.11021
0.087  -0.049  0.128868  0.182216
0.089  -0.049  0  0
-0.089  -0.047  -3.04744e-12  1.6588e-06
-0.087  -0.047  -0.0205283  0.159061
-0.085  -0.047  0.313559  0.157703
-0.083  -0.047  0.253596  0.116054
-0.081  -0.047  0.0584666  0.0598597
-0.079  -0.047  0.359084  0.101329
-0.077  -0.047  0.326236  0.0825247
-0.075  -0.047  0.233651  0.0782379
-0.073  -0.047  0.308231  0.0781811
-0.071  -0.047  0.327594  0.0776655
-0.069  -0.047  0.389545  0.0784355
-0.067  -0.047  0.314954  0.0759976
-0.065  -0.047  0.406077  0.0793357
-0.063  -0.047  0.684062  0.0933994
-0.061  -0.047  0.615106  0.093212
-0.059  -0.047  0.586581  0.0875554
-0.057  -0.047  0.469549  0.075456
-0.055  -0.047  0.589687  0.0749421
-0.053  -0.047  0.642749  0.0871785
-0.051  -0.047  0.881075  0.108194
-0.049  -0.047  0.862744  0.100224
-0.047  -0.047  0.853577  0.0978179
-0.045  -0.047  0.905477  0.10203
-0.043  -0.047  0.963815  0.100504
-0.041  -0.047  1.17389  0.113378
-0.039  -0.047  1.07345  0.111914
-0.037  -0.047  1.27055  0.128136
-0.035  -0.047  1.45941  0.144166
-0.033  -0.047  1.57901  0.132074
-0.031  -0.047  1.74886  0.146484
-0.029  -0.047  1.23022  0.114644
-0.027  -0.047  1.94374  0.146821
-0.025  -0.047  1.93036  0.152207
-0.023  -0.047  2.24387  0.15958
-0.021  -0.047  2.01241  0.152331
-0.019  -0.047  1.95572  0.149369
-0.017  -0.047  2.08161  0.156862
-0.015  -0.047  2.51622  0.18313
-0.013  -0.047  2.22956  0.163005
-0.011  -0.047  2.65901  0.172558
-0.009  -0.047  2.77718  0.189782
-0.007  -0.047  2.55312  0.178662
-0.005  -0.047  2.57246  0.172998
-0.003  -0.047  2.65977  0.191565
-0.001  -0.047  2.82944  0.217366
0.001  -0.047  2.69606  0.138196
0.003  -0.047  2.63587  0.191481
0.005  -0.047  2.46971  0.162276
0.007  -0.047  2.46661  0.164828
0.009  -0.047  2.5022  0.174031
0.011  -0.047  2.50458  0.176024
0.013  -0.047  2.13564  0.153021
0.015  -0.047  2.43733  0.168864
0.017  -0.047  2.27499  0.158
0.019  -0.047  2.06221  0.153357
0.021  -0.047  2.22109  0.157664
0.023  -0.047  2.03658  0.150227
0.025  -0.047  1.92752  0.147399
0.027  -0.047  1.74349  0.140085
0.029  -0.047  1.78904  0.147221
0.031  -0.047  1.44661  0.124116
0.033  -0.047  1.39921  0.123419
0.035  -0.047  1.13619  0.116939
0.037  -0.047  1.27252  0.119943
0.039  -0.047  1.21654  0.117893
0.041  -0.047  1.145  0.119185
0.043  -0.047  0.83021  0.0925629
0.045  -0.047  0.910953  0.0999582
0.047  -0.047  0.729673  0.0908143
0.049  -0.047  0.986771  0.105382
0.051  -0.047  0.683454  0.0864333
0.053  -0.047  0.730377  0.100802
0.055  -0.047  0.73355  0.0971398
0.057  -0.047  0.682271  0.092768
0.059  -0.047  0.707883  0.0949406
0.061  -0.047  0.539273  0.0897562
0.063  -0.047  0.46141  0.0794712
0.065  -0.047  0.523554  0.0826649
0.067  -0.047  0.356182  0.0715482
0.069  -0.047  0.364642  0.0676807
0.071  -0.047  0.262526  0.0721161
0.073  -0.047  0.320148  0.0804095
0.075  -0.047  0.308819  0.0759106
0.077  -0.047  0.239974  0.0702185
0.079  -0.047  0.0836679  0.0686585
0.081  -0.047  0.207432  0.1058
0.083  -0.047  0.376459  0.124107
0.085  -0.047  0.12737  0.11459
0.087  -0.047  0.107794  0.13528
0.089  -0.047  0  0
-0.089  -0.045  4.05497e-12  2.20722e-06
-0.087  -0.045  0.0970823  0.211262
-0.085  -0.045  0.25712  0.1051
-0.083  -0.045  0.235257  0.120174
-0.081  -0.045  0.265464  0.0968943
-0.079  -0.045  0.243501  0.0820056
-0.077  -0.045  0.229146  0.0820272
-0.075  -0.045  0.411167  0.0931184
-0.073  -0.045  0.353706  0.0870833
-0.071  -0.045  0.321066  0.0747575
-0.069  -0.045  0.321934  0.0777741
-0.067  -0.045  0.427997  0.0750485
-0.065  -0.045  0.601628  0.0873686
-0.063  -0.045  0.554381  0.0814296
-0.061  -0.045  0.451888  0.075352
-0.059  -0.045  0.461843  0.0778928
-0.057  -0.045  0.585719  0.0837658
-0.055  -0.045  0.591093  0.0865713
-0.053  -0.045  0.691207  0.0923786
-0.051  -0.045  0.907307  0.110668
-0.049  -0.045  0.838851  0.101211
-0.047  -0.045  1.13464  0.125107
-0.045  -0.045  1.05152  0.108354
-0.043  -0.045  0.99035  0.101014
-0.041  -0.045  0.898002  0.0978318
-0.039  -0.045  1.16293  0.119041
-0.037  -0.045  1.25736  0.113832
-0.035  -0.045  1.47973  0.131198
-0.033  -0.045  1.9238  0.149472
-0.031  -0.045  1.47868  0.129325
-0.029  -0.045  1.86721  0.149239
-0.027  -0.045  1.96071  0.14777
-0.025  -0.045  2.19001  0.154611
-0.023  -0.045  1.9508  0.150987
-0.021  -0.045  1.97393  0.14318
-0.019  -0.045  2.13923  0.163321
-0.017  -0.045  2.49973  0.171561
-0.015  -0.045  2.24588  0.160928
-0.013  -0.045  2.22116  0.152775
-0.011  -0.045  2.68788  0.17781
-0.009  -0.045  3.4368  0.206498
-0.007  -0.045  2.64514  0.170819
-0.005  -0.045  2.81647  0.179775
-0.003  -0.045  2.71921  0.190585
-0.001  -0.045  2.87099  0.198831
0.001  -0.045  2.83632  0.14126
0.003  -0.045  2.76264  0.193835
0.005  -0.045  2.88933  0.180167
0.007  -0.045  2.79293  0.171669
0.009  -0.045  2.83338  0.179788
0.011  -0.045  2.64981  0.168551
0.013  -0.045  2.65268  0.180438
0.015  -0.045  2.59198  0.162961
0.017  -0.045  2.29036  0.162651
0.019  -0.045  2.2769  0.167404
0.021  -0.045  1.92981  0.142432
0.023  -0.045  2.06304  0.149324
0.025  -0.045  2.11492  0.149143
0.027  -0.045  1.61693  0.131142
0.029  -0.045  1.73597  0.142632
0.031  -0.045  1.72707  0.143017
0.033  -0.045  1.58517  0.135585
0.035  -0.045  1.55313  0.14688
0.037  -0.045  1.34137  0.122633
0.039  -0.045  1.1981  0.117907
0.041  -0.045  1.43723  0.13438
0.043  -0.045  1.11508  0.117526
0.045  -0.045  0.982237  0.113915
0.047  -0.045  0.749121  0.0915209
0.049  -0.045  0.893956  0.108749
0.051  -0.045  0.894631  0.104021
0.053  -0.045  0.717558  0.092097
0.055  -0.045  0.544039  0.0844454
0.057  -0.045  0.536861  0.0782675
0.059  -0.045  0.703465  0.0923793
0.061  -0.045  0.573564  0.0805499
0.063  -0.045  0.419028  0.0713074
0.065  -0.045  0.444338  0.0713113
0.067  -0.045  0.326406  0.0712243
0.069  -0.045  0.315758  0.0715098
0.071  -0.045  0.442605  0.0864868
0.073  -0.045  0.328138  0.0855885
0.075  -0.045  0.334111  0.0761753
0.077  -0.045  0.294594  0.0789513
0.079  -0.045  0.393454  0.101949
0.081  -0.045  0.169079  0.0939717
0.083  -0.045  0.25266  0.106356
0.085  -0.045  0.25951  0.126567
0.087  -0.045  0.331943  0.166011
0.089  -0.045  4.05497e-12  2.20722e-06
-0.089  -0.043  0.298671  1.50246
-0.087  -0.043  0.191234  0.158985
-0.085  -0.043  0.048092  0.106493
-0.083  -0.043  0.184828  0.109016
-0.081  -0.043  0.352414  0.0969903
-0.079  -0.043  0.426858  0.106557
-0.077  -0.043  0.181278  0.073751
-0.075  -0.043  0.293351  0.083519
-0.073  -0.043  0.460536  0.0882575
-0.071  -0.043  0.295023  0.0729973
-0.069  -0.043  0.344337  0.0750189
-0.067  -0.043  0.455695  0.0846042
-0.065  -0.043  0.458965  0.0817117
-0.063  -0.043  0.385612  0.0740154
-0.061  -0.043  0.530393  0.0821245
-0.059  -0.043  0.510634  0.0767349
-0.057  -0.043  0.482219  0.0712917
-0.055  -0.043  0.636266  0.0900166
-0.053  -0.043  0.601837  0.0924086
-0.051  -0.043  0.791932  0.102301
-0.049  -0.043  0.86068  0.109297
-0.047  -0.043  0.943732  0.0978116
-0.045  -0.043  0.893816  0.107425
-0.043  -0.043  1.19568  0.118826
-0.041  -0.043  1.20573  0.116932
-0.039  -0.043  1.38498  0.126227
-0.037  -0.043  1.20954  0.114139
-0.035  -0.043  1.67514  0.146145
-0.033  -0.043  1.59981  0.137181
-0.031  -0.043  1.72975  0.136356
-0.029  -0.043  1.6723  0.142832
-0.027  -0.043  1.99562  0.157691
-0.025  -0.043  1.75151  0.138829
-0.023  -0.043  2.24492  0.157505
-0.021  -0.043  2.47388  0.171553
-0.019  -0.043  2.46434  0.164844
-0.017  -0.043  2.74003  0.177207
-0.015  -0.043  2.6413  0.174218
-0.013  -0.043  2.80299  0.179362
-0.011  -0.043  2.83231  0.177587
-0.009  -0.043  2.92098  0.183576
-0.007  -0.043  3.07732  0.19119
-0.005  -0.043  3.22786  0.189789
-0.003  -0.043  2.97169  0.198318
-0.001  -0.043  2.62194  0.189091
0.001  -0.043  3.02473  0.143562
0.003  -0.043  3.36975  0.215752
0.005  -0.043  2.97818  0.177924
0.007  -0.043  3.14799  0.193796
0.009  -0.043  2.83177  0.189066
0.011  -0.043  2.56833  0.16727
0.013  -0.043  3.04938  0.186148
0.015  -0.043  2.72008  0.176527
0.017  -0.043  2.31493  0.154974
0.019  -0.043  2.57693  0.167796
0.021  -0.043  2.62329  0.175599
0.023  -0.043  2.32898  0.165424
0.025  -0.043  1.96162  0.152091
0.027  -0.043  1.9428  0.151986
0.029  -0.043  2.08391  0.154221
0.031  -0.043  1.38416  0.1249
0.033  -0.043  1.59753  0.133373
0.035  -0.043  1.32322  0.125374
0.037  -0.043  1.26662  0.117747
0.039  -0.043  1.24334  0.121722
0.041  -0.043  1.06837  0.108517
0.043  -0.043  1.16076  0.122526
0.045  -0.043  1.19937  0.120568
0.047  -0.043  0.968695  0.118109
0.049  -0.043  0.869012  0.104098
0.051  -0.043  0.77443  0.0957495
0.053  -0.043  0.864481  0.100409
0.055  -0.043  0.633271  0.0788994
0.057  -0.043  0.586411  0.0835531
0.059  -0.043  0.639362  0.0852595
0.061  -0.043  0.511576  0.0807406
0.063  -0.043  0.508564  0.0741936
0.065  -0.043  0.426914  0.0843883
0.067  -0.043  0.356148  0.078033
0.069  -0.043  0.290211  0.0718674
0.071  -0.043  0.377855  0.0833509
0.073  -0.043  0.274074  0.0765745
0.075  -0.043  0.389811  0.0909733
0.077  -0.043  0.140095  0.0589592
0.079  -0.043  0.301764  0.0943269
0.081  -0.043  0.224588  0.0974491
0.083  -0.043  0.189602  0.0776885
0.085  -0.043  0.112739  0.118419
0.087  -0.043  0.134367  0.172497
0.089  -0.043  0  0
-0.089  -0.041  -0.580463  1.74629
-0.087  -0.041  0.115477  0.162542
-0.085  -0.041  0.0717184  0.136001
-0.083  -0.041  0.234647  0.116496
-0.081  -0.041  0.115878  0.0768193
-0.079  -0.041  0.26563  0.0985047
-0.077  -0.041  0.473218  0.0959942
-0.075  -0.041  0.413725  0.0855199
-0.073  -0.041  0.24309  0.0718428
-0.071  -0.041  0.296777  0.0755818
-0.069  -0.041  0.368166  0.0768061
-0.067  -0.041  0.388134  0.0739933
-0.065  -0.041  0.419606  0.0760329
-0.063  -0.041  0.438829  0.0813326
-0.061  -0.041  0.502097  0.0834942
-0.059  -0.041  0.724031  0.102195
-0.057  -0.041  0.574946  0.0808766
-0.055  -0.041  0.841007  0.109113
-0.053  -0.041  0.641032  0.0941042
-0.051  -0.041  0.878573  0.100886
-0.049  -0.041  0.888209  0.107247
-0.047  -0.041  0.891387  0.0993481
-0.045  -0.041  0.890533  0.0987294
-0.043  -0.041  1.2206  0.117927
-0.041  -0.041  1.27318  0.11421
-0.039  -0.041  1.24434  0.118468
-0.037  -0.041  1.54876  0.140586
-0.035  -0.041  1.30374  0.119192
-0.033  -0.041  1.81534  0.14638
-0.031  -0.041  1.53782  0.132239
-0.029  -0.041  2.03319  0.153181
-0.027  -0.041  2.18118  0.160508
-0.025  -0.041  2.42229  0.169642
-0.023  -0.041  2.5141  0.166841
-0.021  -0.041  2.54633  0.167812
-0.019  -0.041  2.33169  0.160475
-0.017  -0.041  2.47404  0.161511
-0.015  -0.041  2.77158  0.16769
-0.013  -0.041  3.12294  0.184901
-0.011  -0.041  3.10551  0.182763
-0.009  -0.041  2.86027  0.176478
-0.007  -0.041  3.24641  0.1994
-0.005  -0.041  3.60286  0.195145
-0.003  -0.041  3.54777  0.222169
-0.001  -0.041  3.36341  0.213943
0.001  -0.041  3.35492  0.147047
0.003  -0.041  3.69668  0.221591
0.005  -0.041  3.47395  0.191672
0.007  -0.041  3.35798  0.20181
0.009  -0.041  3.08598  0.182918
0.011  -0.041  3.15316  0.185465
0.013  -0.041  3.24146  0.189603
0.015  -0.041  2.87247  0.182918
0.017  -0.041  2.82106  0.17203
0.019  -0.041  2.43576  0.165826
0.021  -0.041  2.5026  0.165925
0.023  -0.041  2.43856  0.168956
0.025  -0.041  2.40757  0.169663
0.027  -0.041  1.8072  0.137415
0.029  -0.041  1.93714  0.150408
0.031  -0.041  1.94194  0.150382
0.033  -0.041  1.63912  0.140886
0.035  -0.041  1.51111  0.13097
0.037  -0.041  1.52997  0.129992
0.039  -0.041  1.37859  0.126999
0.041  -0.041  1.31877  0.130986
0.043  -0.041  1.22926  0.124902
0.045  -0.041  1.12425  0.118491
0.047  -0.041  0.82108  0.0930148
0.049  -0.041  0.960593  0.104099
0.051  -0.041  0.837516  0.0992659
0.053  -0.041  0.657521  0.0891881
0.055  -0.041  1.0009  0.106845
0.057  -0.041  0.652521  0.0871468
0.059  -0.041  0.562918  0.0826631
0.061  -0.041  0.473048  0.0819838
0.063  -0.041  0.696981  0.0850494
0.065  -0.041  0.439553  0.0770081
0.067  -0.041  0.503382  0.086174
0.069  -0.041  0.37446  0.0767875
0.071  -0.041  0.508499  0.0826623
0.073  -0.041  0.279581  0.0738695
0.075  -0.041  0.317928  0.0856353
0.077  -0.041  0.248375  0.081689
0.079  -0.041  0.371062  0.104675
0.081  -0.041  0.286439  0.0942091
0.083  -0.041  0.132424  0.102907
0.085  -0.041  0.0706877  0.0750002
0.087  -0.041  -0.0584602  0.0584603
0.089  -0.041  0  0
-0.089  -0.039  4.0522e-12  2.20571e-06
-0.087  -0.039  0.169346  0.145994
-0.085  -0.039  0.371769  0.13913
-0.083  -0.039  0.304071  0.11177
-0.081  -0.039  0.400934  0.108935
-0.079  -0.039  0.115375  0.0804533
-0.077  -0.039  0.296623  0.0946647
-0.075  -0.039  0.396094  0.0895139
-0.073  -0.039  0.324497  0.0695326
-0.071  -0.039  0.348437  0.0804909
-0.069  -0.039  0.491931  0.0860125
-0.067  -0.039  0.547204  0.0857154
-0.065  -0.039  0.347829  0.0787093
-0.063  -0.039  0.516176  0.0802605
-0.061  -0.039  0.565301  0.0843789
-0.059  -0.039  0.632536  0.089834
-0.057  -0.039  0.596357  0.0922173
-0.055  -0.039  0.765874  0.0942935
-0.053  -0.039  1.10134  0.117029
-0.051  -0.039  1.05126  0.112076
-0.049  -0.039  0.952935  0.105963
-0.047  -0.039  1.0901  0.113189
-0.045  -0.039  1.08821  0.118978
-0.043  -0.039  1.29123  0.126258
-0.041  -0.039  1.35873  0.136966
-0.039  -0.039  1.25186  0.111716
-0.037  -0.039  1.72019  0.149738
-0.035  -0.039  1.59316  0.134957
-0.033  -0.039  1.7329  0.143568
-0.031  -0.039  1.90896  0.14476
-0.029  -0.039  1.7373  0.135303
-0.027  -0.039  2.06371  0.145114
-0.025  -0.039  1.9962  0.155715
-0.023  -0.039  2.3865  0.168274
-0.021  -0.039  2.73272  0.181262
-0.019  -0.039  2.72178  0.174744
-0.017  -0.039  3.09947  0.189808
-0.015  -0.039  3.07154  0.184598
-0.013  -0.039  3.19222  0.198417
-0.011  -0.039  3.33024  0.190694
-0.009  -0.039  3.67041  0.208307
-0.007  -0.039  3.61451  0.207019
-0.005  -0.039  3.83862  0.207116
-0.003  -0.039  4.26936  0.240001
-0.001  -0.039  4.02827  0.234471
0.001  -0.039  3.87443  0.167398
0.003  -0.039  3.7303  0.23238
0.005  -0.039  3.4205  0.192923
0.007  -0.039  3.76101  0.204143
0.009  -0.039  3.58358  0.203611
0.011  -0.039  3.3677  0.195175
0.013  -0.039  3.05367  0.183798
0.015  -0.039  3.01543  0.179988
0.017  -0.039  2.75389  0.180581
0.019  -0.039  2.86567  0.17832
0.021  -0.039  2.49954  0.16836
0.023  -0.039  2.61421  0.173559
0.025  -0.039  2.19686  0.167491
0.027  -0.039  2.37631  0.174457
0.029  -0.039  2.0711  0.155389
0.031  -0.039  1.7717  0.142231
0.033  -0.039  1.68644  0.140512
0.035  -0.039  1.54699  0.132906
0.037  -0.039  1.41934  0.128344
0.039  -0.039  1.54257  0.132615
0.041  -0.039  1.24268  0.124538
0.043  -0.039  1.37216  0.124181
0.045  -0.039  0.99768  0.105696
0.047  -0.039  1.01499  0.118172
0.049  -0.039  0.88327  0.106576
0.051  -0.039  0.857982  0.0999519
0.053  -0.039  0.885799  0.111283
0.055  -0.039  0.742072  0.0928945
0.057  -0.039  0.603876  0.087577
0.059  -0.039  0.525678  0.0833615
0.061  -0.039  0.448207  0.0813167
0.063  -0.039  0.572299  0.0861633
0.065  -0.039  0.463512  0.0806043
0.067  -0.039  0.616963  0.0884051
0.069  -0.039  0.396907  0.0783361
0.071  -0.039  0.377247  0.0795346
0.073  -0.039  0.238183  0.0683209
0.075  -0.039  0.248597  0.0753191
0.077  -0.039  0.282785  0.0783685
0.079  -0.039  0.481219  0.105356
0.081  -0.039  0.200405  0.0896171
0.083  -0.039  0.174504  0.0981175
0.085  -0.039  0.16223  0.139453
0.087  -0.039  0.212019  0.204898
0.089  -0.039  4.0522e-12  2.20571e-06
-0.089  -0.037  2.04854e-12  1.11507e-06
-0.087  -0.037  0.0330798  0.100514
-0.085  -0.037  0.294633  0.135154
-0.083  -0.037  0.287068  0.11663
-0.081  -0.037  0.231517  0.0998136
-0.079  -0.037  0.274608  0.0809011
-0.077  -0.037  0.290129  0.0900262
-0.075  -0.037  0.27368  0.0845886
-0.073  -0.037  0.271497  0.0768356
-0.071  -0.037  0.437843  0.0836258
-0.069  -0.037  0.485272  0.0814564
-0.067  -0.037  0.369623  0.0743326
-0.065  -0.037  0.674605  0.0929007
-0.063  -0.037  0.576561  0.0825489
-0.061  -0.037  0.474739  0.0788029
-0.059  -0.037  0.656593  0.0917344
-0.057  -0.037  0.826346  0.0976611
-0.055  -0.037  0.59639  0.0873961
-0.053  -0.037  0.789056  0.0936768
-0.051  -0.037  0.888906  0.100183
-0.049  -0.037  1.13882  0.110942
-0.047  -0.037  1.06838  0.109458
-0.045  -0.037  0.825158  0.0900477
-0.043  -0.037  1.20464  0.129087
-0.041  -0.037  1.38966  0.130767
-0.039  -0.037  1.44788  0.12907
-0.037  -0.037  1.44106  0.124976
-0.035  -0.037  1.51684  0.133678
-0.033  -0.037  2.11169  0.161023
-0.031  -0.037  2.05906  0.151435
-0.029  -0.037  1.91066  0.146254
-0.027  -0.037  2.18683  0.155722
-0.025  -0.037  2.06973  0.146618
-0.023  -0.037  2.54866  0.166094
-0.021  -0.037  2.81009  0.168743
-0.019  -0.037  2.78329  0.179869
-0.017  -0.037  3.34593  0.191244
-0.015  -0.037  3.4784  0.197857
-0.013  -0.037  3.60337  0.193243
-0.011  -0.037  3.97801  0.213777
-0.009  -0.037  4.39517  0.226308
-0.007  -0.037  4.11694  0.209982
-0.005  -0.037  4.285  0.210433
-0.003  -0.037  4.23712  0.22625
-0.001  -0.037  4.38339  0.245345
0.001  -0.037  4.14574  0.173267
0.003  -0.037  4.21526  0.234004
0.005  -0.037  4.28678  0.214885
0.007  -0.037  4.02831  0.214311
0.009  -0.037  4.08323  0.210121
0.011  -0.037  3.95611  0.21068
0.013  -0.037  4.10676  0.218532
0.015  -0.037  3.40082  0.189799
0.017  -0.037  3.34369  0.195683
0.019  -0.037  3.10155  0.184639
0.021  -0.037  2.74999  0.178285
0.023  -0.037  2.77153  0.176886
0.025  -0.037  2.43458  0.159041
0.027  -0.037  2.30584  0.162049
0.029  -0.037  1.99996  0.144277
0.031  -0.037  2.06886  0.148317
0.033  -0.037  1.76799  0.143075
0.035  -0.037  1.74174  0.140861
0.037  -0.037  1.43511  0.124719
0.039  -0.037  1.5468  0.1363
0.041  -0.037  1.54607  0.135842
0.043  -0.037  1.22478  0.123561
0.045  -0.037  0.980586  0.104452
0.047  -0.037  1.05044  0.117987
0.049  -0.037  0.970565  0.106753
0.051  -0.037  0.884102  0.0986193
0.053  -0.037  0.835206  0.100203
0.055  -0.037  0.747751  0.101614
0.057  -0.037  0.579118  0.086572
0.059  -0.037  0.614752  0.0846243
0.061  -0.037  0.479162  0.0840515
0.063  -0.037  0.551804  0.0821259
0.065  -0.037  0.39345  0.076225
0.067  -0.037  0.38018  0.0751484
0.069  -0.037  0.360998  0.0717978
0.071  -0.037  0.27178  0.0723335
0.073  -0.037  0.373226  0.0803959
0.075  -0.037  0.237823  0.0750868
0.077  -0.037  0.356616  0.0874462
0.079  -0.037  0.177925  0.0912077
0.081  -0.037  0.164046  0.0762018
0.083  -0.037  0.164128  0.101874
0.085  -0.037  0.435469  0.151279
0.087  -0.037  0.0227983  0.101707
0.089  -0.037  1.20154  0.854061
-0.089  -0.035  0.0861205  0.227331
-0.087  -0.035  0.172563  0.116017
-0.085  -0.035  0.286654  0.135449
-0.083  -0.035  0.281257  0.0940181
-0.081  -0.035  0.226471  0.0987614
-0.079  -0.035  0.123876  0.0652293
-0.077  -0.035  0.325808  0.0861616
-0.075  -0.035  0.18429  0.0712358
-0.073  -0.035  0.198064  0.0701007
-0.071  -0.035  0.207588  0.0782003
-0.069  -0.035  0.275547  0.0686967
-0.067  -0.035  0.453417  0.0745841
-0.065  -0.035  0.48407  0.0809934
-0.063  -0.035  0.479795  0.0794952
-0.061  -0.035  0.625054  0.092628
-0.059  -0.035  0.632384  0.0881699
-0.057  -0.035  0.701424  0.0876993
-0.055  -0.035  0.75964  0.101755
-0.053  -0.035  0.827992  0.103966
-0.051  -0.035  0.979484  0.117988
-0.049  -0.035  0.934225  0.108753
-0.047  -0.035  1.10231  0.122067
-0.045  -0.035  1.05141  0.114204
-0.043  -0.035  1.22361  0.120472
-0.041  -0.035  1.38991  0.13377
-0.039  -0.035  1.23767  0.118942
-0.037  -0.035  1.74603  0.138318
-0.035  -0.035  1.54509  0.126792
-0.033  -0.035  2.15014  0.158163
-0.031  -0.035  2.32302  0.164952
-0.029  -0.035  2.0949  0.152859
-0.027  -0.035  2.28655  0.166926
-0.025  -0.035  2.89714  0.180877
-0.023  -0.035  3.1405  0.192185
-0.021  -0.035  3.11951  0.188759
-0.019  -0.035  3.25968  0.199598
-0.017  -0.035  3.44603  0.192387
-0.015  -0.035  4.09124  0.211699
-0.013  -0.035  3.97915  0.220425
-0.011  -0.035  4.07935  0.212804
-0.009  -0.035  4.40053  0.230479
-0.007  -0.035  4.80297  0.236537
-0.005  -0.035  4.60753  0.222111
-0.003  -0.035  4.87208  0.256932
-0.001  -0.035  4.65862  0.263211
0.001  -0.035  4.74203  0.178815
0.003  -0.035  5.46572  0.266085
0.005  -0.035  4.62595  0.231689
0.007  -0.035  4.93309  0.237727
0.009  -0.035  4.38174  0.215939
0.011  -0.035  4.10593  0.212498
0.013  -0.035  4.4588  0.232784
0.015  -0.035  3.7539  0.209344
0.017  -0.035  3.60122  0.206826
0.019  -0.035  3.37988  0.206076
0.021  -0.035  3.28201  0.193996
0.023  -0.035  3.07275  0.185819
0.025  -0.035  2.68032  0.170829
0.027  -0.035  2.76958  0.177269
0.029  -0.035  2.08339  0.160129
0.031  -0.035  2.08669  0.154047
0.033  -0.035  1.99897  0.15578
0.035  -0.035  1.66876  0.136959
0.037  -0.035  1.37331  0.130918
0.039  -0.035  1.35319  0.128281
0.041  -0.035  1.25449  0.120743
0.043  -0.035  1.05283  0.113196
0.045  -0.035  1.19281  0.130001
0.047  -0.035  0.90087  0.103131
0.049  -0.035  0.875485  0.101967
0.051  -0.035  0.687953  0.0952581
0.053  -0.035  0.77432  0.0968752
0.055  -0.035  0.663157  0.0911463
0.057  -0.035  0.776952  0.0956592
0.059  -0.035  0.680028  0.0890352
0.061  -0.035  0.551496  0.0909617
0.063  -0.035  0.510806  0.0797452
0.065  -0.035  0.384713  0.0698485
0.067  -0.035  0.398271  0.074876
0.069  -0.035  0.436663  0.0798158
0.071  -0.035  0.27794  0.0662597
0.073  -0.035  0.152999  0.0597861
0.075  -0.035  0.265782  0.0784068
0.077  -0.035  0.261337  0.083056
0.079  -0.035  0.140277  0.0902921
0.081  -0.035  0.197492  0.0802323
0.083  -0.035  0.198237  0.0990653
0.085  -0.035  0.363927  0.12905
0.087  -0.035  0.154376  0.109182
0.089  -0.035  0.606845  0.606872
-0.089  -0.033  0  0
-0.087  -0.033  -0.130426  0.170165
-0.085  -0.033  0.137663  0.0946416
-0.083  -0.033  0.149049  0.0932489
-0.081  -0.033  0.20207  0.0984943
-0.079  -0.033  0.213426  0.0846385
-0.077  -0.033  0.299503  0.0854163
-0.075  -0.033  0.345687  0.0820425
-0.073  -0.033  0.206733  0.0724965
-0.071  -0.033  0.456122  0.080636
-0.069  -0.033  0.335776  0.0729294
-0.067  -0.033  0.315346  0.0752696
-0.065  -0.033  0.542704  0.0801013
-0.063  -0.033  0.42822  0.0797735
-0.061  -0.033  0.534151  0.0815034
-0.059  -0.033  0.702993  0.09277
-0.057  -0.033  0.655918  0.0876018
-0.055  -0.033  0.839715  0.101966
-0.053  -0.033  0.715581  0.0948657
-0.051  -0.033  0.910776  0.109957
-0.049  -0.033  0.905032  0.10763
-0.047  -0.033  0.943548  0.100933
-0.045  -0.033  1.22966  0.120811
-0.043  -0.033  0.951698  0.104489
-0.041  -0.033  1.20304  0.118006
-0.039  -0.033  1.57432  0.133037
-0.037  -0.033  1.65341  0.136213
-0.035  -0.033  1.70992  0.138989
-0.033  -0.033  1.88553  0.14189
-0.031  -0.033  2.33143  0.175083
-0.029  -0.033  2.46656  0.16759
-0.027  -0.033  2.57037  0.175746
-0.025  -0.033  2.57834  0.169128
-0.023  -0.033  3.00981  0.178869
-0.021  -0.033  3.21902  0.185834
-0.019  -0.033  3.46129  0.197574
-0.017  -0.033  3.35419  0.187731
-0.015  -0.033  3.97701  0.206267
-0.013  -0.033  4.37698  0.221469
-0.011  -0.033  5.13064  0.248764
-0.009  -0.033  5.00073  0.243356
-0.007  -0.033  5.33547  0.253808
-0.005  -0.033  5.03595  0.23413
-0.003  -0.033  5.4371  0.260432
-0.001  -0.033  5.60709  0.276622
0.001  -0.033  5.33892  0.190781
0.003  -0.033  5.22698  0.25631
0.005  -0.033  5.42478  0.25235
0.007  -0.033  5.73861  0.257231
0.009  -0.033  5.433  0.240424
0.011  -0.033  4.50765  0.221283
0.013  -0.033  4.43116  0.217724
0.015  -0.033  4.33262  0.227095
0.017  -0.033  4.03995  0.206518
0.019  -0.033  3.32937  0.187106
0.021  -0.033  3.36379  0.185291
0.023  -0.033  3.12717  0.182343
0.025  -0.033  2.5075  0.172285
0.027  -0.033  2.36732  0.162619
0.029  -0.033  2.46459  0.156902
0.031  -0.033  2.30255  0.165831
0.033  -0.033  2.05459  0.147797
0.035  -0.033  1.7574  0.137994
0.037  -0.033  1.81489  0.141748
0.039  -0.033  1.33985  0.123841
0.041  -0.033  1.37045  0.130107
0.043  -0.033  1.2097  0.121528
0.045  -0.033  1.09484  0.115317
0.047  -0.033  0.994127  0.115172
0.049  -0.033  0.821305  0.0987973
0.051  -0.033  0.827507  0.100696
0.053  -0.033  0.779029  0.0968976
0.055  -0.033  0.896348  0.114884
0.057  -0.033  0.60408  0.0908923
0.059  -0.033  0.614973  0.0873206
0.061  -0.033  0.670806  0.0918819
0.063  -0.033  0.486949  0.0775384
0.065  -0.033  0.457144  0.0776278
0.067  -0.033  0.465666  0.0844053
0.069  -0.033  0.333795  0.0781688
0.071  -0.033  0.289035  0.0765447
0.073  -0.033  0.244792  0.0711281
0.075  -0.033  0.331322  0.0740774
0.077  -0.033  0.27288  0.0792758
0.079  -0.033  0.272679  0.0885774
0.081  -0.033  0.222044  0.0837758
0.083  -0.033  0.289427  0.107285
0.085  -0.033  0.00389541  0.0750884
0.087  -0.033  0.257714  0.168136
0.089  -0.033  0.103385  0.249056
-0.089  -0.031  0.17043  0.321546
-0.087  -0.031  0.0979071  0.182377
-0.085  -0.031  0.129672  0.120877
-0.083  -0.031  0.0970837  0.0944283
-0.081  -0.031  0.185705  0.0876647
-0.079  -0.031  0.148434  0.068342
-0.077  -0.031  0.113403  0.0725576
-0.075  -0.031  0.362064  0.0918142
-0.073  -0.031  0.324796  0.0752626
-0.071  -0.031  0.473731  0.0890542
-0.069  -0.031  0.372412  0.073087
-0.067  -0.031  0.401438  0.0807929
-0.065  -0.031  0.415862  0.0836825
-0.063  -0.031  0.413489  0.0701452
-0.061  -0.031  0.459833  0.0749101
-0.059  -0.031  0.46502  0.0774569
-0.057  -0.031  0.682698  0.0975611
-0.055  -0.031  0.72434  0.0930316
-0.053  -0.031  0.86143  0.103259
-0.051  -0.031  0.853083  0.109958
-0.049  -0.031  0.778555  0.0911193
-0.047  -0.031  1.08981  0.115942
-0.045  -0.031  1.13316  0.111956
-0.043  -0.031  1.45785  0.129492
-0.041  -0.031  1.44599  0.124819
-0.039  -0.031  1.67943  0.139993
-0.037  -0.031  1.58625  0.134093
-0.035  -0.031  1.78884  0.14205
-0.033  -0.031  1.96437  0.151812
-0.031  -0.031  2.32115  0.163371
-0.029  -0.031  2.25939  0.166541
-0.027  -0.031  2.94583  0.182914
-0.025  -0.031  2.83003  0.1816
-0.023  -0.031  3.37865  0.196853
-0.021  -0.031  3.62511  0.201814
-0.019  -0.031  3.77328  0.198688
-0.017  -0.031  4.39401  0.21467
-0.015  -0.031  4.49864  0.218801
-0.013  -0.031  5.1914  0.245197
-0.011  -0.031  5.69306  0.247602
-0.009  -0.031  5.8837  0.253743
-0.007  -0.031  6.21185  0.258619
-0.005  -0.031  6.07045  0.25797
-0.003  -0.031  6.54118  0.302312
-0.001  -0.031  6.43952  0.289792
0.001  -0.031  6.17882  0.201851
0.003  -0.031  6.40097  0.289762
0.005  -0.031  6.20228  0.25764
0.007  -0.031  5.90565  0.25271
0.009  -0.031  5.93123  0.258752
0.011  -0.031  5.00068  0.228368
0.013  -0.031  5.2072  0.243963
0.015  -0.031  4.94465  0.245317
0.017  -0.031  4.32666  0.216754
0.019  -0.031  3.79256  0.20631
0.021  -0.031  3.82512  0.206199
0.023  -0.031  3.19438  0.183002
0.025  -0.031  3.30354  0.200248
0.027  -0.031  3.10006  0.179012
0.029  -0.031  2.51338  0.171552
0.031  -0.031  2.1593  0.153464
0.033  -0.031  1.91892  0.141565
0.035  -0.031  1.82922  0.143695
0.037  -0.031  1.65459  0.136309
0.039  -0.031  1.43196  0.127844
0.041  -0.031  1.4114  0.127996
0.043  -0.031  1.31808  0.129504
0.045  -0.031  1.03846  0.119606
0.047  -0.031  0.951472  0.105159
0.049  -0.031  1.09312  0.117869
0.051  -0.031  1.1178  0.112951
0.053  -0.031  0.603815  0.0809547
0.055  -0.031  0.85109  0.110662
0.057  -0.031  0.465723  0.0682291
0.059  -0.031  0.640125  0.0836642
0.061  -0.031  0.643488  0.0890684
0.063  -0.031  0.616856  0.090727
0.065  -0.031  0.532402  0.0860907
0.067  -0.031  0.514653  0.0821999
0.069  -0.031  0.311338  0.0638905
0.071  -0.031  0.41065  0.0795581
0.073  -0.031  0.306205  0.0719819
0.075  -0.031  0.321379  0.0805709
0.077  -0.031  0.31591  0.0822261
0.079  -0.031  0.154717  0.0696593
0.081  -0.031  0.326485  0.10425
0.083  -0.031  0.333817  0.125615
0.085  -0.031  0.267844  0.13248
0.087  -0.031  0.412935  0.199815
0.089  -0.031  0  0
-0.089  -0.029  0  0
-0.087  -0.029  0.0170837  0.0947163
-0.085  -0.029  0.155161  0.102474
-0.083  -0.029  0.0825382  0.0734969
-0.081  -0.029  0.328007  0.092673
-0.079  -0.029  0.211067  0.0875989
-0.077  -0.029  0.256603  0.0765427
-0.075  -0.029  0.443773  0.0882497
-0.073  -0.029  0.277241  0.0726644
-0.071  -0.029  0.163297  0.0691303
-0.069  -0.029  0.468079  0.0796127
-0.067  -0.029  0.440669  0.0826721
-0.065  -0.029  0.464874  0.0808972
-0.063  -0.029  0.49291  0.0764416
-0.061  -0.029  0.508812  0.0779454
-0.059  -0.029  0.628167  0.0854665
-0.057  -0.029  0.614905  0.0804355
-0.055  -0.029  0.647327  0.090068
-0.053  -0.029  0.803546  0.105982
-0.051  -0.029  0.932203  0.113132
-0.049  -0.029  1.02437  0.110696
-0.047  -0.029  1.14207  0.122957
-0.045  -0.029  1.12535  0.116668
-0.043  -0.029  1.44815  0.133894
-0.041  -0.029  1.28575  0.121489
-0.039  -0.029  1.4976  0.141269
-0.037  -0.029  1.88963  0.142927
-0.035  -0.029  1.67238  0.13438
-0.033  -0.029  2.21724  0.153336
-0.031  -0.029  2.45055  0.171739
-0.029  -0.029  2.81836  0.185355
-0.027  -0.029  2.73682  0.176404
-0.025  -0.029  2.94934  0.184767
-0.023  -0.029  3.63372  0.208673
-0.021  -0.029  4.1966  0.216132
-0.019  -0.029  4.60122  0.227632
-0.017  -0.029  4.90048  0.231548
-0.015  -0.029  5.66049  0.244694
-0.013  -0.029  5.59763  0.247869
-0.011  -0.029  6.20706  0.265188
-0.009  -0.029  6.70412  0.273845
-0.007  -0.029  7.72196  0.300744
-0.005  -0.029  7.1468  0.284822
-0.003  -0.029  7.80544  0.319283
-0.001  -0.029  7.97228  0.341512
0.001  -0.029  7.72302  0.234085
0.003  -0.029  7.41738  0.298272
0.005  -0.029  7.14373  0.279776
0.007  -0.029  7.20544  0.28668
0.009  -0.029  6.70726  0.27736
0.011  -0.029  6.68127  0.26967
0.013  -0.029  6.0195  0.254965
0.015  -0.029  5.6349  0.249177
0.017  -0.029  4.60284  0.226831
0.019  -0.029  4.66396  0.227877
0.021  -0.029  3.94655  0.210155
0.023  -0.029  3.75716  0.212527
0.025  -0.029  3.25893  0.188595
0.027  -0.029  2.98958  0.184259
0.029  -0.029  2.39336  0.15812
0.031  -0.029  2.4837  0.174216
0.033  -0.029  2.06989  0.157339
0.035  -0.029  1.9873  0.157545
0.037  -0.029  1.63901  0.134638
0.039  -0.029  1.47464  0.135929
0.041  -0.029  1.35351  0.1266
0.043  -0.029  1.31313  0.125112
0.045  -0.029  1.17331  0.116119
0.047  -0.029  0.983448  0.108597
0.049  -0.029  1.03301  0.116308
0.051  -0.029  0.792807  0.0998113
0.053  -0.029  0.898567  0.107221
0.055  -0.029  0.822123  0.10138
0.057  -0.029  0.47968  0.0755403
0.059  -0.029  0.536809  0.0798427
0.061  -0.029  0.602862  0.0879759
0.063  -0.029  0.591552  0.0840144
0.065  -0.029  0.443566  0.083439
0.067  -0.029  0.343053  0.0647121
0.069  -0.029  0.475525  0.0810934
0.071  -0.029  0.453868  0.0840761
0.073  -0.029  0.346073  0.0800863
0.075  -0.029  0.305142  0.0879209
0.077  -0.029  0.20082  0.0727916
0.079  -0.029  0.186887  0.0811039
0.081  -0.029  0.1967  0.0830394
0.083  -0.029  0.107169  0.0815275
0.085  -0.029  0.136019  0.12797
0.087  -0.029  0.239308  0.13828
0.089  -0.029  0  0
-0.089  -0.027  0  0
-0.087  -0.027  -2.04902e-13  1.11533e-07
-0.085  -0.027  0.0370313  0.102298
-0.083  -0.027  0.103683  0.116952
-0.081  -0.027  0.315695  0.107349
-0.079  -0.027  0.408242  0.107042
-0.077  -0.027  0.248296  0.0811985
-0.075  -0.027  0.238146  0.074096
-0.073  -0.027  0.226845  0.0701436
-0.071  -0.027  0.535608  0.0949222
-0.069  -0.027  0.214406  0.0628265
-0.067  -0.027  0.424425  0.0810563
-0.065  -0.027  0.459674  0.0774275
-0.063  -0.027  0.447829  0.0797747
-0.061  -0.027  0.435266  0.0785279
-0.059  -0.027  0.551748  0.0858659
-0.057  -0.027  0.681092  0.0888451
-0.055  -0.027  0.722037  0.0882321
-0.053  -0.027  1.01331  0.104605
-0.051  -0.027  0.821067  0.110693
-0.049  -0.027  0.884419  0.106817
-0.047  -0.027  1.21365  0.117423
-0.045  -0.027  1.36176  0.131465
-0.043  -0.027  1.38856  0.135604
-0.041  -0.027  1.55976  0.131744
-0.039  -0.027  1.5407  0.134638
-0.037  -0.027  1.64946  0.139136
-0.035  -0.027  1.94113  0.14963
-0.033  -0.027  2.26815  0.154055
-0.031  -0.027  2.32131  0.160383
-0.029  -0.027  2.79399  0.174877
-0.027  -0.027  3.29671  0.192096
-0.025  -0.027  3.59521  0.201787
-0.023  -0.027  3.75092  0.202277
-0.021  -0.027  4.07134  0.211954
-0.019  -0.027  4.71261  0.224696
-0.017  -0.027  5.3486  0.242192
-0.015  -0.027  6.1639  0.261305
-0.013  -0.027  6.80667  0.276366
-0.011  -0.027  7.21257  0.276423
-0.009  -0.027  8.01771  0.29788
-0.007  -0.027  8.57841  0.308564
-0.005  -0.027  8.32041  0.294793
-0.003  -0.027  8.51657  0.327775
-0.001  -0.027  9.41389  0.356184
0.001  -0.027  9.37061  0.253645
0.003  -0.027  9.09936  0.337768
0.005  -0.027  9.1594  0.31438
0.007  -0.027  8.88523  0.314766
0.009  -0.027  7.71177  0.284498
0.011  -0.027  7.60999  0.282823
0.013  -0.027  6.77847  0.277415
0.015  -0.027  5.8562  0.243218
0.017  -0.027  5.38304  0.238747
0.019  -0.027  4.48279  0.217631
0.021  -0.027  4.32686  0.219766
0.023  -0.027  3.77196  0.192561
0.025  -0.027  3.54525  0.196947
0.027  -0.027  3.11041  0.193092
0.029  -0.027  2.7936  0.177032
0.031  -0.027  2.7657  0.185499
0.033  -0.027  2.20152  0.159444
0.035  -0.027  1.879  0.142416
0.037  -0.027  1.90335  0.143729
0.039  -0.027  1.68712  0.136837
0.041  -0.027  1.55794  0.13662
0.043  -0.027  1.29887  0.114141
0.045  -0.027  1.14273  0.112359
0.047  -0.027  0.750372  0.0948347
0.049  -0.027  1.02785  0.108821
0.051  -0.027  0.92724  0.0980388
0.053  -0.027  0.770102  0.0977945
0.055  -0.027  0.767537  0.101409
0.057  -0.027  0.73197  0.0952166
0.059  -0.027  0.568053  0.0789364
0.061  -0.027  0.507595  0.0787741
0.063  -0.027  0.462507  0.0804634
0.065  -0.027  0.496129  0.0763644
0.067  -0.027  0.443629  0.0810469
0.069  -0.027  0.406222  0.0779199
0.071  -0.027  0.443396  0.0868035
0.073  -0.027  0.394426  0.0813181
0.075  -0.027  0.254092  0.0758614
0.077  -0.027  0.190933  0.0824654
0.079  -0.027  0.318535  0.0934415
0.081  -0.027  0.116953  0.0638369
0.083  -0.027  0.0488893  0.0952047
0.085  -0.027  0.0626649  0.074743
0.087  -0.027  0.0996833  0.131275
0.089  -0.027  4.09369e-12  1.57564e-06
-0.089  -0.025  -0.432365  0.443684
-0.087  -0.025  0.37092  0.206975
-0.085  -0.025  0.168168  0.11895
-0.083  -0.025  0.143272  0.100027
-0.081  -0.025  0.0786371  0.0769744
-0.079  -0.025  0.350127  0.102844
-0.077  -0.025  0.216684  0.079582
-0.075  -0.025  0.147571  0.0751896
-0.073  -0.025  0.33609  0.0799446
-0.071  -0.025  0.290755  0.071255
-0.069  -0.025  0.455484  0.0824975
-0.067  -0.025  0.407881  0.0774248
-0.065  -0.025  0.346083  0.0724471
-0.063  -0.025  0.666454  0.0893903
-0.061  -0.025  0.754559  0.0959343
-0.059  -0.025  0.710589  0.0936154
-0.057  -0.025  0.512517  0.0787748
-0.055  -0.025  0.91215  0.103851
-0.053  -0.025  0.927237  0.112838
-0.051  -0.025  0.744589  0.0882175
-0.049  -0.025  0.943426  0.106485
-0.047  -0.025  1.08613  0.118272
-0.045  -0.025  1.30976  0.129114
-0.043  -0.025  1.2897  0.115811
-0.041  -0.025  1.38304  0.123401
-0.039  -0.025  1.78847  0.142847
-0.037  -0.025  1.81957  0.14522
-0.035  -0.025  2.0968  0.157751
-0.033  -0.025  2.054  0.150964
-0.031  -0.025  2.44018  0.16163
-0.029  -0.025  2.73772  0.176502
-0.027  -0.025  3.32529  0.190545
-0.025  -0.025  4.14306  0.220463
-0.023  -0.025  3.89368  0.199685
-0.021  -0.025  4.42257  0.215963
-0.019  -0.025  5.5193  0.249403
-0.017  -0.025  6.03056  0.257324
-0.015  -0.025  6.7652  0.268556
-0.013  -0.025  7.92135  0.310857
-0.011  -0.025  8.29688  0.298893
-0.009  -0.025  8.44465  0.307187
-0.007  -0.025  9.90291  0.335678
-0.005  -0.025  10.7998  0.343496
-0.003  -0.025  11.2263  0.377933
-0.001  -0.025  11.5944  0.40281
0.001  -0.025  11.0785  0.271449
0.003  -0.025  11.3322  0.382645
0.005  -0.025  11.1201  0.352895
0.007  -0.025  10.5097  0.338472
0.009  -0.025  9.94923  0.337516
0.011  -0.025  8.35736  0.295176
0.013  -0.025  7.20798  0.277869
0.015  -0.025  6.93332  0.273408
0.017  -0.025  6.39182  0.267401
0.019  -0.025  5.90236  0.263223
0.021  -0.025  4.92308  0.235565
0.023  -0.025  3.93838  0.208322
0.025  -0.025  3.97227  0.212155
0.027  -0.025  3.12568  0.184586
0.029  -0.025  3.09853  0.189207
0.031  -0.025  2.58291  0.171808
0.033  -0.025  2.74366  0.172518
0.035  -0.025  2.23871  0.161342
0.037  -0.025  1.77804  0.140956
0.039  -0.025  1.32788  0.118327
0.041  -0.025  1.38366  0.122978
0.043  -0.025  1.14904  0.110877
0.045  -0.025  1.0661  0.107641
0.047  -0.025  1.03591  0.118238
0.049  -0.025  0.780044  0.0893982
0.051  -0.025  0.879606  0.105881
0.053  -0.025  0.943501  0.105369
0.055  -0.025  0.925443  0.114069
0.057  -0.025  0.659288  0.0927212
0.059  -0.025  0.568548  0.0904254
0.061  -0.025  0.609512  0.0849743
0.063  -0.025  0.41746  0.0847209
0.065  -0.025  0.468168  0.0802403
0.067  -0.025  0.486319  0.0778788
0.069  -0.025  0.359129  0.0793055
0.071  -0.025  0.221384  0.0733742
0.073  -0.025  0.306964  0.0749752
0.075  -0.025  0.419906  0.0798555
0.077  -0.025  0.238317  0.0768297
0.079  -0.025  0.334802  0.0987583
0.081  -0.025  0.395336  0.111769
0.083  -0.025  0.0582709  0.0835616
0.085  -0.025  0.307428  0.134305
0.087  -0.025  0.382242  0.214982
0.089  -0.025  -0.432365  0.443684
-0.089  -0.023  0  0
-0.087  -0.023  0.0451615  0.16998
-0.085  -0.023  0.224065  0.122113
-0.083  -0.023  0.232107  0.0959104
-0.081  -0.023  0.364147  0.113614
-0.079  -0.023  0.177441  0.0878364
-0.077  -0.023  0.321421  0.0808431
-0.075  -0.023  0.288374  0.081346
-0.073  -0.023  0.270283  0.0803575
-0.071  -0.023  0.423447  0.0852621
-0.069  -0.023  0.489171  0.0839899
-0.067  -0.023  0.423497  0.0792837
-0.065  -0.023  0.611937  0.0870067
-0.063  -0.023  0.473976  0.0783822
-0.061  -0.023  0.44925  0.072271
-0.059  -0.023  0.581409  0.0820326
-0.057  -0.023  0.48625  0.0823377
-0.055  -0.023  0.530832  0.0847177
-0.053  -0.023  0.545095  0.0811262
-0.051  -0.023  0.888479  0.10955
-0.049  -0.023  1.08926  0.122498
-0.047  -0.023  0.894173  0.102824
-0.045  -0.023  1.03546  0.106761
-0.043  -0.023  1.25651  0.113764
-0.041  -0.023  1.43837  0.125642
-0.039  -0.023  1.53895  0.134905
-0.037  -0.023  1.99993  0.150108
-0.035  -0.023  2.17714  0.169146
-0.033  -0.023  2.20608  0.154499
-0.031  -0.023  2.47261  0.160427
-0.029  -0.023  3.16432  0.189298
-0.027  -0.023  3.32819  0.192312
-0.025  -0.023  3.89738  0.202499
-0.023  -0.023  4.98657  0.247546
-0.021  -0.023  5.40956  0.238405
-0.019  -0.023  5.96611  0.254141
-0.017  -0.023  6.98911  0.282813
-0.015  -0.023  7.54263  0.275523
-0.013  -0.023  8.71296  0.30027
-0.011  -0.023  10.596  0.340632
-0.009  -0.023  11.1529  0.346775
-0.007  -0.023  12.1432  0.368201
-0.005  -0.023  13.261  0.380086
-0.003  -0.023  13.1193  0.406712
-0.001  -0.023  14.6449  0.440556
0.001  -0.023  14.7679  0.315298
0.003  -0.023  13.9193  0.420321
0.005  -0.023  13.4891  0.378551
0.007  -0.023  11.9275  0.353196
0.009  -0.023  11.8485  0.367518
0.011  -0.023  10.2961  0.330537
0.013  -0.023  9.00483  0.316444
0.015  -0.023  8.32279  0.298891
0.017  -0.023  7.36439  0.28524
0.019  -0.023  6.39708  0.265443
0.021  -0.023  5.11318  0.22596
0.023  -0.023  4.13381  0.213251
0.025  -0.023  3.84491  0.21172
0.027  -0.023  3.11237  0.185368
0.029  -0.023  3.05847  0.185472
0.031  -0.023  2.5674  0.164114
0.033  -0.023  2.22402  0.157972
0.035  -0.023  2.06381  0.148607
0.037  -0.023  1.78717  0.148917
0.039  -0.023  1.4275  0.126425
0.041  -0.023  1.33091  0.118814
0.043  -0.023  1.15039  0.115202
0.045  -0.023  1.1654  0.119767
0.047  -0.023  1.01098  0.10906
0.049  -0.023  1.02373  0.115943
0.051  -0.023  0.776682  0.0931523
0.053  -0.023  0.703131  0.0877652
0.055  -0.023  0.800884  0.101956
0.057  -0.023  0.729063  0.0927502
0.059  -0.023  0.536413  0.0820962
0.061  -0.023  0.412688  0.0730465
0.063  -0.023  0.473788  0.0790458
0.065  -0.023  0.499158  0.076268
0.067  -0.023  0.385861  0.0705221
0.069  -0.023  0.279633  0.0711746
0.071  -0.023  0.326577  0.0737954
0.073  -0.023  0.328307  0.0774324
0.075  -0.023  0.224306  0.0833186
0.077  -0.023  0.216703  0.0781436
0.079  -0.023  0.134304  0.0695921
0.081  -0.023  0.147902  0.0890255
0.083  -0.023  0.356996  0.122244
0.085  -0.023  0.361187  0.144642
0.087  -0.023  0.0393916  0.222224
0.089  -0.023  -0.417491  0.435961
-0.089  -0.021  0  0
-0.087  -0.021  0.095556  0.0955599
-0.085  -0.021  0.248454  0.124681
-0.083  -0.021  0.272916  0.107522
-0.081  -0.021  0.22503  0.0782992
-0.079  -0.021  0.250716  0.0792737
-0.077  -0.021  0.207236  0.0828489
-0.075  -0.021  0.155633  0.075776
-0.073  -0.021  0.386881  0.0876172
-0.071  -0.021  0.339967  0.0769185
-0.069  -0.021  0.42227  0.0752557
-0.067  -0.021  0.482386  0.0768992
-0.065  -0.021  0.542613  0.0889545
-0.063  -0.021  0.415259  0.0788046
-0.061  -0.021  0.733953  0.0954197
-0.059  -0.021  0.602344  0.0804287
-0.057  -0.021  0.626865  0.0826138
-0.055  -0.021  0.848441  0.108211
-0.053  -0.021  0.865914  0.107076
-0.051  -0.021  0.994898  0.119969
-0.049  -0.021  0.808409  0.103166
-0.047  -0.021  0.849607  0.0991566
-0.045  -0.021  1.18445  0.12161
-0.043  -0.021  1.20207  0.116313
-0.041  -0.021  1.29949  0.118055
-0.039  -0.021  1.48476  0.130871
-0.037  -0.021  1.80811  0.139458
-0.035  -0.021  1.98331  0.145667
-0.033  -0.021  2.20029  0.156273
-0.031  -0.021  2.75087  0.178547
-0.029  -0.021  3.1367  0.191492
-0.027  -0.021  3.46525  0.195301
-0.025  -0.021  4.04357  0.212978
-0.023  -0.021  5.17707  0.239304
-0.021  -0.021  5.58783  0.255681
-0.019  -0.021  6.91923  0.266639
-0.017  -0.021  7.88402  0.302825
-0.015  -0.021  9.41974  0.322486
-0.013  -0.021  10.8278  0.357949
-0.011  -0.021  12.6962  0.377322
-0.009  -0.021  13.7825  0.382577
-0.007  -0.021  16.6369  0.43162
-0.005  -0.021  16.9523  0.427249
-0.003  -0.021  18.8721  0.490536
-0.001  -0.021  19.4135  0.512541
0.001  -0.021  18.8363  0.359697
0.003  -0.021  18.9868  0.498544
0.005  -0.021  17.8111  0.438034
0.007  -0.021  16.0367  0.418001
0.009  -0.021  13.8956  0.387881
0.011  -0.021  12.1868  0.36937
0.013  -0.021  10.6462  0.343566
0.015  -0.021  9.07645  0.316089
0.017  -0.021  8.28009  0.315953
0.019  -0.021  7.08325  0.27243
0.021  -0.021  5.55428  0.247537
0.023  -0.021  4.70082  0.230351
0.025  -0.021  4.47195  0.224874
0.027  -0.021  3.79332  0.207279
0.029  -0.021  3.29059  0.197327
0.031  -0.021  3.20006  0.192038
0.033  -0.021  2.39752  0.17422
0.035  -0.021  1.91345  0.144007
0.037  -0.021  1.658  0.132891
0.039  -0.021  1.65858  0.135325
0.041  -0.021  1.40764  0.120467
0.043  -0.021  1.32319  0.121663
0.045  -0.021  1.01927  0.107729
0.047  -0.021  0.881977  0.10961
0.049  -0.021  0.903839  0.0988349
0.051  -0.021  1.01068  0.108712
0.053  -0.021  0.618757  0.0796897
0.055  -0.021  0.625278  0.0811246
0.057  -0.021  0.679568  0.0893517
0.059  -0.021  0.561011  0.0797714
0.061  -0.021  0.626604  0.0916565
0.063  -0.021  0.633782  0.0895951
0.065  -0.021  0.448905  0.0826974
0.067  -0.021  0.457225  0.0865013
0.069  -0.021  0.256817  0.0710537
0.071  -0.021  0.280461  0.0732921
0.073  -0.021  0.395683  0.0894036
0.075  -0.021  0.275603  0.0823419
0.077  -0.021  0.211729  0.0724248
0.079  -0.021  0.315221  0.0980561
0.081  -0.021  0.174003  0.0809369
0.083  -0.021  0.286636  0.0993353
0.085  -0.021  0.447577  0.169935
0.087  -0.021  0.102117  0.102121
0.089  -0.021  0  0
-0.089  -0.019  0.144274  0.75268
-0.087  -0.019  0.190249  0.135324
-0.085  -0.019  0.17247  0.133645
-0.083  -0.019  0.291798  0.110205
-0.081  -0.019  0.195052  0.0786606
-0.079  -0.019  0.193503  0.0769264
-0.077  -0.019  0.196024  0.0659729
-0.075  -0.019  0.209965  0.0713096
-0.073  -0.019  0.297208  0.070261
-0.071  -0.019  0.335587  0.0743425
-0.069  -0.019  0.497616  0.0826287
-0.067  -0.019  0.275383  0.0705961
-0.065  -0.019  0.407029  0.0813317
-0.063  -0.019  0.406044  0.0789865
-0.061  -0.019  0.591459  0.0876957
-0.059  -0.019  0.481611  0.0870607
-0.057  -0.019  0.715029  0.0923271
-0.055  -0.019  0.597561  0.0930662
-0.053  -0.019  0.724041  0.0931763
-0.051  -0.019  0.811751  0.102216
-0.049  -0.019  0.632391  0.0846958
-0.047  -0.019  0.977381  0.113378
-0.045  -0.019  1.34977  0.13311
-0.043  -0.019  1.17859  0.115693
-0.041  -0.019  1.59106  0.134848
-0.039  -0.019  1.5959  0.147078
-0.037  -0.019  1.63491  0.137143
-0.035  -0.019  1.78222  0.135816
-0.033  -0.019  2.2636  0.15935
-0.031  -0.019  2.82455  0.175794
-0.029  -0.019  3.47516  0.198819
-0.027  -0.019  3.29189  0.186403
-0.025  -0.019  5.05143  0.238604
-0.023  -0.019  5.1238  0.234167
-0.021  -0.019  6.06402  0.252899
-0.019  -0.019  7.546  0.293713
-0.017  -0.019  8.77097  0.299995
-0.015  -0.019  10.7625  0.352437
-0.013  -0.019  12.4793  0.365586
-0.011  -0.019  15.103  0.405366
-0.009  -0.019  18.1124  0.444761
-0.007  -0.019  20.8252  0.482764
-0.005  -0.019  23.0687  0.490679
-0.003  -0.019  26.0341  0.578623
-0.001  -0.019  25.847  0.585356
0.001  -0.019  26.1457  0.42084
0.003  -0.019  24.9569  0.567779
0.005  -0.019  23.2575  0.495547
0.007  -0.019  20.5719  0.479586
0.009  -0.019  18.3295  0.442163
0.011  -0.019  15.3584  0.40982
0.013  -0.019  12.9705  0.37489
0.015  -0.019  11.2028  0.355864
0.017  -0.019  8.99331  0.309167
0.019  -0.019  7.24608  0.280553
0.021  -0.019  6.54807  0.270668
0.023  -0.019  5.71654  0.261605
0.025  -0.019  4.22299  0.22471
0.027  -0.019  3.7727  0.203907
0.029  -0.019  3.10858  0.190589
0.031  -0.019  2.55967  0.177578
0.033  -0.019  2.23805  0.159187
0.035  -0.019  2.09358  0.15257
0.037  -0.019  1.92517  0.150007
0.039  -0.019  1.37674  0.122832
0.041  -0.019  1.18317  0.121659
0.043  -0.019  1.28159  0.119957
0.045  -0.019  1.01158  0.108743
0.047  -0.019  0.792929  0.0950328
0.049  -0.019  0.762067  0.0994379
0.051  -0.019  0.86179  0.0966705
0.053  -0.019  0.723915  0.0900291
0.055  -0.019  0.701394  0.0947667
0.057  -0.019  0.603786  0.0903145
0.059  -0.019  0.506962  0.0792675
0.061  -0.019  0.500516  0.0731143
0.063  -0.019  0.430762  0.0732848
0.065  -0.019  0.290314  0.0670731
0.067  -0.019  0.486195  0.0773778
0.069  -0.019  0.311112  0.0685019
0.071  -0.019  0.272756  0.0648659
0.073  -0.019  0.166016  0.0652889
0.075  -0.019  0.290664  0.0828363
0.077  -0.019  0.290452  0.0826978
0.079  -0.019  0.188838  0.0848754
0.081  -0.019  0.139344  0.0894877
0.083  -0.019  0.138392  0.0756477
0.085  -0.019  0.252872  0.126357
0.087  -0.019  0.423224  0.234336
0.089  -0.019  0  0
-0.089  -0.017  0  0
-0.087  -0.017  0  0
-0.085  -0.017  0.176991  0.120847
-0.083  -0.017  0.110704  0.107453
-0.081  -0.017  0.210478  0.095161
-0.079  -0.017  0.226884  0.0836146
-0.077  -0.017  0.22892  0.0744568
-0.075  -0.017  0.133896  0.0655814
-0.073  -0.017  0.354781  0.0784241
-0.071  -0.017  0.314185  0.0766089
-0.069  -0.017  0.513578  0.0872884
-0.067  -0.017  0.486093  0.0781412
-0.065  -0.017  0.45951  0.0793969
-0.063  -0.017  0.440349  0.0717189
-0.061  -0.017  0.454388  0.0740215
-0.059  -0.017  0.560394  0.0856811
-0.057  -0.017  0.596592  0.089453
-0.055  -0.017  0.576032  0.0884803
-0.053  -0.017  0.706871  0.089487
-0.051  -0.017  0.832896  0.112645
-0.049  -0.017  0.936219  0.098891
-0.047  -0.017  1.03168  0.118398
-0.045  -0.017  1.23129  0.12899
-0.043  -0.017  1.23175  0.118344
-0.041  -0.017  1.2218  0.110043
-0.039  -0.017  1.65505  0.137078
-0.037  -0.017  1.80219  0.143459
-0.035  -0.017  2.16605  0.157781
-0.033  -0.017  2.41481  0.163858
-0.031  -0.017  2.84424  0.180147
-0.029  -0.017  3.1028  0.188604
-0.027  -0.017  3.99  0.204467
-0.025  -0.017  4.56755  0.226119
-0.023  -0.017  5.10692  0.231518
-0.021  -0.017  6.99889  0.283723
-0.019  -0.017  8.69897  0.316957
-0.017  -0.017  10.8175  0.352538
-0.015  -0.017  11.9219  0.35096
-0.013  -0.017  16.0539  0.420663
-0.011  -0.017  18.4173  0.441198
-0.009  -0.017  23.3599  0.508451
-0.007  -0.017  27.9355  0.561672
-0.005  -0.017  32.8967  0.593452
-0.003  -0.017  34.9232  0.67607
-0.001  -0.017  35.576  0.692413
0.001  -0.017  37.1263  0.50278
0.003  -0.017  35.1467  0.67148
0.005  -0.017  31.825  0.591122
0.007  -0.017  28.2077  0.577688
0.009  -0.017  23.3463  0.526918
0.011  -0.017  18.5004  0.454043
0.013  -0.017  15.3332  0.418683
0.015  -0.017  12.6115  0.364303
0.017  -0.017  10.2735  0.333146
0.019  -0.017  8.03318  0.311121
0.021  -0.017  7.17592  0.286368
0.023  -0.017  5.5311  0.25096
0.025  -0.017  4.39197  0.220414
0.027  -0.017  3.73056  0.201056
0.029  -0.017  3.19994  0.195531
0.031  -0.017  2.47089  0.165685
0.033  -0.017  2.04697  0.156731
0.035  -0.017  1.99288  0.153515
0.037  -0.017  1.60215  0.138297
0.039  -0.017  1.34854  0.125856
0.041  -0.017  1.12514  0.110529
0.043  -0.017  1.05479  0.114812
0.045  -0.017  1.01483  0.111247
0.047  -0.017  0.922273  0.108168
0.049  -0.017  0.936471  0.105015
0.051  -0.017  0.771958  0.0906101
0.053  -0.017  0.759101  0.0992715
0.055  -0.017  0.594204  0.0851153
0.057  -0.017  0.652848  0.0930341
0.059  -0.017  0.691521  0.095015
0.061  -0.017  0.55015  0.086527
0.063  -0.017  0.616018  0.0894911
0.065  -0.017  0.354602  0.0791173
0.067  -0.017  0.305569  0.072186
0.069  -0.017  0.3026  0.0702433
0.071  -0.017  0.445728  0.0773482
0.073  -0.017  0.223386  0.0725609
0.075  -0.017  0.348138  0.0828047
0.077  -0.017  0.222848  0.0764242
0.079  -0.017  0.172676  0.0809701
0.081  -0.017  0.147615  0.0792624
0.083  -0.017  0.14854  0.0951623
0.085  -0.017  0.0676573  0.103427
0.087  -0.017  0.164421  0.214535
0.089  -0.017  0  0
-0.089  -0.015  0  0
-0.087  -0.015  0.281911  0.197716
-0.085  -0.015  0.288484  0.125016
-0.083  -0.015  0.307705  0.110083
-0.081  -0.015  0.27907  0.0955749
-0.079  -0.015  0.320097  0.0909051
-0.077  -0.015  0.190957  0.0682695
-0.075  -0.015  0.224846  0.070051
-0.073  -0.015  0.355222  0.0874737
-0.071  -0.015  0.396332  0.0786527
-0.069  -0.015  0.336562  0.0675423
-0.067  -0.015  0.296467  0.0668514
-0.065  -0.015  0.329204  0.0663211
-0.063  -0.015  0.464031  0.0794684
-0.061  -0.015  0.417868  0.0763928
-0.059  -0.015  0.606468  0.0817242
-0.057  -0.015  0.641385  0.09226
-0.055  -0.015  0.697255  0.0941263
-0.053  -0.015  0.77064  0.0950621
-0.051  -0.015  0.638394  0.084337
-0.049  -0.015  0.863073  0.102261
-0.047  -0.015  0.962093  0.100469
-0.045  -0.015  1.09281  0.108296
-0.043  -0.015  0.986788  0.107122
-0.041  -0.015  1.20946  0.120622
-0.039  -0.015  1.43627  0.120359
-0.037  -0.015  1.80704  0.147553
-0.035  -0.015  2.14268  0.155675
-0.033  -0.015  2.00171  0.149739
-0.031  -0.015  2.8606  0.17704
-0.029  -0.015  2.90139  0.170176
-0.027  -0.015  3.91352  0.208904
-0.025  -0.015  4.91009  0.231903
-0.023  -0.015  5.93828  0.25207
-0.021  -0.015  7.43325  0.28013
-0.019  -0.015  9.44473  0.313651
-0.017  -0.015  11.983  0.369451
-0.015  -0.015  15.3755  0.391847
-0.013  -0.015  19.4163  0.457086
-0.011  -0.015  24.61  0.513786
-0.009  -0.015  32.2644  0.585167
-0.007  -0.015  39.5781  0.646082
-0.005  -0.015  47.1702  0.703513
-0.003  -0.015  54.1108  0.826242
-0.001  -0.015  55.682  0.857102
0.001  -0.015  57.0171  0.617204
0.003  -0.015  55.5584  0.839227
0.005  -0.015  46.8588  0.707099
0.007  -0.015  38.0504  0.642351
0.009  -0.015  30.9387  0.585859
0.011  -0.015  23.3145  0.502583
0.013  -0.015  18.7859  0.462737
0.015  -0.015  13.862  0.373921
0.017  -0.015  11.0904  0.352415
0.019  -0.015  9.38777  0.320521
0.021  -0.015  7.21118  0.283063
0.023  -0.015  5.75819  0.254273
0.025  -0.015  4.42105  0.226328
0.027  -0.015  3.33307  0.187366
0.029  -0.015  3.06933  0.182805
0.031  -0.015  2.79615  0.182124
0.033  -0.015  2.4543  0.168783
0.035  -0.015  2.04977  0.15307
0.037  -0.015  1.9231  0.153297
0.039  -0.015  1.26884  0.122008
0.041  -0.015  1.33735  0.121696
0.043  -0.015  1.08031  0.106663
0.045  -0.015  0.937647  0.102157
0.047  -0.015  0.992141  0.111238
0.049  -0.015  0.643326  0.0900723
0.051  -0.015  0.665961  0.0947529
0.053  -0.015  0.820938  0.10302
0.055  -0.015  0.603838  0.0846301
0.057  -0.015  0.44676  0.0727443
0.059  -0.015  0.421896  0.0774319
0.061  -0.015  0.380543  0.0681718
0.063  -0.015  0.400488  0.0749661
0.065  -0.015  0.426262  0.0751727
0.067  -0.015  0.347996  0.0700866
0.069  -0.015  0.280038  0.0734238
0.071  -0.015  0.408365  0.0878613
0.073  -0.015  0.247956  0.0617463
0.075  -0.015  0.438722  0.0890403
0.077  -0.015  0.109893  0.0669976
0.079  -0.015  0.30037  0.0863865
0.081  -0.015  0.18  0.0878244
0.083  -0.015  0.242413  0.115019
0.085  -0.015  0.190582  0.118649
0.087  -0.015  0.0722412  0.172655
0.089  -0.015  0  0
-0.089  -0.013  -0.900677  0.636876
-0.087  -0.013  0.0189127  0.101488
-0.085  -0.013  -0.0232577  0.121991
-0.083  -0.013  0.234202  0.101901
-0.081  -0.013  0.0431124  0.0915784
-0.079  -0.013  0.213214  0.0812113
-0.077  -0.013  0.340899  0.0865565
-0.075  -0.013  0.247039  0.072163
-0.073  -0.013  0.272633  0.0786841
-0.071  -0.013  0.372295  0.07885
-0.069  -0.013  0.344825  0.0779626
-0.067  -0.013  0.454222  0.0780648
-0.065  -0.013  0.420871  0.0830468
-0.063  -0.013  0.410522  0.0769286
-0.061  -0.013  0.485307  0.0793443
-0.059  -0.013  0.58329  0.0848995
-0.057  -0.013  0.526912  0.0833675
-0.055  -0.013  0.630199  0.0888714
-0.053  -0.013  0.724533  0.0998191
-0.051  -0.013  0.777406  0.0973359
-0.049  -0.013  0.840466  0.0959377
-0.047  -0.013  0.85677  0.0990419
-0.045  -0.013  1.02189  0.109275
-0.043  -0.013  1.14889  0.116969
-0.041  -0.013  1.38162  0.124968
-0.039  -0.013  1.54412  0.135123
-0.037  -0.013  1.57312  0.136292
-0.035  -0.013  1.88954  0.146856
-0.033  -0.013  2.16394  0.158124
-0.031  -0.013  2.69413  0.167188
-0.029  -0.013  3.20824  0.189677
-0.027  -0.013  3.83912  0.200382
-0.025  -0.013  5.10278  0.235535
-0.023  -0.013  6.98953  0.284785
-0.021  -0.013  7.67004  0.283212
-0.019  -0.013  10.0261  0.331813
-0.017  -0.013  14.0829  0.392551
-0.015  -0.013  18.4269  0.444815
-0.013  -0.013  24.5545  0.492984
-0.011  -0.013  32.4631  0.594359
-0.009  -0.013  44.5572  0.684029
-0.007  -0.013  61.557  0.821031
-0.005  -0.013  77.8518  0.910188
-0.003  -0.013  90.5624  1.0717
-0.001  -0.013  97.4893  1.14189
0.001  -0.013  96.2882  0.798459
0.003  -0.013  87.515  1.07188
0.005  -0.013  71.3389  0.863787
0.007  -0.013  54.8681  0.769594
0.009  -0.013  40.6794  0.658736
0.011  -0.013  31.509  0.589884
0.013  -0.013  22.1383  0.473467
0.015  -0.013  16.1451  0.417325
0.017  -0.013  12.5093  0.366538
0.019  -0.013  9.60505  0.317714
0.021  -0.013  7.42589  0.284337
0.023  -0.013  5.58144  0.239756
0.025  -0.013  4.31917  0.213308
0.027  -0.013  3.51944  0.195906
0.029  -0.013  3.27004  0.192788
0.031  -0.013  2.5294  0.169495
0.033  -0.013  2.34938  0.160873
0.035  -0.013  2.00248  0.156806
0.037  -0.013  1.57826  0.137451
0.039  -0.013  1.23237  0.120278
0.041  -0.013  1.29012  0.127462
0.043  -0.013  1.12107  0.112468
0.045  -0.013  1.01219  0.109932
0.047  -0.013  1.11159  0.11834
0.049  -0.013  0.914676  0.0983452
0.051  -0.013  0.894971  0.102688
0.053  -0.013  0.637712  0.0925693
0.055  -0.013  0.647798  0.0886665
0.057  -0.013  0.776088  0.0967565
0.059  -0.013  0.441255  0.0709208
0.061  -0.013  0.47818  0.0832055
0.063  -0.013  0.387554  0.0715971
0.065  -0.013  0.39095  0.0748543
0.067  -0.013  0.33175  0.0750455
0.069  -0.013  0.332207  0.0634689
0.071  -0.013  0.345941  0.0769983
0.073  -0.013  0.232524  0.0669889
0.075  -0.013  0.106303  0.0778586
0.077  -0.013  0.231283  0.0803031
0.079  -0.013  0.216217  0.0793044
0.081  -0.013  0.328488  0.0995311
0.083  -0.013  0.253211  0.105141
0.085  -0.013  0.245717  0.123852
0.087  -0.013  0.0983509  0.123663
0.089  -0.013  0  0
-0.089  -0.011  -0.038971  0.132474
-0.087  -0.011  0.239699  0.138481
-0.085  -0.011  0.0562637  0.111598
-0.083  -0.011  0.11466  0.0813461
-0.081  -0.011  0.172925  0.0880468
-0.079  -0.011  0.141935  0.0703481
-0.077  -0.011  0.137451  0.064294
-0.075  -0.011  0.275072  0.0747494
-0.073  -0.011  0.306291  0.0758783
-0.071  -0.011  0.197712  0.0712534
-0.069  -0.011  0.30546  0.0754303
-0.067  -0.011  0.361623  0.0778665
-0.065  -0.011  0.457173  0.0814033
-0.063  -0.011  0.469964  0.0775833
-0.061  -0.011  0.446918  0.0738837
-0.059  -0.011  0.642102  0.0910166
-0.057  -0.011  0.605891  0.0922648
-0.055  -0.011  0.824793  0.11247
-0.053  -0.011  0.657711  0.0884357
-0.051  -0.011  0.63607  0.0922623
-0.049  -0.011  0.976364  0.109442
-0.047  -0.011  0.822901  0.0958614
-0.045  -0.011  1.14683  0.117942
-0.043  -0.011  1.21543  0.12267
-0.041  -0.011  1.42277  0.13562
-0.039  -0.011  1.51082  0.122498
-0.037  -0.011  1.53293  0.129235
-0.035  -0.011  1.96283  0.148538
-0.033  -0.011  2.27607  0.164023
-0.031  -0.011  2.45946  0.1663
-0.029  -0.011  3.00998  0.189552
-0.027  -0.011  3.98969  0.206714
-0.025  -0.011  4.96992  0.233062
-0.023  -0.011  6.5616  0.261391
-0.021  -0.011  8.20073  0.293976
-0.019  -0.011  10.5718  0.341717
-0.017  -0.011  15.9572  0.414631
-0.015  -0.011  21.8843  0.485128
-0.013  -0.011  30.6007  0.572118
-0.011  -0.011  45.1856  0.671072
-0.009  -0.011  65.7198  0.857796
-0.007  -0.011  95.2126  1.02208
-0.005  -0.011  131.883  1.18406
-0.003  -0.011  173.285  1.47662
-0.001  -0.011  187.759  1.58677
0.001  -0.011  190.723  1.12497
0.003  -0.011  162.071  1.40556
0.005  -0.011  124.763  1.13285
0.007  -0.011  88.2559  0.967365
0.009  -0.011  60.6164  0.821332
0.011  -0.011  40.5706  0.636865
0.013  -0.011  28.4778  0.542833
0.015  -0.011  19.8734  0.455292
0.017  -0.011  14.3741  0.381697
0.019  -0.011  10.7542  0.340113
0.021  -0.011  7.84742  0.299604
0.023  -0.011  6.09535  0.254133
0.025  -0.011  5.15594  0.240191
0.027  -0.011  3.79457  0.195745
0.029  -0.011  3.15263  0.188042
0.031  -0.011  2.11704  0.15664
0.033  -0.011  2.18564  0.152983
0.035  -0.011  1.95977  0.156684
0.037  -0.011  1.57891  0.129968
0.039  -0.011  1.11046  0.112547
0.041  -0.011  1.10732  0.113259
0.043  -0.011  1.09362  0.107451
0.045  -0.011  0.970648  0.101992
0.047  -0.011  0.704872  0.100801
0.049  -0.011  0.771718  0.0994695
0.051  -0.011  0.59168  0.0931729
0.053  -0.011  0.577589  0.0823041
0.055  -0.011  0.57779  0.0903933
0.057  -0.011  0.446663  0.0811635
0.059  -0.011  0.51866  0.0881189
0.061  -0.011  0.521803  0.0833211
0.063  -0.011  0.3438  0.0599916
0.065  -0.011  0.476324  0.0785412
0.067  -0.011  0.390209  0.081844
0.069  -0.011  0.294517  0.0694924
0.071  -0.011  0.291438  0.0660267
0.073  -0.011  0.348561  0.0753309
0.075  -0.011  0.35331  0.0820594
0.077  -0.011  0.381902  0.0931757
0.079  -0.011  0.226356  0.0662457
0.081  -0.011  0.049171  0.0407189
0.083  -0.011  0.178352  0.0951783
0.085  -0.011  0.257535  0.138987
0.087  -0.011  0.250394  0.16612
0.089  -0.011  0.144582  0.752804
-0.089  -0.009  0  0
-0.087  -0.009  -0.0151392  0.151182
-0.085  -0.009  0.207403  0.0950697
-0.083  -0.009  0.16462  0.116862
-0.081  -0.009  0.235227  0.110357
-0.079  -0.009  0.187568  0.0874669
-0.077  -0.009  0.248004  0.0860908
-0.075  -0.009  0.21019  0.071396
-0.073  -0.009  0.426113  0.0807841
-0.071  -0.009  0.265812  0.0659662
-0.069  -0.009  0.40456  0.0835403
-0.067  -0.009  0.361089  0.0702261
-0.065  -0.009  0.40577  0.0780518
-0.063  -0.009  0.487754  0.0796636
-0.061  -0.009  0.557408  0.082104
-0.059  -0.009  0.454057  0.0783084
-0.057  -0.009  0.459363  0.0781452
-0.055  -0.009  0.533804  0.0897716
-0.053  -0.009  0.697789  0.0983937
-0.051  -0.009  0.590671  0.0974485
-0.049  -0.009  0.827842  0.102208
-0.047  -0.009  0.838059  0.102536
-0.045  -0.009  0.97314  0.110457
-0.043  -0.009  0.951815  0.106712
-0.041  -0.009  1.23984  0.117819
-0.039  -0.009  1.29732  0.126532
-0.037  -0.009  1.27602  0.12013
-0.035  -0.009  1.82207  0.147543
-0.033  -0.009  2.1042  0.154447
-0.031  -0.009  2.26274  0.150614
-0.029  -0.009  3.20296  0.194042
-0.027  -0.009  3.61999  0.201149
-0.025  -0.009  4.78417  0.227566
-0.023  -0.009  6.29606  0.256034
-0.021  -0.009  8.83692  0.317096
-0.019  -0.009  11.9701  0.370889
-0.017  -0.009  16.7881  0.436463
-0.015  -0.009  23.7188  0.498304
-0.013  -0.009  36.0291  0.626954
-0.011  -0.009  57.6286  0.774669
-0.009  -0.009  96.0154  1.01859
-0.007  -0.009  157.254  1.35074
-0.005  -0.009  247.061  1.59595
-0.003  -0.009  353.949  2.1614
-0.001  -0.009  418.56  2.37842
0.001  -0.009  428.663  1.69334
0.003  -0.009  343.558  2.12153
0.005  -0.009  241.942  1.58783
0.007  -0.009  149.349  1.30248
0.009  -0.009  89.3315  0.96724
0.011  -0.009  54.8465  0.749694
0.013  -0.009  35.6221  0.621277
0.015  -0.009  23.3944  0.493067
0.017  -0.009  16.4149  0.430648
0.019  -0.009  11.653  0.364621
0.021  -0.009  7.94305  0.285326
0.023  -0.009  5.64194  0.245416
0.025  -0.009  4.69596  0.231954
0.027  -0.009  3.80838  0.216575
0.029  -0.009  2.85591  0.179331
0.031  -0.009  2.47075  0.158367
0.033  -0.009  2.09328  0.155572
0.035  -0.009  1.53166  0.136019
0.037  -0.009  1.7425  0.140099
0.039  -0.009  1.43107  0.12905
0.041  -0.009  1.40724  0.138595
0.043  -0.009  0.882261  0.099195
0.045  -0.009  1.01992  0.121644
0.047  -0.009  0.815274  0.0992482
0.049  -0.009  0.774698  0.0958265
0.051  -0.009  0.678411  0.0915606
0.053  -0.009  0.585699  0.08802
0.055  -0.009  0.783385  0.101831
0.057  -0.009  0.506042  0.0797394
0.059  -0.009  0.444671  0.0697977
0.061  -0.009  0.344333  0.0642617
0.063  -0.009  0.437692  0.0733202
0.065  -0.009  0.418464  0.084452
0.067  -0.009  0.407745  0.0782961
0.069  -0.009  0.285211  0.0694326
0.071  -0.009  0.269906  0.0703215
0.073  -0.009  0.296034  0.0732183
0.075  -0.009  0.266186  0.0761846
0.077  -0.009  0.1486  0.0757589
0.079  -0.009  0.239657  0.0919208
0.081  -0.009  0.180495  0.100686
0.083  -0.009  0.0969903  0.0937762
0.085  -0.009  0.266527  0.138713
0.087  -0.009  0.397116  0.177723
0.089  -0.009  0.0572604  0.185246
-0.089  -0.007  1.38103e-12  9.14855e-07
-0.087  -0.007  0.301879  0.153215
-0.085  -0.007  0.148866  0.140457
-0.083  -0.007  0.0384877  0.0871367
-0.081  -0.007  0.27946  0.102575
-0.079  -0.007  0.240944  0.0695851
-0.077  -0.007  0.161746  0.07608
-0.075  -0.007  0.356363  0.0876389
-0.073  -0.007  0.311066  0.0726103
-0.071  -0.007  0.363524  0.0738985
-0.069  -0.007  0.215163  0.0609357
-0.067  -0.007  0.312885  0.0725561
-0.065  -0.007  0.401463  0.0773992
-0.063  -0.007  0.400336  0.0750345
-0.061  -0.007  0.446427  0.0794143
-0.059  -0.007  0.469895  0.0770676
-0.057  -0.007  0.557309  0.0900024
-0.055  -0.007  0.542485  0.0864959
-0.053  -0.007  0.558011  0.080055
-0.051  -0.007  0.695496  0.0902899
-0.049  -0.007  0.835763  0.0968149
-0.047  -0.007  0.968469  0.103891
-0.045  -0.007  1.1897  0.123358
-0.043  -0.007  1.13928  0.113317
-0.041  -0.007  0.998457  0.108754
-0.039  -0.007  1.40435  0.123533
-0.037  -0.007  1.36001  0.126927
-0.035  -0.007  1.69576  0.140118
-0.033  -0.007  1.83978  0.137063
-0.031  -0.007  2.41053  0.164518
-0.029  -0.007  2.78279  0.168143
-0.027  -0.007  3.59078  0.194749
-0.025  -0.007  4.52757  0.218274
-0.023  -0.007  5.5987  0.24858
-0.021  -0.007  7.72501  0.283703
-0.019  -0.007  11.4517  0.34696
-0.017  -0.007  16.9827  0.420686
-0.015  -0.007  25.1448  0.503551
-0.013  -0.007  40.8551  0.64849
-0.011  -0.007  75.9803  0.879962
-0.009  -0.007  143.047  1.18126
-0.007  -0.007  280.437  1.72199
-0.005  -0.007  536.146  2.3835
-0.003  -0.007  892.018  3.29833
-0.001  -0.007  1182.27  3.98941
0.001  -0.007  1182.38  3.25539
0.003  -0.007  868.846  3.27345
0.005  -0.007  516.757  2.34761
0.007  -0.007  266.378  1.68565
0.009  -0.007  136.945  1.165
0.011  -0.007  70.7263  0.854533
0.013  -0.007  39.5455  0.644483
0.015  -0.007  24.0616  0.498312
0.017  -0.007  15.488  0.398497
0.019  -0.007  10.5907  0.331073
0.021  -0.007  8.06915  0.289709
0.023  -0.007  5.89664  0.255621
0.025  -0.007  4.51399  0.220444
0.027  -0.007  3.80588  0.214262
0.029  -0.007  2.91449  0.181235
0.031  -0.007  2.11338  0.145534
0.033  -0.007  1.7901  0.145916
0.035  -0.007  1.76786  0.138632
0.037  -0.007  1.39845  0.122556
0.039  -0.007  1.34149  0.123621
0.041  -0.007  1.21863  0.122035
0.043  -0.007  0.874051  0.099611
0.045  -0.007  0.937722  0.10163
0.047  -0.007  1.01755  0.107952
0.049  -0.007  0.821181  0.103053
0.051  -0.007  0.606207  0.0813577
0.053  -0.007  0.624419  0.0875783
0.055  -0.007  0.579265  0.0852598
0.057  -0.007  0.44748  0.0699531
0.059  -0.007  0.458891  0.0781458
0.061  -0.007  0.402271  0.0737644
0.063  -0.007  0.429478  0.0701112
0.065  -0.007  0.398033  0.0797427
0.067  -0.007  0.284533  0.0605963
0.069  -0.007  0.415187  0.0706209
0.071  -0.007  0.359267  0.0786812
0.073  -0.007  0.241677  0.0658709
0.075  -0.007  0.245312  0.0837672
0.077  -0.007  0.17499  0.0767475
0.079  -0.007  0.116034  0.0803282
0.081  -0.007  0.252838  0.0923767
0.083  -0.007  0.0842693  0.0864094
0.085  -0.007  0.172683  0.121403
0.087  -0.007  0.261815  0.173181
0.089  -0.007  0  0
-0.089  -0.005  0  0
-0.087  -0.005  -0.298498  0.133548
-0.085  -0.005  0.204355  0.127713
-0.083  -0.005  0.44161  0.136932
-0.081  -0.005  0.184179  0.0819171
-0.079  -0.005  0.318198  0.0889225
-0.077  -0.005  0.180783  0.0760142
-0.075  -0.005  0.331025  0.0780856
-0.073  -0.005  0.275183  0.075969
-0.071  -0.005  0.219434  0.0644774
-0.069  -0.005  0.309307  0.0739454
-0.067  -0.005  0.408365  0.0717932
-0.065  -0.005  0.4436  0.0729908
-0.063  -0.005  0.415811  0.0708598
-0.061  -0.005  0.462717  0.0731317
-0.059  -0.005  0.439238  0.0749817
-0.057  -0.005  0.513625  0.0802175
-0.055  -0.005  0.559962  0.0753488
-0.053  -0.005  0.697811  0.0962431
-0.051  -0.005  0.630863  0.091581
-0.049  -0.005  0.678856  0.0903061
-0.047  -0.005  0.783638  0.102326
-0.045  -0.005  0.948507  0.113242
-0.043  -0.005  0.811677  0.0967764
-0.041  -0.005  1.11015  0.112339
-0.039  -0.005  1.22812  0.119155
-0.037  -0.005  1.38379  0.124408
-0.035  -0.005  1.49879  0.133793
-0.033  -0.005  1.67376  0.145199
-0.031  -0.005  1.93289  0.146332
-0.029  -0.005  2.62397  0.184242
-0.027  -0.005  3.09733  0.179774
-0.025  -0.005  3.74172  0.203106
-0.023  -0.005  5.41256  0.249712
-0.021  -0.005  6.94882  0.274488
-0.019  -0.005  10.19  0.337878
-0.017  -0.005  14.3773  0.404157
-0.015  -0.005  24.4012  0.506192
-0.013  -0.005  42.1167  0.657455
-0.011  -0.005  85.7864  0.963665
-0.009  -0.005  191.75  1.43557
-0.007  -0.005  491.944  2.2485
-0.005  -0.005  1173.63  3.62295
-0.003  -0.005  2321.45  8.30473
-0.001  -0.005  3234.58  11.0512
0.001  -0.005  3161.37  10.7343
0.003  -0.005  2223.79  8.1335
0.005  -0.005  1250.21  3.62494
0.007  -0.005  530.393  2.24359
0.009  -0.005  204.757  1.42987
0.011  -0.005  90.4287  0.961815
0.013  -0.005  44.5909  0.672094
0.015  -0.005  24.749  0.501268
0.017  -0.005  15.6338  0.420962
0.019  -0.005  10.0133  0.321655
0.021  -0.005  7.11815  0.279345
0.023  -0.005  4.89813  0.237194
0.025  -0.005  3.81903  0.201673
0.027  -0.005  3.07021  0.185096
0.029  -0.005  2.4086  0.165849
0.031  -0.005  1.98942  0.148831
0.033  -0.005  1.53973  0.129931
0.035  -0.005  1.67521  0.133698
0.037  -0.005  1.3575  0.12219
0.039  -0.005  1.08936  0.108507
0.041  -0.005  0.946726  0.111007
0.043  -0.005  0.81214  0.10396
0.045  -0.005  0.798211  0.0952175
0.047  -0.005  0.772652  0.0969786
0.049  -0.005  0.649163  0.0870048
0.051  -0.005  0.651282  0.0909826
0.053  -0.005  0.63298  0.0834054
0.055  -0.005  0.638689  0.0863199
0.057  -0.005  0.546547  0.0796989
0.059  -0.005  0.497458  0.0845238
0.061  -0.005  0.388319  0.0679475
0.063  -0.005  0.354703  0.0610741
0.065  -0.005  0.340632  0.0663312
0.067  -0.005  0.44039  0.0707683
0.069  -0.005  0.324032  0.0665653
0.071  -0.005  0.262579  0.063957
0.073  -0.005  0.23278  0.0770234
0.075  -0.005  0.358728  0.0862961
0.077  -0.005  0.140642  0.0676428
0.079  -0.005  0.198558  0.0815508
0.081  -0.005  0.215428  0.0961644
0.083  -0.005  0.188235  0.0883275
0.085  -0.005  0.117065  0.101204
0.087  -0.005  0.564323  0.213361
0.089  -0.005  0  0
-0.089  -0.003  0  0
-0.087  -0.003  -0.0182637  0.154453
-0.085  -0.003  0.115298  0.11392
-0.083  -0.003  0.25756  0.119611
-0.081  -0.003  0.252154  0.091799
-0.079  -0.003  0.159114  0.0800491
-0.077  -0.003  0.269236  0.0912245
-0.075  -0.003  0.283046  0.0828799
-0.073  -0.003  0.444424  0.0896941
-0.071  -0.003  0.368762  0.0767723
-0.069  -0.003  0.500997  0.0928039
-0.067  -0.003  0.288044  0.0720149
-0.065  -0.003  0.369576  0.0797832
-0.063  -0.003  0.287302  0.0680635
-0.061  -0.003  0.332375  0.0579267
-0.059  -0.003  0.457422  0.0755892
-0.057  -0.003  0.465178  0.0692823
-0.055  -0.003  0.559005  0.0803005
-0.053  -0.003  0.682307  0.0892811
-0.051  -0.003  0.659568  0.0883364
-0.049  -0.003  0.643448  0.0833673
-0.047  -0.003  0.992336  0.110097
-0.045  -0.003  0.90658  0.0932706
-0.043  -0.003  0.790079  0.0901221
-0.041  -0.003  1.06645  0.108942
-0.039  -0.003  1.18476  0.108126
-0.037  -0.003  1.37374  0.120527
-0.035  -0.003  1.50959  0.123375
-0.033  -0.003  1.91477  0.143004
-0.031  -0.003  1.93904  0.136981
-0.029  -0.003  2.50502  0.157219
-0.027  -0.003  3.26371  0.183936
-0.025  -0.003  3.76535  0.193577
-0.023  -0.003  5.10935  0.21871
-0.021  -0.003  6.84591  0.256428
-0.019  -0.003  8.93731  0.298772
-0.017  -0.003  13.8042  0.353423
-0.015  -0.003  23.7056  0.462155
-0.013  -0.003  43.7781  0.629728
-0.011  -0.003  99.8178  0.921158
-0.009  -0.003  271.524  1.54674
-0.007  -0.003  820.988  2.8073
-0.005  -0.003  2048.12  6.40507
-0.003  -0.003  3643.43  24.8613
-0.001  -0.003  0  0
0.001  -0.003  0  0
0.003  -0.003  4394.04  27.5202
0.005  -0.003  2007.62  6.30171
0.007  -0.003  628.969  2.58666
0.009  -0.003  212.123  1.42743
0.011  -0.003  81.845  0.870545
0.013  -0.003  36.0188  0.59107
0.015  -0.003  20.4449  0.43835
0.017  -0.003  13.0966  0.351398
0.019  -0.003  8.42391  0.288326
0.021  -0.003  6.62853  0.25609
0.023  -0.003  4.45895  0.209216
0.025  -0.003  3.99962  0.197987
0.027  -0.003  2.72123  0.162465
0.029  -0.003  2.39453  0.153365
0.031  -0.003  1.93246  0.138699
0.033  -0.003  1.53124  0.126572
0.035  -0.003  1.41863  0.118432
0.037  -0.003  1.26023  0.11255
0.039  -0.003  1.19311  0.10964
0.041  -0.003  0.958735  0.102521
0.043  -0.003  0.884195  0.0945564
0.045  -0.003  0.850521  0.0924889
0.047  -0.003  0.724376  0.0834776
0.049  -0.003  0.668837  0.088193
0.051  -0.003  0.634418  0.0907502
0.053  -0.003  0.706683  0.0926361
0.055  -0.003  0.58235  0.0817083
0.057  -0.003  0.505654  0.0749421
0.059  -0.003  0.321407  0.0656316
0.061  -0.003  0.31295  0.0711136
0.063  -0.003  0.242262  0.0688635
0.065  -0.003  0.43761  0.0750739
0.067  -0.003  0.43422  0.0739823
0.069  -0.003  0.328165  0.0769519
0.071  -0.003  0.334562  0.0734515
0.073  -0.003  0.409554  0.0871438
0.075  -0.003  0.18221  0.0688639
0.077  -0.003  0.145218  0.0703762
0.079  -0.003  0.346363  0.103531
0.081  -0.003  0.158014  0.0758052
0.083  -0.003  -0.0395899  0.0714239
0.085  -0.003  0.174216  0.102564
0.087  -0.003  0.201268  0.157451
0.089  -0.003  -0.452638  0.452644
-0.089  -0.001  0  0
-0.087  -0.001  0.216143  0.202079
-0.085  -0.001  0.185039  0.145031
-0.083  -0.001  0.386012  0.126193
-0.081  -0.001  0.152596  0.0742647
-0.079  -0.001  0.349865  0.0883907
-0.077  -0.001  0.261487  0.07227
-0.075  -0.001  0.253269  0.0683373
-0.073  -0.001  0.251471  0.073109
-0.071  -0.001  0.279496  0.0713835
-0.069  -0.001  0.260802  0.0649247
-0.067  -0.001  0.31748  0.0717528
-0.065  -0.001  0.420968  0.0795576
-0.063  -0.001  0.438267  0.0820451
-0.061  -0.001  0.319061  0.0715923
-0.059  -0.001  0.412465  0.0831674
-0.057  -0.001  0.487066  0.0835854
-0.055  -0.001  0.659449  0.102037
-0.053  -0.001  0.597467  0.0962465
-0.051  -0.001  0.586906  0.0946742
-0.049  -0.001  0.726717  0.106963
-0.047  -0.001  0.70562  0.103541
-0.045  -0.001  0.964883  0.121692
-0.043  -0.001  0.927377  0.11293
-0.041  -0.001  1.05191  0.12368
-0.039  -0.001  1.20643  0.140233
-0.037  -0.001  1.17305  0.139411
-0.035  -0.001  1.64913  0.149531
-0.033  -0.001  1.75829  0.157556
-0.031  -0.001  2.30985  0.184808
-0.029  -0.001  2.60424  0.18851
-0.027  -0.001  2.86412  0.196572
-0.025  -0.001  3.55277  0.216565
-0.023  -0.001  4.82234  0.258383
-0.021  -0.001  6.19056  0.293071
-0.019  -0.001  8.62997  0.332121
-0.017  -0.001  13.2222  0.411584
-0.015  -0.001  22.8901  0.536313
-0.013  -0.001  42.487  0.720044
-0.011  -0.001  100.584  1.10771
-0.009  -0.001  269.524  1.82035
-0.007  -0.001  812.273  3.38704
-0.005  -0.001  2041.08  10.751
-0.003  -0.001  0  0
-0.001  -0.001  0  0
0.001  -0.001  0  0
0.003  -0.001  0  0
0.005  -0.001  1331.62  8.5938
0.007  -0.001  506.564  2.67962
0.009  -0.001  167.136  1.45602
0.011  -0.001  66.7389  0.90915
0.013  -0.001  31.1197  0.63413
0.015  -0.001  17.0207  0.462752
0.017  -0.001  11.2951  0.392395
0.019  -0.001  7.32043  0.311301
0.021  -0.001  4.87442  0.247566
0.023  -0.001  4.46995  0.247044
0.025  -0.001  2.7495  0.184816
0.027  -0.001  2.87812  0.207906
0.029  -0.001  2.49804  0.185801
0.031  -0.001  1.90289  0.170166
0.033  -0.001  1.877  0.171451
0.035  -0.001  1.56419  0.143798
0.037  -0.001  1.21356  0.135278
0.039  -0.001  1.01619  0.118458
0.041  -0.001  1.18302  0.132878
0.043  -0.001  0.994939  0.118995
0.045  -0.001  0.802915  0.103934
0.047  -0.001  0.804881  0.102973
0.049  -0.001  0.625259  0.0971132
0.051  -0.001  0.681688  0.0916665
0.053  -0.001  0.52994  0.0922258
0.055  -0.001  0.585825  0.0895879
0.057  -0.001  0.495512  0.0886544
0.059  -0.001  0.535753  0.085063
0.061  -0.001  0.451552  0.0786381
0.063  -0.001  0.441717  0.0759794
0.065  -0.001  0.358859  0.0851358
0.067  -0.001  0.316087  0.0748843
0.069  -0.001  0.30167  0.0707746
0.071  -0.001  0.343567  0.0772606
0.073  -0.001  0.365837  0.0890054
0.075  -0.001  0.246182  0.082172
0.077  -0.001  0.208518  0.0748455
0.079  -0.001  0.374908  0.0891976
0.081  -0.001  0.20546  0.0952578
0.083  -0.001  0.0426191  0.0841865
0.085  -0.001  0.0302996  0.0718081
0.087  -0.001  0.23604  0.169815
0.089  -0.001  0  0
-0.089  0.001  -0.25837  0.341087
-0.087  0.001  0.345321  0.188752
-0.085  0.001  0.316152  0.129931
-0.083  0.001  0.131626  0.102249
-0.081  0.001  0.131992  0.0781287
-0.079  0.001  0.107406  0.0634162
-0.077  0.001  0.255862  0.085814
-0.075  0.001  0.111679  0.062998
-0.073  0.001  0.244127  0.0820564
-0.071  0.001  0.219245  0.063647
-0.069  0.001  0.402302  0.0767791
-0.067  0.001  0.251863  0.0734362
-0.065  0.001  0.356846  0.0652052
-0.063  0.001  0.499468  0.0911451
-0.061  0.001  0.471767  0.0844204
-0.059  0.001  0.668344  0.105359
-0.057  0.001  0.637261  0.0952697
-0.055  0.001  0.683342  0.105828
-0.053  0.001  0.822453  0.117449
-0.051  0.001  0.734773  0.106324
-0.049  0.001  0.794606  0.109335
-0.047  0.001  0.922232  0.116883
-0.045  0.001  0.821637  0.111543
-0.043  0.001  0.982342  0.111141
-0.041  0.001  1.10026  0.131582
-0.039  0.001  1.09386  0.116318
-0.037  0.001  1.47603  0.14591
-0.035  0.001  1.49393  0.139247
-0.033  0.001  2.01588  0.176476
-0.031  0.001  1.91528  0.165903
-0.029  0.001  2.63074  0.187836
-0.027  0.001  2.89427  0.19741
-0.025  0.001  3.52362  0.211371
-0.023  0.001  4.54982  0.253981
-0.021  0.001  5.8374  0.263179
-0.019  0.001  8.78436  0.340294
-0.017  0.001  13.072  0.405073
-0.015  0.001  22.0801  0.516062
-0.013  0.001  43.6394  0.728453
-0.011  0.001  100.666  1.09637
-0.009  0.001  265.528  1.80587
-0.007  0.001  780.875  3.2786
-0.005  0.001  1963.11  10.4217
-0.003  0.001  0  0
-0.001  0.001  0  0
0.001  0.001  0  0
0.003  0.001  0  0
0.005  0.001  1436.71  8.95985
0.007  0.001  564.927  2.84515
0.009  0.001  196.459  1.5831
0.011  0.001  78.5367  0.98955
0.013  0.001  34.7015  0.65949
0.015  0.001  20.0351  0.513332
0.017  0.001  12.2975  0.407561
0.019  0.001  8.24677  0.33148
0.021  0.001  5.94146  0.279504
0.023  0.001  4.37907  0.250246
0.025  0.001  3.67665  0.228846
0.027  0.001  2.59  0.187331
0.029  0.001  2.03342  0.174021
0.031  0.001  1.80978  0.160488
0.033  0.001  1.55177  0.149661
0.035  0.001  1.36602  0.132032
0.037  0.001  1.26869  0.132731
0.039  0.001  1.13231  0.116081
0.041  0.001  1.03209  0.116808
0.043  0.001  1.04125  0.120751
0.045  0.001  1.1764  0.138502
0.047  0.001  0.911947  0.115297
0.049  0.001  0.658346  0.0961074
0.051  0.001  0.572656  0.102827
0.053  0.001  0.791669  0.10635
0.055  0.001  0.583929  0.0926369
0.057  0.001  0.527438  0.0902949
0.059  0.001  0.524425  0.0957734
0.061  0.001  0.314209  0.0718286
0.063  0.001  0.482653  0.0876083
0.065  0.001  0.367793  0.0808685
0.067  0.001  0.40027  0.0768193
0.069  0.001  0.312114  0.0816056
0.071  0.001  0.238621  0.074145
0.073  0.001  0.222093  0.0773094
0.075  0.001  0.233186  0.0808485
0.077  0.001  0.198963  0.0752132
0.079  0.001  0.163956  0.0714472
0.081  0.001  0.289804  0.0974671
0.083  0.001  0.127487  0.0985693
0.085  0.001  -0.0254037  0.0611661
0.087  0.001  -0.0384154  0.117648
0.089  0.001  0.593496  0.599761
-0.089  0.003  0  0
-0.087  0.003  0.0791983  0.0792018
-0.085  0.003  0.233984  0.112617
-0.083  0.003  0.307112  0.107172
-0.081  0.003  0.19378  0.0827576
-0.079  0.003  0.222296  0.0751701
-0.077  0.003  0.371125  0.0848122
-0.075  0.003  0.241758  0.0862816
-0.073  0.003  0.266176  0.0702472
-0.071  0.003  0.299677  0.0673316
-0.069  0.003  0.316288  0.0738487
-0.067  0.003  0.400352  0.0718259
-0.065  0.003  0.343004  0.0671525
-0.063  0.003  0.470397  0.0795451
-0.061  0.003  0.450994  0.071723
-0.059  0.003  0.532019  0.0845098
-0.057  0.003  0.534927  0.080696
-0.055  0.003  0.500743  0.0756689
-0.053  0.003  0.552659  0.078829
-0.051  0.003  0.835024  0.0979136
-0.049  0.003  0.938019  0.104667
-0.047  0.003  0.723162  0.0887268
-0.045  0.003  0.789837  0.095945
-0.043  0.003  0.974993  0.0981377
-0.041  0.003  0.946905  0.101794
-0.039  0.003  1.21938  0.110719
-0.037  0.003  1.44426  0.12202
-0.035  0.003  1.58189  0.134663
-0.033  0.003  1.75065  0.13426
-0.031  0.003  2.08257  0.1431
-0.029  0.003  2.49424  0.15614
-0.027  0.003  2.76635  0.162452
-0.025  0.003  3.68849  0.198999
-0.023  0.003  4.35059  0.206912
-0.021  0.003  6.57597  0.252153
-0.019  0.003  9.53252  0.310034
-0.017  0.003  14.2357  0.362829
-0.015  0.003  23.6646  0.46474
-0.013  0.003  46.5077  0.659136
-0.011  0.003  106.256  0.97166
-0.009  0.003  280.483  1.61104
-0.007  0.003  773.651  2.80525
-0.005  0.003  2026.97  6.3359
-0.003  0.003  3818.45  25.4201
-0.001  0.003  0  0
0.001  0.003  0  0
0.003  0.003  2599.36  20.79
0.005  0.003  1492.55  5.42765
0.007  0.003  633.595  2.48634
0.009  0.003  229.128  1.43308
0.011  0.003  92.4161  0.897457
0.013  0.003  41.7674  0.620439
0.015  0.003  21.4724  0.438761
0.017  0.003  12.9087  0.338791
0.019  0.003  8.84157  0.292984
0.021  0.003  6.26499  0.243802
0.023  0.003  4.55922  0.210833
0.025  0.003  3.43311  0.182432
0.027  0.003  2.66135  0.161451
0.029  0.003  2.52282  0.15622
0.031  0.003  1.94803  0.140067
0.033  0.003  1.79657  0.136766
0.035  0.003  1.30068  0.112533
0.037  0.003  1.31528  0.117265
0.039  0.003  1.19226  0.118895
0.041  0.003  1.00621  0.11143
0.043  0.003  1.00896  0.101834
0.045  0.003  0.846087  0.0925009
0.047  0.003  0.672187  0.0907225
0.049  0.003  0.711638  0.0897684
0.051  0.003  0.707203  0.0903201
0.053  0.003  0.623544  0.0842111
0.055  0.003  0.494501  0.0784404
0.057  0.003  0.535417  0.0817564
0.059  0.003  0.499393  0.0741216
0.061  0.003  0.606979  0.085162
0.063  0.003  0.404274  0.0687086
0.065  0.003  0.425533  0.0719986
0.067  0.003  0.351309  0.0772139
0.069  0.003  0.321997  0.0759265
0.071  0.003  0.342738  0.08613
0.073  0.003  0.3292  0.0753458
0.075  0.003  0.223713  0.0721749
0.077  0.003  0.304596  0.0802286
0.079  0.003  0.337448  0.0977718
0.081  0.003  0.118903  0.0901898
0.083  0.003  0.130905  0.098994
0.085  0.003  0.0171732  0.0814439
0.087  0.003  0.271668  0.191438
0.089  0.003  2.0454e-12  1.11336e-06
-0.089  0.005  0.60603  0.606058
-0.087  0.005  0.124565  0.158911
-0.085  0.005  0.405206  0.143457
-0.083  0.005  0.202866  0.113692
-0.081  0.005  0.324781  0.104722
-0.079  0.005  0.27244  0.0860263
-0.077  0.005  0.336744  0.0879691
-0.075  0.005  0.22448  0.0681141
-0.073  0.005  0.286276  0.0755227
-0.071  0.005  0.263917  0.0714341
-0.069  0.005  0.489986  0.0794583
-0.067  0.005  0.438552  0.0777463
-0.065  0.005  0.397727  0.0670665
-0.063  0.005  0.413586  0.0752704
-0.061  0.005  0.358948  0.0686992
-0.059  0.005  0.560882  0.0868341
-0.057  0.005  0.548152  0.0746718
-0.055  0.005  0.550212  0.0922983
-0.053  0.005  0.646634  0.0855526
-0.051  0.005  0.795224  0.1035
-0.049  0.005  0.821496  0.100528
-0.047  0.005  0.800807  0.0970029
-0.045  0.005  0.924083  0.10601
-0.043  0.005  1.23048  0.126916
-0.041  0.005  1.0166  0.103008
-0.039  0.005  1.13145  0.121981
-0.037  0.005  1.23609  0.127105
-0.035  0.005  1.50262  0.130075
-0.033  0.005  1.84648  0.152867
-0.031  0.005  2.52618  0.181548
-0.029  0.005  2.71333  0.17698
-0.027  0.005  3.48986  0.202735
-0.025  0.005  4.38833  0.225949
-0.023  0.005  5.31789  0.248891
-0.021  0.005  7.56926  0.283726
-0.019  0.005  10.8184  0.34438
-0.017  0.005  16.2155  0.420147
-0.015  0.005  26.1922  0.507715
-0.013  0.005  46.2097  0.669802
-0.011  0.005  98.5057  0.990777
-0.009  0.005  210.589  1.43202
-0.007  0.005  512.589  2.18803
-0.005  0.005  1095.63  3.38451
-0.003  0.005  1763.01  7.21465
-0.001  0.005  2388.75  9.43343
0.001  0.005  2270.69  9.04118
0.003  0.005  1694.04  7.07748
0.005  0.005  887.893  3.18578
0.007  0.005  406.782  2.07446
0.009  0.005  172.315  1.38043
0.011  0.005  82.4348  0.961211
0.013  0.005  42.1813  0.674605
0.015  0.005  23.9411  0.498179
0.017  0.005  15.0583  0.410259
0.019  0.005  9.69018  0.337419
0.021  0.005  7.51643  0.290759
0.023  0.005  5.19437  0.24219
0.025  0.005  4.28692  0.223032
0.027  0.005  3.12825  0.199954
0.029  0.005  2.59878  0.171633
0.031  0.005  2.24298  0.168858
0.033  0.005  2.04127  0.157216
0.035  0.005  1.57754  0.144957
0.037  0.005  1.25963  0.121678
0.039  0.005  1.43943  0.134684
0.041  0.005  1.0852  0.121098
0.043  0.005  0.903609  0.0997092
0.045  0.005  0.828055  0.100054
0.047  0.005  0.972243  0.109651
0.049  0.005  0.646885  0.0825896
0.051  0.005  0.583209  0.0948608
0.053  0.005  0.685105  0.0887057
0.055  0.005  0.659536  0.103397
0.057  0.005  0.505946  0.0751621
0.059  0.005  0.314093  0.0683676
0.061  0.005  0.486424  0.0745608
0.063  0.005  0.290623  0.0593388
0.065  0.005  0.364354  0.0637772
0.067  0.005  0.263355  0.0693178
0.069  0.005  0.440996  0.081244
0.071  0.005  0.248411  0.067586
0.073  0.005  0.147886  0.0772016
0.075  0.005  0.226078  0.0713862
0.077  0.005  0.237115  0.0844886
0.079  0.005  0.257671  0.0879166
0.081  0.005  0.13125  0.0885338
0.083  0.005  0.107506  0.0986481
0.085  0.005  0.131626  0.124758
0.087  0.005  -0.057799  0.0577992
0.089  0.005  0.599271  0.599299
-0.089  0.007  0  0
-0.087  0.007  0.0466104  0.143491
-0.085  0.007  0.223175  0.14143
-0.083  0.007  0.26595  0.117687
-0.081  0.007  0.369657  0.1064
-0.079  0.007  0.376808  0.102248
-0.077  0.007  0.256546  0.0826618
-0.075  0.007  0.29452  0.0727875
-0.073  0.007  0.374553  0.0764529
-0.071  0.007  0.398477  0.0773786
-0.069  0.007  0.361284  0.0632517
-0.067  0.007  0.312323  0.0727495
-0.065  0.007  0.422596  0.0754019
-0.063  0.007  0.479092  0.07798
-0.061  0.007  0.506414  0.0870002
-0.059  0.007  0.487064  0.0848543
-0.057  0.007  0.605661  0.0951764
-0.055  0.007  0.704316  0.0991743
-0.053  0.007  0.720639  0.0937731
-0.051  0.007  0.645769  0.0786258
-0.049  0.007  0.74602  0.0934817
-0.047  0.007  0.740937  0.0982022
-0.045  0.007  1.05101  0.111043
-0.043  0.007  1.0626  0.110217
-0.041  0.007  0.968859  0.107282
-0.039  0.007  1.14674  0.116666
-0.037  0.007  1.78109  0.142877
-0.035  0.007  1.79183  0.149557
-0.033  0.007  1.92786  0.141695
-0.031  0.007  2.18483  0.159217
-0.029  0.007  2.63984  0.168901
-0.027  0.007  3.65039  0.19937
-0.025  0.007  4.20872  0.214111
-0.023  0.007  5.36973  0.239825
-0.021  0.007  7.47314  0.278593
-0.019  0.007  10.7353  0.340019
-0.017  0.007  14.5535  0.382466
-0.015  0.007  21.9617  0.471288
-0.013  0.007  39.0933  0.640053
-0.011  0.007  68.5139  0.839796
-0.009  0.007  123.614  1.09168
-0.007  0.007  228.525  1.55306
-0.005  0.007  417.034  2.09526
-0.003  0.007  666.634  2.84801
-0.001  0.007  870.322  3.4222
0.001  0.007  893.656  2.83798
0.003  0.007  697.888  2.94224
0.005  0.007  448.427  2.1984
0.007  0.007  246.144  1.62292
0.009  0.007  135.134  1.16634
0.011  0.007  74.9489  0.879218
0.013  0.007  42.9417  0.672964
0.015  0.007  25.5453  0.515039
0.017  0.007  17.4958  0.423058
0.019  0.007  11.9205  0.352344
0.021  0.007  8.14377  0.28968
0.023  0.007  5.95564  0.250177
0.025  0.007  4.24972  0.217094
0.027  0.007  3.41337  0.193273
0.029  0.007  3.0427  0.176866
0.031  0.007  2.66186  0.176196
0.033  0.007  2.1502  0.147836
0.035  0.007  1.71728  0.142568
0.037  0.007  1.62935  0.136953
0.039  0.007  1.46987  0.127729
0.041  0.007  0.981898  0.103967
0.043  0.007  1.04916  0.112371
0.045  0.007  0.847071  0.0968969
0.047  0.007  0.970499  0.102825
0.049  0.007  0.873632  0.10378
0.051  0.007  0.75503  0.0881329
0.053  0.007  0.64776  0.0896622
0.055  0.007  0.462132  0.0741357
0.057  0.007  0.416937  0.0791289
0.059  0.007  0.525291  0.0828291
0.061  0.007  0.558946  0.0830387
0.063  0.007  0.392667  0.0751172
0.065  0.007  0.361293  0.0637899
0.067  0.007  0.427814  0.07384
0.069  0.007  0.402725  0.0754401
0.071  0.007  0.313996  0.0667818
0.073  0.007  0.252315  0.0665401
0.075  0.007  0.236099  0.0727548
0.077  0.007  0.28472  0.0781913
0.079  0.007  0.264072  0.0839667
0.081  0.007  0.300228  0.0967976
0.083  0.007  0.194782  0.0939373
0.085  0.007  0.243392  0.116744
0.087  0.007  0.197559  0.178124
0.089  0.007  0  0
-0.089  0.009  0.595603  0.600833
-0.087  0.009  0.152304  0.189635
-0.085  0.009  0.110472  0.0858851
-0.083  0.009  0.100027  0.0876365
-0.081  0.009  0.101033  0.0780704
-0.079  0.009  0.378229  0.0896923
-0.077  0.009  0.253454  0.0859333
-0.075  0.009  0.314976  0.0777193
-0.073  0.009  0.283601  0.07522
-0.071  0.009  0.341417  0.072566
-0.069  0.009  0.220102  0.0616924
-0.067  0.009  0.339816  0.0783581
-0.065  0.009  0.418913  0.0767299
-0.063  0.009  0.482447  0.078392
-0.061  0.009  0.379548  0.0720868
-0.059  0.009  0.570921  0.0882939
-0.057  0.009  0.67612  0.0971894
-0.055  0.009  0.623805  0.0875023
-0.053  0.009  0.611217  0.0874614
-0.051  0.009  0.706992  0.0943905
-0.049  0.009  0.632296  0.0838253
-0.047  0.009  0.810684  0.101514
-0.045  0.009  0.80096  0.0948651
-0.043  0.009  1.03571  0.116371
-0.041  0.009  1.19043  0.126722
-0.039  0.009  1.36259  0.129435
-0.037  0.009  1.63166  0.138844
-0.035  0.009  1.83741  0.147444
-0.033  0.009  1.88308  0.146724
-0.031  0.009  2.59463  0.169083
-0.029  0.009  2.91422  0.179826
-0.027  0.009  3.47047  0.197119
-0.025  0.009  4.36998  0.212086
-0.023  0.009  6.29802  0.260133
-0.021  0.009  7.8021  0.292688
-0.019  0.009  10.1304  0.33011
-0.017  0.009  14.2321  0.391301
-0.015  0.009  23.161  0.502389
-0.013  0.009  31.8528  0.587212
-0.011  0.009  53.1112  0.748943
-0.009  0.009  81.8124  0.936414
-0.007  0.009  132.506  1.25057
-0.005  0.009  203.567  1.45468
-0.003  0.009  276.74  1.91514
-0.001  0.009  329.58  2.11768
0.001  0.009  338.28  1.50152
0.003  0.009  281.207  1.90716
0.005  0.009  205.092  1.44153
0.007  0.009  135.529  1.24252
0.009  0.009  85.287  0.93579
0.011  0.009  54.3353  0.740224
0.013  0.009  35.1794  0.616412
0.015  0.009  23.2619  0.494167
0.017  0.009  15.5515  0.410195
0.019  0.009  12.1208  0.359876
0.021  0.009  8.69644  0.304151
0.023  0.009  6.07096  0.254286
0.025  0.009  4.95635  0.246385
0.027  0.009  3.61837  0.19558
0.029  0.009  3.44241  0.205145
0.031  0.009  2.58755  0.167621
0.033  0.009  1.80362  0.136372
0.035  0.009  1.76726  0.141366
0.037  0.009  1.75445  0.140538
0.039  0.009  1.55211  0.144545
0.041  0.009  1.05649  0.109935
0.043  0.009  1.17587  0.117664
0.045  0.009  1.00082  0.115053
0.047  0.009  0.814165  0.0958152
0.049  0.009  0.875193  0.110593
0.051  0.009  0.684035  0.0917571
0.053  0.009  0.801355  0.102698
0.055  0.009  0.571803  0.0813572
0.057  0.009  0.544287  0.0766446
0.059  0.009  0.463769  0.0666241
0.061  0.009  0.499167  0.0802862
0.063  0.009  0.539788  0.0829122
0.065  0.009  0.326536  0.0725206
0.067  0.009  0.283767  0.0635748
0.069  0.009  0.28341  0.0678525
0.071  0.009  0.436879  0.0796619
0.073  0.009  0.284071  0.0713316
0.075  0.009  0.28457  0.0851772
0.077  0.009  0.303433  0.088491
0.079  0.009  0.115166  0.0794461
0.081  0.009  0.116292  0.0851222
0.083  0.009  0.138708  0.084389
0.085  0.009  0.0548765  0.088149
0.087  0.009  -0.0285055  0.149367
0.089  0.009  0.606055  0.606083
-0.089  0.011  -0.450316  0.450316
-0.087  0.011  0.15712  0.111225
-0.085  0.011  0.199292  0.127682
-0.083  0.011  0.172936  0.0922673
-0.081  0.011  0.287244  0.0967158
-0.079  0.011  0.272404  0.0885413
-0.077  0.011  0.166785  0.0745525
-0.075  0.011  0.260381  0.0744791
-0.073  0.011  0.271801  0.0705911
-0.071  0.011  0.435753  0.0839763
-0.069  0.011  0.334348  0.0775406
-0.067  0.011  0.22978  0.0663408
-0.065  0.011  0.33219  0.0714483
-0.063  0.011  0.556722  0.0847786
-0.061  0.011  0.448393  0.0776275
-0.059  0.011  0.455835  0.0759356
-0.057  0.011  0.488333  0.0880738
-0.055  0.011  0.619317  0.0959077
-0.053  0.011  0.73825  0.101779
-0.051  0.011  0.805571  0.099248
-0.049  0.011  0.768894  0.0943511
-0.047  0.011  0.808251  0.0898519
-0.045  0.011  1.09996  0.117422
-0.043  0.011  1.00687  0.109275
-0.041  0.011  1.18694  0.10998
-0.039  0.011  1.17547  0.115145
-0.037  0.011  1.41204  0.120979
-0.035  0.011  1.92889  0.152186
-0.033  0.011  2.09236  0.157524
-0.031  0.011  2.38678  0.163626
-0.029  0.011  2.80902  0.176375
-0.027  0.011  3.52781  0.193835
-0.025  0.011  4.7435  0.235589
-0.023  0.011  5.38258  0.227471
-0.021  0.011  7.88561  0.29177
-0.019  0.011  10.6286  0.334687
-0.017  0.011  13.8227  0.377149
-0.015  0.011  19.058  0.442387
-0.013  0.011  27.3478  0.546343
-0.011  0.011  37.661  0.61115
-0.009  0.011  54.8189  0.772723
-0.007  0.011  77.0908  0.907543
-0.005  0.011  105.168  1.0396
-0.003  0.011  135.309  1.29107
-0.001  0.011  149.585  1.41702
0.001  0.011  153.243  1.0037
0.003  0.011  131.455  1.26879
0.005  0.011  101.602  1.02137
0.007  0.011  77.4628  0.911251
0.009  0.011  53.7975  0.76693
0.011  0.011  37.3683  0.608926
0.013  0.011  27.397  0.538283
0.015  0.011  19.7076  0.456666
0.017  0.011  14.3387  0.398194
0.019  0.011  10.3842  0.331233
0.021  0.011  7.78712  0.288144
0.023  0.011  5.97425  0.247178
0.025  0.011  4.78325  0.22828
0.027  0.011  3.68617  0.205022
0.029  0.011  3.62458  0.205964
0.031  0.011  2.75794  0.169125
0.033  0.011  2.16488  0.162222
0.035  0.011  1.96199  0.145699
0.037  0.011  1.72742  0.145375
0.039  0.011  1.38719  0.1203
0.041  0.011  1.3086  0.126029
0.043  0.011  1.05835  0.106873
0.045  0.011  0.888435  0.10999
0.047  0.011  0.70171  0.0956422
0.049  0.011  0.865803  0.0966189
0.051  0.011  0.748711  0.10101
0.053  0.011  0.510783  0.0814342
0.055  0.011  0.506108  0.0794
0.057  0.011  0.794995  0.0994885
0.059  0.011  0.402282  0.0718107
0.061  0.011  0.527529  0.0794987
0.063  0.011  0.416927  0.0717092
0.065  0.011  0.577706  0.0839211
0.067  0.011  0.423684  0.0766852
0.069  0.011  0.322996  0.072704
0.071  0.011  0.288439  0.0664358
0.073  0.011  0.304764  0.0765304
0.075  0.011  0.301509  0.0734238
0.077  0.011  0.253512  0.0870916
0.079  0.011  0.262624  0.091963
0.081  0.011  0.264154  0.0939988
0.083  0.011  0.414444  0.129597
0.085  0.011  0.219547  0.130805
0.087  0.011  0.175027  0.146407
0.089  0.011  0  0
-0.089  0.013  0  0
-0.087  0.013  0.0457062  0.142578
-0.085  0.013  0.144063  0.0929505
-0.083  0.013  0.270844  0.09649
-0.081  0.013  0.115271  0.082442
-0.079  0.013  0.230226  0.0897942
-0.077  0.013  0.249265  0.0803264
-0.075  0.013  0.295566  0.0834592
-0.073  0.013  0.2732  0.0834319
-0.071  0.013  0.395501  0.0842159
-0.069  0.013  0.366985  0.0762715
-0.067  0.013  0.348563  0.073149
-0.065  0.013  0.468604  0.0789614
-0.063  0.013  0.348007  0.0734769
-0.061  0.013  0.487774  0.081541
-0.059  0.013  0.401594  0.0751282
-0.057  0.013  0.645168  0.0954167
-0.055  0.013  0.562003  0.0841263
-0.053  0.013  0.763534  0.0918782
-0.051  0.013  0.778057  0.0967873
-0.049  0.013  0.750117  0.0926564
-0.047  0.013  1.03316  0.113005
-0.045  0.013  0.879706  0.09874
-0.043  0.013  1.14272  0.115674
-0.041  0.013  1.19516  0.124674
-0.039  0.013  1.1946  0.114669
-0.037  0.013  1.69761  0.141997
-0.035  0.013  1.82424  0.152887
-0.033  0.013  2.16548  0.153128
-0.031  0.013  2.42584  0.159212
-0.029  0.013  2.81577  0.179471
-0.027  0.013  3.97196  0.203802
-0.025  0.013  4.7491  0.233464
-0.023  0.013  5.5625  0.255628
-0.021  0.013  7.00826  0.275594
-0.019  0.013  9.7703  0.330326
-0.017  0.013  12.4552  0.369902
-0.015  0.013  15.975  0.416544
-0.013  0.013  22.4639  0.484753
-0.011  0.013  29.0797  0.577912
-0.009  0.013  38.8653  0.649105
-0.007  0.013  50.4071  0.749219
-0.005  0.013  62.7011  0.818102
-0.003  0.013  75.5477  0.999559
-0.001  0.013  80.942  1.04431
0.001  0.013  82.1309  0.75266
0.003  0.013  74.3229  0.984192
0.005  0.013  64.2112  0.840762
0.007  0.013  50.2521  0.747723
0.009  0.013  38.546  0.652487
0.011  0.013  29.5033  0.571465
0.013  0.013  21.8305  0.479223
0.015  0.013  15.6964  0.412579
0.017  0.013  12.0872  0.354869
0.019  0.013  9.50354  0.320959
0.021  0.013  7.78367  0.291822
0.023  0.013  6.07029  0.268777
0.025  0.013  4.81413  0.240706
0.027  0.013  3.96899  0.201486
0.029  0.013  3.36038  0.194752
0.031  0.013  2.93212  0.180789
0.033  0.013  1.88813  0.143285
0.035  0.013  1.53902  0.141446
0.037  0.013  1.47793  0.128061
0.039  0.013  1.46078  0.127872
0.041  0.013  1.28092  0.116941
0.043  0.013  1.11638  0.109156
0.045  0.013  1.16411  0.119202
0.047  0.013  0.840484  0.105982
0.049  0.013  0.847593  0.103274
0.051  0.013  0.73645  0.0904495
0.053  0.013  0.618988  0.088814
0.055  0.013  0.640146  0.0849993
0.057  0.013  0.578093  0.081974
0.059  0.013  0.54502  0.0803649
0.061  0.013  0.475486  0.0882531
0.063  0.013  0.421315  0.0821221
0.065  0.013  0.358937  0.0676232
0.067  0.013  0.413654  0.0800499
0.069  0.013  0.413393  0.0857686
0.071  0.013  0.343595  0.0767981
0.073  0.013  0.309981  0.0777384
0.075  0.013  0.26597  0.0733767
0.077  0.013  0.223282  0.0810697
0.079  0.013  0.234542  0.0760258
0.081  0.013  0.326998  0.103108
0.083  0.013  0.210601  0.104926
0.085  0.013  0.243736  0.153494
0.087  0.013  0.353359  0.21154
0.089  0.013  0  0
-0.089  0.015  -0.455127  0.455127
-0.087  0.015  0.501912  0.219254
-0.085  0.015  0.395126  0.161799
-0.083  0.015  0.203731  0.0995587
-0.081  0.015  0.159715  0.100818
-0.079  0.015  0.148242  0.0818603
-0.077  0.015  0.290079  0.0842348
-0.075  0.015  0.408702  0.0857531
-0.073  0.015  0.299798  0.0737698
-0.071  0.015  0.276019  0.0718988
-0.069  0.015  0.353241  0.078417
-0.067  0.015  0.308089  0.0672222
-0.065  0.015  0.56077  0.0929409
-0.063  0.015  0.511558  0.0820966
-0.061  0.015  0.554178  0.0942064
-0.059  0.015  0.707817  0.0962721
-0.057  0.015  0.629674  0.0874228
-0.055  0.015  0.5838  0.0910077
-0.053  0.015  0.72366  0.0928117
-0.051  0.015  0.809066  0.113389
-0.049  0.015  0.854339  0.105839
-0.047  0.015  0.756423  0.09197
-0.045  0.015  0.974933  0.105545
-0.043  0.015  1.17156  0.117345
-0.041  0.015  1.30042  0.121852
-0.039  0.015  1.1236  0.111192
-0.037  0.015  1.57012  0.129445
-0.035  0.015  1.78719  0.139741
-0.033  0.015  1.90379  0.149704
-0.031  0.015  2.41583  0.167277
-0.029  0.015  3.31663  0.190464
-0.027  0.015  3.85873  0.208651
-0.025  0.015  4.47731  0.218836
-0.023  0.015  5.37657  0.247807
-0.021  0.015  7.25172  0.291562
-0.019  0.015  8.97778  0.306698
-0.017  0.015  10.8727  0.353831
-0.015  0.015  13.5557  0.370719
-0.013  0.015  17.5325  0.440122
-0.011  0.015  23.8045  0.518322
-0.009  0.015  28.2648  0.554619
-0.007  0.015  34.6823  0.614875
-0.005  0.015  41.6927  0.669427
-0.003  0.015  47.3503  0.774959
-0.001  0.015  48.4249  0.812684
0.001  0.015  49.5422  0.581973
0.003  0.015  48.415  0.788039
0.005  0.015  41.1067  0.668443
0.007  0.015  34.8473  0.621362
0.009  0.015  28.2935  0.555552
0.011  0.015  22.4448  0.492154
0.013  0.015  18.1428  0.449208
0.015  0.015  13.766  0.369739
0.017  0.015  11.2238  0.357138
0.019  0.015  8.65655  0.307172
0.021  0.015  6.46307  0.265828
0.023  0.015  5.62749  0.248804
0.025  0.015  4.88778  0.234336
0.027  0.015  3.68798  0.20457
0.029  0.015  3.44939  0.191817
0.031  0.015  2.63863  0.173971
0.033  0.015  2.42782  0.163296
0.035  0.015  2.03911  0.163415
0.037  0.015  1.73361  0.138246
0.039  0.015  1.3841  0.130579
0.041  0.015  1.2631  0.116405
0.043  0.015  1.09614  0.1066
0.045  0.015  1.37483  0.126818
0.047  0.015  0.971337  0.105802
0.049  0.015  0.840122  0.0978195
0.051  0.015  0.685393  0.101478
0.053  0.015  0.673047  0.0933075
0.055  0.015  0.642481  0.0911742
0.057  0.015  0.569474  0.0877139
0.059  0.015  0.407674  0.0789431
0.061  0.015  0.465486  0.0782672
0.063  0.015  0.340137  0.0716667
0.065  0.015  0.271625  0.0618583
0.067  0.015  0.498219  0.0804839
0.069  0.015  0.263489  0.0651075
0.071  0.015  0.178205  0.0623806
0.073  0.015  0.338908  0.0771731
0.075  0.015  0.338723  0.0879383
0.077  0.015  0.168936  0.0713277
0.079  0.015  0.221364  0.0779149
0.081  0.015  0.409624  0.104261
0.083  0.015  0.292188  0.109668
0.085  0.015  0.304866  0.115478
0.087  0.015  -0.0379437  0.116083
0.089  0.015  0  0
-0.089  0.017  0  0
-0.087  0.017  2.28861e-13  1.59658e-07
-0.085  0.017  0.173454  0.123924
-0.083  0.017  0.192526  0.109738
-0.081  0.017  0.271845  0.0977612
-0.079  0.017  0.221983  0.0877117
-0.077  0.017  0.0522762  0.0738799
-0.075  0.017  0.275936  0.0882028
-0.073  0.017  0.292709  0.080618
-0.071  0.017  0.376093  0.079603
-0.069  0.017  0.361832  0.0732164
-0.067  0.017  0.45979  0.0841282
-0.065  0.017  0.407001  0.0774465
-0.063  0.017  0.513925  0.0868656
-0.061  0.017  0.52624  0.0779772
-0.059  0.017  0.532528  0.0882576
-0.057  0.017  0.556265  0.0813986
-0.055  0.017  0.846114  0.103425
-0.053  0.017  0.933126  0.109167
-0.051  0.017  0.681533  0.0872557
-0.049  0.017  0.818513  0.0946188
-0.047  0.017  0.970365  0.108321
-0.045  0.017  1.12337  0.127525
-0.043  0.017  1.19917  0.117855
-0.041  0.017  1.40942  0.130786
-0.039  0.017  1.57239  0.135854
-0.037  0.017  1.59835  0.140129
-0.035  0.017  1.85783  0.148002
-0.033  0.017  2.31884  0.167966
-0.031  0.017  2.7858  0.184293
-0.029  0.017  3.20648  0.187274
-0.027  0.017  3.79843  0.202183
-0.025  0.017  4.27854  0.213578
-0.023  0.017  5.08441  0.231998
-0.021  0.017  7.08608  0.278839
-0.019  0.017  8.4356  0.30665
-0.017  0.017  10.0811  0.329891
-0.015  0.017  11.4406  0.342894
-0.013  0.017  14.5709  0.409451
-0.011  0.017  17.8993  0.434091
-0.009  0.017  21.5393  0.489736
-0.007  0.017  25.7875  0.54691
-0.005  0.017  29.9322  0.561033
-0.003  0.017  32.4247  0.636006
-0.001  0.017  32.5287  0.665766
0.001  0.017  34.2735  0.489235
0.003  0.017  31.3406  0.6425
0.005  0.017  29.8522  0.565408
0.007  0.017  25.3556  0.538476
0.009  0.017  21.4646  0.487722
0.011  0.017  18.4162  0.442364
0.013  0.017  14.1186  0.399009
0.015  0.017  11.5367  0.351502
0.017  0.017  9.97393  0.328126
0.019  0.017  8.43729  0.317966
0.021  0.017  6.90755  0.269464
0.023  0.017  5.11185  0.235227
0.025  0.017  4.73209  0.230834
0.027  0.017  3.43884  0.187013
0.029  0.017  3.16551  0.190945
0.031  0.017  2.48221  0.164368
0.033  0.017  2.1673  0.155732
0.035  0.017  2.15529  0.160496
0.037  0.017  1.61683  0.138515
0.039  0.017  1.65832  0.142507
0.041  0.017  1.45229  0.136477
0.043  0.017  1.21409  0.118713
0.045  0.017  1.2058  0.121593
0.047  0.017  1.26502  0.129173
0.049  0.017  0.988856  0.108954
0.051  0.017  0.942692  0.111978
0.053  0.017  0.728889  0.096917
0.055  0.017  0.727262  0.0961078
0.057  0.017  0.687685  0.0923708
0.059  0.017  0.730668  0.104651
0.061  0.017  0.509396  0.087877
0.063  0.017  0.493322  0.0761126
0.065  0.017  0.464298  0.0846803
0.067  0.017  0.308001  0.0748625
0.069  0.017  0.317629  0.0711462
0.071  0.017  0.361966  0.068566
0.073  0.017  0.212702  0.0614202
0.075  0.017  0.253605  0.0809677
0.077  0.017  0.179676  0.0770566
0.079  0.017  0.222302  0.0736883
0.081  0.017  0.223777  0.0868462
0.083  0.017  0.237226  0.100837
0.085  0.017  0.181387  0.12932
0.087  0.017  0.0291321  0.138461
0.089  0.017  0  0
-0.089  0.019  2.14861e-12  1.14126e-06
-0.087  0.019  0.390586  0.194797
-0.085  0.019  0.0582742  0.127335
-0.083  0.019  0.212939  0.123305
-0.081  0.019  0.306226  0.106462
-0.079  0.019  0.267899  0.0980685
-0.077  0.019  0.366504  0.0948851
-0.075  0.019  0.273055  0.0861187
-0.073  0.019  0.181783  0.0680604
-0.071  0.019  0.435611  0.0820186
-0.069  0.019  0.215565  0.0695377
-0.067  0.019  0.435113  0.0800799
-0.065  0.019  0.604938  0.0860979
-0.063  0.019  0.379423  0.0813375
-0.061  0.019  0.653411  0.0862007
-0.059  0.019  0.61532  0.0920327
-0.057  0.019  0.570073  0.0835447
-0.055  0.019  0.60193  0.091113
-0.053  0.019  0.764058  0.0964217
-0.051  0.019  0.834629  0.109449
-0.049  0.019  1.13898  0.122768
-0.047  0.019  0.833666  0.098713
-0.045  0.019  1.01349  0.110873
-0.043  0.019  1.15595  0.108688
-0.041  0.019  1.48368  0.139224
-0.039  0.019  1.3452  0.12666
-0.037  0.019  1.70745  0.135928
-0.035  0.019  2.22021  0.152502
-0.033  0.019  2.34439  0.173802
-0.031  0.019  2.66381  0.173359
-0.029  0.019  3.04432  0.185002
-0.027  0.019  3.54256  0.197851
-0.025  0.019  4.07879  0.211248
-0.023  0.019  4.76301  0.229586
-0.021  0.019  5.77855  0.248922
-0.019  0.019  7.7589  0.313549
-0.017  0.019  9.07961  0.304479
-0.015  0.019  11.2957  0.361958
-0.013  0.019  12.6559  0.365592
-0.011  0.019  14.0898  0.388435
-0.009  0.019  16.4716  0.408289
-0.007  0.019  18.2006  0.442539
-0.005  0.019  21.9226  0.480634
-0.003  0.019  22.9768  0.540927
-0.001  0.019  24.6841  0.57804
0.001  0.019  23.4729  0.401964
0.003  0.019  22.3828  0.53596
0.005  0.019  21.2432  0.475079
0.007  0.019  18.9953  0.461652
0.009  0.019  17.3988  0.430128
0.011  0.019  14.1987  0.392502
0.013  0.019  11.3574  0.34566
0.015  0.019  10.087  0.335381
0.017  0.019  8.68725  0.297862
0.019  0.019  6.94342  0.273906
0.021  0.019  6.5418  0.270285
0.023  0.019  4.95055  0.235486
0.025  0.019  3.99233  0.204336
0.027  0.019  3.80622  0.208294
0.029  0.019  3.09055  0.18981
0.031  0.019  2.87993  0.189005
0.033  0.019  2.45349  0.169897
0.035  0.019  1.99425  0.142914
0.037  0.019  1.70226  0.139317
0.039  0.019  1.57195  0.140699
0.041  0.019  1.44165  0.128686
0.043  0.019  1.24298  0.119015
0.045  0.019  1.14422  0.120716
0.047  0.019  1.02146  0.108562
0.049  0.019  1.01128  0.109614
0.051  0.019  0.810238  0.09266
0.053  0.019  0.703648  0.0912093
0.055  0.019  0.795412  0.100072
0.057  0.019  0.53139  0.0880808
0.059  0.019  0.645824  0.0963638
0.061  0.019  0.691435  0.0984841
0.063  0.019  0.562601  0.0825386
0.065  0.019  0.416619  0.0766123
0.067  0.019  0.365386  0.0657619
0.069  0.019  0.382385  0.07629
0.071  0.019  0.308783  0.0764941
0.073  0.019  0.475968  0.0974129
0.075  0.019  0.276043  0.0796768
0.077  0.019  0.16472  0.0778424
0.079  0.019  0.240381  0.0852583
0.081  0.019  0.257697  0.0959825
0.083  0.019  0.278888  0.113962
0.085  0.019  0.00594165  0.112137
0.087  0.019  0.186622  0.241726
0.089  0.019  0  0
-0.089  0.021  -0.455201  0.455201
-0.087  0.021  0.410894  0.228102
-0.085  0.021  0.191114  0.10636
-0.083  0.021  0.239703  0.105948
-0.081  0.021  0.295126  0.100974
-0.079  0.021  0.2146  0.081181
-0.077  0.021  0.408989  0.0987746
-0.075  0.021  0.349598  0.0815639
-0.073  0.021  0.300759  0.0781822
-0.071  0.021  0.374998  0.082705
-0.069  0.021  0.403205  0.0799538
-0.067  0.021  0.403629  0.0844735
-0.065  0.021  0.396453  0.0709325
-0.063  0.021  0.444877  0.0798998
-0.061  0.021  0.558392  0.0886262
-0.059  0.021  0.608405  0.0854347
-0.057  0.021  0.721282  0.0914545
-0.055  0.021  0.75282  0.0944402
-0.053  0.021  0.690482  0.0987459
-0.051  0.021  0.696172  0.0886314
-0.049  0.021  0.938502  0.104969
-0.047  0.021  1.11924  0.117844
-0.045  0.021  0.858959  0.0933969
-0.043  0.021  1.24202  0.125353
-0.041  0.021  1.30072  0.126953
-0.039  0.021  1.56365  0.135245
-0.037  0.021  1.62845  0.134908
-0.035  0.021  1.90153  0.148719
-0.033  0.021  2.07358  0.151063
-0.031  0.021  2.43704  0.170909
-0.029  0.021  3.05439  0.185832
-0.027  0.021  3.23982  0.185719
-0.025  0.021  3.82145  0.202393
-0.023  0.021  4.80574  0.23894
-0.021  0.021  4.87371  0.226996
-0.019  0.021  6.45478  0.253751
-0.017  0.021  7.65386  0.294162
-0.015  0.021  8.74066  0.30145
-0.013  0.021  10.3803  0.336996
-0.011  0.021  11.5926  0.357927
-0.009  0.021  13.7408  0.389269
-0.007  0.021  15.048  0.413024
-0.005  0.021  15.6104  0.411965
-0.003  0.021  16.8185  0.463146
-0.001  0.021  18.1906  0.507129
0.001  0.021  17.5609  0.34354
0.003  0.021  17.2771  0.488145
0.005  0.021  15.941  0.420435
0.007  0.021  15.2853  0.413628
0.009  0.021  12.8642  0.380733
0.011  0.021  11.9168  0.370825
0.013  0.021  10.7501  0.349737
0.015  0.021  8.54531  0.297328
0.017  0.021  7.65313  0.296225
0.019  0.021  6.66098  0.264372
0.021  0.021  5.49557  0.24921
0.023  0.021  4.64138  0.230377
0.025  0.021  3.96061  0.214936
0.027  0.021  3.74562  0.207682
0.029  0.021  3.15449  0.182739
0.031  0.021  2.52146  0.170062
0.033  0.021  2.28408  0.165113
0.035  0.021  2.02691  0.147653
0.037  0.021  1.62519  0.140319
0.039  0.021  1.74242  0.147448
0.041  0.021  1.18712  0.126014
0.043  0.021  1.41198  0.133015
0.045  0.021  1.44808  0.140847
0.047  0.021  1.03303  0.107169
0.049  0.021  0.74328  0.094851
0.051  0.021  0.808035  0.09429
0.053  0.021  0.51817  0.0796864
0.055  0.021  0.480464  0.0816631
0.057  0.021  0.700307  0.0929306
0.059  0.021  0.567966  0.0795556
0.061  0.021  0.525713  0.0765524
0.063  0.021  0.412094  0.0779703
0.065  0.021  0.377409  0.0720125
0.067  0.021  0.414261  0.0783621
0.069  0.021  0.306401  0.0703947
0.071  0.021  0.429503  0.0860898
0.073  0.021  0.39409  0.0900149
0.075  0.021  0.168205  0.0718052
0.077  0.021  0.313268  0.089263
0.079  0.021  0.249473  0.0894451
0.081  0.021  0.134525  0.0885843
0.083  0.021  0.222444  0.120276
0.085  0.021  0.23015  0.143167
0.087  0.021  0.491482  0.219992
0.089  0.021  -0.455201  0.455201
-0.089  0.023  -0.450485  0.450486
-0.087  0.023  0.186614  0.224628
-0.085  0.023  -0.0321395  0.136119
-0.083  0.023  0.293669  0.122268
-0.081  0.023  0.21221  0.0840687
-0.079  0.023  0.266119  0.091043
-0.077  0.023  0.362007  0.0913306
-0.075  0.023  0.305211  0.0778553
-0.073  0.023  0.317741  0.0801955
-0.071  0.023  0.299563  0.0662803
-0.069  0.023  0.394527  0.0780454
-0.067  0.023  0.482483  0.085944
-0.065  0.023  0.407897  0.077467
-0.063  0.023  0.425851  0.0711377
-0.061  0.023  0.332198  0.0739268
-0.059  0.023  0.711118  0.0913928
-0.057  0.023  0.618049  0.0932523
-0.055  0.023  0.889849  0.101616
-0.053  0.023  0.738741  0.0992096
-0.051  0.023  0.880578  0.105247
-0.049  0.023  0.948508  0.104448
-0.047  0.023  0.790741  0.0922996
-0.045  0.023  1.19223  0.120442
-0.043  0.023  1.14648  0.111274
-0.041  0.023  1.37256  0.123932
-0.039  0.023  1.63993  0.133988
-0.037  0.023  1.66123  0.132808
-0.035  0.023  1.7954  0.144933
-0.033  0.023  2.38244  0.164282
-0.031  0.023  2.33787  0.153502
-0.029  0.023  2.94829  0.177346
-0.027  0.023  3.28284  0.189056
-0.025  0.023  3.38756  0.192484
-0.023  0.023  4.44549  0.224586
-0.021  0.023  5.00101  0.227392
-0.019  0.023  5.25957  0.234514
-0.017  0.023  6.41682  0.261685
-0.015  0.023  7.29002  0.278118
-0.013  0.023  8.47611  0.304413
-0.011  0.023  9.56777  0.314241
-0.009  0.023  10.5766  0.332954
-0.007  0.023  11.6512  0.353653
-0.005  0.023  12.4662  0.356956
-0.003  0.023  13.2497  0.410086
-0.001  0.023  12.9024  0.407257
0.001  0.023  13.3033  0.2957
0.003  0.023  12.5644  0.395488
0.005  0.023  12.3859  0.36212
0.007  0.023  11.9641  0.359478
0.009  0.023  11.0157  0.347303
0.011  0.023  9.99  0.329026
0.013  0.023  8.49646  0.302456
0.015  0.023  7.74493  0.288702
0.017  0.023  5.8527  0.243945
0.019  0.023  6.05728  0.263574
0.021  0.023  4.75714  0.217865
0.023  0.023  4.68952  0.23903
0.025  0.023  3.52421  0.194404
0.027  0.023  3.50334  0.197958
0.029  0.023  2.94366  0.184776
0.031  0.023  2.43283  0.162242
0.033  0.023  2.19096  0.154159
0.035  0.023  2.15532  0.156621
0.037  0.023  1.98816  0.148171
0.039  0.023  1.58054  0.132666
0.041  0.023  1.53947  0.12818
0.043  0.023  1.18234  0.128658
0.045  0.023  0.917831  0.104678
0.047  0.023  1.05873  0.111029
0.049  0.023  1.20959  0.119416
0.051  0.023  1.0765  0.121051
0.053  0.023  0.728267  0.0932312
0.055  0.023  0.777548  0.0990517
0.057  0.023  0.598121  0.0751731
0.059  0.023  0.743661  0.0999359
0.061  0.023  0.628626  0.0832861
0.063  0.023  0.480132  0.0779264
0.065  0.023  0.419838  0.0775551
0.067  0.023  0.467237  0.0793625
0.069  0.023  0.377962  0.0828775
0.071  0.023  0.179069  0.0686741
0.073  0.023  0.303245  0.0668838
0.075  0.023  0.37955  0.0849531
0.077  0.023  0.346567  0.0870026
0.079  0.023  0.364971  0.102434
0.081  0.023  0.359864  0.109084
0.083  0.023  0.489283  0.135886
0.085  0.023  0.16445  0.107104
0.087  0.023  -0.0704487  0.0704488
0.089  0.023  0.0086991  0.0722188
-0.089  0.025  0.606382  0.606409
-0.087  0.025  0.0239089  0.109242
-0.085  0.025  0.237105  0.149131
-0.083  0.025  0.206689  0.0987206
-0.081  0.025  0.16711  0.0975986
-0.079  0.025  0.313127  0.0875366
-0.077  0.025  0.37415  0.0883768
-0.075  0.025  0.3327  0.0787103
-0.073  0.025  0.424213  0.0849496
-0.071  0.025  0.259992  0.0747488
-0.069  0.025  0.237831  0.0669873
-0.067  0.025  0.418534  0.0821521
-0.065  0.025  0.426518  0.0696216
-0.063  0.025  0.601795  0.0919949
-0.061  0.025  0.61811  0.0895226
-0.059  0.025  0.48248  0.0796491
-0.057  0.025  0.626533  0.0888467
-0.055  0.025  0.80454  0.0988793
-0.053  0.025  0.717762  0.0923666
-0.051  0.025  0.831846  0.0999385
-0.049  0.025  0.785284  0.0916544
-0.047  0.025  0.975137  0.109953
-0.045  0.025  1.15165  0.113095
-0.043  0.025  1.21944  0.124611
-0.041  0.025  1.45397  0.130162
-0.039  0.025  1.50369  0.128441
-0.037  0.025  1.66198  0.145019
-0.035  0.025  1.84616  0.150465
-0.033  0.025  2.33196  0.162583
-0.031  0.025  2.52362  0.171788
-0.029  0.025  3.11022  0.185091
-0.027  0.025  3.11244  0.187848
-0.025  0.025  3.67252  0.213092
-0.023  0.025  3.70569  0.202323
-0.021  0.025  4.37235  0.228874
-0.019  0.025  5.35531  0.253266
-0.017  0.025  5.71492  0.258192
-0.015  0.025  6.64411  0.260602
-0.013  0.025  7.17646  0.280486
-0.011  0.025  7.61017  0.284493
-0.009  0.025  8.29362  0.303469
-0.007  0.025  9.17467  0.313204
-0.005  0.025  9.7486  0.32775
-0.003  0.025  10.5613  0.369766
-0.001  0.025  10.9871  0.391325
0.001  0.025  10.9721  0.269348
0.003  0.025  10.3017  0.363445
0.005  0.025  9.64776  0.317612
0.007  0.025  9.56514  0.327254
0.009  0.025  8.90602  0.325136
0.011  0.025  8.31607  0.290957
0.013  0.025  7.81078  0.302129
0.015  0.025  6.2574  0.259696
0.017  0.025  6.00734  0.260644
0.019  0.025  5.37067  0.24259
0.021  0.025  4.8807  0.231152
0.023  0.025  4.29676  0.222073
0.025  0.025  3.5149  0.197576
0.027  0.025  3.17476  0.188461
0.029  0.025  3.15477  0.196954
0.031  0.025  2.79623  0.181462
0.033  0.025  2.18103  0.160154
0.035  0.025  2.1524  0.165267
0.037  0.025  1.49151  0.130926
0.039  0.025  1.66412  0.143288
0.041  0.025  1.29471  0.128312
0.043  0.025  1.23906  0.125313
0.045  0.025  1.21149  0.117333
0.047  0.025  1.29077  0.143088
0.049  0.025  1.05574  0.113509
0.051  0.025  0.930917  0.107681
0.053  0.025  0.763883  0.102635
0.055  0.025  0.836945  0.106644
0.057  0.025  0.667167  0.0949938
0.059  0.025  0.480783  0.0695836
0.061  0.025  0.605566  0.0836834
0.063  0.025  0.533729  0.0810237
0.065  0.025  0.443463  0.0748626
0.067  0.025  0.433542  0.0809204
0.069  0.025  0.332672  0.0710395
0.071  0.025  0.474314  0.0845952
0.073  0.025  0.260357  0.0712055
0.075  0.025  0.415744  0.0866479
0.077  0.025  0.113738  0.0744826
0.079  0.025  0.138262  0.0846962
0.081  0.025  0.199367  0.0951648
0.083  0.025  0.182511  0.104541
0.085  0.025  0.0995511  0.136323
0.087  0.025  0.14102  0.185296
0.089  0.025  0  0
-0.089  0.027  0  0
-0.087  0.027  0.100828  0.134854
-0.085  0.027  0.149293  0.134442
-0.083  0.027  0.116652  0.0837942
-0.081  0.027  0.213196  0.0850844
-0.079  0.027  0.199733  0.0827418
-0.077  0.027  0.175173  0.0749952
-0.075  0.027  0.178777  0.0674994
-0.073  0.027  0.270502  0.0773637
-0.071  0.027  0.382286  0.082077
-0.069  0.027  0.436168  0.0737171
-0.067  0.027  0.321561  0.0734423
-0.065  0.027  0.429632  0.0770806
-0.063  0.027  0.667084  0.0930965
-0.061  0.027  0.639894  0.0872128
-0.059  0.027  0.780137  0.0965872
-0.057  0.027  0.624901  0.0868525
-0.055  0.027  0.665624  0.0920147
-0.053  0.027  0.904255  0.105558
-0.051  0.027  1.02598  0.114636
-0.049  0.027  0.784673  0.0926722
-0.047  0.027  1.00767  0.115107
-0.045  0.027  1.23302  0.127591
-0.043  0.027  1.31031  0.113496
-0.041  0.027  1.17122  0.115399
-0.039  0.027  1.57333  0.134066
-0.037  0.027  1.60427  0.136878
-0.035  0.027  2.00295  0.147986
-0.033  0.027  2.08468  0.15149
-0.031  0.027  2.31797  0.158148
-0.029  0.027  2.64511  0.166256
-0.027  0.027  2.43466  0.166028
-0.025  0.027  3.31593  0.192355
-0.023  0.027  3.50814  0.194215
-0.021  0.027  3.82002  0.206128
-0.019  0.027  4.58273  0.219881
-0.017  0.027  5.19229  0.242229
-0.015  0.027  5.68524  0.252057
-0.013  0.027  6.78875  0.277117
-0.011  0.027  6.70793  0.262525
-0.009  0.027  7.33473  0.280014
-0.007  0.027  8.1259  0.311011
-0.005  0.027  8.46315  0.297661
-0.003  0.027  8.49913  0.326783
-0.001  0.027  9.13687  0.350183
0.001  0.027  8.66154  0.242104
0.003  0.027  8.82061  0.334118
0.005  0.027  8.19062  0.294718
0.007  0.027  7.88418  0.297709
0.009  0.027  7.43876  0.281265
0.011  0.027  6.77853  0.265801
0.013  0.027  6.47942  0.264943
0.015  0.027  5.87695  0.260506
0.017  0.027  5.08318  0.232473
0.019  0.027  4.55819  0.223458
0.021  0.027  3.99293  0.204847
0.023  0.027  3.56654  0.201707
0.025  0.027  3.16759  0.185559
0.027  0.027  2.93132  0.178963
0.029  0.027  3.14196  0.187522
0.031  0.027  2.58855  0.173785
0.033  0.027  2.23881  0.158309
0.035  0.027  1.92625  0.145399
0.037  0.027  1.66981  0.138644
0.039  0.027  1.55568  0.130084
0.041  0.027  1.32823  0.126877
0.043  0.027  1.36204  0.123633
0.045  0.027  1.28309  0.13298
0.047  0.027  1.1361  0.114871
0.049  0.027  0.804381  0.0912891
0.051  0.027  0.976812  0.112449
0.053  0.027  0.663278  0.0828433
0.055  0.027  0.812249  0.1007
0.057  0.027  0.765877  0.095042
0.059  0.027  0.59293  0.0847459
0.061  0.027  0.585604  0.0875159
0.063  0.027  0.537669  0.0770111
0.065  0.027  0.440013  0.0712035
0.067  0.027  0.501601  0.0828421
0.069  0.027  0.382288  0.077828
0.071  0.027  0.414442  0.0850563
0.073  0.027  0.359477  0.0872361
0.075  0.027  0.257553  0.0782367
0.077  0.027  0.434781  0.102745
0.079  0.027  0.347413  0.0889252
0.081  0.027  0.302031  0.120232
0.083  0.027  0.131708  0.0950032
0.085  0.027  0.145835  0.0979512
0.087  0.027  2.98791e-13  1.62639e-07
0.089  0.027  0.599695  0.599723
-0.089  0.029  -1.53707e-12  8.36664e-07
-0.087  0.029  0.129397  0.183404
-0.085  0.029  0.262206  0.128174
-0.083  0.029  0.176688  0.089418
-0.081  0.029  0.0282291  0.0880512
-0.079  0.029  0.271004  0.0893392
-0.077  0.029  0.286077  0.0813892
-0.075  0.029  0.246792  0.0772199
-0.073  0.029  0.327965  0.077851
-0.071  0.029  0.36515  0.0754426
-0.069  0.029  0.32372  0.0723596
-0.067  0.029  0.457088  0.0771727
-0.065  0.029  0.474003  0.0804673
-0.063  0.029  0.490699  0.0830332
-0.061  0.029  0.690946  0.0930245
-0.059  0.029  0.691136  0.0982257
-0.057  0.029  0.416525  0.0870002
-0.055  0.029  0.653797  0.0887431
-0.053  0.029  0.865473  0.101953
-0.051  0.029  0.760669  0.0973663
-0.049  0.029  1.04395  0.108384
-0.047  0.029  0.958342  0.103429
-0.045  0.029  1.22797  0.122587
-0.043  0.029  1.28915  0.12205
-0.041  0.029  1.20289  0.115034
-0.039  0.029  1.6853  0.147824
-0.037  0.029  1.68741  0.139166
-0.035  0.029  1.93368  0.149942
-0.033  0.029  1.96403  0.153142
-0.031  0.029  2.56929  0.17978
-0.029  0.029  2.85151  0.178761
-0.027  0.029  2.8464  0.184972
-0.025  0.029  2.84613  0.174665
-0.023  0.029  3.04068  0.182425
-0.021  0.029  3.93172  0.214836
-0.019  0.029  4.30583  0.221917
-0.017  0.029  4.63403  0.22419
-0.015  0.029  5.27143  0.24494
-0.013  0.029  5.57183  0.244529
-0.011  0.029  6.0194  0.256703
-0.009  0.029  6.21166  0.262297
-0.007  0.029  7.40874  0.294059
-0.005  0.029  7.34043  0.283491
-0.003  0.029  6.72313  0.295227
-0.001  0.029  7.28845  0.317155
0.001  0.029  7.31367  0.220708
0.003  0.029  7.37853  0.30601
0.005  0.029  6.97689  0.272959
0.007  0.029  7.11514  0.280106
0.009  0.029  6.48478  0.264833
0.011  0.029  6.20339  0.259794
0.013  0.029  5.8397  0.256602
0.015  0.029  5.13017  0.232765
0.017  0.029  4.95676  0.241713
0.019  0.029  4.17174  0.216852
0.021  0.029  3.77128  0.202611
0.023  0.029  3.39251  0.195339
0.025  0.029  3.5984  0.20402
0.027  0.029  2.99412  0.193065
0.029  0.029  2.31457  0.16505
0.031  0.029  2.10293  0.155612
0.033  0.029  1.89473  0.149675
0.035  0.029  1.94182  0.15444
0.037  0.029  1.62779  0.141432
0.039  0.029  1.58893  0.132686
0.041  0.029  1.36967  0.131652
0.043  0.029  1.45338  0.141752
0.045  0.029  1.37254  0.150957
0.047  0.029  0.802876  0.102448
0.049  0.029  0.85404  0.106192
0.051  0.029  0.691487  0.0917441
0.053  0.029  0.77445  0.0918133
0.055  0.029  0.718519  0.092246
0.057  0.029  0.67008  0.0837522
0.059  0.029  0.559108  0.0839824
0.061  0.029  0.561133  0.0877172
0.063  0.029  0.548397  0.0888423
0.065  0.029  0.531832  0.0903364
0.067  0.029  0.312681  0.0694589
0.069  0.029  0.388539  0.0750055
0.071  0.029  0.392213  0.0843155
0.073  0.029  0.361241  0.0786114
0.075  0.029  0.182137  0.0760543
0.077  0.029  0.307582  0.0814003
0.079  0.029  0.264825  0.0952513
0.081  0.029  0.272249  0.0919258
0.083  0.029  0.31436  0.118822
0.085  0.029  0.110976  0.0928977
0.087  0.029  0.209462  0.183909
0.089  0.029  -0.450654  0.450654
-0.089  0.031  0.151152  0.758623
-0.087  0.031  0.0230817  0.102034
-0.085  0.031  0.208936  0.122354
-0.083  0.031  0.160247  0.105102
-0.081  0.031  0.412521  0.101039
-0.079  0.031  0.232024  0.084435
-0.077  0.031  0.245501  0.0756641
-0.075  0.031  0.368391  0.0847815
-0.073  0.031  0.41044  0.0856633
-0.071  0.031  0.386809  0.0782571
-0.069  0.031  0.199605  0.066528
-0.067  0.031  0.456415  0.0784071
-0.065  0.031  0.501167  0.0857652
-0.063  0.031  0.405743  0.0712071
-0.061  0.031  0.623313  0.0846233
-0.059  0.031  0.522893  0.0859019
-0.057  0.031  0.705455  0.097579
-0.055  0.031  0.650741  0.0888724
-0.053  0.031  0.79918  0.0962936
-0.051  0.031  0.751966  0.0962134
-0.049  0.031  0.989138  0.102729
-0.047  0.031  1.06308  0.113475
-0.045  0.031  1.2083  0.119718
-0.043  0.031  1.0978  0.111442
-0.041  0.031  1.55732  0.147815
-0.039  0.031  1.56058  0.131973
-0.037  0.031  1.7844  0.137854
-0.035  0.031  1.8299  0.145408
-0.033  0.031  1.87923  0.144573
-0.031  0.031  2.02231  0.152075
-0.029  0.031  2.50872  0.171222
-0.027  0.031  2.46407  0.16825
-0.025  0.031  2.90581  0.188118
-0.023  0.031  3.23482  0.191129
-0.021  0.031  3.07701  0.183159
-0.019  0.031  3.67791  0.194428
-0.017  0.031  4.19254  0.21469
-0.015  0.031  4.46054  0.222324
-0.013  0.031  4.73975  0.227907
-0.011  0.031  5.14865  0.233269
-0.009  0.031  5.30164  0.237709
-0.007  0.031  5.88254  0.25569
-0.005  0.031  6.38903  0.261091
-0.003  0.031  5.92826  0.274259
-0.001  0.031  5.86837  0.292848
0.001  0.031  6.30315  0.214511
0.003  0.031  6.11054  0.279503
0.005  0.031  5.85388  0.25048
0.007  0.031  5.37792  0.242159
0.009  0.031  5.35268  0.239146
0.011  0.031  5.05213  0.232522
0.013  0.031  4.82731  0.236231
0.015  0.031  4.3232  0.209553
0.017  0.031  4.62308  0.227455
0.019  0.031  3.98869  0.206709
0.021  0.031  3.5044  0.186282
0.023  0.031  3.25889  0.194933
0.025  0.031  2.8129  0.175403
0.027  0.031  3.21571  0.186527
0.029  0.031  2.71209  0.175355
0.031  0.031  2.07797  0.154585
0.033  0.031  2.13812  0.155384
0.035  0.031  1.7842  0.143626
0.037  0.031  1.51633  0.124671
0.039  0.031  1.45499  0.131099
0.041  0.031  1.30914  0.11931
0.043  0.031  0.982295  0.109629
0.045  0.031  1.23206  0.126939
0.047  0.031  1.07842  0.119826
0.049  0.031  0.84631  0.0986224
0.051  0.031  0.905069  0.103221
0.053  0.031  0.757169  0.09211
0.055  0.031  0.782646  0.0918395
0.057  0.031  0.563607  0.086205
0.059  0.031  0.59254  0.0848904
0.061  0.031  0.545089  0.0757078
0.063  0.031  0.617038  0.0898517
0.065  0.031  0.591309  0.091639
0.067  0.031  0.494101  0.0847047
0.069  0.031  0.360788  0.0770938
0.071  0.031  0.45105  0.0813491
0.073  0.031  0.53131  0.0939859
0.075  0.031  0.341108  0.0878858
0.077  0.031  0.154579  0.0751461
0.079  0.031  0.295808  0.0918381
0.081  0.031  0.260631  0.0986382
0.083  0.031  0.284134  0.10484
0.085  0.031  0.527411  0.173518
0.087  0.031  0.265592  0.171326
0.089  0.031  -1.5373e-12  8.36789e-07
-0.089  0.033  -0.454026  0.454032
-0.087  0.033  0.514099  0.239901
-0.085  0.033  0.148993  0.111816
-0.083  0.033  0.275554  0.116996
-0.081  0.033  0.25272  0.100904
-0.079  0.033  0.469411  0.107487
-0.077  0.033  0.195626  0.0770704
-0.075  0.033  0.26318  0.0761306
-0.073  0.033  0.309436  0.0781152
-0.071  0.033  0.363937  0.0754582
-0.069  0.033  0.42413  0.0828831
-0.067  0.033  0.464505  0.0858516
-0.065  0.033  0.462911  0.0791808
-0.063  0.033  0.496032  0.0817665
-0.061  0.033  0.589612  0.0823217
-0.059  0.033  0.617656  0.0865761
-0.057  0.033  0.582876  0.0793329
-0.055  0.033  0.582199  0.0815566
-0.053  0.033  0.836297  0.099878
-0.051  0.033  0.616812  0.0835805
-0.049  0.033  0.798354  0.0987898
-0.047  0.033  0.928415  0.102763
-0.045  0.033  0.962616  0.102318
-0.043  0.033  1.23726  0.114084
-0.041  0.033  1.38484  0.124535
-0.039  0.033  1.69676  0.14298
-0.037  0.033  1.57025  0.127925
-0.035  0.033  1.79113  0.138995
-0.033  0.033  1.886  0.146988
-0.031  0.033  2.18896  0.158622
-0.029  0.033  2.29276  0.156858
-0.027  0.033  2.53739  0.181067
-0.025  0.033  2.32923  0.159333
-0.023  0.033  3.0397  0.185254
-0.021  0.033  3.20999  0.193777
-0.019  0.033  3.42263  0.189213
-0.017  0.033  3.96966  0.210559
-0.015  0.033  3.82003  0.205128
-0.013  0.033  4.26739  0.209606
-0.011  0.033  4.31068  0.211932
-0.009  0.033  4.82151  0.230903
-0.007  0.033  4.87578  0.229952
-0.005  0.033  5.27732  0.25074
-0.003  0.033  5.74987  0.278418
-0.001  0.033  5.00661  0.269772
0.001  0.033  5.40786  0.195153
0.003  0.033  5.5009  0.273304
0.005  0.033  5.59193  0.245443
0.007  0.033  4.83716  0.228319
0.009  0.033  4.3263  0.22147
0.011  0.033  4.36529  0.217523
0.013  0.033  4.31102  0.220759
0.015  0.033  3.69907  0.202698
0.017  0.033  4.02649  0.208517
0.019  0.033  3.63241  0.213482
0.021  0.033  2.94968  0.169363
0.023  0.033  2.92834  0.179767
0.025  0.033  2.86544  0.189541
0.027  0.033  2.39621  0.156681
0.029  0.033  2.42905  0.166434
0.031  0.033  2.42607  0.167605
0.033  0.033  1.77377  0.141914
0.035  0.033  1.62004  0.131911
0.037  0.033  1.44755  0.123525
0.039  0.033  1.66145  0.133693
0.041  0.033  1.20894  0.117928
0.043  0.033  1.2618  0.119873
0.045  0.033  1.13467  0.111464
0.047  0.033  0.879998  0.0945619
0.049  0.033  0.863337  0.102037
0.051  0.033  1.00159  0.105574
0.053  0.033  1.00696  0.111314
0.055  0.033  0.663364  0.0927315
0.057  0.033  0.70261  0.0969156
0.059  0.033  0.620003  0.0923673
0.061  0.033  0.681702  0.0861025
0.063  0.033  0.516373  0.0784161
0.065  0.033  0.475382  0.0839326
0.067  0.033  0.512336  0.0915666
0.069  0.033  0.477602  0.0874769
0.071  0.033  0.382936  0.0788454
0.073  0.033  0.253751  0.077156
0.075  0.033  0.486253  0.0888858
0.077  0.033  0.122736  0.0797328
0.079  0.033  0.237021  0.0958989
0.081  0.033  0.180738  0.0862479
0.083  0.033  0.268605  0.111506
0.085  0.033  0.247197  0.119176
0.087  0.033  0.464488  0.189682
0.089  0.033  1.80668  1.04318
-0.089  0.035  2.04815e-12  1.11486e-06
-0.087  0.035  0.420457  0.204919
-0.085  0.035  0.455145  0.150255
-0.083  0.035  0.392404  0.122466
-0.081  0.035  0.133332  0.0794769
-0.079  0.035  0.241598  0.0819431
-0.077  0.035  0.3314  0.0954482
-0.075  0.035  0.221025  0.0799761
-0.073  0.035  0.318679  0.0772766
-0.071  0.035  0.392891  0.0879202
-0.069  0.035  0.38737  0.0761255
-0.067  0.035  0.430127  0.0761384
-0.065  0.035  0.427747  0.0720382
-0.063  0.035  0.546078  0.0894298
-0.061  0.035  0.456943  0.0772531
-0.059  0.035  0.639885  0.0904014
-0.057  0.035  0.573546  0.0748404
-0.055  0.035  0.869183  0.103428
-0.053  0.035  0.725751  0.0929468
-0.051  0.035  0.719399  0.100652
-0.049  0.035  0.89138  0.110307
-0.047  0.035  1.04534  0.113582
-0.045  0.035  1.11145  0.112177
-0.043  0.035  1.2966  0.118714
-0.041  0.035  1.19224  0.128548
-0.039  0.035  1.37842  0.132362
-0.037  0.035  1.40969  0.121162
-0.035  0.035  1.77379  0.14021
-0.033  0.035  2.09285  0.162658
-0.031  0.035  1.87687  0.147856
-0.029  0.035  2.19071  0.16761
-0.027  0.035  2.45373  0.162031
-0.025  0.035  2.42485  0.174343
-0.023  0.035  2.72142  0.173572
-0.021  0.035  2.57125  0.166588
-0.019  0.035  3.04072  0.190374
-0.017  0.035  3.31746  0.195261
-0.015  0.035  3.2138  0.181392
-0.013  0.035  3.85376  0.213193
-0.011  0.035  3.98752  0.216559
-0.009  0.035  3.99077  0.201276
-0.007  0.035  4.57612  0.222857
-0.005  0.035  4.18883  0.212438
-0.003  0.035  4.36398  0.231496
-0.001  0.035  4.83932  0.251643
0.001  0.035  4.34333  0.168806
0.003  0.035  4.78266  0.266146
0.005  0.035  4.55765  0.222234
0.007  0.035  4.25604  0.221362
0.009  0.035  4.56922  0.23096
0.011  0.035  4.33076  0.222946
0.013  0.035  3.81206  0.205831
0.015  0.035  3.15421  0.179469
0.017  0.035  3.3783  0.19549
0.019  0.035  3.03517  0.184921
0.021  0.035  2.78766  0.180237
0.023  0.035  2.76218  0.180818
0.025  0.035  2.81111  0.182474
0.027  0.035  2.45812  0.170516
0.029  0.035  1.88615  0.142941
0.031  0.035  2.22098  0.164749
0.033  0.035  1.58156  0.13533
0.035  0.035  1.80266  0.137386
0.037  0.035  1.58103  0.12933
0.039  0.035  1.35392  0.126994
0.041  0.035  1.48444  0.140629
0.043  0.035  1.1209  0.106731
0.045  0.035  1.0294  0.111749
0.047  0.035  1.00783  0.110946
0.049  0.035  0.994565  0.113716
0.051  0.035  0.959219  0.105287
0.053  0.035  0.864719  0.103343
0.055  0.035  0.858579  0.0961878
0.057  0.035  0.72095  0.090956
0.059  0.035  0.516682  0.079802
0.061  0.035  0.720177  0.0919328
0.063  0.035  0.388185  0.0716788
0.065  0.035  0.440688  0.0718455
0.067  0.035  0.45057  0.0808642
0.069  0.035  0.329992  0.0818666
0.071  0.035  0.530629  0.0914368
0.073  0.035  0.394831  0.0789894
0.075  0.035  0.36063  0.0875197
0.077  0.035  0.381909  0.094107
0.079  0.035  0.1534  0.0756085
0.081  0.035  0.130634  0.0981747
0.083  0.035  0.0634232  0.0847043
0.085  0.035  0.21919  0.13894
0.087  0.035  -0.0412477  0.115498
0.089  0.035  0.144438  0.753479
-0.089  0.037  0.60696  0.606988
-0.087  0.037  -0.0228491  0.152258
-0.085  0.037  0.409854  0.144798
-0.083  0.037  0.150178  0.0968338
-0.081  0.037  0.234565  0.101932
-0.079  0.037  0.209446  0.0835535
-0.077  0.037  0.218703  0.0810201
-0.075  0.037  0.318466  0.0849945
-0.073  0.037  0.368891  0.0780164
-0.071  0.037  0.296298  0.0786826
-0.069  0.037  0.400949  0.0763922
-0.067  0.037  0.328251  0.0649014
-0.065  0.037  0.3877  0.0748227
-0.063  0.037  0.477904  0.076797
-0.061  0.037  0.585104  0.0847426
-0.059  0.037  0.64047  0.0805845
-0.057  0.037  0.556862  0.0809771
-0.055  0.037  0.673471  0.0905246
-0.053  0.037  0.732519  0.0964582
-0.051  0.037  0.624755  0.0884962
-0.049  0.037  0.979943  0.105789
-0.047  0.037  0.96961  0.114467
-0.045  0.037  0.869147  0.100794
-0.043  0.037  1.09277  0.112471
-0.041  0.037  1.37227  0.128616
-0.039  0.037  1.4966  0.139601
-0.037  0.037  1.36653  0.121371
-0.035  0.037  1.57104  0.137057
-0.033  0.037  1.92319  0.144347
-0.031  0.037  1.85751  0.160453
-0.029  0.037  2.21362  0.155742
-0.027  0.037  2.16688  0.157815
-0.025  0.037  2.47488  0.168026
-0.023  0.037  2.65017  0.179013
-0.021  0.037  3.03487  0.192279
-0.019  0.037  2.60676  0.169183
-0.017  0.037  2.89425  0.177828
-0.015  0.037  3.43812  0.200117
-0.013  0.037  3.84384  0.204226
-0.011  0.037  3.72807  0.201769
-0.009  0.037  3.80322  0.20595
-0.007  0.037  3.86028  0.206527
-0.005  0.037  4.48756  0.222433
-0.003  0.037  3.91693  0.222862
-0.001  0.037  3.77393  0.223181
0.001  0.037  3.92202  0.163965
0.003  0.037  3.938  0.231148
0.005  0.037  4.02074  0.207017
0.007  0.037  4.34377  0.223614
0.009  0.037  3.80361  0.19931
0.011  0.037  3.63428  0.2149
0.013  0.037  3.57429  0.201565
0.015  0.037  3.07267  0.176542
0.017  0.037  3.08702  0.185129
0.019  0.037  2.96829  0.184909
0.021  0.037  2.86068  0.178242
0.023  0.037  2.50902  0.165668
0.025  0.037  2.3231  0.157685
0.027  0.037  2.3947  0.166108
0.029  0.037  1.87141  0.144865
0.031  0.037  1.82492  0.141699
0.033  0.037  1.79926  0.141065
0.035  0.037  1.49606  0.1283
0.037  0.037  1.54608  0.133864
0.039  0.037  1.20276  0.116225
0.041  0.037  1.34808  0.117454
0.043  0.037  1.18167  0.118576
0.045  0.037  0.992487  0.113069
0.047  0.037  1.08519  0.110466
0.049  0.037  1.07614  0.112343
0.051  0.037  0.906326  0.108267
0.053  0.037  0.647405  0.0963564
0.055  0.037  0.659985  0.0916829
0.057  0.037  0.579007  0.0878859
0.059  0.037  0.696262  0.0907335
0.061  0.037  0.427854  0.0710261
0.063  0.037  0.3788  0.0740072
0.065  0.037  0.634774  0.0932568
0.067  0.037  0.484789  0.074816
0.069  0.037  0.378367  0.0765246
0.071  0.037  0.325585  0.0800186
0.073  0.037  0.297202  0.072196
0.075  0.037  0.215638  0.0842849
0.077  0.037  0.205276  0.0785927
0.079  0.037  0.203871  0.0796623
0.081  0.037  0.0992682  0.0746086
0.083  0.037  0.204296  0.113369
0.085  0.037  0.35002  0.148922
0.087  0.037  0.0768054  0.0768088
0.089  0.037  0  0
-0.089  0.039  0  0
-0.087  0.039  0.102188  0.13092
-0.085  0.039  0.360092  0.160332
-0.083  0.039  0.0719784  0.0909049
-0.081  0.039  0.249775  0.0849445
-0.079  0.039  0.0971509  0.0751066
-0.077  0.039  0.248476  0.0827002
-0.075  0.039  0.475173  0.0880702
-0.073  0.039  0.33092  0.073289
-0.071  0.039  0.483821  0.0837886
-0.069  0.039  0.447734  0.0806731
-0.067  0.039  0.450712  0.0835627
-0.065  0.039  0.304006  0.0692855
-0.063  0.039  0.570811  0.0835161
-0.061  0.039  0.672129  0.0879497
-0.059  0.039  0.554817  0.0794256
-0.057  0.039  0.677443  0.0962488
-0.055  0.039  0.541481  0.0760233
-0.053  0.039  0.74079  0.101816
-0.051  0.039  0.754248  0.099617
-0.049  0.039  0.88292  0.0929479
-0.047  0.039  0.867695  0.107925
-0.045  0.039  1.02328  0.115062
-0.043  0.039  1.04468  0.113751
-0.041  0.039  1.13568  0.110322
-0.039  0.039  1.50081  0.124538
-0.037  0.039  1.51191  0.134622
-0.035  0.039  1.67482  0.141902
-0.033  0.039  1.65281  0.129845
-0.031  0.039  1.86306  0.151834
-0.029  0.039  2.03545  0.148835
-0.027  0.039  1.98933  0.151783
-0.025  0.039  2.24394  0.158284
-0.023  0.039  2.53713  0.175263
-0.021  0.039  2.57054  0.171127
-0.019  0.039  2.73744  0.179531
-0.017  0.039  2.61758  0.171563
-0.015  0.039  2.67936  0.167333
-0.013  0.039  3.07517  0.188933
-0.011  0.039  3.47228  0.199562
-0.009  0.039  3.70356  0.20288
-0.007  0.039  3.2609  0.189473
-0.005  0.039  3.26621  0.190208
-0.003  0.039  3.59727  0.214664
-0.001  0.039  3.29511  0.221204
0.001  0.039  3.58439  0.155306
0.003  0.039  3.48594  0.212936
0.005  0.039  3.57143  0.195735
0.007  0.039  3.14354  0.19026
0.009  0.039  3.58596  0.212251
0.011  0.039  3.07912  0.185449
0.013  0.039  3.28567  0.192968
0.015  0.039  2.90869  0.176133
0.017  0.039  2.85643  0.176966
0.019  0.039  2.87572  0.188553
0.021  0.039  2.75165  0.172794
0.023  0.039  2.23338  0.158621
0.025  0.039  2.35006  0.160875
0.027  0.039  2.27204  0.159883
0.029  0.039  2.20378  0.161963
0.031  0.039  1.62361  0.140172
0.033  0.039  1.73738  0.147518
0.035  0.039  1.5085  0.140253
0.037  0.039  1.57346  0.136499
0.039  0.039  1.19318  0.117243
0.041  0.039  1.23062  0.114474
0.043  0.039  1.09611  0.106452
0.045  0.039  1.08608  0.12443
0.047  0.039  0.991612  0.110792
0.049  0.039  1.05838  0.117186
0.051  0.039  0.897728  0.10099
0.053  0.039  0.807631  0.096829
0.055  0.039  0.612303  0.0843061
0.057  0.039  0.572133  0.0782097
0.059  0.039  0.542086  0.0849824
0.061  0.039  0.714708  0.0929747
0.063  0.039  0.421549  0.0759549
0.065  0.039  0.422927  0.0807491
0.067  0.039  0.382841  0.072765
0.069  0.039  0.36054  0.0771146
0.071  0.039  0.290655  0.0706217
0.073  0.039  0.400767  0.0774912
0.075  0.039  0.258048  0.0782728
0.077  0.039  0.239503  0.0903323
0.079  0.039  0.181492  0.0859313
0.081  0.039  0.220091  0.0825146
0.083  0.039  0.0556288  0.0702677
0.085  0.039  0.149283  0.13933
0.087  0.039  0.178354  0.147385
0.089  0.039  4.0522e-12  2.20571e-06
-0.089  0.041  0  0
-0.087  0.041  0.283846  0.197819
-0.085  0.041  0.153554  0.0987898
-0.083  0.041  0.265731  0.0990641
-0.081  0.041  0.26344  0.0907385
-0.079  0.041  0.358287  0.0968512
-0.077  0.041  0.280118  0.0901972
-0.075  0.041  0.377013  0.0844462
-0.073  0.041  0.321773  0.0687629
-0.071  0.041  0.31423  0.0754211
-0.069  0.041  0.456128  0.080526
-0.067  0.041  0.320027  0.069247
-0.065  0.041  0.327761  0.0705769
-0.063  0.041  0.533484  0.0813656
-0.061  0.041  0.702746  0.0904093
-0.059  0.041  0.414168  0.0718367
-0.057  0.041  0.684984  0.0834949
-0.055  0.041  0.606059  0.0854364
-0.053  0.041  0.668502  0.0882219
-0.051  0.041  0.783277  0.0960841
-0.049  0.041  0.824565  0.0961561
-0.047  0.041  0.794944  0.0945779
-0.045  0.041  0.830402  0.110084
-0.043  0.041  1.27963  0.1288
-0.041  0.041  1.08345  0.107638
-0.039  0.041  1.34761  0.124107
-0.037  0.041  1.46964  0.138423
-0.035  0.041  1.23424  0.113075
-0.033  0.041  1.36205  0.123279
-0.031  0.041  1.68935  0.136782
-0.029  0.041  1.66294  0.133553
-0.027  0.041  1.95396  0.152137
-0.025  0.041  2.08722  0.154269
-0.023  0.041  2.21354  0.159925
-0.021  0.041  2.39521  0.16164
-0.019  0.041  2.2199  0.158421
-0.017  0.041  2.35471  0.159418
-0.015  0.041  2.57517  0.170215
-0.013  0.041  2.81688  0.177676
-0.011  0.041  2.73691  0.165933
-0.009  0.041  2.9177  0.178337
-0.007  0.041  3.19701  0.186496
-0.005  0.041  2.87516  0.175162
-0.003  0.041  3.40712  0.207299
-0.001  0.041  3.25926  0.207963
0.001  0.041  3.21595  0.146766
0.003  0.041  3.01247  0.193935
0.005  0.041  3.29008  0.186062
0.007  0.041  3.41989  0.19957
0.009  0.041  2.98203  0.176998
0.011  0.041  3.05008  0.184354
0.013  0.041  2.91361  0.181214
0.015  0.041  2.65325  0.170892
0.017  0.041  2.44365  0.161359
0.019  0.041  2.26705  0.154012
0.021  0.041  2.37112  0.160067
0.023  0.041  2.07891  0.147334
0.025  0.041  2.3314  0.176441
0.027  0.041  1.78659  0.137547
0.029  0.041  1.88696  0.146133
0.031  0.041  1.64623  0.138139
0.033  0.041  1.63062  0.131488
0.035  0.041  1.43779  0.127631
0.037  0.041  1.41758  0.132847
0.039  0.041  1.10188  0.107425
0.041  0.041  1.20421  0.118927
0.043  0.041  0.877456  0.102011
0.045  0.041  0.788493  0.0971798
0.047  0.041  0.790511  0.0953146
0.049  0.041  0.815409  0.0945044
0.051  0.041  0.795652  0.092002
0.053  0.041  0.745667  0.0938413
0.055  0.041  0.543584  0.0769585
0.057  0.041  0.503086  0.0863972
0.059  0.041  0.650192  0.0862359
0.061  0.041  0.447426  0.0804642
0.063  0.041  0.363888  0.067331
0.065  0.041  0.364946  0.0736334
0.067  0.041  0.580247  0.0896689
0.069  0.041  0.299686  0.0735636
0.071  0.041  0.260063  0.072458
0.073  0.041  0.312131  0.0709367
0.075  0.041  0.388297  0.0881441
0.077  0.041  0.234876  0.0835598
0.079  0.041  0.181887  0.0814206
0.081  0.041  0.158669  0.0751272
0.083  0.041  0.199202  0.11289
0.085  0.041  0.379272  0.147382
0.087  0.041  0.124561  0.162354
0.089  0.041  -0.902284  0.902285
-0.089  0.043  0  0
-0.087  0.043  0.152329  0.203952
-0.085  0.043  0.10707  0.0937289
-0.083  0.043  0.14001  0.0899134
-0.081  0.043  0.183858  0.0843614
-0.079  0.043  0.363064  0.098598
-0.077  0.043  0.473883  0.102476
-0.075  0.043  0.244075  0.0793574
-0.073  0.043  0.444037  0.0860264
-0.071  0.043  0.311135  0.0692533
-0.069  0.043  0.345149  0.0733533
-0.067  0.043  0.407064  0.0803617
-0.065  0.043  0.444281  0.077127
-0.063  0.043  0.492745  0.0816286
-0.061  0.043  0.517981  0.0849483
-0.059  0.043  0.52351  0.0879332
-0.057  0.043  0.576197  0.0807916
-0.055  0.043  0.627458  0.089614
-0.053  0.043  0.645062  0.0832602
-0.051  0.043  0.81416  0.100278
-0.049  0.043  0.850154  0.107815
-0.047  0.043  0.996032  0.118293
-0.045  0.043  0.960359  0.112208
-0.043  0.043  0.994134  0.101227
-0.041  0.043  1.18036  0.116698
-0.039  0.043  1.10193  0.115265
-0.037  0.043  1.12339  0.113337
-0.035  0.043  1.32501  0.120255
-0.033  0.043  1.85764  0.153436
-0.031  0.043  1.79576  0.158842
-0.029  0.043  1.78932  0.145697
-0.027  0.043  1.85449  0.145266
-0.025  0.043  2.1795  0.163681
-0.023  0.043  2.04049  0.154993
-0.021  0.043  2.11754  0.152667
-0.019  0.043  2.19268  0.164723
-0.017  0.043  2.34086  0.162268
-0.015  0.043  2.76811  0.181678
-0.013  0.043  2.34295  0.162844
-0.011  0.043  2.35099  0.156383
-0.009  0.043  2.67937  0.179266
-0.007  0.043  2.88039  0.180201
-0.005  0.043  3.22138  0.197413
-0.003  0.043  2.72266  0.178275
-0.001  0.043  2.76086  0.182914
0.001  0.043  2.96794  0.140913
0.003  0.043  2.87239  0.203876
0.005  0.043  2.53704  0.162327
0.007  0.043  2.81556  0.176683
0.009  0.043  2.74451  0.176886
0.011  0.043  2.56181  0.168872
0.013  0.043  2.81987  0.185688
0.015  0.043  2.3013  0.153373
0.017  0.043  2.45408  0.168255
0.019  0.043  1.948  0.144556
0.021  0.043  2.2593  0.167995
0.023  0.043  2.04621  0.147921
0.025  0.043  2.19732  0.157162
0.027  0.043  1.97329  0.155615
0.029  0.043  1.94184  0.149433
0.031  0.043  1.32946  0.126938
0.033  0.043  1.57734  0.134212
0.035  0.043  1.39158  0.121377
0.037  0.043  1.15127  0.108724
0.039  0.043  1.46829  0.136975
0.041  0.043  1.12522  0.111497
0.043  0.043  0.893377  0.0971333
0.045  0.043  0.974899  0.114
0.047  0.043  0.861013  0.112552
0.049  0.043  0.720629  0.0953399
0.051  0.043  0.736729  0.0949305
0.053  0.043  0.668342  0.0988338
0.055  0.043  0.710503  0.0897583
0.057  0.043  0.64193  0.0844587
0.059  0.043  0.598378  0.0891966
0.061  0.043  0.657781  0.0880615
0.063  0.043  0.556941  0.085064
0.065  0.043  0.433603  0.0710705
0.067  0.043  0.563297  0.0850067
0.069  0.043  0.329958  0.074899
0.071  0.043  0.282835  0.0698607
0.073  0.043  0.288639  0.0719642
0.075  0.043  0.263269  0.0798021
0.077  0.043  0.390188  0.0861087
0.079  0.043  0.183457  0.0920236
0.081  0.043  0.293439  0.0944803
0.083  0.043  0.178566  0.0938671
0.085  0.043  0.281013  0.127631
0.087  0.043  0.0221513  0.10285
0.089  0.043  -3.04596e-12  1.65799e-06
-0.089  0.045  0  0
-0.087  0.045  -0.190794  0.110195
-0.085  0.045  0.101629  0.0950744
-0.083  0.045  0.250617  0.124261
-0.081  0.045  0.152088  0.0807441
-0.079  0.045  0.151898  0.0696156
-0.077  0.045  0.0606273  0.0684914
-0.075  0.045  0.383122  0.0793812
-0.073  0.045  0.379527  0.081851
-0.071  0.045  0.427451  0.0842071
-0.069  0.045  0.366268  0.0701926
-0.067  0.045  0.487912  0.0832738
-0.065  0.045  0.327518  0.067612
-0.063  0.045  0.475491  0.0789988
-0.061  0.045  0.508813  0.0817627
-0.059  0.045  0.68309  0.0891377
-0.057  0.045  0.641324  0.0900633
-0.055  0.045  0.516584  0.0873428
-0.053  0.045  0.722043  0.0873306
-0.051  0.045  0.802776  0.102039
-0.049  0.045  0.680628  0.0891687
-0.047  0.045  0.773675  0.0975193
-0.045  0.045  0.745544  0.09582
-0.043  0.045  1.0602  0.111355
-0.041  0.045  1.17952  0.125917
-0.039  0.045  1.10293  0.112538
-0.037  0.045  1.44336  0.133381
-0.035  0.045  1.27421  0.120288
-0.033  0.045  1.43619  0.126994
-0.031  0.045  1.5874  0.135157
-0.029  0.045  1.49504  0.13553
-0.027  0.045  1.92917  0.143319
-0.025  0.045  1.82337  0.138878
-0.023  0.045  1.81767  0.144099
-0.021  0.045  2.08354  0.164738
-0.019  0.045  1.85356  0.141653
-0.017  0.045  2.2526  0.158403
-0.015  0.045  2.09769  0.14496
-0.013  0.045  2.6606  0.185205
-0.011  0.045  2.56132  0.167127
-0.009  0.045  2.24667  0.171818
-0.007  0.045  2.6948  0.176515
-0.005  0.045  2.6841  0.172932
-0.003  0.045  2.88126  0.202629
-0.001  0.045  2.35582  0.184971
0.001  0.045  2.58908  0.131455
0.003  0.045  2.95318  0.201982
0.005  0.045  2.6424  0.172988
0.007  0.045  2.63953  0.171772
0.009  0.045  2.40981  0.156727
0.011  0.045  2.6478  0.1724
0.013  0.045  2.31525  0.164253
0.015  0.045  2.01511  0.147423
0.017  0.045  2.28078  0.163148
0.019  0.045  2.2344  0.161621
0.021  0.045  2.2123  0.162842
0.023  0.045  1.80551  0.13835
0.025  0.045  1.62656  0.143321
0.027  0.045  1.55115  0.127114
0.029  0.045  1.74118  0.146606
0.031  0.045  1.66895  0.13298
0.033  0.045  1.37532  0.131414
0.035  0.045  1.29096  0.128356
0.037  0.045  1.13855  0.115226
0.039  0.045  1.05898  0.111846
0.041  0.045  1.1106  0.114058
0.043  0.045  0.821623  0.0950829
0.045  0.045  0.899281  0.10484
0.047  0.045  0.951887  0.103379
0.049  0.045  0.801645  0.098949
0.051  0.045  0.737498  0.0938958
0.053  0.045  0.776891  0.0962026
0.055  0.045  0.698107  0.0911351
0.057  0.045  0.578681  0.0838203
0.059  0.045  0.681041  0.0851634
0.061  0.045  0.493835  0.0785288
0.063  0.045  0.378816  0.0737581
0.065  0.045  0.365606  0.0696467
0.067  0.045  0.46001  0.0823281
0.069  0.045  0.418243  0.0792079
0.071  0.045  0.440404  0.0854832
0.073  0.045  0.260978  0.0719492
0.075  0.045  0.163474  0.0659718
0.077  0.045  0.207495  0.0789989
0.079  0.045  0.257587  0.0814741
0.081  0.045  0.165314  0.086453
0.083  0.045  0.109483  0.0942372
0.085  0.045  0.251346  0.143745
0.087  0.045  0.207587  0.186556
0.089  0.045  8.10995e-12  3.12148e-06
-0.089  0.047  0  0
-0.087  0.047  0.0820214  0.0820251
-0.085  0.047  0.523215  0.170582
-0.083  0.047  0.0429887  0.0830203
-0.081  0.047  0.290294  0.0937809
-0.079  0.047  0.229695  0.0918047
-0.077  0.047  0.273351  0.0850026
-0.075  0.047  0.292658  0.0755965
-0.073  0.047  0.316603  0.0738206
-0.071  0.047  0.360053  0.0729333
-0.069  0.047  0.456663  0.0825837
-0.067  0.047  0.450094  0.0852354
-0.065  0.047  0.415315  0.0728137
-0.063  0.047  0.443939  0.075624
-0.061  0.047  0.448744  0.0796329
-0.059  0.047  0.531117  0.0796289
-0.057  0.047  0.684159  0.090449
-0.055  0.047  0.791511  0.0984547
-0.053  0.047  0.807787  0.105977
-0.051  0.047  0.885742  0.106415
-0.049  0.047  0.719805  0.0910947
-0.047  0.047  0.621887  0.0835444
-0.045  0.047  0.983154  0.100399
-0.043  0.047  1.00139  0.111905
-0.041  0.047  1.37934  0.139768
-0.039  0.047  1.14482  0.117739
-0.037  0.047  1.19717  0.11935
-0.035  0.047  1.1729  0.11745
-0.033  0.047  1.18307  0.122233
-0.031  0.047  1.5044  0.128852
-0.029  0.047  1.67252  0.148433
-0.027  0.047  1.92199  0.155168
-0.025  0.047  1.96857  0.153618
-0.023  0.047  2.13769  0.163833
-0.021  0.047  2.05744  0.158122
-0.019  0.047  2.23127  0.158142
-0.017  0.047  2.2158  0.161071
-0.015  0.047  2.18214  0.165933
-0.013  0.047  2.06643  0.160965
-0.011  0.047  2.20926  0.158109
-0.009  0.047  2.162  0.149167
-0.007  0.047  2.40155  0.17669
-0.005  0.047  2.7484  0.175731
-0.003  0.047  2.54702  0.180428
-0.001  0.047  2.43387  0.17409
0.001  0.047  2.28214  0.124306
0.003  0.047  2.82729  0.200502
0.005  0.047  2.577  0.164867
0.007  0.047  2.54374  0.170774
0.009  0.047  2.28217  0.161405
0.011  0.047  2.29007  0.151721
0.013  0.047  2.24186  0.163599
0.015  0.047  2.01187  0.149851
0.017  0.047  2.22672  0.155937
0.019  0.047  1.8689  0.140582
0.021  0.047  1.76604  0.133326
0.023  0.047  1.92396  0.150907
0.025  0.047  1.96872  0.16281
0.027  0.047  1.86323  0.142987
0.029  0.047  1.64195  0.145977
0.031  0.047  1.60774  0.133883
0.033  0.047  1.61584  0.137301
0.035  0.047  1.3803  0.124955
0.037  0.047  1.06311  0.106975
0.039  0.047  1.4054  0.136241
0.041  0.047  1.10718  0.106088
0.043  0.047  0.949103  0.111081
0.045  0.047  0.837071  0.102479
0.047  0.047  1.0002  0.109491
0.049  0.047  0.92888  0.103424
0.051  0.047  0.794987  0.107283
0.053  0.047  0.626073  0.0860837
0.055  0.047  0.64568  0.0975625
0.057  0.047  0.630291  0.0896147
0.059  0.047  0.485198  0.0821056
0.061  0.047  0.377603  0.0689245
0.063  0.047  0.358345  0.0730948
0.065  0.047  0.428798  0.0792998
0.067  0.047  0.443786  0.0722932
0.069  0.047  0.391509  0.0754127
0.071  0.047  0.267536  0.0792817
0.073  0.047  0.255879  0.0746677
0.075  0.047  0.36217  0.0885266
0.077  0.047  0.271048  0.0793585
0.079  0.047  0.254376  0.0930173
0.081  0.047  0.156543  0.0822112
0.083  0.047  0.248282  0.114355
0.085  0.047  0.109826  0.134069
0.087  0.047  0.499893  0.204132
0.089  0.047  -0.902923  0.902925
-0.089  0.049  0  0
-0.087  0.049  -0.10938  0.150697
-0.085  0.049  0.150482  0.107857
-0.083  0.049  0.229577  0.115993
-0.081  0.049  0.0865639  0.0705456
-0.079  0.049  0.337333  0.0872394
-0.077  0.049  0.1719  0.0829004
-0.075  0.049  0.219306  0.0585983
-0.073  0.049  0.309332  0.0732372
-0.071  0.049  0.278296  0.0809741
-0.069  0.049  0.263523  0.0586233
-0.067  0.049  0.272726  0.0720762
-0.065  0.049  0.481296  0.0795981
-0.063  0.049  0.456886  0.0794356
-0.061  0.049  0.444582  0.0764473
-0.059  0.049  0.493083  0.076118
-0.057  0.049  0.683438  0.091378
-0.055  0.049  0.563677  0.0883221
-0.053  0.049  0.715726  0.0922996
-0.051  0.049  0.699778  0.0896919
-0.049  0.049  0.787271  0.101128
-0.047  0.049  0.780075  0.0969975
-0.045  0.049  0.886257  0.10541
-0.043  0.049  0.895609  0.104222
-0.041  0.049  1.05431  0.108395
-0.039  0.049  0.990118  0.109798
-0.037  0.049  1.02783  0.106531
-0.035  0.049  1.35266  0.125807
-0.033  0.049  1.3541  0.126831
-0.031  0.049  1.4477  0.129716
-0.029  0.049  1.50401  0.133251
-0.027  0.049  1.72749  0.133778
-0.025  0.049  1.83866  0.143678
-0.023  0.049  1.76943  0.140748
-0.021  0.049  1.80115  0.137058
-0.019  0.049  1.87361  0.142047
-0.017  0.049  2.12828  0.14988
-0.015  0.049  2.039  0.15404
-0.013  0.049  2.11739  0.155661
-0.011  0.049  2.33036  0.161125
-0.009  0.049  2.43612  0.164273
-0.007  0.049  2.11627  0.151777
-0.005  0.049  2.1414  0.150525
-0.003  0.049  2.15474  0.167702
-0.001  0.049  2.04226  0.155188
0.001  0.049  2.09728  0.117145
0.003  0.049  2.38203  0.17727
0.005  0.049  2.20934  0.153969
0.007  0.049  2.36492  0.168541
0.009  0.049  2.08164  0.15992
0.011  0.049  2.23811  0.163822
0.013  0.049  2.05552  0.155529
0.015  0.049  1.99576  0.143613
0.017  0.049  1.78225  0.143777
0.019  0.049  1.6332  0.13328
0.021  0.049  1.73435  0.137994
0.023  0.049  1.58967  0.124146
0.025  0.049  1.55238  0.13327
0.027  0.049  1.54336  0.127691
0.029  0.049  1.36956  0.132761
0.031  0.049  1.29883  0.116306
0.033  0.049  1.08564  0.106939
0.035  0.049  0.967703  0.0987411
0.037  0.049  1.0544  0.108697
0.039  0.049  1.04595  0.117065
0.041  0.049  1.00351  0.105332
0.043  0.049  0.872418  0.107161
0.045  0.049  1.0708  0.116324
0.047  0.049  0.842821  0.0984123
0.049  0.049  0.625778  0.08479
0.051  0.049  0.800778  0.0946388
0.053  0.049  0.497808  0.0741743
0.055  0.049  0.745961  0.0976802
0.057  0.049  0.73655  0.0977357
0.059  0.049  0.535789  0.0772042
0.061  0.049  0.49091  0.0792424
0.063  0.049  0.46965  0.0829485
0.065  0.049  0.488685  0.0814199
0.067  0.049  0.53072  0.0857125
0.069  0.049  0.448876  0.0772767
0.071  0.049  0.316011  0.0756454
0.073  0.049  0.198739  0.0704182
0.075  0.049  0.208469  0.0773084
0.077  0.049  0.182689  0.0744115
0.079  0.049  0.317941  0.0866351
0.081  0.049  0.219921  0.0824016
0.083  0.049  0.156016  0.0964077
0.085  0.049  0.226845  0.101557
0.087  0.049  0.72834  0.257626
0.089  0.049  0  0
-0.089  0.051  0  0
-0.087  0.051  -0.0659225  0.0659226
-0.085  0.051  0.217914  0.152316
-0.083  0.051  0.185919  0.128354
-0.081  0.051  0.249375  0.10127
-0.079  0.051  0.246778  0.0878197
-0.077  0.051  0.254493  0.0817316
-0.075  0.051  0.24165  0.0835306
-0.073  0.051  0.21459  0.071501
-0.071  0.051  0.343891  0.0749045
-0.069  0.051  0.529693  0.0808383
-0.067  0.051  0.453023  0.0786554
-0.065  0.051  0.325928  0.0717911
-0.063  0.051  0.622102  0.084847
-0.061  0.051  0.415221  0.0788482
-0.059  0.051  0.641482  0.0953757
-0.057  0.051  0.492229  0.0792622
-0.055  0.051  0.580185  0.0841878
-0.053  0.051  0.647167  0.0924078
-0.051  0.051  0.628184  0.0984179
-0.049  0.051  0.707632  0.0981872
-0.047  0.051  0.850486  0.100179
-0.045  0.051  0.828758  0.111334
-0.043  0.051  0.890787  0.100078
-0.041  0.051  0.991756  0.111198
-0.039  0.051  0.986055  0.108472
-0.037  0.051  1.1056  0.108824
-0.035  0.051  1.18265  0.121162
-0.033  0.051  1.18912  0.118161
-0.031  0.051  1.26463  0.121574
-0.029  0.051  1.39499  0.127707
-0.027  0.051  1.40626  0.123152
-0.025  0.051  1.82361  0.152344
-0.023  0.051  1.45966  0.133039
-0.021  0.051  1.77654  0.140941
-0.019  0.051  1.75676  0.144169
-0.017  0.051  2.10497  0.157563
-0.015  0.051  2.0583  0.149702
-0.013  0.051  1.95126  0.146308
-0.011  0.051  2.02329  0.144256
-0.009  0.051  2.02594  0.155264
-0.007  0.051  1.92013  0.144246
-0.005  0.051  1.90445  0.145583
-0.003  0.051  2.05224  0.162556
-0.001  0.051  2.12949  0.17128
0.001  0.051  2.27094  0.126899
0.003  0.051  2.20433  0.171132
0.005  0.051  2.18955  0.16119
0.007  0.051  2.20838  0.159697
0.009  0.051  1.99588  0.153684
0.011  0.051  1.9756  0.146088
0.013  0.051  1.67222  0.143562
0.015  0.051  2.05865  0.163875
0.017  0.051  1.86467  0.14629
0.019  0.051  1.80647  0.139435
0.021  0.051  1.49236  0.127114
0.023  0.051  1.54213  0.134097
0.025  0.051  1.29236  0.119197
0.027  0.051  1.27774  0.115281
0.029  0.051  1.29375  0.128637
0.031  0.051  1.29232  0.128238
0.033  0.051  1.12976  0.118296
0.035  0.051  1.28015  0.123925
0.037  0.051  1.05637  0.114456
0.039  0.051  1.05184  0.112438
0.041  0.051  0.959371  0.104701
0.043  0.051  1.05512  0.111639
0.045  0.051  0.891398  0.104476
0.047  0.051  0.739167  0.093578
0.049  0.051  0.958791  0.110975
0.051  0.051  0.61391  0.0870915
0.053  0.051  0.495284  0.0755961
0.055  0.051  0.683458  0.0883994
0.057  0.051  0.556642  0.0840413
0.059  0.051  0.45747  0.0727348
0.061  0.051  0.350743  0.0697623
0.063  0.051  0.395132  0.0721271
0.065  0.051  0.470955  0.0788916
0.067  0.051  0.448796  0.0800372
0.069  0.051  0.447405  0.0795427
0.071  0.051  0.289048  0.0756675
0.073  0.051  0.297194  0.0744049
0.075  0.051  0.327004  0.0785216
0.077  0.051  0.339199  0.0866199
0.079  0.051  0.201374  0.0916103
0.081  0.051  0.329102  0.108371
0.083  0.051  0.150395  0.0972943
0.085  0.051  0.0630895  0.0747854
0.087  0.051  0.203574  0.169017
0.089  0.051  0  0
-0.089  0.053  0  0
-0.087  0.053  0.293734  0.19186
-0.085  0.053  0.371658  0.137378
-0.083  0.053  0.19857  0.103139
-0.081  0.053  0.12101  0.0958081
-0.079  0.053  0.24123  0.0784645
-0.077  0.053  0.136626  0.0640598
-0.075  0.053  0.086969  0.0626453
-0.073  0.053  0.363191  0.0757156
-0.071  0.053  0.509298  0.0866448
-0.069  0.053  0.376999  0.074675
-0.067  0.053  0.416663  0.0790111
-0.065  0.053  0.318133  0.0566196
-0.063  0.053  0.282849  0.0663345
-0.061  0.053  0.37196  0.0706133
-0.059  0.053  0.474269  0.0820593
-0.057  0.053  0.482016  0.0810478
-0.055  0.053  0.614203  0.0905258
-0.053  0.053  0.686421  0.092862
-0.051  0.053  0.582362  0.0763371
-0.049  0.053  0.789388  0.0928245
-0.047  0.053  0.76569  0.0995092
-0.045  0.053  0.869174  0.0944919
-0.043  0.053  0.99371  0.107178
-0.041  0.053  0.98246  0.105678
-0.039  0.053  1.17159  0.124999
-0.037  0.053  0.9949  0.11104
-0.035  0.053  1.30953  0.126963
-0.033  0.053  1.09498  0.113625
-0.031  0.053  1.25695  0.119616
-0.029  0.053  1.24733  0.116969
-0.027  0.053  1.44855  0.130015
-0.025  0.053  1.43758  0.132497
-0.023  0.053  1.45959  0.133248
-0.021  0.053  1.79312  0.144319
-0.019  0.053  1.63467  0.134297
-0.017  0.053  1.80218  0.147783
-0.015  0.053  1.58185  0.134457
-0.013  0.053  1.59698  0.134815
-0.011  0.053  1.96319  0.147586
-0.009  0.053  1.91645  0.146005
-0.007  0.053  1.72785  0.14058
-0.005  0.053  1.77832  0.142924
-0.003  0.053  2.00694  0.161828
-0.001  0.053  1.60562  0.150731
0.001  0.053  1.66716  0.110015
0.003  0.053  1.75639  0.143349
0.005  0.053  1.97866  0.148327
0.007  0.053  1.70174  0.136692
0.009  0.053  1.68369  0.131191
0.011  0.053  1.83347  0.139777
0.013  0.053  1.8166  0.142752
0.015  0.053  1.86156  0.157088
0.017  0.053  1.4202  0.124222
0.019  0.053  1.15283  0.104076
0.021  0.053  1.70506  0.142485
0.023  0.053  1.69725  0.143853
0.025  0.053  1.61056  0.138369
0.027  0.053  1.24472  0.115372
0.029  0.053  1.45968  0.132952
0.031  0.053  1.10108  0.108577
0.033  0.053  1.2798  0.123864
0.035  0.053  1.14339  0.114247
0.037  0.053  1.18945  0.115506
0.039  0.053  0.920362  0.104486
0.041  0.053  0.831672  0.106898
0.043  0.053  0.866207  0.102043
0.045  0.053  0.858217  0.104198
0.047  0.053  0.832029  0.100036
0.049  0.053  1.01317  0.113305
0.051  0.053  0.466616  0.0747359
0.053  0.053  0.66858  0.0890747
0.055  0.053  0.572689  0.0863879
0.057  0.053  0.520166  0.0788573
0.059  0.053  0.452769  0.0796684
0.061  0.053  0.404487  0.0737434
0.063  0.053  0.43215  0.0729033
0.065  0.053  0.512962  0.0805716
0.067  0.053  0.395897  0.0743985
0.069  0.053  0.32151  0.0682076
0.071  0.053  0.295936  0.0788745
0.073  0.053  0.248354  0.0675667
0.075  0.053  0.302316  0.0773351
0.077  0.053  0.255823  0.0780697
0.079  0.053  0.194918  0.0857572
0.081  0.053  0.173817  0.0802607
0.083  0.053  0.105191  0.0988803
0.085  0.053  0.165747  0.135825
0.087  0.053  -0.0208614  0.172138
0.089  0.053  0  0
-0.089  0.055  0  0
-0.087  0.055  -3.11682e-14  4.69345e-08
-0.085  0.055  0.178841  0.0895769
-0.083  0.055  0.215383  0.130406
-0.081  0.055  0.0654714  0.110065
-0.079  0.055  0.275712  0.0808074
-0.077  0.055  0.275693  0.0798938
-0.075  0.055  0.213885  0.0783447
-0.073  0.055  0.277847  0.0806813
-0.071  0.055  0.412675  0.087986
-0.069  0.055  0.386067  0.0731764
-0.067  0.055  0.486985  0.0745377
-0.065  0.055  0.303641  0.0763789
-0.063  0.055  0.419299  0.0744551
-0.061  0.055  0.364914  0.0653889
-0.059  0.055  0.575577  0.0935748
-0.057  0.055  0.412998  0.076067
-0.055  0.055  0.649354  0.0908881
-0.053  0.055  0.526743  0.0806995
-0.051  0.055  0.705001  0.0972359
-0.049  0.055  0.702203  0.0950275
-0.047  0.055  0.637486  0.084572
-0.045  0.055  0.738343  0.0943914
-0.043  0.055  1.03831  0.10955
-0.041  0.055  1.00137  0.106365
-0.039  0.055  1.05244  0.116404
-0.037  0.055  1.07783  0.123573
-0.035  0.055  1.10404  0.123816
-0.033  0.055  1.20075  0.119646
-0.031  0.055  1.24308  0.116925
-0.029  0.055  1.15202  0.112433
-0.027  0.055  1.6572  0.139255
-0.025  0.055  1.46513  0.127199
-0.023  0.055  1.47557  0.130208
-0.021  0.055  1.55204  0.134258
-0.019  0.055  1.42267  0.12403
-0.017  0.055  1.44614  0.129783
-0.015  0.055  1.54177  0.136947
-0.013  0.055  1.89209  0.15619
-0.011  0.055  1.71566  0.132749
-0.009  0.055  1.68674  0.139245
-0.007  0.055  2.0153  0.146672
-0.005  0.055  1.69659  0.138009
-0.003  0.055  2.01275  0.174712
-0.001  0.055  1.54431  0.143575
0.001  0.055  1.68264  0.108146
0.003  0.055  1.66402  0.152372
0.005  0.055  1.92974  0.161
0.007  0.055  1.66618  0.143694
0.009  0.055  1.96771  0.160909
0.011  0.055  1.93173  0.146799
0.013  0.055  1.4954  0.134452
0.015  0.055  1.70772  0.14346
0.017  0.055  1.45893  0.132398
0.019  0.055  1.52133  0.130878
0.021  0.055  1.33457  0.129601
0.023  0.055  1.37725  0.127678
0.025  0.055  1.34199  0.124574
0.027  0.055  1.26481  0.123301
0.029  0.055  1.25179  0.131107
0.031  0.055  1.03232  0.106424
0.033  0.055  1.12124  0.109708
0.035  0.055  1.06901  0.119101
0.037  0.055  0.982449  0.10294
0.039  0.055  0.85534  0.0906358
0.041  0.055  0.750082  0.0892797
0.043  0.055  0.842952  0.0988815
0.045  0.055  0.769  0.101185
0.047  0.055  0.581935  0.0805541
0.049  0.055  0.664476  0.0901765
0.051  0.055  0.578886  0.0802933
0.053  0.055  0.60617  0.0885215
0.055  0.055  0.588992  0.0907375
0.057  0.055  0.598844  0.0849788
0.059  0.055  0.469837  0.084744
0.061  0.055  0.544776  0.0823729
0.063  0.055  0.612099  0.0837669
0.065  0.055  0.296934  0.0664431
0.067  0.055  0.269808  0.0672318
0.069  0.055  0.37387  0.0734428
0.071  0.055  0.29428  0.0741857
0.073  0.055  0.29879  0.0804729
0.075  0.055  0.277414  0.0774054
0.077  0.055  0.110917  0.0853264
0.079  0.055  0.211596  0.073892
0.081  0.055  0.17424  0.0787207
0.083  0.055  0.264597  0.0937951
0.085  0.055  0.440651  0.163965
0.087  0.055  0.260331  0.171901
0.089  0.055  0.651635  1.39455
-0.089  0.057  4.52141e-12  3.44501e-06
-0.087  0.057  0.391381  0.214554
-0.085  0.057  0.0763455  0.0998232
-0.083  0.057  0.229456  0.115027
-0.081  0.057  0.288099  0.0835953
-0.079  0.057  0.209846  0.0867294
-0.077  0.057  0.111179  0.0665062
-0.075  0.057  0.341603  0.0809096
-0.073  0.057  0.28794  0.0721769
-0.071  0.057  0.263308  0.076258
-0.069  0.057  0.309788  0.0737389
-0.067  0.057  0.219816  0.0660614
-0.065  0.057  0.351185  0.0667351
-0.063  0.057  0.43177  0.0757314
-0.061  0.057  0.364632  0.0702841
-0.059  0.057  0.423006  0.078146
-0.057  0.057  0.478509  0.0818394
-0.055  0.057  0.596608  0.0830372
-0.053  0.057  0.686814  0.0920596
-0.051  0.057  0.665566  0.087498
-0.049  0.057  0.717119  0.100658
-0.047  0.057  0.773101  0.108253
-0.045  0.057  0.712588  0.100174
-0.043  0.057  0.678697  0.0884756
-0.041  0.057  1.03205  0.120113
-0.039  0.057  0.801348  0.0952699
-0.037  0.057  1.13376  0.122535
-0.035  0.057  1.10469  0.110363
-0.033  0.057  1.16256  0.123074
-0.031  0.057  1.11067  0.111766
-0.029  0.057  1.19802  0.121434
-0.027  0.057  1.17159  0.123123
-0.025  0.057  1.2385  0.116553
-0.023  0.057  1.41439  0.132891
-0.021  0.057  1.40174  0.122371
-0.019  0.057  1.43375  0.12747
-0.017  0.057  1.4047  0.124837
-0.015  0.057  1.57505  0.138224
-0.013  0.057  1.61835  0.138429
-0.011  0.057  1.64743  0.140735
-0.009  0.057  1.89826  0.148129
-0.007  0.057  1.6023  0.137732
-0.005  0.057  1.8518  0.142754
-0.003  0.057  1.56774  0.143983
-0.001  0.057  1.67965  0.160946
0.001  0.057  1.61276  0.105937
0.003  0.057  1.65668  0.147114
0.005  0.057  1.67044  0.131907
0.007  0.057  1.55822  0.135628
0.009  0.057  1.60267  0.134732
0.011  0.057  1.62439  0.135789
0.013  0.057  1.35865  0.120966
0.015  0.057  1.38608  0.125882
0.017  0.057  1.38133  0.124216
0.019  0.057  1.40019  0.126115
0.021  0.057  1.35923  0.122189
0.023  0.057  1.30817  0.122568
0.025  0.057  1.20083  0.121757
0.027  0.057  1.16302  0.113307
0.029  0.057  1.24304  0.116068
0.031  0.057  1.04674  0.118382
0.033  0.057  1.13804  0.115342
0.035  0.057  0.894612  0.107011
0.037  0.057  1.03323  0.108905
0.039  0.057  0.872823  0.103867
0.041  0.057  0.933506  0.110184
0.043  0.057  0.857226  0.101225
0.045  0.057  0.784735  0.098656
0.047  0.057  0.65663  0.0856644
0.049  0.057  0.712302  0.0942675
0.051  0.057  0.592735  0.0893499
0.053  0.057  0.583727  0.0833805
0.055  0.057  0.40303  0.0723171
0.057  0.057  0.569115  0.0888826
0.059  0.057  0.442938  0.0742289
0.061  0.057  0.371371  0.0713806
0.063  0.057  0.390739  0.0739189
0.065  0.057  0.382181  0.0756088
0.067  0.057  0.38865  0.0754105
0.069  0.057  0.216927  0.0640517
0.071  0.057  0.301319  0.0714238
0.073  0.057  0.296065  0.0682383
0.075  0.057  0.206769  0.0715776
0.077  0.057  0.0987474  0.061805
0.079  0.057  0.222186  0.0823496
0.081  0.057  0.342686  0.0976354
0.083  0.057  0.259272  0.108168
0.085  0.057  0.143043  0.104285
0.087  0.057  0.36779  0.222808
0.089  0.057  0.90527  1.04366
-0.089  0.059  0  0
-0.087  0.059  0.189797  0.134218
-0.085  0.059  0.407143  0.156372
-0.083  0.059  0.126518  0.0919453
-0.081  0.059  0.0952754  0.0875709
-0.079  0.059  0.20134  0.0768575
-0.077  0.059  0.282439  0.0891759
-0.075  0.059  0.128367  0.0618564
-0.073  0.059  0.260234  0.0733433
-0.071  0.059  0.324324  0.0730587
-0.069  0.059  0.399954  0.0748418
-0.067  0.059  0.223773  0.0534181
-0.065  0.059  0.373211  0.0784072
-0.063  0.059  0.500077  0.0793871
-0.061  0.059  0.320428  0.0639265
-0.059  0.059  0.395236  0.0756696
-0.057  0.059  0.477788  0.0775188
-0.055  0.059  0.572005  0.0839468
-0.053  0.059  0.497765  0.0781951
-0.051  0.059  0.58969  0.0809094
-0.049  0.059  0.657339  0.0826378
-0.047  0.059  0.702778  0.0937175
-0.045  0.059  0.787716  0.0966796
-0.043  0.059  0.643638  0.0852504
-0.041  0.059  0.830314  0.108063
-0.039  0.059  0.899186  0.107454
-0.037  0.059  0.828617  0.0958286
-0.035  0.059  0.94906  0.113209
-0.033  0.059  1.0115  0.10973
-0.031  0.059  1.18776  0.116387
-0.029  0.059  1.31578  0.132155
-0.027  0.059  1.13722  0.116449
-0.025  0.059  1.09266  0.110481
-0.023  0.059  1.09569  0.114158
-0.021  0.059  1.2691  0.123451
-0.019  0.059  1.50685  0.137067
-0.017  0.059  1.20178  0.119595
-0.015  0.059  1.46783  0.140935
-0.013  0.059  1.41518  0.127104
-0.011  0.059  1.35948  0.131667
-0.009  0.059  1.80887  0.15728
-0.007  0.059  1.29023  0.120289
-0.005  0.059  1.81823  0.142308
-0.003  0.059  1.50283  0.145307
-0.001  0.059  1.53134  0.150445
0.001  0.059  1.50903  0.103354
0.003  0.059  1.1886  0.125688
0.005  0.059  1.51669  0.136035
0.007  0.059  1.20865  0.118645
0.009  0.059  1.48102  0.128625
0.011  0.059  1.53781  0.135493
0.013  0.059  1.56285  0.137769
0.015  0.059  1.58434  0.142279
0.017  0.059  1.40069  0.121125
0.019  0.059  1.18985  0.122397
0.021  0.059  1.30059  0.116966
0.023  0.059  1.39  0.122744
0.025  0.059  1.19637  0.115745
0.027  0.059  1.53309  0.134111
0.029  0.059  1.19435  0.126965
0.031  0.059  1.07848  0.118557
0.033  0.059  1.26473  0.119652
0.035  0.059  0.822594  0.109131
0.037  0.059  0.842269  0.0991467
0.039  0.059  0.964986  0.10462
0.041  0.059  0.874132  0.10618
0.043  0.059  0.647058  0.0874709
0.045  0.059  0.657402  0.0919777
0.047  0.059  0.777868  0.0932038
0.049  0.059  0.758713  0.105501
0.051  0.059  0.709056  0.0965166
0.053  0.059  0.569444  0.0860216
0.055  0.059  0.661032  0.0944352
0.057  0.059  0.539133  0.082931
0.059  0.059  0.62133  0.0880939
0.061  0.059  0.411244  0.0738599
0.063  0.059  0.298318  0.0709434
0.065  0.059  0.242412  0.0597571
0.067  0.059  0.325239  0.0661905
0.069  0.059  0.50993  0.0840215
0.071  0.059  0.325553  0.0765055
0.073  0.059  0.171257  0.0619652
0.075  0.059  0.216225  0.0782117
0.077  0.059  0.292937  0.0771689
0.079  0.059  0.247698  0.074958
0.081  0.059  0.220435  0.088677
0.083  0.059  0.129898  0.074672
0.085  0.059  0.445633  0.152561
0.087  0.059  0.287397  0.191056
0.089  0.059  0  0
-0.089  0.061  8.12647e-12  3.12784e-06
-0.087  0.061  0.220584  0.203769
-0.085  0.061  0.132351  0.125545
-0.083  0.061  0.152814  0.0834574
-0.081  0.061  0.174239  0.0927304
-0.079  0.061  0.193283  0.0764755
-0.077  0.061  0.202267  0.0755093
-0.075  0.061  0.345664  0.0834175
-0.073  0.061  0.172717  0.0605873
-0.071  0.061  0.347322  0.0731426
-0.069  0.061  0.32635  0.0751501
-0.067  0.061  0.378323  0.0741222
-0.065  0.061  0.382838  0.0769654
-0.063  0.061  0.337453  0.0718286
-0.061  0.061  0.35738  0.0720209
-0.059  0.061  0.388046  0.0688036
-0.057  0.061  0.477404  0.0733396
-0.055  0.061  0.532827  0.0762471
-0.053  0.061  0.521323  0.0845563
-0.051  0.061  0.553309  0.0799193
-0.049  0.061  0.643896  0.088014
-0.047  0.061  0.604449  0.0852241
-0.045  0.061  0.673727  0.096545
-0.043  0.061  0.594789  0.0822197
-0.041  0.061  0.710631  0.0986185
-0.039  0.061  0.649295  0.0857419
-0.037  0.061  0.826947  0.107637
-0.035  0.061  1.07221  0.113973
-0.033  0.061  1.03815  0.111602
-0.031  0.061  0.912007  0.0994052
-0.029  0.061  1.05668  0.120286
-0.027  0.061  1.08995  0.109655
-0.025  0.061  1.08107  0.114793
-0.023  0.061  1.02504  0.106152
-0.021  0.061  1.33789  0.125757
-0.019  0.061  1.36642  0.129833
-0.017  0.061  1.14216  0.119187
-0.015  0.061  1.37616  0.123976
-0.013  0.061  1.32207  0.130175
-0.011  0.061  1.392  0.12714
-0.009  0.061  1.49758  0.137941
-0.007  0.061  1.4356  0.12386
-0.005  0.061  1.3107  0.124495
-0.003  0.061  1.84217  0.160362
-0.001  0.061  1.42981  0.140275
0.001  0.061  1.45033  0.103923
0.003  0.061  1.6561  0.146318
0.005  0.061  1.39549  0.130464
0.007  0.061  1.53317  0.130251
0.009  0.061  1.5401  0.134915
0.011  0.061  1.38612  0.133546
0.013  0.061  1.35118  0.125896
0.015  0.061  1.22982  0.120133
0.017  0.061  1.46614  0.130989
0.019  0.061  1.39725  0.134711
0.021  0.061  1.30997  0.125086
0.023  0.061  1.31439  0.120868
0.025  0.061  1.10237  0.116253
0.027  0.061  0.868653  0.100786
0.029  0.061  1.05376  0.106261
0.031  0.061  1.09099  0.133633
0.033  0.061  0.925168  0.1025
0.035  0.061  0.800246  0.105482
0.037  0.061  0.758725  0.0920465
0.039  0.061  0.95311  0.110018
0.041  0.061  0.793471  0.0964186
0.043  0.061  0.685965  0.086915
0.045  0.061  0.647239  0.10199
0.047  0.061  0.711626  0.0913163
0.049  0.061  0.653655  0.0896144
0.051  0.061  0.504696  0.0815606
0.053  0.061  0.523576  0.0838918
0.055  0.061  0.572427  0.0825852
0.057  0.061  0.467797  0.0756467
0.059  0.061  0.497721  0.080559
0.061  0.061  0.407757  0.0740985
0.063  0.061  0.335586  0.0743036
0.065  0.061  0.262276  0.0570678
0.067  0.061  0.240952  0.0634831
0.069  0.061  0.292265  0.0722178
0.071  0.061  0.205325  0.0626582
0.073  0.061  0.286586  0.0818102
0.075  0.061  0.161053  0.0757295
0.077  0.061  0.330355  0.0861881
0.079  0.061  0.254265  0.0970499
0.081  0.061  0.198159  0.101405
0.083  0.061  0.211729  0.112163
0.085  0.061  0.172752  0.101837
0.087  0.061  0.35491  0.208484
0.089  0.061  0  0
-0.089  0.063  1.2043  1.20436
-0.087  0.063  0.183964  0.130133
-0.085  0.063  0.284164  0.11611
-0.083  0.063  0.141116  0.091347
-0.081  0.063  0.347841  0.103479
-0.079  0.063  0.129839  0.0647363
-0.077  0.063  0.228666  0.0811643
-0.075  0.063  0.260741  0.0729475
-0.073  0.063  0.196259  0.0634168
-0.071  0.063  0.241636  0.0627369
-0.069  0.063  0.288711  0.0676879
-0.067  0.063  0.27991  0.0668823
-0.065  0.063  0.393201  0.0739424
-0.063  0.063  0.345449  0.0785454
-0.061  0.063  0.232388  0.0593391
-0.059  0.063  0.4329  0.077523
-0.057  0.063  0.283147  0.0650427
-0.055  0.063  0.684867  0.0954386
-0.053  0.063  0.505139  0.0955873
-0.051  0.063  0.458432  0.0730631
-0.049  0.063  0.606592  0.082856
-0.047  0.063  0.65154  0.0873915
-0.045  0.063  0.602389  0.0920309
-0.043  0.063  0.74579  0.0975588
-0.041  0.063  0.707116  0.0996008
-0.039  0.063  0.830304  0.105702
-0.037  0.063  0.708261  0.0879588
-0.035  0.063  0.88507  0.102626
-0.033  0.063  0.95548  0.105931
-0.031  0.063  0.806588  0.0938698
-0.029  0.063  1.01986  0.111449
-0.027  0.063  1.05358  0.110691
-0.025  0.063  0.795698  0.0962713
-0.023  0.063  1.14708  0.117235
-0.021  0.063  1.37553  0.131474
-0.019  0.063  1.16634  0.121264
-0.017  0.063  1.29996  0.127087
-0.015  0.063  1.22675  0.117367
-0.013  0.063  1.51602  0.134502
-0.011  0.063  0.953561  0.106354
-0.009  0.063  1.25788  0.115676
-0.007  0.063  1.17717  0.118982
-0.005  0.063  1.4617  0.129922
-0.003  0.063  1.64997  0.145513
-0.001  0.063  1.42169  0.140367
0.001  0.063  1.46207  0.10315
0.003  0.063  1.39337  0.137647
0.005  0.063  1.25311  0.114416
0.007  0.063  1.4525  0.13619
0.009  0.063  1.44052  0.129455
0.011  0.063  1.2562  0.120631
0.013  0.063  1.1296  0.117264
0.015  0.063  1.17205  0.115459
0.017  0.063  1.03249  0.104481
0.019  0.063  1.19198  0.113716
0.021  0.063  1.30881  0.127308
0.023  0.063  1.1761  0.116725
0.025  0.063  1.12158  0.116851
0.027  0.063  0.949337  0.103349
0.029  0.063  1.10181  0.120768
0.031  0.063  1.21158  0.116814
0.033  0.063  0.802726  0.0979499
0.035  0.063  0.820473  0.0976974
0.037  0.063  0.729753  0.0939539
0.039  0.063  0.569563  0.0812215
0.041  0.063  0.710568  0.0895077
0.043  0.063  0.683569  0.0849489
0.045  0.063  0.595391  0.0775486
0.047  0.063  0.743686  0.0940182
0.049  0.063  0.551654  0.0811374
0.051  0.063  0.510121  0.078263
0.053  0.063  0.56219  0.0841255
0.055  0.063  0.550586  0.0832316
0.057  0.063  0.535121  0.083785
0.059  0.063  0.409196  0.0754621
0.061  0.063  0.412172  0.0774104
0.063  0.063  0.345637  0.071467
0.065  0.063  0.415352  0.0746329
0.067  0.063  0.398918  0.077298
0.069  0.063  0.302004  0.0706846
0.071  0.063  0.350907  0.0752293
0.073  0.063  0.250224  0.0679692
0.075  0.063  0.146611  0.0714525
0.077  0.063  0.137108  0.0702632
0.079  0.063  0.240777  0.0779346
0.081  0.063  0.0510049  0.0931191
0.083  0.063  0.117216  0.0734438
0.085  0.063  0.136211  0.078688
0.087  0.063  0.210917  0.173102
0.089  0.063  0  0
-0.089  0.065  0  0
-0.087  0.065  -0.0613464  0.0613465
-0.085  0.065  0.164195  0.118436
-0.083  0.065  0.133191  0.100527
-0.081  0.065  0.181772  0.0953413
-0.079  0.065  0.115982  0.0770152
-0.077  0.065  0.181297  0.0757003
-0.075  0.065  0.146268  0.0701265
-0.073  0.065  0.366056  0.0823555
-0.071  0.065  0.174762  0.0579772
-0.069  0.065  0.325405  0.0751043
-0.067  0.065  0.335824  0.0755902
-0.065  0.065  0.491518  0.0797529
-0.063  0.065  0.323033  0.0695463
-0.061  0.065  0.277766  0.074451
-0.059  0.065  0.342998  0.0691602
-0.057  0.065  0.361923  0.0732428
-0.055  0.065  0.459083  0.0767285
-0.053  0.065  0.506197  0.0860916
-0.051  0.065  0.587849  0.0850068
-0.049  0.065  0.463811  0.0777742
-0.047  0.065  0.71494  0.0928565
-0.045  0.065  0.640233  0.0848203
-0.043  0.065  0.719516  0.100039
-0.041  0.065  0.651515  0.0915994
-0.039  0.065  0.765915  0.109642
-0.037  0.065  0.651552  0.0833049
-0.035  0.065  0.740422  0.0968538
-0.033  0.065  0.884455  0.105428
-0.031  0.065  1.12773  0.109802
-0.029  0.065  0.839873  0.0955593
-0.027  0.065  0.948079  0.10632
-0.025  0.065  0.959401  0.103789
-0.023  0.065  1.05966  0.107178
-0.021  0.065  0.947932  0.105673
-0.019  0.065  1.09049  0.116891
-0.017  0.065  1.04389  0.114488
-0.015  0.065  1.41934  0.135211
-0.013  0.065  1.19374  0.1226
-0.011  0.065  1.1159  0.115135
-0.009  0.065  1.17817  0.117859
-0.007  0.065  1.17349  0.114878
-0.005  0.065  1.31979  0.123739
-0.003  0.065  1.23541  0.128056
-0.001  0.065  1.30994  0.14799
0.001  0.065  1.38106  0.0995056
0.003  0.065  1.37934  0.144755
0.005  0.065  1.32856  0.120251
0.007  0.065  1.03315  0.104378
0.009  0.065  1.37014  0.128274
0.011  0.065  1.35121  0.131491
0.013  0.065  1.40444  0.126058
0.015  0.065  1.22053  0.134206
0.017  0.065  1.00778  0.107766
0.019  0.065  1.12352  0.11335
0.021  0.065  1.08332  0.116031
0.023  0.065  1.07559  0.117936
0.025  0.065  0.921154  0.104253
0.027  0.065  1.22363  0.124132
0.029  0.065  0.96345  0.111579
0.031  0.065  0.93897  0.0999545
0.033  0.065  0.960711  0.101228
0.035  0.065  0.854972  0.101049
0.037  0.065  0.923869  0.118914
0.039  0.065  0.656162  0.0844267
0.041  0.065  0.796457  0.0982348
0.043  0.065  0.604141  0.0812668
0.045  0.065  0.809736  0.0998048
0.047  0.065  0.635156  0.0931064
0.049  0.065  0.473734  0.0812308
0.051  0.065  0.480872  0.0915788
0.053  0.065  0.376611  0.069813
0.055  0.065  0.523563  0.0924391
0.057  0.065  0.313298  0.0642092
0.059  0.065  0.375626  0.0725237
0.061  0.065  0.408743  0.0815445
0.063  0.065  0.353212  0.075078
0.065  0.065  0.336712  0.071705
0.067  0.065  0.312421  0.0619674
0.069  0.065  0.281364  0.0685943
0.071  0.065  0.226684  0.0614232
0.073  0.065  0.197983  0.0699144
0.075  0.065  0.092663  0.0636509
0.077  0.065  0.150342  0.0636217
0.079  0.065  0.125125  0.0766519
0.081  0.065  0.131766  0.0636158
0.083  0.065  0.211847  0.087503
0.085  0.065  0.107459  0.0877176
0.087  0.065  0.254503  0.147022
0.089  0.065  0.122125  0.383575
-0.089  0.067  0  0
-0.087  0.067  0.0415668  0.159345
-0.085  0.067  0.158141  0.112137
-0.083  0.067  0.258388  0.0980303
-0.081  0.067  0.239408  0.0923805
-0.079  0.067  0.101673  0.0668513
-0.077  0.067  0.1701  0.074003
-0.075  0.067  0.0912841  0.0644754
-0.073  0.067  0.344727  0.0770259
-0.071  0.067  0.340559  0.0688591
-0.069  0.067  0.278784  0.0664143
-0.067  0.067  0.266991  0.0680211
-0.065  0.067  0.360287  0.0766214
-0.063  0.067  0.270058  0.0698066
-0.061  0.067  0.407146  0.0741892
-0.059  0.067  0.392939  0.0741984
-0.057  0.067  0.361113  0.0663495
-0.055  0.067  0.495035  0.0753385
-0.053  0.067  0.266446  0.059218
-0.051  0.067  0.534573  0.0766326
-0.049  0.067  0.626865  0.0890911
-0.047  0.067  0.464611  0.0785136
-0.045  0.067  0.565342  0.0853868
-0.043  0.067  0.57276  0.0897215
-0.041  0.067  0.734864  0.0907246
-0.039  0.067  0.820798  0.0947753
-0.037  0.067  0.961202  0.108136
-0.035  0.067  0.746766  0.0948308
-0.033  0.067  0.758986  0.087782
-0.031  0.067  0.834593  0.0977605
-0.029  0.067  0.860043  0.102565
-0.027  0.067  0.930932  0.102928
-0.025  0.067  0.965976  0.116486
-0.023  0.067  0.871334  0.104202
-0.021  0.067  0.969678  0.105512
-0.019  0.067  0.932922  0.108963
-0.017  0.067  0.983243  0.102878
-0.015  0.067  0.989572  0.107013
-0.013  0.067  1.19314  0.114192
-0.011  0.067  1.12311  0.113601
-0.009  0.067  1.2348  0.120492
-0.007  0.067  1.18189  0.119614
-0.005  0.067  1.04871  0.10838
-0.003  0.067  1.23141  0.127835
-0.001  0.067  1.12371  0.118808
0.001  0.067  1.15607  0.0915366
0.003  0.067  1.36035  0.139371
0.005  0.067  1.37572  0.125271
0.007  0.067  0.972143  0.108365
0.009  0.067  0.9969  0.105146
0.011  0.067  1.02852  0.107656
0.013  0.067  1.21133  0.119446
0.015  0.067  1.36383  0.128653
0.017  0.067  1.18221  0.113122
0.019  0.067  1.25096  0.114933
0.021  0.067  0.990037  0.108207
0.023  0.067  1.08228  0.11508
0.025  0.067  1.07665  0.109047
0.027  0.067  0.837404  0.0977531
0.029  0.067  0.882045  0.106059
0.031  0.067  0.77457  0.0950162
0.033  0.067  0.605251  0.0845412
0.035  0.067  0.839642  0.107234
0.037  0.067  0.767846  0.101524
0.039  0.067  0.722509  0.0960766
0.041  0.067  0.749884  0.0970716
0.043  0.067  0.601665  0.0863176
0.045  0.067  0.708237  0.0977192
0.047  0.067  0.654552  0.0922779
0.049  0.067  0.619834  0.091867
0.051  0.067  0.590422  0.0834925
0.053  0.067  0.414708  0.0740645
0.055  0.067  0.458908  0.0831883
0.057  0.067  0.441354  0.0751088
0.059  0.067  0.453332  0.0711839
0.061  0.067  0.217035  0.0627714
0.063  0.067  0.324173  0.0715834
0.065  0.067  0.304949  0.0660149
0.067  0.067  0.275076  0.0662501
0.069  0.067  0.256838  0.0716837
0.071  0.067  0.263678  0.063176
0.073  0.067  0.125245  0.0643854
0.075  0.067  0.0960769  0.0757232
0.077  0.067  0.360607  0.087099
0.079  0.067  0.221646  0.0787803
0.081  0.067  0.090743  0.0711363
0.083  0.067  0.16754  0.0978365
0.085  0.067  0.0550569  0.0689386
0.087  0.067  0.203501  0.173461
0.089  0.067  0  0
-0.089  0.069  1.20563  1.20568
-0.087  0.069  0.122094  0.178957
-0.085  0.069  0.213235  0.126321
-0.083  0.069  0.301864  0.110354
-0.081  0.069  0.115744  0.0911303
-0.079  0.069  0.225568  0.0911639
-0.077  0.069  0.297195  0.0741429
-0.075  0.069  0.184324  0.066738
-0.073  0.069  0.286198  0.0824615
-0.071  0.069  0.353402  0.0759626
-0.069  0.069  0.341796  0.0721873
-0.067  0.069  0.286208  0.0632339
-0.065  0.069  0.313258  0.0670535
-0.063  0.069  0.444966  0.079937
-0.061  0.069  0.445314  0.0795835
-0.059  0.069  0.464604  0.0768733
-0.057  0.069  0.308609  0.0632103
-0.055  0.069  0.505041  0.085209
-0.053  0.069  0.491005  0.0814197
-0.051  0.069  0.487752  0.0776607
-0.049  0.069  0.583134  0.0861676
-0.047  0.069  0.514373  0.0839979
-0.045  0.069  0.799748  0.0998445
-0.043  0.069  0.634506  0.0907291
-0.041  0.069  0.669655  0.0866974
-0.039  0.069  0.881762  0.107648
-0.037  0.069  0.717968  0.0935988
-0.035  0.069  0.602231  0.0884001
-0.033  0.069  0.823192  0.109733
-0.031  0.069  0.74874  0.0913906
-0.029  0.069  1.00801  0.109004
-0.027  0.069  0.730119  0.0989909
-0.025  0.069  0.808887  0.0976598
-0.023  0.069  0.93713  0.104523
-0.021  0.069  0.916859  0.104417
-0.019  0.069  1.06779  0.11966
-0.017  0.069  1.11836  0.119301
-0.015  0.069  1.14182  0.115752
-0.013  0.069  1.17571  0.116453
-0.011  0.069  1.01975  0.112292
-0.009  0.069  0.895925  0.110313
-0.007  0.069  1.12436  0.109101
-0.005  0.069  1.0342  0.113357
-0.003  0.069  1.26895  0.128329
-0.001  0.069  1.03871  0.124727
0.001  0.069  1.18146  0.0909736
0.003  0.069  1.05525  0.131357
0.005  0.069  1.12435  0.114411
0.007  0.069  1.05188  0.110007
0.009  0.069  0.998855  0.107693
0.011  0.069  1.01752  0.11132
0.013  0.069  1.08808  0.114627
0.015  0.069  0.791958  0.0895082
0.017  0.069  0.993646  0.110566
0.019  0.069  1.19237  0.122502
0.021  0.069  0.966336  0.118705
0.023  0.069  0.799416  0.101194
0.025  0.069  0.639495  0.0799163
0.027  0.069  0.910965  0.104819
0.029  0.069  0.82667  0.0978848
0.031  0.069  0.760538  0.0953686
0.033  0.069  0.919286  0.114744
0.035  0.069  0.738646  0.0954739
0.037  0.069  0.710523  0.0982623
0.039  0.069  0.584053  0.0827026
0.041  0.069  0.498869  0.0822208
0.043  0.069  0.565312  0.0815889
0.045  0.069  0.599545  0.083603
0.047  0.069  0.561268  0.0867741
0.049  0.069  0.434489  0.0795055
0.051  0.069  0.369151  0.0742096
0.053  0.069  0.411536  0.071724
0.055  0.069  0.381814  0.0673741
0.057  0.069  0.38874  0.0706823
0.059  0.069  0.315528  0.0680121
0.061  0.069  0.375199  0.0605125
0.063  0.069  0.224774  0.054355
0.065  0.069  0.315537  0.0663839
0.067  0.069  0.363008  0.0776606
0.069  0.069  0.305577  0.0653278
0.071  0.069  0.212695  0.0663568
0.073  0.069  0.198353  0.071332
0.075  0.069  0.229975  0.0666427
0.077  0.069  0.182913  0.0804549
0.079  0.069  0.0385347  0.067413
0.081  0.069  0.159642  0.0605358
0.083  0.069  0.0362128  0.0501243
0.085  0.069  0.101023  0.125966
0.087  0.069  -0.0664832  0.0664833
0.089  0.069  0  0
-0.089  0.071  -0.90613  0.906131
-0.087  0.071  0.0473649  0.158823
-0.085  0.071  -0.0250852  0.0734512
-0.083  0.071  0.114146  0.0785367
-0.081  0.071  0.253538  0.0955317
-0.079  0.071  0.297303  0.0860897
-0.077  0.071  0.0679448  0.0553086
-0.075  0.071  0.214108  0.0777189
-0.073  0.071  0.267354  0.0716774
-0.071  0.071  0.250186  0.066235
-0.069  0.071  0.292401  0.0746447
-0.067  0.071  0.321239  0.0740535
-0.065  0.071  0.280177  0.0745914
-0.063  0.071  0.262459  0.0625098
-0.061  0.071  0.381463  0.0779711
-0.059  0.071  0.34648  0.0663918
-0.057  0.071  0.305732  0.0644131
-0.055  0.071  0.375201  0.0717786
-0.053  0.071  0.408448  0.0733548
-0.051  0.071  0.550075  0.0892648
-0.049  0.071  0.558409  0.0831251
-0.047  0.071  0.425745  0.0822745
-0.045  0.071  0.594015  0.0821535
-0.043  0.071  0.600858  0.0913256
-0.041  0.071  0.462546  0.0725247
-0.039  0.071  0.579572  0.0860424
-0.037  0.071  0.749084  0.102804
-0.035  0.071  0.616724  0.0848905
-0.033  0.071  0.8343  0.100414
-0.031  0.071  0.65455  0.0851704
-0.029  0.071  0.755032  0.101325
-0.027  0.071  0.753605  0.102722
-0.025  0.071  0.775064  0.0986653
-0.023  0.071  0.911699  0.106091
-0.021  0.071  0.801076  0.0999301
-0.019  0.071  1.03302  0.106734
-0.017  0.071  0.852831  0.100262
-0.015  0.071  0.785284  0.091182
-0.013  0.071  0.888237  0.103418
-0.011  0.071  1.16522  0.12619
-0.009  0.071  1.04879  0.116661
-0.007  0.071  1.2203  0.119446
-0.005  0.071  0.828338  0.0953641
-0.003  0.071  1.02974  0.109861
-0.001  0.071  1.1401  0.129836
0.001  0.071  0.956033  0.0873234
0.003  0.071  0.865667  0.107857
0.005  0.071  0.909322  0.0992954
0.007  0.071  0.94482  0.112576
0.009  0.071  1.03035  0.112166
0.011  0.071  0.969798  0.107008
0.013  0.071  0.774895  0.095155
0.015  0.071  0.948028  0.11097
0.017  0.071  1.03893  0.11083
0.019  0.071  0.956158  0.109529
0.021  0.071  0.790903  0.0987832
0.023  0.071  0.823692  0.102867
0.025  0.071  0.840379  0.0995322
0.027  0.071  0.83021  0.103148
0.029  0.071  0.645606  0.0875682
0.031  0.071  0.759355  0.1005
0.033  0.071  0.646329  0.0935346
0.035  0.071  0.558594  0.0829087
0.037  0.071  0.690496  0.0997201
0.039  0.071  0.602558  0.0902801
0.041  0.071  0.710165  0.0921566
0.043  0.071  0.678858  0.0967609
0.045  0.071  0.544297  0.077983
0.047  0.071  0.654284  0.0926575
0.049  0.071  0.495442  0.0766149
0.051  0.071  0.361331  0.070117
0.053  0.071  0.479094  0.0752612
0.055  0.071  0.370155  0.0659343
0.057  0.071  0.359561  0.0735153
0.059  0.071  0.329915  0.0659706
0.061  0.071  0.340217  0.0680751
0.063  0.071  0.32948  0.0694002
0.065  0.071  0.239265  0.0612905
0.067  0.071  0.289509  0.0715768
0.069  0.071  0.283624  0.0615604
0.071  0.071  0.258188  0.0633119
0.073  0.071  0.259469  0.0706627
0.075  0.071  0.144097  0.0740853
0.077  0.071  0.271156  0.0909366
0.079  0.071  0.216614  0.0826289
0.081  0.071  0.125725  0.0889095
0.083  0.071  0.0569301  0.0900017
0.085  0.071  0.0301874  0.1048
0.087  0.071  0.276591  0.159727
0.089  0.071  0  0
-0.089  0.073  0  0
-0.087  0.073  0.16865  0.119276
-0.085  0.073  0.342917  0.127148
-0.083  0.073  0.0734089  0.0626878
-0.081  0.073  0.170497  0.0794048
-0.079  0.073  0.0740571  0.0730571
-0.077  0.073  0.290214  0.0780855
-0.075  0.073  0.163238  0.061889
-0.073  0.073  0.204473  0.0627881
-0.071  0.073  0.35047  0.0724484
-0.069  0.073  0.277862  0.0645613
-0.067  0.073  0.231496  0.0679715
-0.065  0.073  0.322472  0.0678638
-0.063  0.073  0.27568  0.0709488
-0.061  0.073  0.375685  0.0698524
-0.059  0.073  0.395702  0.0693059
-0.057  0.073  0.29931  0.0660155
-0.055  0.073  0.289032  0.070098
-0.053  0.073  0.537461  0.0823591
-0.051  0.073  0.3763  0.0730101
-0.049  0.073  0.360487  0.0742125
-0.047  0.073  0.59136  0.0883282
-0.045  0.073  0.573755  0.080785
-0.043  0.073  0.557938  0.084627
-0.041  0.073  0.631827  0.0915015
-0.039  0.073  0.564521  0.0861103
-0.037  0.073  0.742466  0.0994244
-0.035  0.073  0.710265  0.0950518
-0.033  0.073  0.733433  0.096306
-0.031  0.073  0.821393  0.109209
-0.029  0.073  0.730332  0.0928304
-0.027  0.073  0.852655  0.104048
-0.025  0.073  0.783853  0.0926124
-0.023  0.073  0.946931  0.117587
-0.021  0.073  0.677053  0.0883809
-0.019  0.073  0.72885  0.0920993
-0.017  0.073  0.819963  0.0979896
-0.015  0.073  0.861631  0.0947588
-0.013  0.073  1.1792  0.117346
-0.011  0.073  0.93092  0.107788
-0.009  0.073  0.87008  0.0984319
-0.007  0.073  1.01498  0.10855
-0.005  0.073  0.935281  0.0963682
-0.003  0.073  1.06044  0.126959
-0.001  0.073  0.888365  0.108959
0.001  0.073  0.845221  0.0777151
0.003  0.073  0.959351  0.10791
0.005  0.073  1.21199  0.123969
0.007  0.073  0.883013  0.109983
0.009  0.073  1.09222  0.112878
0.011  0.073  0.998836  0.110076
0.013  0.073  0.938764  0.108173
0.015  0.073  0.555281  0.0860312
0.017  0.073  1.03364  0.11278
0.019  0.073  0.765095  0.0949019
0.021  0.073  0.975666  0.110347
0.023  0.073  0.753104  0.0987227
0.025  0.073  0.693103  0.0936058
0.027  0.073  0.682384  0.0924414
0.029  0.073  0.908666  0.108879
0.031  0.073  0.623891  0.0877213
0.033  0.073  0.656134  0.0887633
0.035  0.073  0.591812  0.0900758
0.037  0.073  0.480612  0.075095
0.039  0.073  0.617309  0.0904305
0.041  0.073  0.570041  0.0825273
0.043  0.073  0.628465  0.0843164
0.045  0.073  0.400848  0.0721194
0.047  0.073  0.380044  0.0689547
0.049  0.073  0.394865  0.0758332
0.051  0.073  0.581747  0.0886113
0.053  0.073  0.493298  0.075977
0.055  0.073  0.388878  0.0695142
0.057  0.073  0.336968  0.0757777
0.059  0.073  0.357236  0.0686589
0.061  0.073  0.209711  0.0575263
0.063  0.073  0.288857  0.066371
0.065  0.073  0.277593  0.0583998
0.067  0.073  0.249979  0.0614797
0.069  0.073  0.277206  0.0635589
0.071  0.073  0.22396  0.0677816
0.073  0.073  0.240249  0.0731258
0.075  0.073  0.284407  0.0707519
0.077  0.073  0.301011  0.0772002
0.079  0.073  0.157814  0.0842857
0.081  0.073  0.0826892  0.0650879
0.083  0.073  0.228826  0.0979452
0.085  0.073  0.0587554  0.0932703
0.087  0.073  0.20259  0.162179
0.089  0.073  1.10725  1.1559
-0.089  0.075  0  0
-0.087  0.075  -0.185352  0.112932
-0.085  0.075  -0.0947301  0.0825852
-0.083  0.075  0.27108  0.108535
-0.081  0.075  0.127252  0.074463
-0.079  0.075  0.166644  0.07582
-0.077  0.075  0.231004  0.0817706
-0.075  0.075  0.151391  0.0651324
-0.073  0.075  0.264677  0.0686364
-0.071  0.075  0.244362  0.0681335
-0.069  0.075  0.265164  0.0727729
-0.067  0.075  0.17996  0.0642923
-0.065  0.075  0.2406  0.0646568
-0.063  0.075  0.44031  0.0838401
-0.061  0.075  0.346052  0.068928
-0.059  0.075  0.373565  0.0740127
-0.057  0.075  0.326631  0.0678298
-0.055  0.075  0.402863  0.0719962
-0.053  0.075  0.315576  0.0651126
-0.051  0.075  0.329793  0.0632442
-0.049  0.075  0.482355  0.0817644
-0.047  0.075  0.448321  0.0835529
-0.045  0.075  0.41492  0.073268
-0.043  0.075  0.355486  0.069227
-0.041  0.075  0.441644  0.0771125
-0.039  0.075  0.697504  0.0825265
-0.037  0.075  0.550929  0.0740353
-0.035  0.075  0.708658  0.0985919
-0.033  0.075  0.631596  0.0859931
-0.031  0.075  0.670147  0.0867088
-0.029  0.075  0.705195  0.0912913
-0.027  0.075  0.795653  0.0965605
-0.025  0.075  0.726884  0.0878528
-0.023  0.075  0.622127  0.0805043
-0.021  0.075  0.651414  0.0826103
-0.019  0.075  0.899687  0.103551
-0.017  0.075  1.01477  0.108208
-0.015  0.075  0.928318  0.0979036
-0.013  0.075  0.96518  0.10836
-0.011  0.075  0.914091  0.106132
-0.009  0.075  1.08338  0.11375
-0.007  0.075  0.723417  0.0932988
-0.005  0.075  0.68077  0.0946672
-0.003  0.075  0.741312  0.101636
-0.001  0.075  0.937126  0.109212
0.001  0.075  0.878407  0.0807899
0.003  0.075  0.851709  0.110211
0.005  0.075  0.927704  0.106608
0.007  0.075  0.924735  0.10573
0.009  0.075  0.951492  0.0976982
0.011  0.075  0.766346  0.0994213
0.013  0.075  0.976732  0.111451
0.015  0.075  0.820392  0.097638
0.017  0.075  0.800671  0.0957001
0.019  0.075  1.00396  0.109499
0.021  0.075  0.744944  0.0931993
0.023  0.075  0.703875  0.0883787
0.025  0.075  0.761889  0.0989854
0.027  0.075  0.907464  0.110664
0.029  0.075  0.722233  0.0976082
0.031  0.075  0.495301  0.0737346
0.033  0.075  0.56702  0.0836992
0.035  0.075  0.576828  0.0830402
0.037  0.075  0.775937  0.0893742
0.039  0.075  0.410922  0.0767684
0.041  0.075  0.74383  0.0945764
0.043  0.075  0.488205  0.0834676
0.045  0.075  0.454245  0.0721969
0.047  0.075  0.538772  0.0782796
0.049  0.075  0.550242  0.0842588
0.051  0.075  0.464389  0.084212
0.053  0.075  0.412959  0.0694052
0.055  0.075  0.395138  0.0725496
0.057  0.075  0.345562  0.0709964
0.059  0.075  0.308401  0.0634563
0.061  0.075  0.285077  0.0644075
0.063  0.075  0.271537  0.0642378
0.065  0.075  0.259244  0.0674957
0.067  0.075  0.284431  0.0674604
0.069  0.075  0.242874  0.0654254
0.071  0.075  0.352522  0.0804073
0.073  0.075  0.10011  0.060519
0.075  0.075  0.190571  0.0733998
0.077  0.075  0.26816  0.0702838
0.079  0.075  0.176428  0.0706726
0.081  0.075  0.172357  0.090116
0.083  0.075  0.0681829  0.0780344
0.085  0.075  0.0768913  0.10287
0.087  0.075  0.180455  0.127649
0.089  0.075  0  0
-0.089  0.077  0  0
-0.087  0.077  0.361675  0.196974
-0.085  0.077  0.16049  0.101767
-0.083  0.077  -0.00185128  0.0791786
-0.081  0.077  0.073499  0.0488126
-0.079  0.077  0.126034  0.0744366
-0.077  0.077  0.0721508  0.0654479
-0.075  0.077  0.169653  0.0568469
-0.073  0.077  0.213812  0.0620786
-0.071  0.077  0.317658  0.0740609
-0.069  0.077  0.242774  0.0651591
-0.067  0.077  0.187949  0.0525214
-0.065  0.077  0.219239  0.0564759
-0.063  0.077  0.325843  0.0620838
-0.061  0.077  0.331751  0.0726821
-0.059  0.077  0.331504  0.0578054
-0.057  0.077  0.404004  0.0731699
-0.055  0.077  0.241198  0.0590762
-0.053  0.077  0.399445  0.0732847
-0.051  0.077  0.319187  0.0691009
-0.049  0.077  0.459428  0.0744905
-0.047  0.077  0.446186  0.0753221
-0.045  0.077  0.537947  0.0831502
-0.043  0.077  0.474938  0.079548
-0.041  0.077  0.428558  0.0672791
-0.039  0.077  0.588312  0.081033
-0.037  0.077  0.557171  0.0874149
-0.035  0.077  0.521679  0.0770985
-0.033  0.077  0.495441  0.0736983
-0.031  0.077  0.678302  0.0843478
-0.029  0.077  0.752834  0.0895961
-0.027  0.077  0.660879  0.0894166
-0.025  0.077  0.820234  0.0979099
-0.023  0.077  0.774872  0.0956529
-0.021  0.077  0.717314  0.0951492
-0.019  0.077  0.662902  0.0908259
-0.017  0.077  0.890552  0.102493
-0.015  0.077  0.900272  0.105571
-0.013  0.077  0.765224  0.0965065
-0.011  0.077  0.887692  0.105423
-0.009  0.077  0.853081  0.099435
-0.007  0.077  0.856373  0.106684
-0.005  0.077  0.725389  0.0931581
-0.003  0.077  0.938168  0.113831
-0.001  0.077  0.809754  0.107869
0.001  0.077  0.737202  0.0704906
0.003  0.077  0.670269  0.0936848
0.005  0.077  0.768856  0.0891245
0.007  0.077  0.823134  0.100558
0.009  0.077  0.701105  0.0929619
0.011  0.077  0.824256  0.0968643
0.013  0.077  0.708437  0.0849872
0.015  0.077  0.809274  0.0973795
0.017  0.077  0.77987  0.0986976
0.019  0.077  0.693502  0.0918579
0.021  0.077  0.725668  0.0912086
0.023  0.077  0.580011  0.0884204
0.025  0.077  0.673483  0.0877944
0.027  0.077  0.774531  0.0979155
0.029  0.077  0.527054  0.0808176
0.031  0.077  0.624002  0.0817569
0.033  0.077  0.481927  0.0824645
0.035  0.077  0.714116  0.0936591
0.037  0.077  0.486452  0.0786741
0.039  0.077  0.435096  0.0770948
0.041  0.077  0.63774  0.092571
0.043  0.077  0.351442  0.0677999
0.045  0.077  0.43496  0.079192
0.047  0.077  0.431402  0.0822135
0.049  0.077  0.374253  0.0659887
0.051  0.077  0.372306  0.0733984
0.053  0.077  0.371871  0.0721963
0.055  0.077  0.500147  0.0793525
0.057  0.077  0.274745  0.0636629
0.059  0.077  0.226537  0.0698679
0.061  0.077  0.257545  0.0645355
0.063  0.077  0.39139  0.0696709
0.065  0.077  0.274835  0.0667129
0.067  0.077  0.385665  0.0779564
0.069  0.077  0.360465  0.0729758
0.071  0.077  0.200832  0.0640737
0.073  0.077  0.119984  0.0555649
0.075  0.077  0.326986  0.0734819
0.077  0.077  0.211334  0.076317
0.079  0.077  0.207267  0.0781107
0.081  0.077  0.102626  0.0768856
0.083  0.077  0.306037  0.0968986
0.085  0.077  0.0154065  0.096311
0.087  0.077  0.416141  0.231337
0.089  0.077  0  0
-0.089  0.079  0  0
-0.087  0.079  0.114644  0.142143
-0.085  0.079  0.0997871  0.120736
-0.083  0.079  0.0416857  0.0638112
-0.081  0.079  0.0937237  0.0878997
-0.079  0.079  0.163488  0.0720892
-0.077  0.079  0.170939  0.0564115
-0.075  0.079  0.198066  0.0699175
-0.073  0.079  0.21169  0.0624575
-0.071  0.079  0.20777  0.0550552
-0.069  0.079  0.308694  0.071264
-0.067  0.079  0.0966183  0.0529543
-0.065  0.079  0.337348  0.0717066
-0.063  0.079  0.199772  0.061743
-0.061  0.079  0.31567  0.0680367
-0.059  0.079  0.295914  0.0684111
-0.057  0.079  0.347036  0.0631177
-0.055  0.079  0.295576  0.0752247
-0.053  0.079  0.347089  0.0697953
-0.051  0.079  0.299661  0.0698292
-0.049  0.079  0.537713  0.0868907
-0.047  0.079  0.330013  0.0680122
-0.045  0.079  0.435969  0.072072
-0.043  0.079  0.373136  0.0679137
-0.041  0.079  0.472483  0.0795003
-0.039  0.079  0.4812  0.078448
-0.037  0.079  0.499268  0.0848337
-0.035  0.079  0.358972  0.0728277
-0.033  0.079  0.733842  0.0931977
-0.031  0.079  0.722725  0.0941255
-0.029  0.079  0.725086  0.0980781
-0.027  0.079  0.771901  0.100407
-0.025  0.079  0.740061  0.100108
-0.023  0.079  0.933245  0.108131
-0.021  0.079  0.726923  0.0869538
-0.019  0.079  0.829843  0.0991124
-0.017  0.079  0.75328  0.0955152
-0.015  0.079  0.699066  0.0917029
-0.013  0.079  0.823853  0.100255
-0.011  0.079  0.771568  0.0915688
-0.009  0.079  0.910485  0.102338
-0.007  0.079  0.733106  0.100407
-0.005  0.079  0.799966  0.101379
-0.003  0.079  0.836485  0.113628
-0.001  0.079  0.716868  0.108585
0.001  0.079  0.780306  0.0720638
0.003  0.079  0.797034  0.105257
0.005  0.079  0.714673  0.0907419
0.007  0.079  0.678986  0.0849895
0.009  0.079  0.635944  0.0881491
0.011  0.079  0.903306  0.104382
0.013  0.079  0.761196  0.0918644
0.015  0.079  0.739015  0.091132
0.017  0.079  0.76097  0.0883319
0.019  0.079  0.882846  0.10114
0.021  0.079  0.59903  0.0880088
0.023  0.079  0.662684  0.0849109
0.025  0.079  0.705335  0.0920747
0.027  0.079  0.666378  0.0935584
0.029  0.079  0.571163  0.0783336
0.031  0.079  0.661317  0.0965636
0.033  0.079  0.509033  0.0804518
0.035  0.079  0.579553  0.0851793
0.037  0.079  0.450099  0.079679
0.039  0.079  0.515562  0.0872101
0.041  0.079  0.565848  0.0839892
0.043  0.079  0.488792  0.0749368
0.045  0.079  0.387611  0.0817327
0.047  0.079  0.419588  0.0758996
0.049  0.079  0.441027  0.0746543
0.051  0.079  0.387126  0.0730842
0.053  0.079  0.341456  0.0714051
0.055  0.079  0.283125  0.0649132
0.057  0.079  0.323907  0.0686106
0.059  0.079  0.419046  0.0739778
0.061  0.079  0.271642  0.0684791
0.063  0.079  0.357813  0.0690527
0.065  0.079  0.216497  0.0594227
0.067  0.079  0.160318  0.0477574
0.069  0.079  0.230761  0.060148
0.071  0.079  0.29114  0.0735677
0.073  0.079  0.153862  0.0541183
0.075  0.079  0.23161  0.0748105
0.077  0.079  0.145338  0.0698945
0.079  0.079  0.237442  0.0826461
0.081  0.079  0.0667609  0.0742241
0.083  0.079  -0.0436021  0.0758123
0.085  0.079  0.0683026  0.115698
0.087  0.079  0.0213075  0.110906
0.089  0.079  0  0
-0.089  0.081  0  0
-0.087  0.081  0.247919  0.143154
-0.085  0.081  -0.0466661  0.101282
-0.083  0.081  0.0629269  0.0871018
-0.081  0.081  0.307076  0.103226
-0.079  0.081  0.209412  0.07631
-0.077  0.081  0.180575  0.0702116
-0.075  0.081  0.110587  0.0733866
-0.073  0.081  0.238715  0.0637627
-0.071  0.081  0.183745  0.0652385
-0.069  0.081  0.277791  0.0642022
-0.067  0.081  0.241873  0.0728121
-0.065  0.081  0.0935155  0.0503904
-0.063  0.081  0.231856  0.062405
-0.061  0.081  0.264701  0.0624724
-0.059  0.081  0.341903  0.0680461
-0.057  0.081  0.388857  0.0717518
-0.055  0.081  0.391145  0.0772159
-0.053  0.081  0.436621  0.0739961
-0.051  0.081  0.381372  0.0758236
-0.049  0.081  0.465627  0.0768917
-0.047  0.081  0.421782  0.0742229
-0.045  0.081  0.539821  0.0835693
-0.043  0.081  0.292042  0.0653672
-0.041  0.081  0.485611  0.07879
-0.039  0.081  0.351607  0.0652761
-0.037  0.081  0.51258  0.0811517
-0.035  0.081  0.505588  0.081531
-0.033  0.081  0.363173  0.0617357
-0.031  0.081  0.52911  0.0797643
-0.029  0.081  0.365052  0.0714222
-0.027  0.081  0.614583  0.085744
-0.025  0.081  0.543959  0.0805258
-0.023  0.081  0.715991  0.0944038
-0.021  0.081  0.636103  0.0861517
-0.019  0.081  0.679688  0.0878539
-0.017  0.081  0.690116  0.0858848
-0.015  0.081  0.640351  0.0899667
-0.013  0.081  0.908402  0.103569
-0.011  0.081  0.627466  0.0943475
-0.009  0.081  0.881202  0.0982182
-0.007  0.081  0.589234  0.0901646
-0.005  0.081  0.741067  0.0979013
-0.003  0.081  0.680345  0.108248
-0.001  0.081  0.688286  0.0974368
0.001  0.081  0.789035  0.0762176
0.003  0.081  0.854436  0.10959
0.005  0.081  0.784054  0.0981211
0.007  0.081  0.789503  0.102163
0.009  0.081  0.696804  0.0916347
0.011  0.081  0.796936  0.0983118
0.013  0.081  0.811853  0.099011
0.015  0.081  0.837794  0.104628
0.017  0.081  0.60453  0.0876098
0.019  0.081  0.512182  0.0743882
0.021  0.081  0.655664  0.0903909
0.023  0.081  0.532301  0.0766858
0.025  0.081  0.584208  0.0821779
0.027  0.081  0.690438  0.0933291
0.029  0.081  0.610027  0.0887367
0.031  0.081  0.409057  0.0692838
0.033  0.081  0.613495  0.0953876
0.035  0.081  0.583121  0.0821349
0.037  0.081  0.493344  0.0769015
0.039  0.081  0.350763  0.0677692
0.041  0.081  0.347595  0.0640527
0.043  0.081  0.410225  0.0724446
0.045  0.081  0.422039  0.0713653
0.047  0.081  0.290945  0.0667207
0.049  0.081  0.263742  0.0599379
0.051  0.081  0.499773  0.0794816
0.053  0.081  0.21823  0.0599584
0.055  0.081  0.308994  0.0581217
0.057  0.081  0.13115  0.0558041
0.059  0.081  0.262619  0.0616639
0.061  0.081  0.358695  0.076398
0.063  0.081  0.178303  0.0509197
0.065  0.081  0.13172  0.0545887
0.067  0.081  0.100071  0.0458457
0.069  0.081  0.296879  0.0661439
0.071  0.081  0.277895  0.0692081
0.073  0.081  0.114522  0.0633956
0.075  0.081  0.166276  0.0743599
0.077  0.081  0.048658  0.0448411
0.079  0.081  0.211405  0.0778804
0.081  0.081  0.206133  0.0995116
0.083  0.081  0.0508377  0.076735
0.085  0.081  0.177218  0.120533
0.087  0.081  0.276237  0.180807
0.089  0.081  0  0
-0.089  0.083  0  0
-0.087  0.083  0.0873573  0.0873612
-0.085  0.083  0.0391459  0.112375
-0.083  0.083  0.128543  0.073215
-0.081  0.083  0.0559303  0.065326
-0.079  0.083  0.0892539  0.0651076
-0.077  0.083  0.156218  0.0630488
-0.075  0.083  0.224405  0.0781004
-0.073  0.083  0.178878  0.0673145
-0.071  0.083  0.248539  0.0633593
-0.069  0.083  0.177365  0.0602913
-0.067  0.083  0.14711  0.0532754
-0.065  0.083  0.165658  0.0625844
-0.063  0.083  0.193524  0.0638858
-0.061  0.083  0.245373  0.0592334
-0.059  0.083  0.312466  0.0612509
-0.057  0.083  0.316055  0.0641864
-0.055  0.083  0.343712  0.0683677
-0.053  0.083  0.406988  0.0741845
-0.051  0.083  0.409493  0.0762173
-0.049  0.083  0.244673  0.0565164
-0.047  0.083  0.255135  0.0582078
-0.045  0.083  0.368267  0.0714072
-0.043  0.083  0.275634  0.0726542
-0.041  0.083  0.428582  0.0722812
-0.039  0.083  0.444306  0.0751318
-0.037  0.083  0.554963  0.0888643
-0.035  0.083  0.517865  0.0804676
-0.033  0.083  0.499635  0.0786413
-0.031  0.083  0.568016  0.087813
-0.029  0.083  0.460491  0.0740764
-0.027  0.083  0.567044  0.0825917
-0.025  0.083  0.403098  0.068621
-0.023  0.083  0.556615  0.0860471
-0.021  0.083  0.595951  0.0829214
-0.019  0.083  0.633535  0.0919207
-0.017  0.083  0.55852  0.0824627
-0.015  0.083  0.686519  0.0872991
-0.013  0.083  0.619428  0.0879123
-0.011  0.083  0.673092  0.092711
-0.009  0.083  0.586009  0.0837492
-0.007  0.083  0.63762  0.0912619
-0.005  0.083  0.67592  0.0939299
-0.003  0.083  0.848816  0.109059
-0.001  0.083  0.762243  0.108675
0.001  0.083  0.596164  0.0667071
0.003  0.083  0.63649  0.0938162
0.005  0.083  0.598465  0.0829125
0.007  0.083  0.72536  0.101206
0.009  0.083  0.528846  0.0807341
0.011  0.083  0.491422  0.0814784
0.013  0.083  0.722453  0.0921322
0.015  0.083  0.618875  0.0891424
0.017  0.083  0.762095  0.0978131
0.019  0.083  0.559366  0.0855465
0.021  0.083  0.731926  0.0951215
0.023  0.083  0.84862  0.0992404
0.025  0.083  0.609548  0.0873839
0.027  0.083  0.705064  0.0942884
0.029  0.083  0.400721  0.0711517
0.031  0.083  0.478375  0.0730505
0.033  0.083  0.474566  0.0804607
0.035  0.083  0.41135  0.0792399
0.037  0.083  0.300101  0.0711396
0.039  0.083  0.561321  0.0864245
0.041  0.083  0.312851  0.0648621
0.043  0.083  0.389378  0.0705685
0.045  0.083  0.388269  0.0714324
0.047  0.083  0.42904  0.0725787
0.049  0.083  0.415319  0.0721239
0.051  0.083  0.39827  0.0697709
0.053  0.083  0.34765  0.0683402
0.055  0.083  0.256063  0.0599394
0.057  0.083  0.158197  0.0552443
0.059  0.083  0.23603  0.0637588
0.061  0.083  0.190459  0.0563544
0.063  0.083  0.0770042  0.0563127
0.065  0.083  0.15045  0.0505155
0.067  0.083  0.286891  0.067817
0.069  0.083  0.20478  0.0635275
0.071  0.083  0.181118  0.0561304
0.073  0.083  0.205496  0.0696886
0.075  0.083  0.217591  0.0684982
0.077  0.083  0.0908829  0.0680508
0.079  0.083  0.104566  0.0621099
0.081  0.083  0.160504  0.0749673
0.083  0.083  0.128607  0.0912865
0.085  0.083  0.115144  0.098232
0.087  0.083  0.276774  0.15984
0.089  0.083  0  0
-0.089  0.085  0  0
-0.087  0.085  0.297513  0.17178
-0.085  0.085  0.0798332  0.0989731
-0.083  0.085  0.0287018  0.0815908
-0.081  0.085  0.128677  0.0816647
-0.079  0.085  0.149177  0.074364
-0.077  0.085  0.279279  0.0825625
-0.075  0.085  0.0811119  0.0541167
-0.073  0.085  0.0895102  0.0595568
-0.071  0.085  0.131605  0.0512618
-0.069  0.085  0.0929602  0.0507702
-0.067  0.085  0.182275  0.0560442
-0.065  0.085  0.240665  0.0625147
-0.063  0.085  0.286065  0.0694576
-0.061  0.085  0.258502  0.073749
-0.059  0.085  0.323663  0.0767811
-0.057  0.085  0.163405  0.0472304
-0.055  0.085  0.21124  0.0590238
-0.053  0.085  0.413295  0.0803173
-0.051  0.085  0.212266  0.0616263
-0.049  0.085  0.336173  0.0668568
-0.047  0.085  0.380175  0.0737195
-0.045  0.085  0.552241  0.0862325
-0.043  0.085  0.368039  0.0719936
-0.041  0.085  0.332528  0.0702159
-0.039  0.085  0.373932  0.0807528
-0.037  0.085  0.461312  0.0775415
-0.035  0.085  0.503647  0.0799859
-0.033  0.085  0.505234  0.0800111
-0.031  0.085  0.529972  0.0835499
-0.029  0.085  0.462707  0.0764235
-0.027  0.085  0.613343  0.095364
-0.025  0.085  0.63656  0.081644
-0.023  0.085  0.638769  0.0916121
-0.021  0.085  0.603803  0.0841646
-0.019  0.085  0.64337  0.0853351
-0.017  0.085  0.575029  0.0905152
-0.015  0.085  0.617832  0.0892682
-0.013  0.085  0.612767  0.0835312
-0.011  0.085  0.59641  0.0833011
-0.009  0.085  0.56339  0.0815008
-0.007  0.085  0.626774  0.0867414
-0.005  0.085  0.549043  0.0872155
-0.003  0.085  0.645979  0.0921563
-0.001  0.085  0.53338  0.0942345
0.001  0.085  0.579458  0.0665306
0.003  0.085  0.732033  0.103456
0.005  0.085  0.574137  0.083295
0.007  0.085  0.661454  0.0886994
0.009  0.085  0.59673  0.0867964
0.011  0.085  0.573297  0.0806957
0.013  0.085  0.583336  0.0864011
0.015  0.085  0.503386  0.0819782
0.017  0.085  0.720153  0.0909638
0.019  0.085  0.762757  0.0944376
0.021  0.085  0.572223  0.0880827
0.023  0.085  0.39248  0.0668422
0.025  0.085  0.653077  0.0846443
0.027  0.085  0.405659  0.0739958
0.029  0.085  0.56689  0.0858348
0.031  0.085  0.39318  0.0731618
0.033  0.085  0.409474  0.074328
0.035  0.085  0.420533  0.0727239
0.037  0.085  0.43558  0.0830442
0.039  0.085  0.530538  0.0833952
0.041  0.085  0.335468  0.0734677
0.043  0.085  0.222211  0.0631334
0.045  0.085  0.331456  0.0638568
0.047  0.085  0.320478  0.0662693
0.049  0.085  0.364843  0.0725243
0.051  0.085  0.213501  0.0591023
0.053  0.085  0.264642  0.0651158
0.055  0.085  0.404077  0.0750655
0.057  0.085  0.218387  0.0628244
0.059  0.085  0.186723  0.0562829
0.061  0.085  0.307601  0.0670216
0.063  0.085  0.226967  0.0614665
0.065  0.085  0.229638  0.0560282
0.067  0.085  0.394722  0.0769878
0.069  0.085  0.282906  0.0734981
0.071  0.085  0.282547  0.0705892
0.073  0.085  0.264531  0.0679986
0.075  0.085  0.160591  0.0635746
0.077  0.085  0.137874  0.065737
0.079  0.085  0.0939926  0.061163
0.081  0.085  0.128061  0.0574591
0.083  0.085  0.210606  0.0908595
0.085  0.085  0.153998  0.110911
0.087  0.085  -0.0760822  0.0760823
0.089  0.085  0  0
-0.089  0.087  0  0
-0.087  0.087  0.132625  0.186157
-0.085  0.087  -0.0855786  0.100201
-0.083  0.087  0.0694272  0.0875721
-0.081  0.087  0.0533361  0.0809319
-0.079  0.087  0.312669  0.0854044
-0.077  0.087  0.0563994  0.047955
-0.075  0.087  0.255049  0.0802092
-0.073  0.087  0.119718  0.05427
-0.071  0.087  0.205787  0.0686522
-0.069  0.087  0.138187  0.0587662
-0.067  0.087  0.19926  0.063851
-0.065  0.087  0.131372  0.0544515
-0.063  0.087  0.153343  0.0603628
-0.061  0.087  0.219762  0.0618784
-0.059  0.087  0.254512  0.0635985
-0.057  0.087  0.299375  0.0678407
-0.055  0.087  0.211341  0.0625343
-0.053  0.087  0.303544  0.0683887
-0.051  0.087  0.419961  0.0722621
-0.049  0.087  0.344651  0.0720756
-0.047  0.087  0.367398  0.0801012
-0.045  0.087  0.223343  0.0584724
-0.043  0.087  0.647348  0.087741
-0.041  0.087  0.404885  0.0712288
-0.039  0.087  0.380939  0.0710134
-0.037  0.087  0.29395  0.0668301
-0.035  0.087  0.442457  0.0739598
-0.033  0.087  0.509004  0.0793203
-0.031  0.087  0.630996  0.0925731
-0.029  0.087  0.426907  0.0751476
-0.027  0.087  0.330556  0.0739222
-0.025  0.087  0.481178  0.0815674
-0.023  0.087  0.601042  0.0916172
-0.021  0.087  0.519896  0.0811641
-0.019  0.087  0.510905  0.0839742
-0.017  0.087  0.73223  0.0936211
-0.015  0.087  0.549928  0.082654
-0.013  0.087  0.486234  0.0842313
-0.011  0.087  0.72043  0.0949624
-0.009  0.087  0.350581  0.0711574
-0.007  0.087  0.634925  0.0921371
-0.005  0.087  0.663952  0.0952098
-0.003  0.087  0.617034  0.092748
-0.001  0.087  0.480598  0.0921139
0.001  0.087  0.589811  0.0648361
0.003  0.087  0.711762  0.102276
0.005  0.087  0.599663  0.0884416
0.007  0.087  0.457927  0.0721887
0.009  0.087  0.570895  0.0909165
0.011  0.087  0.677088  0.0870045
0.013  0.087  0.604393  0.083457
0.015  0.087  0.579156  0.0871293
0.017  0.087  0.666171  0.090148
0.019  0.087  0.579418  0.0906996
0.021  0.087  0.568251  0.0852005
0.023  0.087  0.634713  0.0916163
0.025  0.087  0.510958  0.0797237
0.027  0.087  0.501304  0.0827767
0.029  0.087  0.449076  0.0750339
0.031  0.087  0.405634  0.0728786
0.033  0.087  0.449435  0.0786977
0.035  0.087  0.419986  0.0794715
0.037  0.087  0.333391  0.0691054
0.039  0.087  0.402995  0.0753782
0.041  0.087  0.455908  0.0803396
0.043  0.087  0.350414  0.066723
0.045  0.087  0.470789  0.0794158
0.047  0.087  0.243693  0.0651364
0.049  0.087  0.212102  0.0675034
0.051  0.087  0.484534  0.0779082
0.053  0.087  0.337576  0.0758629
0.055  0.087  0.328198  0.0726271
0.057  0.087  0.249556  0.066108
0.059  0.087  0.120362  0.0513319
0.061  0.087  0.289962  0.0713589
0.063  0.087  0.27255  0.0636733
0.065  0.087  0.261358  0.0613827
0.067  0.087  0.169145  0.0597844
0.069  0.087  0.135814  0.0721753
0.071  0.087  0.174081  0.0737447
0.073  0.087  0.199328  0.0676094
0.075  0.087  0.111715  0.063281
0.077  0.087  0.147238  0.0693662
0.079  0.087  0.146552  0.0523385
0.081  0.087  0.0966965  0.0643652
0.083  0.087  0.163475  0.0896361
0.085  0.087  0.192505  0.108838
0.087  0.087  0.0928137  0.0928177
0.089  0.087  0  0
-0.089  0.089  0  0
-0.087  0.089  0.04033  0.169061
-0.085  0.089  0.190458  0.122514
-0.083  0.089  0.12777  0.0998072
-0.081  0.089  0.0966715  0.0843145
-0.079  0.089  0.153979  0.0631023
-0.077  0.089  0.106399  0.0629716
-0.075  0.089  0.349427  0.0911243
-0.073  0.089  0.247736  0.0722758
-0.071  0.089  0.211373  0.0679726
-0.069  0.089  0.157544  0.0593942
-0.067  0.089  0.177518  0.0629439
-0.065  0.089  0.172361  0.0614287
-0.063  0.089  0.149086  0.0689778
-0.061  0.089  0.213357  0.0690721
-0.059  0.089  0.337416  0.073947
-0.057  0.089  0.250046  0.0588546
-0.055  0.089  0.226182  0.0643025
-0.053  0.089  0.358563  0.0742791
-0.051  0.089  0.241965  0.0611285
-0.049  0.089  0.203302  0.0647613
-0.047  0.089  0.209347  0.0623717
-0.045  0.089  0.294689  0.058583
-0.043  0.089  0.419922  0.0742778
-0.041  0.089  0.27377  0.0664854
-0.039  0.089  0.346547  0.0708319
-0.037  0.089  0.50542  0.077914
-0.035  0.089  0.368313  0.074589
-0.033  0.089  0.652241  0.0950189
-0.031  0.089  0.351317  0.0772289
-0.029  0.089  0.411117  0.0759902
-0.027  0.089  0.425579  0.0715053
-0.025  0.089  0.621502  0.0892154
-0.023  0.089  0.635087  0.0903279
-0.021  0.089  0.366195  0.0754593
-0.019  0.089  0.455992  0.0813477
-0.017  0.089  0.593446  0.0904284
-0.015  0.089  0.545638  0.0901436
-0.013  0.089  0.517869  0.0802155
-0.011  0.089  0.485497  0.0816793
-0.009  0.089  0.655312  0.0955158
-0.007  0.089  0.594247  0.0836161
-0.005  0.089  0.594993  0.0910075
-0.003  0.089  0.571901  0.0911569
-0.001  0.089  0.457006  0.0879428
0.001  0.089  0.626103  0.0674137
0.003  0.089  0.459275  0.0813548
0.005  0.089  0.723856  0.0983786
0.007  0.089  0.505408  0.0803324
0.009  0.089  0.479553  0.0741065
0.011  0.089  0.534707  0.0856125
0.013  0.089  0.539504  0.0828183
0.015  0.089  0.492884  0.0820572
0.017  0.089  0.489043  0.0828751
0.019  0.089  0.480145  0.0772027
0.021  0.089  0.471904  0.0828096
0.023  0.089  0.447162  0.0809321
0.025  0.089  0.468978  0.0814382
0.027  0.089  0.442656  0.0792966
0.029  0.089  0.400331  0.0769528
0.031  0.089  0.469051  0.0803433
0.033  0.089  0.306344  0.0755139
0.035  0.089  0.307486  0.0769694
0.037  0.089  0.304163  0.067828
0.039  0.089  0.353863  0.0739927
0.041  0.089  0.327064  0.0696467
0.043  0.089  0.310608  0.0670812
0.045  0.089  0.390332  0.0694073
0.047  0.089  0.443655  0.0752625
0.049  0.089  0.383783  0.0758938
0.051  0.089  0.222194  0.067462
0.053  0.089  0.285935  0.0650187
0.055  0.089  0.377746  0.0767223
0.057  0.089  0.241557  0.0556637
0.059  0.089  0.290404  0.0679672
0.061  0.089  0.1845  0.0552554
0.063  0.089  0.232646  0.0676968
0.065  0.089  0.133032  0.0614006
0.067  0.089  0.192033  0.0688048
0.069  0.089  0.144363  0.0633714
0.071  0.089  0.0539769  0.0599152
0.073  0.089  0.251192  0.0743005
0.075  0.089  0.177941  0.0611859
0.077  0.089  0.0548126  0.0666058
0.079  0.089  0.245268  0.0758843
0.081  0.089  0.0526062  0.060061
0.083  0.089  0.227913  0.0936735
0.085  0.089  -0.053955  0.0888364
0.087  0.089  0  0
0.089  0.089  0  0
