# Supplementary material for: Study of Precipitates in Oxide Dispersion-Strengthened Steels by SANS, TEM, and APT
Source: Nanomaterials (Basel). 2024 Jan 15;14(2):0. doi: 10.3390/nano14020194 (PMC11154373; doi:10.3390/nano14020194)
Supplement: Supplementary file 1 [file nanomaterials-14-00194-s001.zip › 2 Supplementary data/CSNS-SANS data/2D/Eurofer ODS 2D no field.dat]

#Mask file is mask_20220425_3cm.xml 
#Calibration file is calibration_20220425_PC_SE_A3_6mm_SDD4.dat 
#Run 19930 and Trans 19946 from SANS@CSNS
#EmptyBeamRun 19948 and Trans 19943
#Sample Diameter 7.01 mm and sample thickness 0.85 mm
#QxyMax is 0.09 and DeltaQ is 0.002
#Wavelength_rebin is 6,0.01,9.8
#Trans fitting method is Smooth 
#The number of points for Trans fitting to average over is 10
#Scaling factor is 1.02
Data columns Qx - Qy - I(Qx,Qy) - err(I)
ASCII data
-0.089  -0.089  0  0
-0.087  -0.089  0.271465  0.121438
-0.085  -0.089  0.102638  0.0947893
-0.083  -0.089  0.0971275  0.0603872
-0.081  -0.089  0.225019  0.0593447
-0.079  -0.089  0.23271  0.0575786
-0.077  -0.089  0.165444  0.0650419
-0.075  -0.089  0.166103  0.0532209
-0.073  -0.089  0.161584  0.0490598
-0.071  -0.089  0.274911  0.0523157
-0.069  -0.089  0.132773  0.0524831
-0.067  -0.089  0.185618  0.0511717
-0.065  -0.089  0.292381  0.0518315
-0.063  -0.089  0.232546  0.0500355
-0.061  -0.089  0.175413  0.0491396
-0.059  -0.089  0.214806  0.0475515
-0.057  -0.089  0.22397  0.051417
-0.055  -0.089  0.317601  0.053765
-0.053  -0.089  0.315101  0.0484337
-0.051  -0.089  0.194964  0.0547209
-0.049  -0.089  0.29784  0.0534261
-0.047  -0.089  0.233165  0.0500359
-0.045  -0.089  0.344951  0.0512451
-0.043  -0.089  0.316186  0.0497663
-0.041  -0.089  0.373676  0.0571773
-0.039  -0.089  0.316836  0.0514284
-0.037  -0.089  0.415023  0.0606482
-0.035  -0.089  0.471534  0.0619787
-0.033  -0.089  0.420028  0.0588356
-0.031  -0.089  0.380967  0.0580012
-0.029  -0.089  0.446214  0.0604631
-0.027  -0.089  0.308463  0.0571136
-0.025  -0.089  0.407386  0.0639712
-0.023  -0.089  0.341021  0.0564371
-0.021  -0.089  0.45411  0.0584304
-0.019  -0.089  0.402092  0.0626946
-0.017  -0.089  0.464377  0.0570194
-0.015  -0.089  0.520632  0.0662163
-0.013  -0.089  0.410847  0.0597247
-0.011  -0.089  0.545223  0.0684172
-0.009  -0.089  0.377176  0.0584938
-0.007  -0.089  0.440174  0.0601957
-0.005  -0.089  0.434957  0.0662927
-0.003  -0.089  0.499732  0.0700968
-0.001  -0.089  0.455695  0.0643934
0.001  -0.089  0.459677  0.0442696
0.003  -0.089  0.416826  0.0705365
0.005  -0.089  0.499201  0.0595028
0.007  -0.089  0.473458  0.0600383
0.009  -0.089  0.510732  0.0625845
0.011  -0.089  0.428249  0.0593233
0.013  -0.089  0.356605  0.0523447
0.015  -0.089  0.365863  0.0558946
0.017  -0.089  0.427818  0.0622196
0.019  -0.089  0.40972  0.0572284
0.021  -0.089  0.425223  0.0597043
0.023  -0.089  0.434791  0.0597276
0.025  -0.089  0.42077  0.0559434
0.027  -0.089  0.367728  0.0558206
0.029  -0.089  0.418679  0.0543003
0.031  -0.089  0.339543  0.0544078
0.033  -0.089  0.303249  0.0537689
0.035  -0.089  0.405512  0.0521575
0.037  -0.089  0.352612  0.0535869
0.039  -0.089  0.44098  0.0613456
0.041  -0.089  0.290397  0.0526097
0.043  -0.089  0.338913  0.0500109
0.045  -0.089  0.268282  0.0509115
0.047  -0.089  0.254221  0.0516975
0.049  -0.089  0.330179  0.0472018
0.051  -0.089  0.29544  0.051637
0.053  -0.089  0.22044  0.0503448
0.055  -0.089  0.275957  0.0545091
0.057  -0.089  0.301319  0.0485967
0.059  -0.089  0.233476  0.0462941
0.061  -0.089  0.160662  0.0510528
0.063  -0.089  0.276147  0.0518818
0.065  -0.089  0.230224  0.0527402
0.067  -0.089  0.185629  0.056419
0.069  -0.089  0.200786  0.0545572
0.071  -0.089  0.20238  0.0547283
0.073  -0.089  0.18555  0.0461787
0.075  -0.089  0.238136  0.0548846
0.077  -0.089  0.121808  0.0507792
0.079  -0.089  0.213384  0.0631031
0.081  -0.089  0.0929046  0.057417
0.083  -0.089  0.0285605  0.0668377
0.085  -0.089  0.16002  0.0894664
0.087  -0.089  0.270581  0.12105
0.089  -0.089  0  0
-0.089  -0.087  0  0
-0.087  -0.087  0.239322  0.144332
-0.085  -0.087  0.189481  0.0716805
-0.083  -0.087  0.221342  0.0763151
-0.081  -0.087  0.0720671  0.0647436
-0.079  -0.087  0.127505  0.0679533
-0.077  -0.087  0.181486  0.0576538
-0.075  -0.087  0.122385  0.0509749
-0.073  -0.087  0.184522  0.0516092
-0.071  -0.087  0.211286  0.0518629
-0.069  -0.087  0.16832  0.0463006
-0.067  -0.087  0.294532  0.0577191
-0.065  -0.087  0.225691  0.0537885
-0.063  -0.087  0.372694  0.0587087
-0.061  -0.087  0.315116  0.0513051
-0.059  -0.087  0.228818  0.0543957
-0.057  -0.087  0.351779  0.0538188
-0.055  -0.087  0.280752  0.0566412
-0.053  -0.087  0.286614  0.0534019
-0.051  -0.087  0.329359  0.0522242
-0.049  -0.087  0.419673  0.0585088
-0.047  -0.087  0.322502  0.0468746
-0.045  -0.087  0.336616  0.0577207
-0.043  -0.087  0.435347  0.0643409
-0.041  -0.087  0.320371  0.0533085
-0.039  -0.087  0.392727  0.0527037
-0.037  -0.087  0.406345  0.0602197
-0.035  -0.087  0.309625  0.0572009
-0.033  -0.087  0.493413  0.06558
-0.031  -0.087  0.376005  0.056175
-0.029  -0.087  0.386042  0.0587867
-0.027  -0.087  0.518988  0.0625327
-0.025  -0.087  0.505499  0.0639034
-0.023  -0.087  0.485903  0.0595204
-0.021  -0.087  0.442391  0.0574966
-0.019  -0.087  0.454525  0.0606749
-0.017  -0.087  0.515112  0.0626256
-0.015  -0.087  0.407004  0.0605119
-0.013  -0.087  0.498739  0.0631286
-0.011  -0.087  0.501738  0.0611551
-0.009  -0.087  0.493537  0.0602491
-0.007  -0.087  0.5956  0.0658231
-0.005  -0.087  0.545686  0.0679022
-0.003  -0.087  0.54126  0.070878
-0.001  -0.087  0.472348  0.0680622
0.001  -0.087  0.504707  0.0474099
0.003  -0.087  0.541071  0.0710274
0.005  -0.087  0.508057  0.0629432
0.007  -0.087  0.511764  0.0624578
0.009  -0.087  0.478264  0.0620339
0.011  -0.087  0.430495  0.0569196
0.013  -0.087  0.409496  0.0568821
0.015  -0.087  0.482662  0.0582277
0.017  -0.087  0.350213  0.0565942
0.019  -0.087  0.527188  0.0608377
0.021  -0.087  0.530413  0.060785
0.023  -0.087  0.422716  0.0574267
0.025  -0.087  0.458727  0.0662546
0.027  -0.087  0.443627  0.0588809
0.029  -0.087  0.386796  0.0559859
0.031  -0.087  0.38018  0.0583217
0.033  -0.087  0.304759  0.0534765
0.035  -0.087  0.384743  0.048536
0.037  -0.087  0.401233  0.0585669
0.039  -0.087  0.305198  0.0533562
0.041  -0.087  0.478811  0.0577689
0.043  -0.087  0.344601  0.0498768
0.045  -0.087  0.242865  0.0568052
0.047  -0.087  0.333651  0.0543385
0.049  -0.087  0.299873  0.0481236
0.051  -0.087  0.242035  0.0556466
0.053  -0.087  0.254832  0.0476762
0.055  -0.087  0.26227  0.0524379
0.057  -0.087  0.174811  0.0581417
0.059  -0.087  0.242977  0.0520666
0.061  -0.087  0.209926  0.047397
0.063  -0.087  0.261657  0.0543182
0.065  -0.087  0.278484  0.0542339
0.067  -0.087  0.273058  0.0627978
0.069  -0.087  0.190962  0.0537465
0.071  -0.087  0.189289  0.0514955
0.073  -0.087  0.101995  0.0558711
0.075  -0.087  0.137637  0.0486424
0.077  -0.087  0.16383  0.0574974
0.079  -0.087  0.168512  0.0667063
0.081  -0.087  0.145016  0.0606009
0.083  -0.087  0.213552  0.0763047
0.085  -0.087  0.136826  0.0607395
0.087  -0.087  0.0837513  0.11057
0.089  -0.087  0  0
-0.089  -0.085  0  0
-0.087  -0.085  0.127907  0.158905
-0.085  -0.085  0.287741  0.102568
-0.083  -0.085  0.141591  0.077884
-0.081  -0.085  0.122518  0.0583452
-0.079  -0.085  0.177624  0.0591695
-0.077  -0.085  0.248434  0.0715135
-0.075  -0.085  0.184341  0.0523506
-0.073  -0.085  0.238944  0.0548285
-0.071  -0.085  0.249587  0.0513746
-0.069  -0.085  0.240354  0.0560278
-0.067  -0.085  0.16271  0.0505852
-0.065  -0.085  0.171923  0.0470828
-0.063  -0.085  0.267422  0.0530965
-0.061  -0.085  0.27273  0.0556622
-0.059  -0.085  0.301505  0.0539501
-0.057  -0.085  0.375062  0.0550731
-0.055  -0.085  0.307616  0.0539715
-0.053  -0.085  0.245364  0.0524859
-0.051  -0.085  0.34034  0.0517759
-0.049  -0.085  0.322417  0.0592643
-0.047  -0.085  0.275169  0.0558351
-0.045  -0.085  0.411  0.0551033
-0.043  -0.085  0.441616  0.0586582
-0.041  -0.085  0.376604  0.0580115
-0.039  -0.085  0.403  0.0547424
-0.037  -0.085  0.359739  0.0544579
-0.035  -0.085  0.369526  0.049274
-0.033  -0.085  0.412491  0.0602889
-0.031  -0.085  0.43499  0.0551477
-0.029  -0.085  0.533212  0.0627517
-0.027  -0.085  0.526496  0.0640153
-0.025  -0.085  0.583021  0.0643733
-0.023  -0.085  0.52645  0.0614471
-0.021  -0.085  0.495902  0.0603683
-0.019  -0.085  0.405161  0.0592845
-0.017  -0.085  0.406044  0.0557537
-0.015  -0.085  0.500745  0.0618632
-0.013  -0.085  0.498142  0.0676198
-0.011  -0.085  0.534205  0.0619464
-0.009  -0.085  0.451352  0.0566181
-0.007  -0.085  0.536665  0.063998
-0.005  -0.085  0.582989  0.06726
-0.003  -0.085  0.520139  0.0665006
-0.001  -0.085  0.438186  0.0627167
0.001  -0.085  0.553913  0.051709
0.003  -0.085  0.56684  0.0680847
0.005  -0.085  0.638653  0.0656503
0.007  -0.085  0.448918  0.0575516
0.009  -0.085  0.532165  0.0633581
0.011  -0.085  0.621001  0.067343
0.013  -0.085  0.519234  0.0662498
0.015  -0.085  0.552202  0.0655616
0.017  -0.085  0.476398  0.0632712
0.019  -0.085  0.458529  0.0619712
0.021  -0.085  0.438654  0.0596895
0.023  -0.085  0.386755  0.0604119
0.025  -0.085  0.534109  0.0655338
0.027  -0.085  0.396146  0.0594358
0.029  -0.085  0.498925  0.0666622
0.031  -0.085  0.453524  0.0557718
0.033  -0.085  0.525443  0.06403
0.035  -0.085  0.39339  0.0585685
0.037  -0.085  0.468458  0.0612006
0.039  -0.085  0.295343  0.0511426
0.041  -0.085  0.409047  0.052609
0.043  -0.085  0.492756  0.0675403
0.045  -0.085  0.474683  0.0625307
0.047  -0.085  0.326415  0.0493564
0.049  -0.085  0.370393  0.0569234
0.051  -0.085  0.34784  0.0593637
0.053  -0.085  0.239331  0.0502565
0.055  -0.085  0.19436  0.0449389
0.057  -0.085  0.281475  0.0541381
0.059  -0.085  0.370258  0.0568624
0.061  -0.085  0.268751  0.0562337
0.063  -0.085  0.316055  0.0539635
0.065  -0.085  0.282913  0.0555282
0.067  -0.085  0.158229  0.0511536
0.069  -0.085  0.208555  0.0483809
0.071  -0.085  0.241424  0.0532707
0.073  -0.085  0.150574  0.0466559
0.075  -0.085  0.144903  0.045812
0.077  -0.085  0.160774  0.0652522
0.079  -0.085  0.233858  0.0744526
0.081  -0.085  0.13008  0.0730683
0.083  -0.085  0.176168  0.0667108
0.085  -0.085  0.376178  0.108614
0.087  -0.085  0.00400851  0.191485
0.089  -0.085  0  0
-0.089  -0.083  0  0
-0.087  -0.083  0.186625  0.134281
-0.085  -0.083  -0.0165538  0.112524
-0.083  -0.083  0.258403  0.0667
-0.081  -0.083  0.277823  0.070224
-0.079  -0.083  0.219927  0.0575962
-0.077  -0.083  0.177562  0.0641628
-0.075  -0.083  0.1265  0.0501551
-0.073  -0.083  0.329737  0.0647608
-0.071  -0.083  0.220766  0.0526376
-0.069  -0.083  0.294825  0.0584128
-0.067  -0.083  0.213096  0.0507775
-0.065  -0.083  0.316804  0.0553624
-0.063  -0.083  0.239198  0.053359
-0.061  -0.083  0.259503  0.0466596
-0.059  -0.083  0.252412  0.0501689
-0.057  -0.083  0.27254  0.0520494
-0.055  -0.083  0.336007  0.0556397
-0.053  -0.083  0.325109  0.0542403
-0.051  -0.083  0.361509  0.0554828
-0.049  -0.083  0.427311  0.0600938
-0.047  -0.083  0.329494  0.0546676
-0.045  -0.083  0.412259  0.0580921
-0.043  -0.083  0.385732  0.054814
-0.041  -0.083  0.336876  0.0507167
-0.039  -0.083  0.391457  0.0565771
-0.037  -0.083  0.37451  0.055306
-0.035  -0.083  0.45071  0.058284
-0.033  -0.083  0.491685  0.0586528
-0.031  -0.083  0.435344  0.0583562
-0.029  -0.083  0.439935  0.0567292
-0.027  -0.083  0.498085  0.0605099
-0.025  -0.083  0.501557  0.0612109
-0.023  -0.083  0.515135  0.0643518
-0.021  -0.083  0.643107  0.0663652
-0.019  -0.083  0.496736  0.0584075
-0.017  -0.083  0.563699  0.0622113
-0.015  -0.083  0.541573  0.0610109
-0.013  -0.083  0.686927  0.0680535
-0.011  -0.083  0.564133  0.0657534
-0.009  -0.083  0.58111  0.0659024
-0.007  -0.083  0.612486  0.0647066
-0.005  -0.083  0.585558  0.0673075
-0.003  -0.083  0.649225  0.073572
-0.001  -0.083  0.645241  0.0702675
0.001  -0.083  0.505431  0.0455963
0.003  -0.083  0.703886  0.07516
0.005  -0.083  0.611328  0.0703494
0.007  -0.083  0.58876  0.0675441
0.009  -0.083  0.669041  0.0679808
0.011  -0.083  0.548893  0.0613466
0.013  -0.083  0.455879  0.0544872
0.015  -0.083  0.535865  0.0635757
0.017  -0.083  0.608871  0.0655256
0.019  -0.083  0.572466  0.0626542
0.021  -0.083  0.494657  0.0614074
0.023  -0.083  0.488432  0.0570021
0.025  -0.083  0.332532  0.0538719
0.027  -0.083  0.422361  0.0572791
0.029  -0.083  0.438365  0.0584255
0.031  -0.083  0.424287  0.0623127
0.033  -0.083  0.627915  0.066937
0.035  -0.083  0.464561  0.0601844
0.037  -0.083  0.46966  0.0561506
0.039  -0.083  0.410064  0.0549873
0.041  -0.083  0.446085  0.0582415
0.043  -0.083  0.484005  0.0630357
0.045  -0.083  0.453094  0.0594468
0.047  -0.083  0.329887  0.0477082
0.049  -0.083  0.298883  0.0492259
0.051  -0.083  0.310981  0.0590001
0.053  -0.083  0.365786  0.0525188
0.055  -0.083  0.358527  0.0573592
0.057  -0.083  0.220605  0.053924
0.059  -0.083  0.230525  0.05039
0.061  -0.083  0.406325  0.0566868
0.063  -0.083  0.240598  0.0580436
0.065  -0.083  0.303288  0.0534338
0.067  -0.083  0.211664  0.0512696
0.069  -0.083  0.278645  0.0525638
0.071  -0.083  0.269055  0.0471647
0.073  -0.083  0.365298  0.054678
0.075  -0.083  0.232895  0.0520937
0.077  -0.083  0.173998  0.0547937
0.079  -0.083  0.148356  0.0618703
0.081  -0.083  0.295516  0.0802854
0.083  -0.083  0.172546  0.0695209
0.085  -0.083  0.0904684  0.0617424
0.087  -0.083  0.0356382  0.0979743
0.089  -0.083  0  0
-0.089  -0.081  0  0
-0.087  -0.081  -0.0371942  0.182227
-0.085  -0.081  0.166731  0.0961723
-0.083  -0.081  0.228552  0.0946382
-0.081  -0.081  0.174689  0.0586079
-0.079  -0.081  0.229436  0.065977
-0.077  -0.081  0.167719  0.0592067
-0.075  -0.081  0.300613  0.0565156
-0.073  -0.081  0.189262  0.0566256
-0.071  -0.081  0.305892  0.0527036
-0.069  -0.081  0.299853  0.0535459
-0.067  -0.081  0.178569  0.0486723
-0.065  -0.081  0.232183  0.0519584
-0.063  -0.081  0.271294  0.0539842
-0.061  -0.081  0.230639  0.050029
-0.059  -0.081  0.315317  0.0619181
-0.057  -0.081  0.357103  0.0532575
-0.055  -0.081  0.328423  0.0516636
-0.053  -0.081  0.29952  0.0554166
-0.051  -0.081  0.293045  0.0514289
-0.049  -0.081  0.344057  0.0537422
-0.047  -0.081  0.498814  0.0572217
-0.045  -0.081  0.373741  0.0535574
-0.043  -0.081  0.420806  0.0589878
-0.041  -0.081  0.486784  0.0650821
-0.039  -0.081  0.424787  0.0591627
-0.037  -0.081  0.522592  0.0634441
-0.035  -0.081  0.503733  0.060127
-0.033  -0.081  0.628367  0.068132
-0.031  -0.081  0.456632  0.0594047
-0.029  -0.081  0.532015  0.0637208
-0.027  -0.081  0.598857  0.0687716
-0.025  -0.081  0.717799  0.0680828
-0.023  -0.081  0.432631  0.0589879
-0.021  -0.081  0.610201  0.0670598
-0.019  -0.081  0.450487  0.0602872
-0.017  -0.081  0.680344  0.0655288
-0.015  -0.081  0.615804  0.0675361
-0.013  -0.081  0.512156  0.0695111
-0.011  -0.081  0.64869  0.0731049
-0.009  -0.081  0.605701  0.0681046
-0.007  -0.081  0.700131  0.0714953
-0.005  -0.081  0.525737  0.066898
-0.003  -0.081  0.566412  0.0698798
-0.001  -0.081  0.609604  0.0717993
0.001  -0.081  0.623627  0.0505957
0.003  -0.081  0.613925  0.0727757
0.005  -0.081  0.546457  0.062175
0.007  -0.081  0.661776  0.0754158
0.009  -0.081  0.632044  0.0722999
0.011  -0.081  0.618113  0.0632929
0.013  -0.081  0.561775  0.059576
0.015  -0.081  0.57951  0.0625703
0.017  -0.081  0.627922  0.0662736
0.019  -0.081  0.634764  0.0640594
0.021  -0.081  0.579844  0.0616682
0.023  -0.081  0.656417  0.069838
0.025  -0.081  0.538679  0.0592255
0.027  -0.081  0.563202  0.0606873
0.029  -0.081  0.581327  0.0611318
0.031  -0.081  0.51909  0.0606275
0.033  -0.081  0.55328  0.064341
0.035  -0.081  0.581825  0.0630338
0.037  -0.081  0.512601  0.0611742
0.039  -0.081  0.403884  0.0572307
0.041  -0.081  0.374927  0.0561665
0.043  -0.081  0.459302  0.0565301
0.045  -0.081  0.365018  0.0538237
0.047  -0.081  0.327724  0.0551672
0.049  -0.081  0.425635  0.053246
0.051  -0.081  0.280555  0.0454836
0.053  -0.081  0.305503  0.0496288
0.055  -0.081  0.414397  0.0562211
0.057  -0.081  0.350937  0.0551443
0.059  -0.081  0.33333  0.0523535
0.061  -0.081  0.268872  0.0466762
0.063  -0.081  0.266345  0.052064
0.065  -0.081  0.278842  0.0566586
0.067  -0.081  0.235557  0.0514996
0.069  -0.081  0.211963  0.052925
0.071  -0.081  0.335845  0.060622
0.073  -0.081  0.291678  0.0588883
0.075  -0.081  0.171192  0.0662727
0.077  -0.081  0.0866036  0.0622268
0.079  -0.081  0.273663  0.0594946
0.081  -0.081  0.10889  0.0627783
0.083  -0.081  0.183577  0.0851356
0.085  -0.081  0.0586107  0.100631
0.087  -0.081  0.106933  0.138224
0.089  -0.081  0  0
-0.089  -0.079  -0.907632  0.907633
-0.087  -0.079  0.329327  0.156628
-0.085  -0.079  0.0931187  0.102318
-0.083  -0.079  0.113021  0.0725799
-0.081  -0.079  0.176559  0.0635389
-0.079  -0.079  0.285904  0.0618112
-0.077  -0.079  0.277266  0.0582314
-0.075  -0.079  0.222514  0.0507706
-0.073  -0.079  0.200352  0.0589422
-0.071  -0.079  0.186977  0.0581574
-0.069  -0.079  0.201477  0.0520022
-0.067  -0.079  0.309127  0.0546419
-0.065  -0.079  0.3558  0.0544241
-0.063  -0.079  0.332219  0.0549391
-0.061  -0.079  0.365199  0.0534886
-0.059  -0.079  0.351803  0.0578153
-0.057  -0.079  0.349629  0.053098
-0.055  -0.079  0.306579  0.0502791
-0.053  -0.079  0.36023  0.0542668
-0.051  -0.079  0.340769  0.0506171
-0.049  -0.079  0.40472  0.0494744
-0.047  -0.079  0.443717  0.0562372
-0.045  -0.079  0.456599  0.0583948
-0.043  -0.079  0.443063  0.0579038
-0.041  -0.079  0.489326  0.0609552
-0.039  -0.079  0.500558  0.0600311
-0.037  -0.079  0.507929  0.0622373
-0.035  -0.079  0.460794  0.0624353
-0.033  -0.079  0.552049  0.0693127
-0.031  -0.079  0.515888  0.0591302
-0.029  -0.079  0.549475  0.0575051
-0.027  -0.079  0.669883  0.0653585
-0.025  -0.079  0.664054  0.0709364
-0.023  -0.079  0.537188  0.0682234
-0.021  -0.079  0.558269  0.0621459
-0.019  -0.079  0.635671  0.0697101
-0.017  -0.079  0.671091  0.0698026
-0.015  -0.079  0.571426  0.0659637
-0.013  -0.079  0.674141  0.0664311
-0.011  -0.079  0.721096  0.0724382
-0.009  -0.079  0.630685  0.0602877
-0.007  -0.079  0.57929  0.0658123
-0.005  -0.079  0.670921  0.0673107
-0.003  -0.079  0.659545  0.0728892
-0.001  -0.079  0.602954  0.0757028
0.001  -0.079  0.652329  0.0510232
0.003  -0.079  0.818147  0.0784252
0.005  -0.079  0.595786  0.0673492
0.007  -0.079  0.750383  0.0731192
0.009  -0.079  0.516111  0.057461
0.011  -0.079  0.775947  0.0706613
0.013  -0.079  0.779336  0.070747
0.015  -0.079  0.540374  0.0650646
0.017  -0.079  0.718393  0.0671534
0.019  -0.079  0.567546  0.0653059
0.021  -0.079  0.700015  0.0718779
0.023  -0.079  0.539121  0.0649711
0.025  -0.079  0.601775  0.0654054
0.027  -0.079  0.600124  0.0697282
0.029  -0.079  0.589234  0.0683878
0.031  -0.079  0.528047  0.0600108
0.033  -0.079  0.522731  0.0606973
0.035  -0.079  0.515068  0.0608165
0.037  -0.079  0.493577  0.0583639
0.039  -0.079  0.444017  0.0616823
0.041  -0.079  0.425257  0.0580095
0.043  -0.079  0.530357  0.0667514
0.045  -0.079  0.377216  0.0564185
0.047  -0.079  0.443513  0.0503264
0.049  -0.079  0.494766  0.0624802
0.051  -0.079  0.411098  0.0560794
0.053  -0.079  0.305942  0.0518259
0.055  -0.079  0.278892  0.0499505
0.057  -0.079  0.366802  0.0540198
0.059  -0.079  0.33501  0.0533631
0.061  -0.079  0.21146  0.0471372
0.063  -0.079  0.249908  0.0515621
0.065  -0.079  0.257105  0.0482975
0.067  -0.079  0.256016  0.0519147
0.069  -0.079  0.258862  0.0526269
0.071  -0.079  0.247858  0.0495448
0.073  -0.079  0.123048  0.0543463
0.075  -0.079  0.0767589  0.0592507
0.077  -0.079  0.265405  0.0579521
0.079  -0.079  0.21283  0.0565021
0.081  -0.079  0.24228  0.0721152
0.083  -0.079  0.187067  0.0853415
0.085  -0.079  0.23397  0.0872497
0.087  -0.079  -0.00296096  0.153932
0.089  -0.079  0.579992  0.624315
-0.089  -0.077  0.671674  0.671705
-0.087  -0.077  0.0339997  0.106626
-0.085  -0.077  0.154658  0.0632062
-0.083  -0.077  0.130396  0.0718454
-0.081  -0.077  0.213329  0.0663822
-0.079  -0.077  0.129045  0.0636533
-0.077  -0.077  0.201405  0.0608075
-0.075  -0.077  0.229629  0.0509226
-0.073  -0.077  0.166151  0.052212
-0.071  -0.077  0.243421  0.0529016
-0.069  -0.077  0.290953  0.0578473
-0.067  -0.077  0.339637  0.0516125
-0.065  -0.077  0.328484  0.0574593
-0.063  -0.077  0.255651  0.052369
-0.061  -0.077  0.331626  0.0501506
-0.059  -0.077  0.39567  0.0564494
-0.057  -0.077  0.377674  0.0530207
-0.055  -0.077  0.338684  0.0523315
-0.053  -0.077  0.391977  0.0627785
-0.051  -0.077  0.290928  0.051492
-0.049  -0.077  0.335642  0.052887
-0.047  -0.077  0.45056  0.0587714
-0.045  -0.077  0.567086  0.0630003
-0.043  -0.077  0.488073  0.0635636
-0.041  -0.077  0.551659  0.0621407
-0.039  -0.077  0.51932  0.0587091
-0.037  -0.077  0.604246  0.0672589
-0.035  -0.077  0.571642  0.0655978
-0.033  -0.077  0.675098  0.0691839
-0.031  -0.077  0.587742  0.0672794
-0.029  -0.077  0.671771  0.0712139
-0.027  -0.077  0.706028  0.0702463
-0.025  -0.077  0.681977  0.0619815
-0.023  -0.077  0.692992  0.069733
-0.021  -0.077  0.664176  0.0697888
-0.019  -0.077  0.684365  0.0738371
-0.017  -0.077  0.721675  0.0732054
-0.015  -0.077  0.598192  0.0661428
-0.013  -0.077  0.696947  0.0692146
-0.011  -0.077  0.768076  0.0718888
-0.009  -0.077  0.772469  0.0670009
-0.007  -0.077  0.590019  0.0651195
-0.005  -0.077  0.756337  0.0696136
-0.003  -0.077  0.633478  0.0725881
-0.001  -0.077  0.769157  0.079538
0.001  -0.077  0.780944  0.0564056
0.003  -0.077  0.680689  0.0767309
0.005  -0.077  0.732635  0.0739223
0.007  -0.077  0.655827  0.0672416
0.009  -0.077  0.612974  0.0622252
0.011  -0.077  0.781725  0.0692695
0.013  -0.077  0.732287  0.0736346
0.015  -0.077  0.683334  0.0632851
0.017  -0.077  0.786516  0.0795026
0.019  -0.077  0.622527  0.0642443
0.021  -0.077  0.644724  0.0682872
0.023  -0.077  0.646512  0.0689495
0.025  -0.077  0.513996  0.0585537
0.027  -0.077  0.665782  0.0657851
0.029  -0.077  0.572178  0.0692535
0.031  -0.077  0.566328  0.0656039
0.033  -0.077  0.608417  0.0640312
0.035  -0.077  0.52804  0.063286
0.037  -0.077  0.509974  0.0627529
0.039  -0.077  0.585373  0.064194
0.041  -0.077  0.527706  0.0629203
0.043  -0.077  0.507573  0.065295
0.045  -0.077  0.554715  0.0630902
0.047  -0.077  0.532661  0.0578869
0.049  -0.077  0.352882  0.05462
0.051  -0.077  0.393551  0.0626772
0.053  -0.077  0.325554  0.0544977
0.055  -0.077  0.406583  0.0584413
0.057  -0.077  0.365709  0.0525382
0.059  -0.077  0.327212  0.0605634
0.061  -0.077  0.336331  0.0536591
0.063  -0.077  0.350267  0.0576968
0.065  -0.077  0.326981  0.0505452
0.067  -0.077  0.241679  0.0502244
0.069  -0.077  0.205284  0.0508625
0.071  -0.077  0.27794  0.0547502
0.073  -0.077  0.2387  0.0590848
0.075  -0.077  0.203874  0.0515689
0.077  -0.077  0.221242  0.056241
0.079  -0.077  0.249567  0.0590202
0.081  -0.077  0.0442745  0.0632827
0.083  -0.077  0.152639  0.0781614
0.085  -0.077  0.430585  0.104601
0.087  -0.077  0.212127  0.106086
0.089  -0.077  1.34335  0.949979
-0.089  -0.075  0  0
-0.087  -0.075  0.133207  0.122895
-0.085  -0.075  0.381087  0.110859
-0.083  -0.075  0.178626  0.0736377
-0.081  -0.075  0.216222  0.0691522
-0.079  -0.075  0.288538  0.0638566
-0.077  -0.075  0.289436  0.0663866
-0.075  -0.075  0.257136  0.0566693
-0.073  -0.075  0.288046  0.061662
-0.071  -0.075  0.406696  0.0600276
-0.069  -0.075  0.257852  0.0598218
-0.067  -0.075  0.363323  0.0628952
-0.065  -0.075  0.417894  0.0602115
-0.063  -0.075  0.299496  0.0542393
-0.061  -0.075  0.386153  0.0576506
-0.059  -0.075  0.422786  0.0568225
-0.057  -0.075  0.361406  0.055103
-0.055  -0.075  0.474655  0.0577463
-0.053  -0.075  0.436574  0.0541529
-0.051  -0.075  0.33925  0.0527636
-0.049  -0.075  0.464382  0.0571111
-0.047  -0.075  0.623001  0.0639644
-0.045  -0.075  0.46554  0.061288
-0.043  -0.075  0.56273  0.0661892
-0.041  -0.075  0.613098  0.0631322
-0.039  -0.075  0.547445  0.0622378
-0.037  -0.075  0.595345  0.0681234
-0.035  -0.075  0.58806  0.063608
-0.033  -0.075  0.545228  0.0634451
-0.031  -0.075  0.63348  0.0629749
-0.029  -0.075  0.635603  0.0695758
-0.027  -0.075  0.671875  0.07055
-0.025  -0.075  0.69179  0.0709466
-0.023  -0.075  0.662024  0.064701
-0.021  -0.075  0.681997  0.070909
-0.019  -0.075  0.817369  0.0716878
-0.017  -0.075  0.716005  0.0642417
-0.015  -0.075  0.765093  0.0698184
-0.013  -0.075  0.839774  0.0746049
-0.011  -0.075  0.712505  0.0732769
-0.009  -0.075  0.677172  0.0661149
-0.007  -0.075  0.710014  0.0705967
-0.005  -0.075  0.750244  0.0749734
-0.003  -0.075  0.764641  0.0799206
-0.001  -0.075  0.857771  0.0859888
0.001  -0.075  0.777765  0.057588
0.003  -0.075  0.852365  0.0813751
0.005  -0.075  0.725861  0.0722072
0.007  -0.075  0.818123  0.0714909
0.009  -0.075  0.77947  0.0683264
0.011  -0.075  0.783571  0.0700864
0.013  -0.075  0.709911  0.0702087
0.015  -0.075  0.862011  0.0793213
0.017  -0.075  0.734606  0.0703421
0.019  -0.075  0.847241  0.0755413
0.021  -0.075  0.623873  0.0619927
0.023  -0.075  0.715298  0.0713119
0.025  -0.075  0.650699  0.066817
0.027  -0.075  0.615886  0.0629533
0.029  -0.075  0.555112  0.0624006
0.031  -0.075  0.72931  0.0711538
0.033  -0.075  0.5348  0.0612177
0.035  -0.075  0.588218  0.0645255
0.037  -0.075  0.419767  0.0616893
0.039  -0.075  0.572233  0.067512
0.041  -0.075  0.50745  0.0604011
0.043  -0.075  0.592477  0.0668083
0.045  -0.075  0.414143  0.056318
0.047  -0.075  0.524188  0.0643024
0.049  -0.075  0.431463  0.0625575
0.051  -0.075  0.487994  0.0579947
0.053  -0.075  0.424523  0.0582323
0.055  -0.075  0.340578  0.0531113
0.057  -0.075  0.48295  0.0637573
0.059  -0.075  0.338731  0.0516354
0.061  -0.075  0.391655  0.0553052
0.063  -0.075  0.400522  0.0525865
0.065  -0.075  0.284699  0.0520919
0.067  -0.075  0.331794  0.0517461
0.069  -0.075  0.369908  0.0591496
0.071  -0.075  0.218249  0.0569801
0.073  -0.075  0.216471  0.0607156
0.075  -0.075  0.248525  0.0599221
0.077  -0.075  0.230526  0.0661808
0.079  -0.075  0.195523  0.0603909
0.081  -0.075  0.170557  0.0653585
0.083  -0.075  0.201846  0.0760316
0.085  -0.075  0.377515  0.10114
0.087  -0.075  0.217498  0.136702
0.089  -0.075  0  0
-0.089  -0.073  2.20716e-12  1.21706e-06
-0.087  -0.073  0.0989615  0.139119
-0.085  -0.073  0.418362  0.113055
-0.083  -0.073  0.157113  0.0804754
-0.081  -0.073  0.109745  0.0738359
-0.079  -0.073  0.275259  0.0659245
-0.077  -0.073  0.199518  0.0597285
-0.075  -0.073  0.190593  0.0592086
-0.073  -0.073  0.346428  0.0633291
-0.071  -0.073  0.159019  0.0447484
-0.069  -0.073  0.365789  0.054453
-0.067  -0.073  0.250425  0.0513617
-0.065  -0.073  0.431964  0.0596467
-0.063  -0.073  0.305464  0.0558148
-0.061  -0.073  0.357256  0.0573277
-0.059  -0.073  0.274734  0.0516031
-0.057  -0.073  0.45826  0.0585594
-0.055  -0.073  0.484048  0.0561567
-0.053  -0.073  0.441563  0.0524622
-0.051  -0.073  0.529611  0.064088
-0.049  -0.073  0.439012  0.059168
-0.047  -0.073  0.461299  0.0618601
-0.045  -0.073  0.656162  0.0700111
-0.043  -0.073  0.570605  0.0643669
-0.041  -0.073  0.546833  0.0689725
-0.039  -0.073  0.692427  0.0679168
-0.037  -0.073  0.565025  0.0648349
-0.035  -0.073  0.687884  0.0792142
-0.033  -0.073  0.651611  0.0647317
-0.031  -0.073  0.613873  0.0659908
-0.029  -0.073  0.808506  0.0742104
-0.027  -0.073  0.735164  0.0719407
-0.025  -0.073  0.75964  0.0693132
-0.023  -0.073  0.842891  0.076311
-0.021  -0.073  0.809109  0.0837611
-0.019  -0.073  0.670969  0.077863
-0.017  -0.073  0.753183  0.0750863
-0.015  -0.073  0.69251  0.0693919
-0.013  -0.073  0.75655  0.0753136
-0.011  -0.073  0.792274  0.0684229
-0.009  -0.073  0.77324  0.0704773
-0.007  -0.073  0.855206  0.0814956
-0.005  -0.073  0.85486  0.0756888
-0.003  -0.073  0.710729  0.0716878
-0.001  -0.073  0.846243  0.0860261
0.001  -0.073  0.783273  0.0581241
0.003  -0.073  0.911428  0.0890859
0.005  -0.073  0.854308  0.0773504
0.007  -0.073  0.860932  0.0751027
0.009  -0.073  0.882979  0.0819099
0.011  -0.073  0.778686  0.0714462
0.013  -0.073  0.769281  0.0701739
0.015  -0.073  0.862792  0.0770258
0.017  -0.073  0.867346  0.0760756
0.019  -0.073  0.728263  0.0763919
0.021  -0.073  0.730004  0.0790168
0.023  -0.073  0.681645  0.0718656
0.025  -0.073  0.697727  0.0764611
0.027  -0.073  0.64087  0.0632409
0.029  -0.073  0.633419  0.0726885
0.031  -0.073  0.700789  0.0710135
0.033  -0.073  0.751379  0.0776069
0.035  -0.073  0.562005  0.0645007
0.037  -0.073  0.670231  0.0706013
0.039  -0.073  0.65055  0.0637505
0.041  -0.073  0.538048  0.0595384
0.043  -0.073  0.549308  0.0595878
0.045  -0.073  0.529146  0.0572451
0.047  -0.073  0.470196  0.062678
0.049  -0.073  0.494752  0.061524
0.051  -0.073  0.518616  0.062327
0.053  -0.073  0.473424  0.0560602
0.055  -0.073  0.324806  0.0541913
0.057  -0.073  0.478111  0.0624751
0.059  -0.073  0.346667  0.0525327
0.061  -0.073  0.464815  0.057271
0.063  -0.073  0.415436  0.0540131
0.065  -0.073  0.279628  0.052436
0.067  -0.073  0.367832  0.0605248
0.069  -0.073  0.188868  0.0502995
0.071  -0.073  0.282945  0.0604824
0.073  -0.073  0.266423  0.051207
0.075  -0.073  0.212212  0.0552892
0.077  -0.073  0.292955  0.0649802
0.079  -0.073  0.181541  0.0646066
0.081  -0.073  0.231376  0.077381
0.083  -0.073  0.347709  0.0850074
0.085  -0.073  0.133884  0.0878862
0.087  -0.073  -0.00770741  0.117907
0.089  -0.073  -0.626733  1.00473
-0.089  -0.071  -0.90613  0.906131
-0.087  -0.071  0.330967  0.158891
-0.085  -0.071  0.117553  0.0889401
-0.083  -0.071  0.192239  0.0764334
-0.081  -0.071  0.235272  0.0625241
-0.079  -0.071  0.14989  0.0716175
-0.077  -0.071  0.241815  0.0689682
-0.075  -0.071  0.16067  0.057613
-0.073  -0.071  0.280397  0.0613651
-0.071  -0.071  0.308518  0.0518829
-0.069  -0.071  0.373857  0.0603644
-0.067  -0.071  0.481581  0.0619582
-0.065  -0.071  0.286263  0.0501389
-0.063  -0.071  0.35132  0.0520413
-0.061  -0.071  0.404078  0.0560896
-0.059  -0.071  0.37532  0.0539227
-0.057  -0.071  0.29494  0.0531738
-0.055  -0.071  0.437367  0.0557538
-0.053  -0.071  0.524473  0.0598858
-0.051  -0.071  0.542996  0.062205
-0.049  -0.071  0.4937  0.0616639
-0.047  -0.071  0.595936  0.0650746
-0.045  -0.071  0.4218  0.055048
-0.043  -0.071  0.596115  0.0639824
-0.041  -0.071  0.65474  0.0695829
-0.039  -0.071  0.605001  0.0677501
-0.037  -0.071  0.715923  0.0763889
-0.035  -0.071  0.583288  0.0621963
-0.033  -0.071  0.673207  0.0689645
-0.031  -0.071  0.631899  0.0662733
-0.029  -0.071  0.856065  0.0747104
-0.027  -0.071  0.879968  0.0773286
-0.025  -0.071  0.722684  0.071759
-0.023  -0.071  0.701009  0.0741223
-0.021  -0.071  0.883624  0.0756605
-0.019  -0.071  0.763295  0.066635
-0.017  -0.071  1.05097  0.0889924
-0.015  -0.071  0.835654  0.0745064
-0.013  -0.071  0.759788  0.0706043
-0.011  -0.071  0.808323  0.0750387
-0.009  -0.071  0.811425  0.072542
-0.007  -0.071  0.916649  0.0790133
-0.005  -0.071  0.911815  0.0838449
-0.003  -0.071  0.83598  0.0894377
-0.001  -0.071  0.772922  0.0806429
0.001  -0.071  0.895401  0.0623346
0.003  -0.071  1.13384  0.0926853
0.005  -0.071  0.771722  0.0710684
0.007  -0.071  0.771153  0.070901
0.009  -0.071  0.913739  0.0881743
0.011  -0.071  0.874921  0.0746653
0.013  -0.071  0.798187  0.0788627
0.015  -0.071  0.823926  0.0738064
0.017  -0.071  0.842585  0.0742165
0.019  -0.071  0.768184  0.0736272
0.021  -0.071  0.799062  0.0756095
0.023  -0.071  0.726212  0.0718381
0.025  -0.071  0.639607  0.0638998
0.027  -0.071  0.837062  0.0793132
0.029  -0.071  0.688055  0.0696823
0.031  -0.071  0.582457  0.0642107
0.033  -0.071  0.704464  0.0754344
0.035  -0.071  0.706573  0.0695786
0.037  -0.071  0.776531  0.0714763
0.039  -0.071  0.680934  0.0702074
0.041  -0.071  0.574798  0.0631743
0.043  -0.071  0.571601  0.0665682
0.045  -0.071  0.690041  0.0754913
0.047  -0.071  0.555885  0.067129
0.049  -0.071  0.520722  0.0595483
0.051  -0.071  0.514249  0.0605717
0.053  -0.071  0.450426  0.0606648
0.055  -0.071  0.476525  0.0605197
0.057  -0.071  0.395759  0.0588161
0.059  -0.071  0.354042  0.0568904
0.061  -0.071  0.367749  0.0530628
0.063  -0.071  0.314115  0.0574482
0.065  -0.071  0.494622  0.061754
0.067  -0.071  0.312389  0.0565348
0.069  -0.071  0.366928  0.0596893
0.071  -0.071  0.260448  0.0572035
0.073  -0.071  0.397386  0.0597095
0.075  -0.071  0.238755  0.0564713
0.077  -0.071  0.135433  0.0590214
0.079  -0.071  0.331803  0.0694274
0.081  -0.071  0.142796  0.0703488
0.083  -0.071  0.237247  0.0772404
0.085  -0.071  0.313297  0.103849
0.087  -0.071  0.385946  0.164592
0.089  -0.071  0  0
-0.089  -0.069  -0.338559  1.09583
-0.087  -0.069  0.296898  0.152914
-0.085  -0.069  0.278157  0.098534
-0.083  -0.069  0.209831  0.0859323
-0.081  -0.069  0.241317  0.0647253
-0.079  -0.069  0.259612  0.0623504
-0.077  -0.069  0.29409  0.0634437
-0.075  -0.069  0.362872  0.0686076
-0.073  -0.069  0.239468  0.0550128
-0.071  -0.069  0.28684  0.0615439
-0.069  -0.069  0.408855  0.0574118
-0.067  -0.069  0.337895  0.0570453
-0.065  -0.069  0.338909  0.0573097
-0.063  -0.069  0.365287  0.056173
-0.061  -0.069  0.400978  0.053754
-0.059  -0.069  0.417585  0.0586972
-0.057  -0.069  0.519532  0.0610626
-0.055  -0.069  0.498724  0.0607522
-0.053  -0.069  0.571469  0.0652469
-0.051  -0.069  0.504146  0.0581071
-0.049  -0.069  0.588273  0.0639483
-0.047  -0.069  0.634071  0.0665239
-0.045  -0.069  0.739758  0.0785155
-0.043  -0.069  0.653803  0.0668634
-0.041  -0.069  0.753177  0.0696087
-0.039  -0.069  0.732878  0.07169
-0.037  -0.069  0.705961  0.0771637
-0.035  -0.069  0.65579  0.0713554
-0.033  -0.069  0.764661  0.0733064
-0.031  -0.069  0.858386  0.0785004
-0.029  -0.069  0.748303  0.0734403
-0.027  -0.069  0.887638  0.0744154
-0.025  -0.069  0.861204  0.0787266
-0.023  -0.069  0.972951  0.084269
-0.021  -0.069  0.838806  0.0732623
-0.019  -0.069  0.829469  0.071392
-0.017  -0.069  0.883786  0.0739925
-0.015  -0.069  0.969138  0.0790198
-0.013  -0.069  1.00631  0.0918913
-0.011  -0.069  0.950997  0.0760335
-0.009  -0.069  0.999203  0.095542
-0.007  -0.069  0.978028  0.0810814
-0.005  -0.069  0.967654  0.0781313
-0.003  -0.069  0.850858  0.0860911
-0.001  -0.069  1.09129  0.0987974
0.001  -0.069  0.990821  0.064532
0.003  -0.069  1.02862  0.086673
0.005  -0.069  0.98103  0.0841447
0.007  -0.069  0.914973  0.0722037
0.009  -0.069  0.81352  0.0688845
0.011  -0.069  0.866065  0.077129
0.013  -0.069  0.860133  0.0778307
0.015  -0.069  0.889586  0.0780737
0.017  -0.069  0.970666  0.0792049
0.019  -0.069  0.902884  0.0770366
0.021  -0.069  0.913133  0.0771527
0.023  -0.069  0.874365  0.0817037
0.025  -0.069  0.785554  0.0821659
0.027  -0.069  0.776672  0.0738142
0.029  -0.069  0.902322  0.0803665
0.031  -0.069  0.713794  0.0712085
0.033  -0.069  0.697963  0.0710544
0.035  -0.069  0.551511  0.0606437
0.037  -0.069  0.752959  0.0697354
0.039  -0.069  0.667341  0.0717676
0.041  -0.069  0.765512  0.0792998
0.043  -0.069  0.575562  0.0704108
0.045  -0.069  0.644599  0.0705122
0.047  -0.069  0.504796  0.0615067
0.049  -0.069  0.584313  0.0638401
0.051  -0.069  0.435391  0.0547251
0.053  -0.069  0.546459  0.0658363
0.055  -0.069  0.504984  0.0593805
0.057  -0.069  0.457349  0.0646174
0.059  -0.069  0.450439  0.0592826
0.061  -0.069  0.489167  0.0557066
0.063  -0.069  0.33432  0.0489914
0.065  -0.069  0.399773  0.0560134
0.067  -0.069  0.345378  0.0485706
0.069  -0.069  0.287718  0.0536563
0.071  -0.069  0.276237  0.0558532
0.073  -0.069  0.344334  0.0642088
0.075  -0.069  0.280633  0.06442
0.077  -0.069  0.221355  0.0599719
0.079  -0.069  0.414478  0.0789084
0.081  -0.069  0.286381  0.0879804
0.083  -0.069  0.270658  0.0855908
0.085  -0.069  0.173468  0.0836397
0.087  -0.069  0.231793  0.138144
0.089  -0.069  -0.905782  0.905783
-0.089  -0.067  -0.905446  0.905447
-0.087  -0.067  0.511123  0.160875
-0.085  -0.067  0.278235  0.13217
-0.083  -0.067  0.342774  0.0911044
-0.081  -0.067  0.172264  0.0807542
-0.079  -0.067  0.273651  0.0754611
-0.077  -0.067  0.192711  0.0590623
-0.075  -0.067  0.285649  0.0644277
-0.073  -0.067  0.333719  0.062186
-0.071  -0.067  0.22438  0.0470127
-0.069  -0.067  0.355367  0.0597543
-0.067  -0.067  0.453268  0.0601629
-0.065  -0.067  0.294482  0.0562658
-0.063  -0.067  0.441628  0.0639653
-0.061  -0.067  0.493176  0.059781
-0.059  -0.067  0.417192  0.0592225
-0.057  -0.067  0.528075  0.06214
-0.055  -0.067  0.548716  0.0638012
-0.053  -0.067  0.52079  0.0631911
-0.051  -0.067  0.621328  0.0633329
-0.049  -0.067  0.610254  0.0659674
-0.047  -0.067  0.597673  0.0649669
-0.045  -0.067  0.641881  0.0690875
-0.043  -0.067  0.569098  0.068074
-0.041  -0.067  0.696063  0.0690396
-0.039  -0.067  0.777216  0.0692199
-0.037  -0.067  0.777049  0.0760596
-0.035  -0.067  0.761405  0.0715035
-0.033  -0.067  0.795695  0.0753613
-0.031  -0.067  0.738901  0.0749227
-0.029  -0.067  0.900097  0.0746983
-0.027  -0.067  0.879253  0.0760541
-0.025  -0.067  1.17425  0.0864766
-0.023  -0.067  0.899336  0.0788876
-0.021  -0.067  1.01582  0.0816225
-0.019  -0.067  1.06745  0.0864721
-0.017  -0.067  0.983455  0.0819844
-0.015  -0.067  0.946909  0.0805705
-0.013  -0.067  1.06024  0.0903232
-0.011  -0.067  1.09683  0.0841775
-0.009  -0.067  1.09046  0.0879506
-0.007  -0.067  1.10661  0.0853273
-0.005  -0.067  1.09033  0.0843203
-0.003  -0.067  1.044  0.0874314
-0.001  -0.067  1.01813  0.0929913
0.001  -0.067  1.00431  0.0641324
0.003  -0.067  0.992349  0.0883001
0.005  -0.067  1.09563  0.088504
0.007  -0.067  0.89451  0.0809665
0.009  -0.067  0.947374  0.0812196
0.011  -0.067  1.1103  0.0872721
0.013  -0.067  1.07208  0.080994
0.015  -0.067  0.985805  0.0815608
0.017  -0.067  0.902002  0.088629
0.019  -0.067  1.01582  0.0830083
0.021  -0.067  1.07211  0.0878717
0.023  -0.067  0.955965  0.0822494
0.025  -0.067  0.998483  0.0771018
0.027  -0.067  0.894157  0.0757019
0.029  -0.067  0.817388  0.0725855
0.031  -0.067  0.752065  0.0765972
0.033  -0.067  0.71587  0.0651276
0.035  -0.067  0.777053  0.0735477
0.037  -0.067  0.666191  0.0671116
0.039  -0.067  0.771448  0.0783599
0.041  -0.067  0.558313  0.0653656
0.043  -0.067  0.648935  0.0663699
0.045  -0.067  0.654023  0.063525
0.047  -0.067  0.689739  0.0691457
0.049  -0.067  0.469093  0.0528498
0.051  -0.067  0.478671  0.0643766
0.053  -0.067  0.613991  0.0707577
0.055  -0.067  0.521884  0.0618419
0.057  -0.067  0.604711  0.0670687
0.059  -0.067  0.439009  0.06045
0.061  -0.067  0.423432  0.0559015
0.063  -0.067  0.397224  0.0562659
0.065  -0.067  0.364177  0.0542961
0.067  -0.067  0.337282  0.0526786
0.069  -0.067  0.279639  0.0570104
0.071  -0.067  0.427141  0.0639758
0.073  -0.067  0.23773  0.0586218
0.075  -0.067  0.194591  0.054866
0.077  -0.067  0.244093  0.0533936
0.079  -0.067  0.28782  0.0637997
0.081  -0.067  0.331181  0.0851605
0.083  -0.067  0.252361  0.0880793
0.085  -0.067  0.230155  0.0884728
0.087  -0.067  0.303339  0.123879
0.089  -0.067  0.0305997  0.143219
-0.089  -0.065  0  0
-0.087  -0.065  0.175895  0.123942
-0.085  -0.065  0.270579  0.109057
-0.083  -0.065  0.329774  0.0877732
-0.081  -0.065  0.254406  0.0741086
-0.079  -0.065  0.275053  0.0686476
-0.077  -0.065  0.319943  0.0712123
-0.075  -0.065  0.329271  0.0596386
-0.073  -0.065  0.447699  0.0688909
-0.071  -0.065  0.366688  0.058167
-0.069  -0.065  0.382667  0.0606828
-0.067  -0.065  0.344083  0.05674
-0.065  -0.065  0.448929  0.0565781
-0.063  -0.065  0.545617  0.0646224
-0.061  -0.065  0.384906  0.0595173
-0.059  -0.065  0.601701  0.0613491
-0.057  -0.065  0.601431  0.0580093
-0.055  -0.065  0.467716  0.0622896
-0.053  -0.065  0.505309  0.062898
-0.051  -0.065  0.582718  0.0684541
-0.049  -0.065  0.620855  0.0669937
-0.047  -0.065  0.711965  0.0660638
-0.045  -0.065  0.795449  0.0766415
-0.043  -0.065  0.782452  0.0734586
-0.041  -0.065  0.853215  0.0804255
-0.039  -0.065  0.849288  0.078483
-0.037  -0.065  0.970874  0.0831963
-0.035  -0.065  0.737045  0.0767372
-0.033  -0.065  0.787731  0.0715441
-0.031  -0.065  1.01442  0.0869172
-0.029  -0.065  0.899576  0.0817405
-0.027  -0.065  0.83061  0.0731529
-0.025  -0.065  0.951894  0.0792247
-0.023  -0.065  1.03547  0.0925829
-0.021  -0.065  0.956641  0.0778252
-0.019  -0.065  0.993283  0.0778134
-0.017  -0.065  0.954988  0.0818171
-0.015  -0.065  0.961934  0.0787063
-0.013  -0.065  1.11277  0.0878664
-0.011  -0.065  1.11813  0.0873721
-0.009  -0.065  1.03411  0.0861053
-0.007  -0.065  1.21966  0.0870599
-0.005  -0.065  0.971986  0.0764656
-0.003  -0.065  1.0765  0.0999079
-0.001  -0.065  1.15424  0.0988903
0.001  -0.065  1.18128  0.0692209
0.003  -0.065  1.29053  0.103486
0.005  -0.065  1.21559  0.0935598
0.007  -0.065  1.13171  0.0859177
0.009  -0.065  1.09869  0.0837977
0.011  -0.065  1.17246  0.0945212
0.013  -0.065  1.11142  0.0906763
0.015  -0.065  1.06627  0.0837899
0.017  -0.065  1.05463  0.0827019
0.019  -0.065  0.863828  0.077051
0.021  -0.065  1.18802  0.087639
0.023  -0.065  1.09364  0.0873521
0.025  -0.065  1.06034  0.0859379
0.027  -0.065  0.970551  0.0807012
0.029  -0.065  0.832659  0.0741729
0.031  -0.065  0.866516  0.0785723
0.033  -0.065  0.752588  0.0734856
0.035  -0.065  0.611539  0.0616006
0.037  -0.065  0.85988  0.081588
0.039  -0.065  0.709333  0.0675883
0.041  -0.065  0.719641  0.074197
0.043  -0.065  0.717402  0.0713031
0.045  -0.065  0.713487  0.0784667
0.047  -0.065  0.480456  0.0601506
0.049  -0.065  0.664502  0.0684192
0.051  -0.065  0.526568  0.0597382
0.053  -0.065  0.575815  0.0673637
0.055  -0.065  0.572796  0.066847
0.057  -0.065  0.504504  0.0592247
0.059  -0.065  0.432804  0.0583551
0.061  -0.065  0.433309  0.0596078
0.063  -0.065  0.401604  0.0571971
0.065  -0.065  0.423475  0.0548478
0.067  -0.065  0.323587  0.0543005
0.069  -0.065  0.31536  0.0540288
0.071  -0.065  0.338781  0.0607125
0.073  -0.065  0.354315  0.060113
0.075  -0.065  0.282044  0.0600166
0.077  -0.065  0.21967  0.0651934
0.079  -0.065  0.190617  0.0714911
0.081  -0.065  0.281556  0.0775181
0.083  -0.065  0.40582  0.0949835
0.085  -0.065  0.084887  0.0975285
0.087  -0.065  0.359026  0.154122
0.089  -0.065  0  0
-0.089  -0.063  0.669839  0.66987
-0.087  -0.063  0.302294  0.123465
-0.085  -0.063  0.218695  0.0974196
-0.083  -0.063  0.440726  0.0899135
-0.081  -0.063  0.192554  0.0830568
-0.079  -0.063  0.257547  0.0740745
-0.077  -0.063  0.39379  0.0658662
-0.075  -0.063  0.254058  0.0629095
-0.073  -0.063  0.437294  0.0715058
-0.071  -0.063  0.395805  0.0654949
-0.069  -0.063  0.333437  0.0567139
-0.067  -0.063  0.323819  0.0601242
-0.065  -0.063  0.503347  0.0617971
-0.063  -0.063  0.545  0.0600802
-0.061  -0.063  0.504093  0.063417
-0.059  -0.063  0.546002  0.0653181
-0.057  -0.063  0.498125  0.0581506
-0.055  -0.063  0.566713  0.0693629
-0.053  -0.063  0.598874  0.0655974
-0.051  -0.063  0.576929  0.0697025
-0.049  -0.063  0.746633  0.0728971
-0.047  -0.063  0.713421  0.0718272
-0.045  -0.063  0.881856  0.0808699
-0.043  -0.063  0.822623  0.0805584
-0.041  -0.063  0.920624  0.0849827
-0.039  -0.063  0.743977  0.0726762
-0.037  -0.063  0.86614  0.0807213
-0.035  -0.063  0.837105  0.0772709
-0.033  -0.063  0.977865  0.0809521
-0.031  -0.063  0.981661  0.0840738
-0.029  -0.063  0.995639  0.0784394
-0.027  -0.063  0.96925  0.0814494
-0.025  -0.063  1.05702  0.0877226
-0.023  -0.063  1.05096  0.0867351
-0.021  -0.063  1.15251  0.08979
-0.019  -0.063  1.0624  0.0841856
-0.017  -0.063  1.09178  0.0841089
-0.015  -0.063  1.04487  0.083716
-0.013  -0.063  1.21374  0.0899831
-0.011  -0.063  1.24062  0.0871895
-0.009  -0.063  1.11348  0.0872581
-0.007  -0.063  1.34503  0.0957516
-0.005  -0.063  1.17978  0.0867856
-0.003  -0.063  1.21996  0.0989179
-0.001  -0.063  1.28837  0.102585
0.001  -0.063  1.11628  0.0691178
0.003  -0.063  1.32676  0.102767
0.005  -0.063  1.30329  0.0929884
0.007  -0.063  1.22285  0.0861505
0.009  -0.063  1.02276  0.081292
0.011  -0.063  1.17098  0.0895438
0.013  -0.063  1.14106  0.0856336
0.015  -0.063  1.12966  0.0878683
0.017  -0.063  1.04685  0.0893871
0.019  -0.063  1.09296  0.0880817
0.021  -0.063  1.1957  0.0858359
0.023  -0.063  0.879073  0.079028
0.025  -0.063  0.947553  0.07606
0.027  -0.063  0.996649  0.0809696
0.029  -0.063  1.07469  0.0891626
0.031  -0.063  1.08583  0.0851389
0.033  -0.063  0.901322  0.0799409
0.035  -0.063  0.768367  0.0778071
0.037  -0.063  0.842952  0.0747675
0.039  -0.063  0.821792  0.0720381
0.041  -0.063  0.779428  0.0767857
0.043  -0.063  0.663724  0.0680636
0.045  -0.063  0.730399  0.0724752
0.047  -0.063  0.759263  0.070046
0.049  -0.063  0.645444  0.0669364
0.051  -0.063  0.626854  0.0686112
0.053  -0.063  0.550783  0.0669251
0.055  -0.063  0.39974  0.0573664
0.057  -0.063  0.4903  0.0577783
0.059  -0.063  0.438435  0.0596247
0.061  -0.063  0.355554  0.0614933
0.063  -0.063  0.44628  0.061646
0.065  -0.063  0.426138  0.0602756
0.067  -0.063  0.40379  0.0525807
0.069  -0.063  0.411856  0.0694353
0.071  -0.063  0.377161  0.0557313
0.073  -0.063  0.350199  0.0666971
0.075  -0.063  0.202634  0.0588758
0.077  -0.063  0.311339  0.0609616
0.079  -0.063  0.191969  0.0766527
0.081  -0.063  0.214202  0.0843321
0.083  -0.063  0.270497  0.104345
0.085  -0.063  0.182323  0.0961858
0.087  -0.063  0.148851  0.176808
0.089  -0.063  4.52152e-12  1.74031e-06
-0.089  -0.061  0.669611  0.669642
-0.087  -0.061  0.12063  0.121081
-0.085  -0.061  0.267761  0.10394
-0.083  -0.061  0.332079  0.0971174
-0.081  -0.061  0.268797  0.0864316
-0.079  -0.061  0.423983  0.0849667
-0.077  -0.061  0.286133  0.0724227
-0.075  -0.061  0.339886  0.069861
-0.073  -0.061  0.298096  0.0576307
-0.071  -0.061  0.341288  0.0661228
-0.069  -0.061  0.4989  0.0629732
-0.067  -0.061  0.283364  0.0524678
-0.065  -0.061  0.48544  0.0640221
-0.063  -0.061  0.655821  0.0651427
-0.061  -0.061  0.439976  0.0566767
-0.059  -0.061  0.513296  0.0629515
-0.057  -0.061  0.443966  0.0610702
-0.055  -0.061  0.552542  0.0630291
-0.053  -0.061  0.681216  0.0702454
-0.051  -0.061  0.667147  0.0691856
-0.049  -0.061  0.759906  0.0723574
-0.047  -0.061  0.672273  0.0718724
-0.045  -0.061  0.891167  0.0776462
-0.043  -0.061  0.739383  0.0722483
-0.041  -0.061  0.798959  0.0784412
-0.039  -0.061  0.877743  0.0752637
-0.037  -0.061  0.840742  0.0837947
-0.035  -0.061  0.830778  0.0812484
-0.033  -0.061  1.04693  0.0864
-0.031  -0.061  0.967235  0.0840001
-0.029  -0.061  0.903479  0.0819722
-0.027  -0.061  1.0022  0.0778928
-0.025  -0.061  1.04794  0.084625
-0.023  -0.061  1.38813  0.096009
-0.021  -0.061  1.25973  0.0942673
-0.019  -0.061  1.25067  0.0959624
-0.017  -0.061  1.18103  0.0892379
-0.015  -0.061  1.2235  0.0919433
-0.013  -0.061  1.19144  0.0847957
-0.011  -0.061  1.16386  0.0863202
-0.009  -0.061  1.16951  0.0912393
-0.007  -0.061  1.32993  0.093314
-0.005  -0.061  1.20963  0.0915708
-0.003  -0.061  1.35561  0.107071
-0.001  -0.061  1.26889  0.100649
0.001  -0.061  1.22479  0.0730732
0.003  -0.061  1.40257  0.102904
0.005  -0.061  1.36405  0.0921703
0.007  -0.061  1.23399  0.0956547
0.009  -0.061  1.24882  0.0949279
0.011  -0.061  1.12501  0.0825456
0.013  -0.061  1.23533  0.0939661
0.015  -0.061  1.22077  0.0917015
0.017  -0.061  1.34331  0.0899057
0.019  -0.061  1.28629  0.0937728
0.021  -0.061  1.05487  0.0822005
0.023  -0.061  1.24561  0.0926003
0.025  -0.061  0.980225  0.0818621
0.027  -0.061  1.09677  0.086198
0.029  -0.061  0.996167  0.0814716
0.031  -0.061  0.935886  0.0761674
0.033  -0.061  0.961923  0.0817967
0.035  -0.061  0.907423  0.084593
0.037  -0.061  1.02319  0.0849471
0.039  -0.061  0.875991  0.0794213
0.041  -0.061  0.83773  0.0729364
0.043  -0.061  0.70133  0.0732377
0.045  -0.061  0.747564  0.0681586
0.047  -0.061  0.607788  0.0633341
0.049  -0.061  0.73007  0.0757789
0.051  -0.061  0.813425  0.0752985
0.053  -0.061  0.624142  0.0665878
0.055  -0.061  0.624337  0.0650519
0.057  -0.061  0.606377  0.0659649
0.059  -0.061  0.578489  0.0662116
0.061  -0.061  0.49651  0.0589969
0.063  -0.061  0.402685  0.0578546
0.065  -0.061  0.452633  0.0583373
0.067  -0.061  0.359003  0.0592238
0.069  -0.061  0.422021  0.0578534
0.071  -0.061  0.385539  0.0642166
0.073  -0.061  0.36722  0.0751895
0.075  -0.061  0.361855  0.0640592
0.077  -0.061  0.364321  0.0778089
0.079  -0.061  0.349731  0.0715272
0.081  -0.061  0.315813  0.0913158
0.083  -0.061  0.279851  0.0921843
0.085  -0.061  0.300032  0.0984518
0.087  -0.061  0.135629  0.196592
0.089  -0.061  0.588401  0.62772
-0.089  -0.059  2.45176e-12  1.28109e-06
-0.087  -0.059  0.30206  0.123397
-0.085  -0.059  0.382732  0.0992857
-0.083  -0.059  0.227856  0.0723186
-0.081  -0.059  0.102872  0.0780895
-0.079  -0.059  0.369458  0.0647678
-0.077  -0.059  0.47628  0.0737641
-0.075  -0.059  0.423945  0.0637082
-0.073  -0.059  0.379567  0.0626537
-0.071  -0.059  0.447555  0.0621357
-0.069  -0.059  0.326496  0.0535011
-0.067  -0.059  0.406214  0.0624059
-0.065  -0.059  0.605546  0.0687801
-0.063  -0.059  0.575063  0.0621918
-0.061  -0.059  0.579988  0.0665174
-0.059  -0.059  0.680953  0.0700498
-0.057  -0.059  0.560339  0.0675549
-0.055  -0.059  0.716191  0.0685411
-0.053  -0.059  0.735467  0.0798343
-0.051  -0.059  0.805225  0.0773326
-0.049  -0.059  0.901727  0.0814493
-0.047  -0.059  0.842494  0.0710006
-0.045  -0.059  0.805772  0.0739466
-0.043  -0.059  0.880145  0.0830926
-0.041  -0.059  0.886931  0.0750218
-0.039  -0.059  0.785507  0.0722996
-0.037  -0.059  1.03851  0.0833099
-0.035  -0.059  0.975439  0.0859584
-0.033  -0.059  1.16099  0.0919243
-0.031  -0.059  1.00614  0.0831927
-0.029  -0.059  0.943682  0.0800501
-0.027  -0.059  1.15489  0.088099
-0.025  -0.059  1.05113  0.0911227
-0.023  -0.059  1.18982  0.089196
-0.021  -0.059  1.21032  0.0924456
-0.019  -0.059  1.1778  0.0875957
-0.017  -0.059  1.29835  0.0938939
-0.015  -0.059  1.23274  0.0888846
-0.013  -0.059  1.46366  0.0989161
-0.011  -0.059  1.33542  0.0920963
-0.009  -0.059  1.317  0.0922344
-0.007  -0.059  1.51413  0.101705
-0.005  -0.059  1.46794  0.0996427
-0.003  -0.059  1.53639  0.110065
-0.001  -0.059  1.4196  0.1041
0.001  -0.059  1.37786  0.0739617
0.003  -0.059  1.59761  0.113278
0.005  -0.059  1.38459  0.0954309
0.007  -0.059  1.42843  0.099886
0.009  -0.059  1.45239  0.0964246
0.011  -0.059  1.42066  0.0957576
0.013  -0.059  1.33441  0.0933397
0.015  -0.059  1.37796  0.093874
0.017  -0.059  1.35708  0.09466
0.019  -0.059  1.18077  0.0925221
0.021  -0.059  1.39622  0.0955258
0.023  -0.059  1.24393  0.085181
0.025  -0.059  1.3  0.0907699
0.027  -0.059  1.16752  0.0860155
0.029  -0.059  1.11922  0.0898521
0.031  -0.059  1.10796  0.0902054
0.033  -0.059  0.986002  0.0791628
0.035  -0.059  1.04103  0.0801744
0.037  -0.059  0.903699  0.0722734
0.039  -0.059  0.923586  0.0864553
0.041  -0.059  1.15538  0.0901425
0.043  -0.059  0.819274  0.0754522
0.045  -0.059  0.827369  0.0688008
0.047  -0.059  0.82162  0.0721892
0.049  -0.059  0.68932  0.0695338
0.051  -0.059  0.802643  0.0774757
0.053  -0.059  0.651138  0.067923
0.055  -0.059  0.69009  0.0635643
0.057  -0.059  0.549978  0.0593879
0.059  -0.059  0.694092  0.0681213
0.061  -0.059  0.402467  0.0583525
0.063  -0.059  0.491016  0.0653055
0.065  -0.059  0.403572  0.0632059
0.067  -0.059  0.442611  0.0597054
0.069  -0.059  0.486556  0.0645752
0.071  -0.059  0.455831  0.0653474
0.073  -0.059  0.317186  0.0613165
0.075  -0.059  0.254038  0.0681299
0.077  -0.059  0.407025  0.0674499
0.079  -0.059  0.388889  0.0750218
0.081  -0.059  0.285957  0.0758618
0.083  -0.059  0.199429  0.0669147
0.085  -0.059  0.362089  0.107448
0.087  -0.059  0.505412  0.159929
0.089  -0.059  2.25925e-12  1.22976e-06
-0.089  -0.057  2.49992  1.29363
-0.087  -0.057  0.147988  0.180502
-0.085  -0.057  0.355617  0.119432
-0.083  -0.057  0.250523  0.105617
-0.081  -0.057  0.260001  0.0907452
-0.079  -0.057  0.384967  0.0752208
-0.077  -0.057  0.350336  0.0622401
-0.075  -0.057  0.380848  0.0714623
-0.073  -0.057  0.232821  0.05871
-0.071  -0.057  0.331641  0.053994
-0.069  -0.057  0.487904  0.0584342
-0.067  -0.057  0.484548  0.0635432
-0.065  -0.057  0.449928  0.065661
-0.063  -0.057  0.639591  0.0653825
-0.061  -0.057  0.555317  0.0641272
-0.059  -0.057  0.606129  0.065092
-0.057  -0.057  0.678973  0.0695362
-0.055  -0.057  0.713325  0.0723643
-0.053  -0.057  0.66945  0.0690385
-0.051  -0.057  0.816733  0.0780715
-0.049  -0.057  0.871029  0.0830318
-0.047  -0.057  0.885479  0.0775019
-0.045  -0.057  0.785703  0.0741364
-0.043  -0.057  0.935257  0.0798638
-0.041  -0.057  0.980419  0.081015
-0.039  -0.057  1.00959  0.0842213
-0.037  -0.057  1.1801  0.0902674
-0.035  -0.057  0.926687  0.0784011
-0.033  -0.057  1.16828  0.0855561
-0.031  -0.057  1.41327  0.0947847
-0.029  -0.057  1.19399  0.0887047
-0.027  -0.057  1.13234  0.0865792
-0.025  -0.057  1.23462  0.091663
-0.023  -0.057  1.31155  0.0919423
-0.021  -0.057  1.13429  0.0851277
-0.019  -0.057  1.2266  0.0863109
-0.017  -0.057  1.33118  0.090697
-0.015  -0.057  1.62397  0.103039
-0.013  -0.057  1.49411  0.0983827
-0.011  -0.057  1.38995  0.0920485
-0.009  -0.057  1.34591  0.0952761
-0.007  -0.057  1.72373  0.105935
-0.005  -0.057  1.55798  0.100399
-0.003  -0.057  1.58458  0.109541
-0.001  -0.057  1.67469  0.11576
0.001  -0.057  1.39865  0.0732202
0.003  -0.057  1.41383  0.103686
0.005  -0.057  1.60615  0.102089
0.007  -0.057  1.46962  0.102972
0.009  -0.057  1.7697  0.108932
0.011  -0.057  1.58079  0.100928
0.013  -0.057  1.34458  0.0993892
0.015  -0.057  1.34905  0.0949482
0.017  -0.057  1.45972  0.0975125
0.019  -0.057  1.19845  0.084098
0.021  -0.057  1.424  0.0964644
0.023  -0.057  1.48688  0.0973263
0.025  -0.057  1.25244  0.0927019
0.027  -0.057  1.28972  0.0910153
0.029  -0.057  1.17947  0.086842
0.031  -0.057  1.11335  0.0861596
0.033  -0.057  1.1076  0.0814777
0.035  -0.057  0.978326  0.0790029
0.037  -0.057  0.962434  0.0797615
0.039  -0.057  0.973632  0.0786284
0.041  -0.057  1.07113  0.0882244
0.043  -0.057  0.828245  0.0715101
0.045  -0.057  0.966253  0.0804904
0.047  -0.057  0.833722  0.0771484
0.049  -0.057  0.801606  0.0745752
0.051  -0.057  0.663683  0.0705051
0.053  -0.057  0.762619  0.0738163
0.055  -0.057  0.633378  0.069694
0.057  -0.057  0.669916  0.0768234
0.059  -0.057  0.512244  0.0625155
0.061  -0.057  0.55751  0.0659003
0.063  -0.057  0.5011  0.0608902
0.065  -0.057  0.388259  0.0555028
0.067  -0.057  0.41202  0.0555847
0.069  -0.057  0.427375  0.0640147
0.071  -0.057  0.487736  0.0630755
0.073  -0.057  0.373978  0.063478
0.075  -0.057  0.298505  0.0701448
0.077  -0.057  0.279634  0.0719948
0.079  -0.057  0.323475  0.0787037
0.081  -0.057  0.381192  0.0887367
0.083  -0.057  0.197421  0.077955
0.085  -0.057  0.320037  0.103473
0.087  -0.057  0.139436  0.123348
0.089  -0.057  0  0
-0.089  -0.055  0.668977  0.669008
-0.087  -0.055  -0.0496984  0.158328
-0.085  -0.055  0.239926  0.112327
-0.083  -0.055  0.282566  0.0800288
-0.081  -0.055  0.239595  0.0838036
-0.079  -0.055  0.335639  0.0708073
-0.077  -0.055  0.218704  0.0711507
-0.075  -0.055  0.314031  0.0693273
-0.073  -0.055  0.405553  0.0624313
-0.071  -0.055  0.382291  0.0594257
-0.069  -0.055  0.345136  0.0618798
-0.067  -0.055  0.501199  0.0582563
-0.065  -0.055  0.580263  0.0640999
-0.063  -0.055  0.613318  0.0682425
-0.061  -0.055  0.562787  0.0638701
-0.059  -0.055  0.660704  0.0654664
-0.057  -0.055  0.676413  0.0645206
-0.055  -0.055  0.729438  0.0726603
-0.053  -0.055  0.886452  0.0803454
-0.051  -0.055  0.841713  0.0747386
-0.049  -0.055  0.842165  0.0778822
-0.047  -0.055  0.850154  0.0757326
-0.045  -0.055  0.81267  0.0751418
-0.043  -0.055  0.924946  0.0778709
-0.041  -0.055  1.03151  0.0870675
-0.039  -0.055  1.2289  0.0910329
-0.037  -0.055  1.04821  0.0820518
-0.035  -0.055  1.26934  0.100503
-0.033  -0.055  1.24855  0.0976501
-0.031  -0.055  1.24129  0.0890435
-0.029  -0.055  1.18444  0.0876361
-0.027  -0.055  1.29094  0.0868411
-0.025  -0.055  1.36685  0.0904507
-0.023  -0.055  1.42938  0.0954567
-0.021  -0.055  1.22113  0.0867511
-0.019  -0.055  1.58327  0.103611
-0.017  -0.055  1.42103  0.0994082
-0.015  -0.055  1.60527  0.111158
-0.013  -0.055  1.4213  0.0928051
-0.011  -0.055  1.53163  0.0975946
-0.009  -0.055  1.61787  0.102246
-0.007  -0.055  1.59718  0.104035
-0.005  -0.055  1.67024  0.103428
-0.003  -0.055  1.73502  0.120501
-0.001  -0.055  1.52076  0.105501
0.001  -0.055  1.52552  0.0784024
0.003  -0.055  1.63118  0.114958
0.005  -0.055  1.66019  0.103476
0.007  -0.055  1.50589  0.0982149
0.009  -0.055  1.73972  0.115368
0.011  -0.055  1.56066  0.100192
0.013  -0.055  1.60044  0.107743
0.015  -0.055  1.56322  0.0985187
0.017  -0.055  1.32332  0.0917451
0.019  -0.055  1.49329  0.0997044
0.021  -0.055  1.50285  0.10759
0.023  -0.055  1.53674  0.108641
0.025  -0.055  1.34009  0.0987705
0.027  -0.055  1.22913  0.0899307
0.029  -0.055  1.17769  0.0947961
0.031  -0.055  1.13905  0.0870609
0.033  -0.055  1.20986  0.0919104
0.035  -0.055  1.07577  0.0868929
0.037  -0.055  1.08486  0.084501
0.039  -0.055  0.819248  0.0714662
0.041  -0.055  0.790726  0.0735682
0.043  -0.055  0.919332  0.075607
0.045  -0.055  0.957604  0.0819084
0.047  -0.055  0.764904  0.0699563
0.049  -0.055  0.794774  0.077945
0.051  -0.055  0.740375  0.0704811
0.053  -0.055  0.702762  0.0677055
0.055  -0.055  0.804322  0.0726335
0.057  -0.055  0.673741  0.0675433
0.059  -0.055  0.638843  0.0687301
0.061  -0.055  0.578843  0.066219
0.063  -0.055  0.506121  0.0650928
0.065  -0.055  0.602993  0.0667161
0.067  -0.055  0.557844  0.0645138
0.069  -0.055  0.459185  0.0619379
0.071  -0.055  0.36476  0.0604743
0.073  -0.055  0.577191  0.0688775
0.075  -0.055  0.381249  0.0664238
0.077  -0.055  0.402997  0.0706363
0.079  -0.055  0.327497  0.068539
0.081  -0.055  0.223283  0.0738428
0.083  -0.055  0.297224  0.0974727
0.085  -0.055  0.420889  0.129662
0.087  -0.055  0.327337  0.164868
0.089  -0.055  2.25785e-12  1.229e-06
-0.089  -0.053  0  0
-0.087  -0.053  0.133529  0.124319
-0.085  -0.053  0.385661  0.107141
-0.083  -0.053  0.263466  0.0974602
-0.081  -0.053  0.287939  0.0792575
-0.079  -0.053  0.530696  0.0829057
-0.077  -0.053  0.320566  0.0700184
-0.075  -0.053  0.530939  0.070954
-0.073  -0.053  0.42258  0.0712815
-0.071  -0.053  0.449865  0.0684349
-0.069  -0.053  0.464389  0.0592851
-0.067  -0.053  0.559322  0.0745921
-0.065  -0.053  0.638626  0.076749
-0.063  -0.053  0.59326  0.0633264
-0.061  -0.053  0.694739  0.0677651
-0.059  -0.053  0.721063  0.0681339
-0.057  -0.053  0.758175  0.0695287
-0.055  -0.053  0.745341  0.0714041
-0.053  -0.053  0.781529  0.0711872
-0.051  -0.053  0.84586  0.074635
-0.049  -0.053  0.894066  0.0830508
-0.047  -0.053  0.796979  0.0776599
-0.045  -0.053  0.915039  0.0717186
-0.043  -0.053  1.05467  0.0838593
-0.041  -0.053  1.05173  0.0915468
-0.039  -0.053  1.15096  0.0929701
-0.037  -0.053  1.17202  0.0894795
-0.035  -0.053  1.24296  0.0899649
-0.033  -0.053  1.40322  0.0972756
-0.031  -0.053  1.37249  0.0984631
-0.029  -0.053  1.47813  0.100178
-0.027  -0.053  1.38601  0.0967225
-0.025  -0.053  1.53584  0.0979568
-0.023  -0.053  1.57081  0.105683
-0.021  -0.053  1.42287  0.0965425
-0.019  -0.053  1.47089  0.100808
-0.017  -0.053  1.53517  0.100831
-0.015  -0.053  1.64909  0.0995122
-0.013  -0.053  1.65622  0.0999001
-0.011  -0.053  1.65511  0.105358
-0.009  -0.053  1.79133  0.113461
-0.007  -0.053  1.78264  0.10651
-0.005  -0.053  1.61933  0.0974452
-0.003  -0.053  1.87071  0.118953
-0.001  -0.053  1.88844  0.12095
0.001  -0.053  1.86114  0.0901171
0.003  -0.053  1.98399  0.126694
0.005  -0.053  1.80806  0.10826
0.007  -0.053  1.68286  0.101938
0.009  -0.053  1.84575  0.112424
0.011  -0.053  1.68918  0.104764
0.013  -0.053  1.67007  0.110961
0.015  -0.053  1.542  0.0968796
0.017  -0.053  1.52171  0.0994238
0.019  -0.053  1.51719  0.100382
0.021  -0.053  1.39017  0.0921688
0.023  -0.053  1.4615  0.0998603
0.025  -0.053  1.38055  0.0937241
0.027  -0.053  1.44197  0.0987726
0.029  -0.053  1.35851  0.0905527
0.031  -0.053  1.16718  0.0862998
0.033  -0.053  1.29138  0.0894015
0.035  -0.053  1.08145  0.088794
0.037  -0.053  1.16698  0.0900051
0.039  -0.053  1.26569  0.0976156
0.041  -0.053  1.06308  0.0832512
0.043  -0.053  0.961596  0.0785001
0.045  -0.053  0.920589  0.0784906
0.047  -0.053  1.01693  0.0838408
0.049  -0.053  0.844909  0.0721835
0.051  -0.053  0.779531  0.0702138
0.053  -0.053  0.716236  0.077057
0.055  -0.053  0.803149  0.0746402
0.057  -0.053  0.799309  0.0726532
0.059  -0.053  0.608254  0.0683394
0.061  -0.053  0.596092  0.0629357
0.063  -0.053  0.654722  0.0654768
0.065  -0.053  0.583687  0.0662677
0.067  -0.053  0.523393  0.0643479
0.069  -0.053  0.472484  0.0624563
0.071  -0.053  0.496718  0.0652829
0.073  -0.053  0.473645  0.0688534
0.075  -0.053  0.41894  0.0731946
0.077  -0.053  0.388882  0.0776217
0.079  -0.053  0.503301  0.0767483
0.081  -0.053  0.262585  0.0845568
0.083  -0.053  0.307564  0.0942478
0.085  -0.053  0.194192  0.112604
0.087  -0.053  0.115335  0.149417
0.089  -0.053  -0.903405  0.903407
-0.089  -0.051  0.714952  0.69142
-0.087  -0.051  0.299376  0.14699
-0.085  -0.051  0.269666  0.105445
-0.083  -0.051  0.310962  0.0920427
-0.081  -0.051  0.247943  0.0785761
-0.079  -0.051  0.492551  0.0791348
-0.077  -0.051  0.356425  0.0759593
-0.075  -0.051  0.480526  0.0762445
-0.073  -0.051  0.543425  0.0725941
-0.071  -0.051  0.553615  0.0713427
-0.069  -0.051  0.529904  0.0695633
-0.067  -0.051  0.596231  0.0684577
-0.065  -0.051  0.688424  0.0695074
-0.063  -0.051  0.655691  0.0694962
-0.061  -0.051  0.711865  0.0702195
-0.059  -0.051  0.701497  0.0691423
-0.057  -0.051  0.707233  0.0693437
-0.055  -0.051  0.746762  0.0724123
-0.053  -0.051  0.775307  0.073839
-0.051  -0.051  0.809177  0.0788172
-0.049  -0.051  0.814635  0.0712817
-0.047  -0.051  0.949509  0.0804844
-0.045  -0.051  0.901562  0.0774336
-0.043  -0.051  1.00023  0.0766882
-0.041  -0.051  1.15399  0.087585
-0.039  -0.051  1.09796  0.0846469
-0.037  -0.051  1.337  0.0909143
-0.035  -0.051  1.28628  0.0888139
-0.033  -0.051  1.47146  0.0978272
-0.031  -0.051  1.38184  0.0957485
-0.029  -0.051  1.51391  0.101467
-0.027  -0.051  1.49286  0.0974352
-0.025  -0.051  1.67292  0.111797
-0.023  -0.051  1.60494  0.102337
-0.021  -0.051  1.73046  0.103379
-0.019  -0.051  1.55607  0.101109
-0.017  -0.051  1.55715  0.0972823
-0.015  -0.051  1.96519  0.115187
-0.013  -0.051  1.85398  0.112079
-0.011  -0.051  1.76925  0.104137
-0.009  -0.051  2.0017  0.119139
-0.007  -0.051  1.97754  0.116595
-0.005  -0.051  1.9805  0.111294
-0.003  -0.051  1.8365  0.119344
-0.001  -0.051  1.98113  0.122548
0.001  -0.051  1.98397  0.0923236
0.003  -0.051  1.98104  0.122642
0.005  -0.051  1.75076  0.102266
0.007  -0.051  1.83909  0.110525
0.009  -0.051  1.81383  0.104633
0.011  -0.051  1.99301  0.115298
0.013  -0.051  1.80726  0.10851
0.015  -0.051  2.15825  0.121389
0.017  -0.051  1.8223  0.108177
0.019  -0.051  1.69301  0.102224
0.021  -0.051  1.46028  0.092594
0.023  -0.051  1.80331  0.109554
0.025  -0.051  1.48734  0.0997935
0.027  -0.051  1.61563  0.105798
0.029  -0.051  1.4404  0.101665
0.031  -0.051  1.31443  0.0929868
0.033  -0.051  1.08213  0.0838558
0.035  -0.051  1.1342  0.0872976
0.037  -0.051  1.18185  0.0996099
0.039  -0.051  1.07289  0.0903715
0.041  -0.051  1.02576  0.0779804
0.043  -0.051  0.967962  0.0879185
0.045  -0.051  0.941311  0.0852579
0.047  -0.051  0.845085  0.0730851
0.049  -0.051  1.05276  0.0878722
0.051  -0.051  0.915091  0.0883234
0.053  -0.051  0.760419  0.0769346
0.055  -0.051  0.722279  0.0689365
0.057  -0.051  0.79927  0.0739452
0.059  -0.051  0.642818  0.0690373
0.061  -0.051  0.522494  0.0642091
0.063  -0.051  0.524058  0.0603839
0.065  -0.051  0.436282  0.0637724
0.067  -0.051  0.484745  0.066438
0.069  -0.051  0.484977  0.0661905
0.071  -0.051  0.326973  0.0562248
0.073  -0.051  0.427643  0.062703
0.075  -0.051  0.309797  0.0663948
0.077  -0.051  0.374102  0.0748225
0.079  -0.051  0.264878  0.0818529
0.081  -0.051  0.374049  0.0866627
0.083  -0.051  0.323708  0.096411
0.085  -0.051  0.372818  0.0997327
0.087  -0.051  0.0849385  0.112311
0.089  -0.051  0  0
-0.089  -0.049  0  0
-0.087  -0.049  0.441276  0.175131
-0.085  -0.049  0.190104  0.119101
-0.083  -0.049  0.442704  0.0981903
-0.081  -0.049  0.324481  0.0893918
-0.079  -0.049  0.431541  0.0864352
-0.077  -0.049  0.417031  0.0824566
-0.075  -0.049  0.375239  0.0681472
-0.073  -0.049  0.440123  0.067529
-0.071  -0.049  0.518295  0.0705747
-0.069  -0.049  0.448581  0.0714661
-0.067  -0.049  0.553277  0.0671702
-0.065  -0.049  0.598509  0.0703111
-0.063  -0.049  0.582047  0.0673051
-0.061  -0.049  0.647181  0.0692596
-0.059  -0.049  0.674143  0.063465
-0.057  -0.049  0.798856  0.0711498
-0.055  -0.049  0.771605  0.0745745
-0.053  -0.049  0.877231  0.0771289
-0.051  -0.049  0.894864  0.0830467
-0.049  -0.049  0.903347  0.0820164
-0.047  -0.049  1.11339  0.0876662
-0.045  -0.049  1.04318  0.0802254
-0.043  -0.049  1.16196  0.0902474
-0.041  -0.049  1.29375  0.0989615
-0.039  -0.049  1.32943  0.0966765
-0.037  -0.049  1.24513  0.088792
-0.035  -0.049  1.44436  0.0920857
-0.033  -0.049  1.59078  0.100799
-0.031  -0.049  1.58469  0.100907
-0.029  -0.049  1.44109  0.0941367
-0.027  -0.049  1.64214  0.102687
-0.025  -0.049  1.73666  0.107611
-0.023  -0.049  1.70964  0.1042
-0.021  -0.049  1.83277  0.112934
-0.019  -0.049  1.69851  0.104243
-0.017  -0.049  1.90877  0.112579
-0.015  -0.049  2.07702  0.115693
-0.013  -0.049  2.00763  0.10985
-0.011  -0.049  2.05367  0.115117
-0.009  -0.049  2.16915  0.117037
-0.007  -0.049  2.02774  0.111576
-0.005  -0.049  2.0048  0.111477
-0.003  -0.049  2.19845  0.125514
-0.001  -0.049  2.25345  0.138357
0.001  -0.049  2.04182  0.0905837
0.003  -0.049  2.21016  0.128247
0.005  -0.049  2.12208  0.117441
0.007  -0.049  2.04058  0.114645
0.009  -0.049  2.37315  0.121636
0.011  -0.049  2.10555  0.11648
0.013  -0.049  1.90051  0.105925
0.015  -0.049  1.87435  0.108926
0.017  -0.049  1.8483  0.106706
0.019  -0.049  1.64204  0.106563
0.021  -0.049  1.78734  0.107214
0.023  -0.049  1.89256  0.110535
0.025  -0.049  1.61391  0.105178
0.027  -0.049  1.32956  0.0910888
0.029  -0.049  1.65216  0.103432
0.031  -0.049  1.4793  0.0976134
0.033  -0.049  1.5401  0.0992613
0.035  -0.049  1.51605  0.100909
0.037  -0.049  1.2705  0.088629
0.039  -0.049  1.24719  0.0915125
0.041  -0.049  1.16156  0.0896298
0.043  -0.049  0.908041  0.0780741
0.045  -0.049  1.10918  0.0847445
0.047  -0.049  0.881302  0.069895
0.049  -0.049  0.970752  0.084168
0.051  -0.049  0.885835  0.0756058
0.053  -0.049  0.793657  0.0732205
0.055  -0.049  0.876409  0.07902
0.057  -0.049  0.666949  0.0656375
0.059  -0.049  0.714243  0.0713786
0.061  -0.049  0.647259  0.0668527
0.063  -0.049  0.53439  0.0669293
0.065  -0.049  0.626995  0.0698318
0.067  -0.049  0.557447  0.0646193
0.069  -0.049  0.522315  0.0691748
0.071  -0.049  0.457406  0.0660821
0.073  -0.049  0.485061  0.0676505
0.075  -0.049  0.310831  0.067754
0.077  -0.049  0.418291  0.0761811
0.079  -0.049  0.207401  0.063858
0.081  -0.049  0.441979  0.0871027
0.083  -0.049  0.416231  0.103253
0.085  -0.049  0.218423  0.0956759
0.087  -0.049  0.270692  0.174264
0.089  -0.049  0  0
-0.089  -0.047  -3.04744e-12  1.6588e-06
-0.087  -0.047  0.193082  0.171975
-0.085  -0.047  0.159891  0.108978
-0.083  -0.047  0.335886  0.0991281
-0.081  -0.047  0.417541  0.0846502
-0.079  -0.047  0.296328  0.0772557
-0.077  -0.047  0.587514  0.0812516
-0.075  -0.047  0.454625  0.0771088
-0.073  -0.047  0.511099  0.0725037
-0.071  -0.047  0.53876  0.0696025
-0.069  -0.047  0.564569  0.0685959
-0.067  -0.047  0.485563  0.0698319
-0.065  -0.047  0.570525  0.0691742
-0.063  -0.047  0.700621  0.0704369
-0.061  -0.047  0.69246  0.0727373
-0.059  -0.047  0.691237  0.070916
-0.057  -0.047  0.836931  0.0777872
-0.055  -0.047  0.861296  0.0748132
-0.053  -0.047  0.858245  0.0748578
-0.051  -0.047  0.973396  0.0824043
-0.049  -0.047  1.15235  0.0853442
-0.047  -0.047  1.2088  0.0959455
-0.045  -0.047  1.13635  0.0857849
-0.043  -0.047  1.17952  0.0893824
-0.041  -0.047  1.28168  0.0893254
-0.039  -0.047  1.16727  0.0911889
-0.037  -0.047  1.41905  0.0963852
-0.035  -0.047  1.48737  0.106412
-0.033  -0.047  1.58176  0.101144
-0.031  -0.047  1.65734  0.100942
-0.029  -0.047  1.77976  0.106622
-0.027  -0.047  1.75776  0.102187
-0.025  -0.047  1.59882  0.100304
-0.023  -0.047  1.68325  0.100643
-0.021  -0.047  1.79541  0.109241
-0.019  -0.047  2.06082  0.113144
-0.017  -0.047  2.11551  0.119416
-0.015  -0.047  2.11765  0.116406
-0.013  -0.047  2.14209  0.118531
-0.011  -0.047  2.10325  0.112588
-0.009  -0.047  2.29801  0.128024
-0.007  -0.047  2.30418  0.12301
-0.005  -0.047  2.26096  0.120095
-0.003  -0.047  2.26349  0.126945
-0.001  -0.047  2.29869  0.137413
0.001  -0.047  2.37043  0.0973805
0.003  -0.047  2.52411  0.143269
0.005  -0.047  2.22427  0.116694
0.007  -0.047  2.36111  0.12022
0.009  -0.047  2.30479  0.122348
0.011  -0.047  2.45832  0.126819
0.013  -0.047  2.26847  0.122755
0.015  -0.047  2.01284  0.111349
0.017  -0.047  2.1239  0.115177
0.019  -0.047  1.93261  0.112943
0.021  -0.047  2.02886  0.115963
0.023  -0.047  1.90526  0.10764
0.025  -0.047  2.04053  0.11372
0.027  -0.047  1.96436  0.116991
0.029  -0.047  1.63266  0.103245
0.031  -0.047  1.68503  0.107864
0.033  -0.047  1.46118  0.0971203
0.035  -0.047  1.42274  0.0983318
0.037  -0.047  1.31079  0.0928711
0.039  -0.047  1.19603  0.0874314
0.041  -0.047  1.26485  0.0926184
0.043  -0.047  1.07898  0.0849914
0.045  -0.047  1.04835  0.082777
0.047  -0.047  0.988777  0.079866
0.049  -0.047  0.972991  0.0800931
0.051  -0.047  0.902758  0.0780098
0.053  -0.047  0.923434  0.0811203
0.055  -0.047  0.943833  0.0785883
0.057  -0.047  0.768661  0.0725703
0.059  -0.047  0.648723  0.0689807
0.061  -0.047  0.68463  0.0718245
0.063  -0.047  0.628222  0.0673597
0.065  -0.047  0.634597  0.0675454
0.067  -0.047  0.649217  0.0696955
0.069  -0.047  0.710032  0.0717627
0.071  -0.047  0.451391  0.0660937
0.073  -0.047  0.367317  0.063148
0.075  -0.047  0.435647  0.065668
0.077  -0.047  0.460681  0.0700973
0.079  -0.047  0.314208  0.0765999
0.081  -0.047  0.422162  0.100931
0.083  -0.047  0.229259  0.0810437
0.085  -0.047  0.331809  0.116847
0.087  -0.047  0.171676  0.121665
0.089  -0.047  5.75049e-13  6.19979e-07
-0.089  -0.045  0.66825  0.668281
-0.087  -0.045  0.262909  0.196797
-0.085  -0.045  0.498815  0.109076
-0.083  -0.045  0.343855  0.105964
-0.081  -0.045  0.353748  0.081961
-0.079  -0.045  0.395191  0.0768616
-0.077  -0.045  0.399403  0.0744005
-0.075  -0.045  0.378281  0.0712349
-0.073  -0.045  0.475776  0.0712909
-0.071  -0.045  0.489845  0.0652736
-0.069  -0.045  0.456334  0.0668842
-0.067  -0.045  0.650891  0.0689196
-0.065  -0.045  0.648187  0.0682968
-0.063  -0.045  0.731764  0.0667109
-0.061  -0.045  0.606077  0.0631189
-0.059  -0.045  0.713823  0.0725264
-0.057  -0.045  0.865404  0.0741155
-0.055  -0.045  0.932767  0.0825239
-0.053  -0.045  0.952183  0.076729
-0.051  -0.045  1.18383  0.0910586
-0.049  -0.045  1.07478  0.083817
-0.047  -0.045  1.24015  0.092365
-0.045  -0.045  1.25695  0.0899519
-0.043  -0.045  1.14865  0.0854601
-0.041  -0.045  1.32086  0.0978149
-0.039  -0.045  1.22028  0.0906866
-0.037  -0.045  1.39422  0.0902108
-0.035  -0.045  1.5041  0.103015
-0.033  -0.045  1.5725  0.100697
-0.031  -0.045  1.60011  0.102837
-0.029  -0.045  1.69238  0.104331
-0.027  -0.045  1.80554  0.109854
-0.025  -0.045  2.21996  0.119039
-0.023  -0.045  1.92235  0.110774
-0.021  -0.045  2.12898  0.119789
-0.019  -0.045  2.18173  0.121427
-0.017  -0.045  2.22589  0.117706
-0.015  -0.045  2.39863  0.120493
-0.013  -0.045  2.48952  0.127062
-0.011  -0.045  2.73168  0.128897
-0.009  -0.045  2.64463  0.125336
-0.007  -0.045  2.7172  0.134754
-0.005  -0.045  2.65014  0.131767
-0.003  -0.045  2.64266  0.143184
-0.001  -0.045  2.77111  0.150864
0.001  -0.045  2.62988  0.10025
0.003  -0.045  2.84606  0.140508
0.005  -0.045  2.37971  0.121292
0.007  -0.045  2.41739  0.128188
0.009  -0.045  2.45937  0.125536
0.011  -0.045  2.63209  0.130396
0.013  -0.045  2.44429  0.124571
0.015  -0.045  2.44117  0.125087
0.017  -0.045  1.98492  0.110046
0.019  -0.045  2.20467  0.119078
0.021  -0.045  2.04377  0.114392
0.023  -0.045  1.81806  0.106632
0.025  -0.045  1.99407  0.114287
0.027  -0.045  1.6513  0.0985561
0.029  -0.045  1.79366  0.107569
0.031  -0.045  1.61876  0.10011
0.033  -0.045  1.56602  0.0978817
0.035  -0.045  1.59339  0.100777
0.037  -0.045  1.58657  0.105459
0.039  -0.045  1.30328  0.0921155
0.041  -0.045  1.32715  0.0964778
0.043  -0.045  1.16733  0.0850361
0.045  -0.045  1.18773  0.0907731
0.047  -0.045  1.23387  0.0929065
0.049  -0.045  1.04294  0.0849986
0.051  -0.045  1.00569  0.0816638
0.053  -0.045  1.00725  0.0828628
0.055  -0.045  0.918602  0.0806898
0.057  -0.045  0.806925  0.0741207
0.059  -0.045  0.710094  0.0664729
0.061  -0.045  0.765649  0.0705633
0.063  -0.045  0.777872  0.0735006
0.065  -0.045  0.696728  0.0676386
0.067  -0.045  0.466484  0.0635747
0.069  -0.045  0.518735  0.0648662
0.071  -0.045  0.4808  0.067997
0.073  -0.045  0.502476  0.0760407
0.075  -0.045  0.530522  0.0725541
0.077  -0.045  0.362384  0.0677876
0.079  -0.045  0.455827  0.0829172
0.081  -0.045  0.442631  0.0966112
0.083  -0.045  0.375804  0.0921391
0.085  -0.045  0.477679  0.122074
0.087  -0.045  0.323835  0.122456
0.089  -0.045  0  0
-0.089  -0.043  -0.902486  0.902487
-0.087  -0.043  0.452428  0.167179
-0.085  -0.043  0.224313  0.109696
-0.083  -0.043  0.360356  0.10355
-0.081  -0.043  0.420007  0.0798654
-0.079  -0.043  0.566984  0.0920752
-0.077  -0.043  0.420682  0.0754468
-0.075  -0.043  0.516724  0.0770749
-0.073  -0.043  0.523797  0.0691908
-0.071  -0.043  0.477713  0.0682376
-0.069  -0.043  0.476459  0.0642813
-0.067  -0.043  0.661914  0.0760537
-0.065  -0.043  0.660141  0.0699919
-0.063  -0.043  0.685572  0.0708684
-0.061  -0.043  0.916463  0.0789886
-0.059  -0.043  0.873035  0.0718185
-0.057  -0.043  0.957797  0.0784602
-0.055  -0.043  0.828967  0.0774158
-0.053  -0.043  1.05235  0.0825645
-0.051  -0.043  1.10919  0.0898361
-0.049  -0.043  1.16866  0.0869112
-0.047  -0.043  1.29069  0.0931075
-0.045  -0.043  1.35051  0.100228
-0.043  -0.043  1.30814  0.0908017
-0.041  -0.043  1.46699  0.0998978
-0.039  -0.043  1.68811  0.104214
-0.037  -0.043  1.62257  0.0978712
-0.035  -0.043  1.65573  0.106075
-0.033  -0.043  1.57727  0.099825
-0.031  -0.043  1.99528  0.113325
-0.029  -0.043  1.90847  0.109851
-0.027  -0.043  1.94183  0.11262
-0.025  -0.043  2.06478  0.112222
-0.023  -0.043  2.19196  0.119242
-0.021  -0.043  2.27223  0.119701
-0.019  -0.043  2.42287  0.124228
-0.017  -0.043  2.744  0.132721
-0.015  -0.043  2.58699  0.12918
-0.013  -0.043  2.74531  0.140389
-0.011  -0.043  2.69951  0.129962
-0.009  -0.043  2.60896  0.12726
-0.007  -0.043  2.56522  0.127043
-0.005  -0.043  2.62716  0.126889
-0.003  -0.043  3.01012  0.154177
-0.001  -0.043  2.93335  0.157454
0.001  -0.043  2.94223  0.109604
0.003  -0.043  2.82502  0.142704
0.005  -0.043  3.05251  0.136538
0.007  -0.043  2.74418  0.13643
0.009  -0.043  2.75404  0.132794
0.011  -0.043  2.7889  0.133588
0.013  -0.043  2.63534  0.132183
0.015  -0.043  2.47964  0.12626
0.017  -0.043  2.51625  0.127637
0.019  -0.043  2.27851  0.119637
0.021  -0.043  2.11689  0.111814
0.023  -0.043  2.2458  0.126495
0.025  -0.043  1.97225  0.112289
0.027  -0.043  1.76745  0.108616
0.029  -0.043  1.79221  0.109255
0.031  -0.043  1.46246  0.0976906
0.033  -0.043  1.77472  0.110184
0.035  -0.043  1.69381  0.108667
0.037  -0.043  1.52463  0.100766
0.039  -0.043  1.40338  0.0994935
0.041  -0.043  1.38932  0.0990192
0.043  -0.043  1.35127  0.0965549
0.045  -0.043  1.25602  0.0889293
0.047  -0.043  1.12177  0.0906897
0.049  -0.043  1.08533  0.0866999
0.051  -0.043  1.07542  0.0859177
0.053  -0.043  0.892874  0.0742103
0.055  -0.043  0.836222  0.0714667
0.057  -0.043  0.868867  0.0769061
0.059  -0.043  0.823048  0.0734643
0.061  -0.043  0.880562  0.0804395
0.063  -0.043  0.720388  0.0685319
0.065  -0.043  0.587559  0.0715
0.067  -0.043  0.635481  0.074824
0.069  -0.043  0.603912  0.0718579
0.071  -0.043  0.581034  0.0750368
0.073  -0.043  0.398858  0.0673819
0.075  -0.043  0.505635  0.0755321
0.077  -0.043  0.368948  0.0657878
0.079  -0.043  0.359318  0.0778799
0.081  -0.043  0.46264  0.0958234
0.083  -0.043  0.415138  0.0856613
0.085  -0.043  0.320211  0.12095
0.087  -0.043  0.172023  0.147346
0.089  -0.043  0.544819  0.603337
-0.089  -0.041  -1.11341  1.43299
-0.087  -0.041  0.313882  0.162968
-0.085  -0.041  0.252872  0.133142
-0.083  -0.041  0.317655  0.0998574
-0.081  -0.041  0.39732  0.0862735
-0.079  -0.041  0.461354  0.0920179
-0.077  -0.041  0.536798  0.0774095
-0.075  -0.041  0.624609  0.0747624
-0.073  -0.041  0.51862  0.0710365
-0.071  -0.041  0.588522  0.0744155
-0.069  -0.041  0.681084  0.0720488
-0.067  -0.041  0.730753  0.0765248
-0.065  -0.041  0.690981  0.0680401
-0.063  -0.041  0.828733  0.0760928
-0.061  -0.041  0.821498  0.0761529
-0.059  -0.041  0.819417  0.0795263
-0.057  -0.041  1.03072  0.0838623
-0.055  -0.041  0.974544  0.0846749
-0.053  -0.041  1.12174  0.0890322
-0.051  -0.041  0.942089  0.0795061
-0.049  -0.041  1.17437  0.0900547
-0.047  -0.041  1.24884  0.0877079
-0.045  -0.041  1.33655  0.0941055
-0.043  -0.041  1.32783  0.0911244
-0.041  -0.041  1.59718  0.100901
-0.039  -0.041  1.7631  0.111206
-0.037  -0.041  1.66506  0.103698
-0.035  -0.041  1.75222  0.110377
-0.033  -0.041  1.90952  0.107733
-0.031  -0.041  1.9734  0.112067
-0.029  -0.041  2.08849  0.11699
-0.027  -0.041  2.3504  0.124121
-0.025  -0.041  2.3292  0.12078
-0.023  -0.041  2.48253  0.127907
-0.021  -0.041  2.58951  0.125521
-0.019  -0.041  2.63568  0.130086
-0.017  -0.041  2.90656  0.134914
-0.015  -0.041  2.82219  0.12914
-0.013  -0.041  2.95361  0.133709
-0.011  -0.041  2.84603  0.132272
-0.009  -0.041  3.12007  0.138807
-0.007  -0.041  3.30836  0.144367
-0.005  -0.041  2.89354  0.129496
-0.003  -0.041  3.32895  0.153171
-0.001  -0.041  3.23953  0.16046
0.001  -0.041  3.2871  0.113157
0.003  -0.041  2.97438  0.144886
0.005  -0.041  3.12647  0.138398
0.007  -0.041  2.82774  0.133862
0.009  -0.041  3.0316  0.134991
0.011  -0.041  3.19168  0.138086
0.013  -0.041  2.77094  0.13247
0.015  -0.041  2.731  0.132211
0.017  -0.041  2.76821  0.131237
0.019  -0.041  2.44965  0.123519
0.021  -0.041  2.40432  0.122052
0.023  -0.041  2.47655  0.125986
0.025  -0.041  2.34252  0.124238
0.027  -0.041  2.11354  0.116661
0.029  -0.041  2.07259  0.116619
0.031  -0.041  1.84464  0.107366
0.033  -0.041  1.76495  0.105859
0.035  -0.041  1.59308  0.101336
0.037  -0.041  1.86049  0.111687
0.039  -0.041  1.47887  0.0968205
0.041  -0.041  1.31202  0.0914421
0.043  -0.041  1.22905  0.0871096
0.045  -0.041  1.39798  0.0978766
0.047  -0.041  1.26632  0.0929775
0.049  -0.041  1.22901  0.0929241
0.051  -0.041  1.04826  0.0845532
0.053  -0.041  1.02674  0.0850312
0.055  -0.041  0.924465  0.0755258
0.057  -0.041  0.924945  0.07981
0.059  -0.041  0.924509  0.0792338
0.061  -0.041  0.902346  0.078218
0.063  -0.041  0.678784  0.0632231
0.065  -0.041  0.758901  0.0732742
0.067  -0.041  0.608554  0.069606
0.069  -0.041  0.573412  0.0667139
0.071  -0.041  0.650771  0.0679149
0.073  -0.041  0.561014  0.0714751
0.075  -0.041  0.486591  0.0771652
0.077  -0.041  0.432426  0.0768578
0.079  -0.041  0.441001  0.0868659
0.081  -0.041  0.383975  0.0796844
0.083  -0.041  0.393374  0.108186
0.085  -0.041  0.360547  0.102821
0.087  -0.041  0.549889  0.172842
0.089  -0.041  0.698878  0.683265
-0.089  -0.039  3.81345e-12  1.5958e-06
-0.087  -0.039  0.573808  0.177634
-0.085  -0.039  0.426708  0.111785
-0.083  -0.039  0.514285  0.105265
-0.081  -0.039  0.39697  0.0848905
-0.079  -0.039  0.297586  0.0793109
-0.077  -0.039  0.367393  0.0797462
-0.075  -0.039  0.478783  0.074645
-0.073  -0.039  0.531933  0.0663146
-0.071  -0.039  0.440025  0.0675173
-0.069  -0.039  0.555432  0.0685519
-0.067  -0.039  0.533041  0.0629211
-0.065  -0.039  0.787048  0.079087
-0.063  -0.039  0.796558  0.0745845
-0.061  -0.039  0.793858  0.0706959
-0.059  -0.039  1.00657  0.0840052
-0.057  -0.039  0.985668  0.0833542
-0.055  -0.039  1.04466  0.0811169
-0.053  -0.039  1.19833  0.092823
-0.051  -0.039  1.43951  0.0999771
-0.049  -0.039  1.3073  0.0936925
-0.047  -0.039  1.29034  0.101178
-0.045  -0.039  1.3996  0.097673
-0.043  -0.039  1.37073  0.0899927
-0.041  -0.039  1.59901  0.105228
-0.039  -0.039  1.74776  0.101232
-0.037  -0.039  1.7629  0.112218
-0.035  -0.039  1.96169  0.117479
-0.033  -0.039  1.90674  0.111438
-0.031  -0.039  2.03352  0.114215
-0.029  -0.039  2.65034  0.129034
-0.027  -0.039  2.39419  0.125157
-0.025  -0.039  2.52459  0.131815
-0.023  -0.039  2.78399  0.140076
-0.021  -0.039  2.80936  0.136613
-0.019  -0.039  2.73477  0.134006
-0.017  -0.039  2.82173  0.134641
-0.015  -0.039  3.16715  0.13936
-0.013  -0.039  3.44147  0.151464
-0.011  -0.039  3.30844  0.144469
-0.009  -0.039  3.46905  0.148586
-0.007  -0.039  3.42862  0.153478
-0.005  -0.039  3.58209  0.151404
-0.003  -0.039  3.61192  0.165833
-0.001  -0.039  3.95061  0.176305
0.001  -0.039  3.4441  0.116148
0.003  -0.039  3.81301  0.171706
0.005  -0.039  3.85042  0.160165
0.007  -0.039  3.38845  0.149449
0.009  -0.039  3.42258  0.148551
0.011  -0.039  3.66343  0.153841
0.013  -0.039  3.3724  0.148373
0.015  -0.039  3.16453  0.145554
0.017  -0.039  3.12878  0.14442
0.019  -0.039  2.74346  0.131244
0.021  -0.039  2.62105  0.133708
0.023  -0.039  2.60095  0.130461
0.025  -0.039  2.2811  0.127944
0.027  -0.039  2.19405  0.121154
0.029  -0.039  2.22157  0.12368
0.031  -0.039  1.9603  0.118484
0.033  -0.039  2.03942  0.114309
0.035  -0.039  1.84415  0.111671
0.037  -0.039  1.86946  0.111655
0.039  -0.039  1.63256  0.105517
0.041  -0.039  1.58846  0.109003
0.043  -0.039  1.54748  0.101251
0.045  -0.039  1.46798  0.0996908
0.047  -0.039  1.20823  0.0895484
0.049  -0.039  1.24824  0.0911779
0.051  -0.039  1.11072  0.0892574
0.053  -0.039  1.08249  0.0829937
0.055  -0.039  1.05863  0.0812475
0.057  -0.039  0.954437  0.0789542
0.059  -0.039  0.832681  0.0763223
0.061  -0.039  0.786011  0.077297
0.063  -0.039  0.732867  0.0728833
0.065  -0.039  0.712473  0.0719985
0.067  -0.039  0.638626  0.0685194
0.069  -0.039  0.625642  0.0718803
0.071  -0.039  0.649682  0.075576
0.073  -0.039  0.484944  0.067655
0.075  -0.039  0.452134  0.0707586
0.077  -0.039  0.557811  0.080856
0.079  -0.039  0.439174  0.0775516
0.081  -0.039  0.403216  0.0880669
0.083  -0.039  0.391343  0.100169
0.085  -0.039  0.296447  0.127086
0.087  -0.039  0.390819  0.189295
0.089  -0.039  0.636988  0.652237
-0.089  -0.037  1.13941e-12  6.20207e-07
-0.087  -0.037  0.322204  0.140521
-0.085  -0.037  0.361621  0.113139
-0.083  -0.037  0.315856  0.0932517
-0.081  -0.037  0.352913  0.0869849
-0.079  -0.037  0.386876  0.0704945
-0.077  -0.037  0.523689  0.0860301
-0.075  -0.037  0.483693  0.0790888
-0.073  -0.037  0.500948  0.0737614
-0.071  -0.037  0.637833  0.0751353
-0.069  -0.037  0.658047  0.0709272
-0.067  -0.037  0.674478  0.0717589
-0.065  -0.037  0.893492  0.0813484
-0.063  -0.037  0.769849  0.069214
-0.061  -0.037  1.00388  0.0816658
-0.059  -0.037  0.750866  0.0718335
-0.057  -0.037  1.23833  0.089903
-0.055  -0.037  1.02202  0.0843926
-0.053  -0.037  1.07038  0.0837312
-0.051  -0.037  1.22359  0.091193
-0.049  -0.037  1.23438  0.0919532
-0.047  -0.037  1.41943  0.0990511
-0.045  -0.037  1.61001  0.103407
-0.043  -0.037  1.44036  0.100072
-0.041  -0.037  1.77208  0.107305
-0.039  -0.037  1.63864  0.100877
-0.037  -0.037  1.84714  0.104814
-0.035  -0.037  2.00805  0.115248
-0.033  -0.037  2.11353  0.117829
-0.031  -0.037  2.10955  0.114187
-0.029  -0.037  2.24394  0.119019
-0.027  -0.037  2.54252  0.125051
-0.025  -0.037  2.69921  0.131361
-0.023  -0.037  2.79903  0.133994
-0.021  -0.037  2.99124  0.13348
-0.019  -0.037  3.03895  0.136045
-0.017  -0.037  3.22547  0.140364
-0.015  -0.037  3.266  0.144221
-0.013  -0.037  3.37612  0.144509
-0.011  -0.037  3.48975  0.145521
-0.009  -0.037  4.00676  0.156332
-0.007  -0.037  4.13742  0.163862
-0.005  -0.037  4.39491  0.16367
-0.003  -0.037  3.85764  0.162201
-0.001  -0.037  4.15631  0.183817
0.001  -0.037  3.90521  0.124079
0.003  -0.037  4.17607  0.172789
0.005  -0.037  3.85666  0.156839
0.007  -0.037  3.9837  0.161311
0.009  -0.037  3.80965  0.155653
0.011  -0.037  3.65908  0.148873
0.013  -0.037  3.80083  0.15544
0.015  -0.037  3.40843  0.148189
0.017  -0.037  3.21195  0.14783
0.019  -0.037  3.08374  0.137495
0.021  -0.037  2.92767  0.141167
0.023  -0.037  2.83271  0.133221
0.025  -0.037  2.59929  0.132201
0.027  -0.037  2.23885  0.120754
0.029  -0.037  2.55854  0.129691
0.031  -0.037  1.94882  0.110001
0.033  -0.037  2.05972  0.116177
0.035  -0.037  1.95387  0.115885
0.037  -0.037  2.01398  0.113514
0.039  -0.037  1.83778  0.109755
0.041  -0.037  1.66961  0.106806
0.043  -0.037  1.5041  0.0993146
0.045  -0.037  1.48595  0.0944455
0.047  -0.037  1.24093  0.0936627
0.049  -0.037  1.19196  0.0888749
0.051  -0.037  1.25405  0.0889977
0.053  -0.037  1.33754  0.0985408
0.055  -0.037  0.940273  0.085834
0.057  -0.037  0.835516  0.0755306
0.059  -0.037  0.882691  0.0772023
0.061  -0.037  0.798593  0.0701565
0.063  -0.037  0.747098  0.0735895
0.065  -0.037  0.74732  0.0753284
0.067  -0.037  0.657067  0.0733649
0.069  -0.037  0.736134  0.0750125
0.071  -0.037  0.529257  0.0715822
0.073  -0.037  0.523009  0.0684394
0.075  -0.037  0.526133  0.0740484
0.077  -0.037  0.441247  0.0732854
0.079  -0.037  0.320564  0.0837008
0.081  -0.037  0.381909  0.0804822
0.083  -0.037  0.370766  0.102057
0.085  -0.037  0.302891  0.0966519
0.087  -0.037  0.260976  0.132594
0.089  -0.037  0.335701  0.335714
-0.089  -0.035  0.33753  0.337545
-0.087  -0.035  0.354726  0.125499
-0.085  -0.035  0.487086  0.128713
-0.083  -0.035  0.515316  0.0940867
-0.081  -0.035  0.287388  0.0841232
-0.079  -0.035  0.455811  0.0805656
-0.077  -0.035  0.630148  0.0869864
-0.075  -0.035  0.532963  0.0781925
-0.073  -0.035  0.575509  0.0807403
-0.071  -0.035  0.575756  0.0809726
-0.069  -0.035  0.74805  0.0785726
-0.067  -0.035  0.73715  0.0738838
-0.065  -0.035  0.766775  0.0767447
-0.063  -0.035  0.828645  0.0774429
-0.061  -0.035  0.831965  0.0757526
-0.059  -0.035  0.907819  0.0791298
-0.057  -0.035  1.00166  0.0786805
-0.055  -0.035  1.08624  0.0932191
-0.053  -0.035  1.24663  0.096331
-0.051  -0.035  1.29314  0.0933405
-0.049  -0.035  1.41757  0.099851
-0.047  -0.035  1.55304  0.099513
-0.045  -0.035  1.41763  0.0962569
-0.043  -0.035  1.68088  0.104043
-0.041  -0.035  1.61087  0.103162
-0.039  -0.035  1.96343  0.112397
-0.037  -0.035  2.08918  0.119532
-0.035  -0.035  1.93626  0.108634
-0.033  -0.035  2.32202  0.122889
-0.031  -0.035  2.37981  0.126817
-0.029  -0.035  2.60188  0.129828
-0.027  -0.035  2.3535  0.125347
-0.025  -0.035  3.07218  0.138222
-0.023  -0.035  2.94767  0.140053
-0.021  -0.035  2.92749  0.134366
-0.019  -0.035  3.54073  0.158052
-0.017  -0.035  3.60565  0.148636
-0.015  -0.035  4.05452  0.158631
-0.013  -0.035  4.02245  0.162841
-0.011  -0.035  4.16166  0.161454
-0.009  -0.035  4.32858  0.167981
-0.007  -0.035  4.3602  0.165617
-0.005  -0.035  4.46475  0.161401
-0.003  -0.035  4.49703  0.184651
-0.001  -0.035  5.2459  0.205504
0.001  -0.035  4.8133  0.136904
0.003  -0.035  4.80646  0.189444
0.005  -0.035  4.46929  0.169011
0.007  -0.035  4.2651  0.169042
0.009  -0.035  4.38852  0.169259
0.011  -0.035  4.18377  0.165255
0.013  -0.035  4.01462  0.16288
0.015  -0.035  3.84824  0.156287
0.017  -0.035  3.64062  0.151319
0.019  -0.035  3.17024  0.142369
0.021  -0.035  3.13673  0.140973
0.023  -0.035  3.28703  0.149919
0.025  -0.035  2.84535  0.136338
0.027  -0.035  2.78242  0.134468
0.029  -0.035  2.34891  0.124438
0.031  -0.035  2.32666  0.123974
0.033  -0.035  2.08266  0.116765
0.035  -0.035  1.93369  0.108347
0.037  -0.035  1.78065  0.106839
0.039  -0.035  1.82908  0.113341
0.041  -0.035  1.7127  0.106643
0.043  -0.035  1.5984  0.103366
0.045  -0.035  1.37954  0.102566
0.047  -0.035  1.21189  0.0906718
0.049  -0.035  1.42575  0.099655
0.051  -0.035  1.22628  0.0864076
0.053  -0.035  1.16136  0.0890913
0.055  -0.035  0.988803  0.0823391
0.057  -0.035  1.00339  0.0787585
0.059  -0.035  0.903042  0.0769596
0.061  -0.035  0.777938  0.0727978
0.063  -0.035  0.863564  0.0763523
0.065  -0.035  0.733267  0.0731502
0.067  -0.035  0.651269  0.0718836
0.069  -0.035  0.772218  0.0787063
0.071  -0.035  0.723553  0.07515
0.073  -0.035  0.543241  0.0709292
0.075  -0.035  0.581615  0.0778652
0.077  -0.035  0.439339  0.0737608
0.079  -0.035  0.47334  0.0959133
0.081  -0.035  0.33326  0.0746856
0.083  -0.035  0.356983  0.0946397
0.085  -0.035  0.496291  0.114065
0.087  -0.035  0.738073  0.179978
0.089  -0.035  1.13919e-12  6.20089e-07
-0.089  -0.033  0.333706  0.333721
-0.087  -0.033  0.0174228  0.172843
-0.085  -0.033  0.266699  0.0952479
-0.083  -0.033  0.267593  0.0871435
-0.081  -0.033  0.550479  0.10286
-0.079  -0.033  0.612372  0.0962162
-0.077  -0.033  0.51249  0.0794893
-0.075  -0.033  0.521587  0.0710104
-0.073  -0.033  0.52697  0.0759207
-0.071  -0.033  0.582336  0.0695964
-0.069  -0.033  0.772598  0.0777235
-0.067  -0.033  0.743522  0.0791237
-0.065  -0.033  0.813354  0.072904
-0.063  -0.033  0.937136  0.0817324
-0.061  -0.033  0.931301  0.0795151
-0.059  -0.033  1.10867  0.0833157
-0.057  -0.033  1.07726  0.0819209
-0.055  -0.033  1.18555  0.0900867
-0.053  -0.033  1.35113  0.0963646
-0.051  -0.033  1.28107  0.0853126
-0.049  -0.033  1.37699  0.0965419
-0.047  -0.033  1.63635  0.107701
-0.045  -0.033  1.62268  0.101707
-0.043  -0.033  1.68874  0.107475
-0.041  -0.033  1.86548  0.114892
-0.039  -0.033  1.97874  0.112103
-0.037  -0.033  2.04951  0.114839
-0.035  -0.033  2.05537  0.115198
-0.033  -0.033  2.62152  0.122595
-0.031  -0.033  2.71098  0.139679
-0.029  -0.033  2.5536  0.128206
-0.027  -0.033  2.92487  0.137832
-0.025  -0.033  3.22774  0.147309
-0.023  -0.033  3.5966  0.153883
-0.021  -0.033  3.51396  0.1477
-0.019  -0.033  3.61753  0.146712
-0.017  -0.033  4.04648  0.160162
-0.015  -0.033  3.83625  0.156669
-0.013  -0.033  4.29751  0.163152
-0.011  -0.033  4.55562  0.166203
-0.009  -0.033  4.63229  0.170298
-0.007  -0.033  5.05419  0.182456
-0.005  -0.033  5.30524  0.178061
-0.003  -0.033  5.48229  0.203819
-0.001  -0.033  5.17091  0.19844
0.001  -0.033  5.20447  0.145203
0.003  -0.033  5.50938  0.199667
0.005  -0.033  5.36273  0.181506
0.007  -0.033  5.36806  0.184259
0.009  -0.033  4.84407  0.169648
0.011  -0.033  4.57254  0.168635
0.013  -0.033  4.59802  0.167811
0.015  -0.033  4.34726  0.173186
0.017  -0.033  4.09879  0.160601
0.019  -0.033  3.44293  0.144179
0.021  -0.033  3.52902  0.146651
0.023  -0.033  3.26271  0.141082
0.025  -0.033  2.98614  0.136076
0.027  -0.033  2.89458  0.139288
0.029  -0.033  2.66111  0.12277
0.031  -0.033  2.76356  0.140292
0.033  -0.033  2.59254  0.126715
0.035  -0.033  2.23439  0.121816
0.037  -0.033  2.00312  0.110911
0.039  -0.033  2.05782  0.115322
0.041  -0.033  1.58457  0.100696
0.043  -0.033  1.69585  0.10368
0.045  -0.033  1.63479  0.102469
0.047  -0.033  1.34578  0.0969072
0.049  -0.033  1.24918  0.092721
0.051  -0.033  1.39008  0.0934854
0.053  -0.033  1.29875  0.0972625
0.055  -0.033  1.15008  0.090311
0.057  -0.033  1.01386  0.0820739
0.059  -0.033  1.05179  0.0815611
0.061  -0.033  0.839223  0.0747257
0.063  -0.033  0.866696  0.0761034
0.065  -0.033  0.80314  0.0753709
0.067  -0.033  0.638491  0.0727346
0.069  -0.033  0.704254  0.0798276
0.071  -0.033  0.584534  0.0731235
0.073  -0.033  0.485454  0.0712255
0.075  -0.033  0.720947  0.0791434
0.077  -0.033  0.368282  0.0684688
0.079  -0.033  0.509409  0.0887971
0.081  -0.033  0.476631  0.0875021
0.083  -0.033  0.466116  0.0993086
0.085  -0.033  0.542127  0.133005
0.087  -0.033  0.295999  0.137928
0.089  -0.033  0.33747  0.337485
-0.089  -0.031  0  0
-0.087  -0.031  -0.0147319  0.136638
-0.085  -0.031  0.409084  0.130315
-0.083  -0.031  0.395417  0.105988
-0.081  -0.031  0.453586  0.0913537
-0.079  -0.031  0.581294  0.0875143
-0.077  -0.031  0.455019  0.080717
-0.075  -0.031  0.575726  0.0819904
-0.073  -0.031  0.634048  0.0765117
-0.071  -0.031  0.666253  0.0774509
-0.069  -0.031  0.718599  0.072431
-0.067  -0.031  0.810968  0.0815496
-0.065  -0.031  0.721257  0.0746524
-0.063  -0.031  1.0123  0.0814274
-0.061  -0.031  0.96923  0.0808809
-0.059  -0.031  1.10226  0.0842838
-0.057  -0.031  1.11757  0.0881107
-0.055  -0.031  1.28615  0.0933289
-0.053  -0.031  1.15311  0.0882173
-0.051  -0.031  1.25989  0.0902166
-0.049  -0.031  1.4718  0.0943667
-0.047  -0.031  1.73419  0.107714
-0.045  -0.031  1.71982  0.102964
-0.043  -0.031  1.81746  0.106484
-0.041  -0.031  1.73397  0.103167
-0.039  -0.031  1.93743  0.114966
-0.037  -0.031  2.37194  0.122623
-0.035  -0.031  2.47652  0.126661
-0.033  -0.031  2.4979  0.125997
-0.031  -0.031  2.60849  0.128571
-0.029  -0.031  2.87727  0.142743
-0.027  -0.031  3.0935  0.136207
-0.025  -0.031  3.4018  0.149005
-0.023  -0.031  3.54731  0.150216
-0.021  -0.031  3.99625  0.159606
-0.019  -0.031  4.2778  0.165374
-0.017  -0.031  4.53306  0.168843
-0.015  -0.031  4.32205  0.162227
-0.013  -0.031  4.92225  0.176194
-0.011  -0.031  5.25899  0.179358
-0.009  -0.031  5.8726  0.192671
-0.007  -0.031  6.13227  0.197587
-0.005  -0.031  6.12538  0.193722
-0.003  -0.031  6.0577  0.208455
-0.001  -0.031  6.36329  0.220745
0.001  -0.031  6.39443  0.154412
0.003  -0.031  6.35871  0.216527
0.005  -0.031  6.28717  0.193566
0.007  -0.031  5.84472  0.189209
0.009  -0.031  5.79725  0.189976
0.011  -0.031  5.41785  0.185305
0.013  -0.031  4.95648  0.176176
0.015  -0.031  4.61376  0.167736
0.017  -0.031  4.35822  0.163596
0.019  -0.031  4.1509  0.165394
0.021  -0.031  3.62629  0.150299
0.023  -0.031  3.60516  0.150971
0.025  -0.031  3.43139  0.144924
0.027  -0.031  3.18708  0.137149
0.029  -0.031  2.89931  0.137345
0.031  -0.031  2.54015  0.12568
0.033  -0.031  2.13336  0.117556
0.035  -0.031  2.15116  0.112039
0.037  -0.031  2.25266  0.120123
0.039  -0.031  1.72821  0.107465
0.041  -0.031  2.03066  0.116428
0.043  -0.031  1.61115  0.105111
0.045  -0.031  1.57059  0.106927
0.047  -0.031  1.62176  0.102698
0.049  -0.031  1.55909  0.103734
0.051  -0.031  1.41454  0.0928807
0.053  -0.031  1.32191  0.0969519
0.055  -0.031  1.22599  0.0985602
0.057  -0.031  1.1749  0.0847638
0.059  -0.031  0.940298  0.0757378
0.061  -0.031  1.10327  0.0838161
0.063  -0.031  0.822379  0.0737375
0.065  -0.031  0.838913  0.0769107
0.067  -0.031  0.690581  0.0709054
0.069  -0.031  0.691821  0.0717208
0.071  -0.031  0.656602  0.0732699
0.073  -0.031  0.659745  0.0757334
0.075  -0.031  0.5333  0.0764295
0.077  -0.031  0.494025  0.0762005
0.079  -0.031  0.531149  0.0850971
0.081  -0.031  0.476766  0.0912538
0.083  -0.031  0.255223  0.0920123
0.085  -0.031  0.164981  0.0910698
0.087  -0.031  0.213909  0.123972
0.089  -0.031  1.00516  0.580378
-0.089  -0.029  0.39896  0.365171
-0.087  -0.029  0.556914  0.175377
-0.085  -0.029  0.259947  0.0965609
-0.083  -0.029  0.465774  0.101444
-0.081  -0.029  0.362686  0.0736918
-0.079  -0.029  0.455493  0.0874329
-0.077  -0.029  0.692005  0.0884262
-0.075  -0.029  0.654262  0.0805521
-0.073  -0.029  0.716002  0.0817613
-0.071  -0.029  0.678651  0.0821756
-0.069  -0.029  0.784355  0.0768775
-0.067  -0.029  0.681367  0.0730575
-0.065  -0.029  0.868662  0.0792293
-0.063  -0.029  0.958977  0.0796145
-0.061  -0.029  0.923332  0.0750288
-0.059  -0.029  1.15279  0.0872165
-0.057  -0.029  1.08876  0.0782411
-0.055  -0.029  1.22833  0.0934414
-0.053  -0.029  1.27923  0.0960592
-0.051  -0.029  1.55242  0.100827
-0.049  -0.029  1.45534  0.0966767
-0.047  -0.029  1.60675  0.102781
-0.045  -0.029  1.74474  0.107557
-0.043  -0.029  1.93836  0.120316
-0.041  -0.029  1.88413  0.107932
-0.039  -0.029  2.33014  0.122651
-0.037  -0.029  2.29695  0.118911
-0.035  -0.029  2.39389  0.126788
-0.033  -0.029  2.84938  0.133296
-0.031  -0.029  2.66908  0.127593
-0.029  -0.029  3.00634  0.135388
-0.027  -0.029  3.55535  0.15467
-0.025  -0.029  3.50723  0.14401
-0.023  -0.029  3.74409  0.156794
-0.021  -0.029  4.39098  0.16811
-0.019  -0.029  4.83545  0.175916
-0.017  -0.029  5.082  0.182013
-0.015  -0.029  5.02954  0.175238
-0.013  -0.029  5.64427  0.188368
-0.011  -0.029  6.37369  0.200152
-0.009  -0.029  6.59482  0.201151
-0.007  -0.029  7.11046  0.21221
-0.005  -0.029  7.38475  0.212113
-0.003  -0.029  7.91711  0.242516
-0.001  -0.029  8.05417  0.25787
0.001  -0.029  7.50019  0.168967
0.003  -0.029  8.32635  0.251029
0.005  -0.029  6.81917  0.20225
0.007  -0.029  7.19723  0.217399
0.009  -0.029  6.8559  0.207012
0.011  -0.029  6.61469  0.203568
0.013  -0.029  5.95935  0.193876
0.015  -0.029  5.21096  0.182534
0.017  -0.029  4.94849  0.17341
0.019  -0.029  4.60858  0.164549
0.021  -0.029  4.43992  0.166607
0.023  -0.029  3.69123  0.155404
0.025  -0.029  3.39792  0.146216
0.027  -0.029  3.32643  0.142706
0.029  -0.029  3.18093  0.143461
0.031  -0.029  2.90531  0.139746
0.033  -0.029  2.42619  0.123453
0.035  -0.029  2.36428  0.124956
0.037  -0.029  2.09046  0.11682
0.039  -0.029  1.8231  0.113703
0.041  -0.029  1.80225  0.110185
0.043  -0.029  1.87814  0.115148
0.045  -0.029  1.66665  0.103102
0.047  -0.029  1.72063  0.106982
0.049  -0.029  1.43458  0.102874
0.051  -0.029  1.36097  0.0978119
0.053  -0.029  1.14501  0.0885799
0.055  -0.029  1.14167  0.0899064
0.057  -0.029  0.986925  0.0799887
0.059  -0.029  1.05521  0.0835344
0.061  -0.029  0.984482  0.0800868
0.063  -0.029  0.900295  0.0742701
0.065  -0.029  0.560267  0.0691954
0.067  -0.029  0.789069  0.0737282
0.069  -0.029  0.620117  0.0704407
0.071  -0.029  0.712392  0.0734328
0.073  -0.029  0.635704  0.0782488
0.075  -0.029  0.560115  0.0803475
0.077  -0.029  0.669282  0.0875677
0.079  -0.029  0.487776  0.0864895
0.081  -0.029  0.38332  0.0819419
0.083  -0.029  0.213289  0.0779027
0.085  -0.029  0.327589  0.12537
0.087  -0.029  0.291043  0.112688
0.089  -0.029  0.670962  0.474471
-0.089  -0.027  1.01195  0.584327
-0.087  -0.027  0.520727  0.157078
-0.085  -0.027  0.531862  0.140649
-0.083  -0.027  0.487151  0.127258
-0.081  -0.027  0.451463  0.0942314
-0.079  -0.027  0.443812  0.0823494
-0.077  -0.027  0.605926  0.0883695
-0.075  -0.027  0.546709  0.075898
-0.073  -0.027  0.602251  0.0771741
-0.071  -0.027  0.837562  0.0835905
-0.069  -0.027  0.784294  0.0793467
-0.067  -0.027  0.786926  0.0777997
-0.065  -0.027  0.869464  0.0779308
-0.063  -0.027  0.88215  0.0770266
-0.061  -0.027  0.799103  0.0756157
-0.059  -0.027  1.06599  0.0821916
-0.057  -0.027  1.14852  0.084305
-0.055  -0.027  1.269  0.0896952
-0.053  -0.027  1.24567  0.086301
-0.051  -0.027  1.54002  0.105282
-0.049  -0.027  1.66927  0.10582
-0.047  -0.027  1.76047  0.10362
-0.045  -0.027  1.68499  0.108886
-0.043  -0.027  2.03703  0.113738
-0.041  -0.027  1.92546  0.104239
-0.039  -0.027  2.52738  0.12872
-0.037  -0.027  2.58939  0.130579
-0.035  -0.027  2.84003  0.133183
-0.033  -0.027  2.91725  0.133298
-0.031  -0.027  3.18983  0.14038
-0.029  -0.027  3.27917  0.139319
-0.027  -0.027  3.84449  0.158097
-0.025  -0.027  3.88731  0.15477
-0.023  -0.027  4.12767  0.155605
-0.021  -0.027  4.81114  0.173436
-0.019  -0.027  4.85379  0.172249
-0.017  -0.027  5.40308  0.1814
-0.015  -0.027  6.31856  0.199317
-0.013  -0.027  6.8655  0.208176
-0.011  -0.027  7.31592  0.207677
-0.009  -0.027  8.2409  0.227462
-0.007  -0.027  8.82891  0.235093
-0.005  -0.027  9.42413  0.239932
-0.003  -0.027  9.42432  0.260327
-0.001  -0.027  9.6727  0.275582
0.001  -0.027  8.74456  0.180727
0.003  -0.027  9.74257  0.265067
0.005  -0.027  9.03543  0.235343
0.007  -0.027  8.63428  0.232059
0.009  -0.027  8.39925  0.230265
0.011  -0.027  7.54145  0.213684
0.013  -0.027  6.76009  0.205073
0.015  -0.027  6.28133  0.19683
0.017  -0.027  5.95532  0.194418
0.019  -0.027  5.16749  0.174386
0.021  -0.027  4.5582  0.168061
0.023  -0.027  4.08024  0.153345
0.025  -0.027  4.0689  0.16178
0.027  -0.027  3.50752  0.150267
0.029  -0.027  3.4843  0.145166
0.031  -0.027  2.9479  0.14022
0.033  -0.027  2.8598  0.135626
0.035  -0.027  2.73032  0.127901
0.037  -0.027  2.13084  0.115145
0.039  -0.027  2.34469  0.120639
0.041  -0.027  1.92605  0.115403
0.043  -0.027  1.75746  0.101417
0.045  -0.027  1.9246  0.111573
0.047  -0.027  1.65168  0.10162
0.049  -0.027  1.48494  0.0955742
0.051  -0.027  1.55745  0.100096
0.053  -0.027  1.33955  0.0913485
0.055  -0.027  1.10737  0.0892625
0.057  -0.027  1.10951  0.0849261
0.059  -0.027  0.985315  0.0764938
0.061  -0.027  0.901583  0.0795378
0.063  -0.027  0.882183  0.0809368
0.065  -0.027  0.927575  0.0799946
0.067  -0.027  1.00831  0.0903527
0.069  -0.027  0.755327  0.075034
0.071  -0.027  0.636868  0.073686
0.073  -0.027  0.572158  0.0715545
0.075  -0.027  0.442438  0.0713121
0.077  -0.027  0.444098  0.0839875
0.079  -0.027  0.383344  0.0775315
0.081  -0.027  0.475541  0.087239
0.083  -0.027  0.332673  0.108409
0.085  -0.027  0.523982  0.122369
0.087  -0.027  0.423428  0.163736
0.089  -0.027  0  0
-0.089  -0.025  -0.0988551  0.555063
-0.087  -0.025  0.430257  0.170792
-0.085  -0.025  0.449288  0.128361
-0.083  -0.025  0.454296  0.110181
-0.081  -0.025  0.622118  0.105684
-0.079  -0.025  0.595177  0.0952007
-0.077  -0.025  0.47971  0.0778935
-0.075  -0.025  0.495534  0.0809018
-0.073  -0.025  0.849621  0.086562
-0.071  -0.025  0.846281  0.0859472
-0.069  -0.025  0.808624  0.0788518
-0.067  -0.025  0.849296  0.0811825
-0.065  -0.025  0.965356  0.0848963
-0.063  -0.025  1.15828  0.0852853
-0.061  -0.025  1.09975  0.0850495
-0.059  -0.025  1.09901  0.0852752
-0.057  -0.025  1.17166  0.0859368
-0.055  -0.025  1.24828  0.0892282
-0.053  -0.025  1.4257  0.0981679
-0.051  -0.025  1.34974  0.095136
-0.049  -0.025  1.56947  0.0988106
-0.047  -0.025  1.58783  0.103615
-0.045  -0.025  1.82291  0.109467
-0.043  -0.025  1.98403  0.112521
-0.041  -0.025  2.00771  0.115723
-0.039  -0.025  2.28333  0.119059
-0.037  -0.025  2.30532  0.119059
-0.035  -0.025  2.74856  0.128692
-0.033  -0.025  3.03735  0.141273
-0.031  -0.025  3.27867  0.144241
-0.029  -0.025  3.39381  0.149975
-0.027  -0.025  3.88982  0.154708
-0.025  -0.025  4.55431  0.171952
-0.023  -0.025  4.95834  0.176396
-0.021  -0.025  5.34708  0.178943
-0.019  -0.025  5.76083  0.189778
-0.017  -0.025  6.24739  0.197624
-0.015  -0.025  7.05239  0.207964
-0.013  -0.025  8.21724  0.231198
-0.011  -0.025  9.2895  0.236342
-0.009  -0.025  10.1382  0.254247
-0.007  -0.025  10.1946  0.250717
-0.005  -0.025  11.0948  0.259355
-0.003  -0.025  12.388  0.298315
-0.001  -0.025  12.2405  0.30713
0.001  -0.025  12.2225  0.215813
0.003  -0.025  11.8796  0.292055
0.005  -0.025  10.965  0.258388
0.007  -0.025  10.4946  0.251511
0.009  -0.025  9.6761  0.249975
0.011  -0.025  8.83613  0.228021
0.013  -0.025  8.40414  0.231748
0.015  -0.025  7.18927  0.209481
0.017  -0.025  6.07973  0.191996
0.019  -0.025  5.88895  0.18825
0.021  -0.025  5.03648  0.172328
0.023  -0.025  4.71188  0.16994
0.025  -0.025  4.34817  0.169637
0.027  -0.025  3.84599  0.152948
0.029  -0.025  3.87263  0.164306
0.031  -0.025  3.15557  0.13974
0.033  -0.025  3.27754  0.145484
0.035  -0.025  2.79906  0.127082
0.037  -0.025  2.73267  0.130964
0.039  -0.025  2.33907  0.121395
0.041  -0.025  2.0605  0.115844
0.043  -0.025  1.94798  0.110838
0.045  -0.025  1.9238  0.11366
0.047  -0.025  1.65265  0.105718
0.049  -0.025  1.59683  0.101258
0.051  -0.025  1.50287  0.10009
0.053  -0.025  1.36202  0.0949293
0.055  -0.025  1.40279  0.0973599
0.057  -0.025  1.27974  0.092826
0.059  -0.025  1.1238  0.0886595
0.061  -0.025  0.923039  0.0781619
0.063  -0.025  0.745857  0.0780009
0.065  -0.025  0.73014  0.0702343
0.067  -0.025  0.870857  0.0771254
0.069  -0.025  0.669688  0.0750021
0.071  -0.025  0.62526  0.079782
0.073  -0.025  0.682066  0.0787266
0.075  -0.025  0.662711  0.0753321
0.077  -0.025  0.613452  0.0867066
0.079  -0.025  0.415361  0.080955
0.081  -0.025  0.488677  0.0933492
0.083  -0.025  0.369832  0.101255
0.085  -0.025  0.315587  0.103573
0.087  -0.025  0.37546  0.165286
0.089  -0.025  0.242179  0.651462
-0.089  -0.023  0.333472  0.333488
-0.087  -0.023  0.279453  0.181398
-0.085  -0.023  0.452319  0.121381
-0.083  -0.023  0.501254  0.10213
-0.081  -0.023  0.467804  0.0986923
-0.079  -0.023  0.450379  0.0899311
-0.077  -0.023  0.688957  0.0861331
-0.075  -0.023  0.685264  0.0857434
-0.073  -0.023  0.698683  0.0850683
-0.071  -0.023  0.754289  0.0804885
-0.069  -0.023  0.751825  0.075836
-0.067  -0.023  0.876019  0.0793209
-0.065  -0.023  0.848628  0.0755553
-0.063  -0.023  0.98103  0.0834023
-0.061  -0.023  1.23139  0.083812
-0.059  -0.023  0.979792  0.0743554
-0.057  -0.023  1.06894  0.08476
-0.055  -0.023  1.36546  0.0974292
-0.053  -0.023  1.47917  0.100019
-0.051  -0.023  1.57731  0.100517
-0.049  -0.023  1.68671  0.104675
-0.047  -0.023  1.64766  0.103041
-0.045  -0.023  1.86645  0.108672
-0.043  -0.023  2.158  0.114193
-0.041  -0.023  2.50247  0.123327
-0.039  -0.023  2.47115  0.127293
-0.037  -0.023  2.79517  0.129913
-0.035  -0.023  2.8244  0.136766
-0.033  -0.023  2.97858  0.13549
-0.031  -0.023  3.50997  0.148977
-0.029  -0.023  3.95919  0.15688
-0.027  -0.023  4.54916  0.165881
-0.025  -0.023  4.65264  0.167564
-0.023  -0.023  5.34496  0.188605
-0.021  -0.023  5.86389  0.185041
-0.019  -0.023  7.05078  0.209085
-0.017  -0.023  7.8326  0.220542
-0.015  -0.023  8.3531  0.221217
-0.013  -0.023  9.94961  0.246494
-0.011  -0.023  11.8738  0.271802
-0.009  -0.023  12.574  0.276693
-0.007  -0.023  13.5103  0.29351
-0.005  -0.023  14.8619  0.301627
-0.003  -0.023  16.009  0.34115
-0.001  -0.023  15.5659  0.338996
0.001  -0.023  15.3104  0.239117
0.003  -0.023  16.1011  0.344786
0.005  -0.023  14.9494  0.296449
0.007  -0.023  13.9651  0.294323
0.009  -0.023  12.3605  0.275911
0.011  -0.023  11.4302  0.264249
0.013  -0.023  9.63151  0.242456
0.015  -0.023  9.05832  0.232928
0.017  -0.023  7.76185  0.219972
0.019  -0.023  6.6679  0.207087
0.021  -0.023  6.0849  0.18821
0.023  -0.023  5.20671  0.184607
0.025  -0.023  4.75168  0.171035
0.027  -0.023  4.26333  0.160604
0.029  -0.023  3.62719  0.152626
0.031  -0.023  3.46478  0.144542
0.033  -0.023  3.25077  0.147426
0.035  -0.023  2.88995  0.13279
0.037  -0.023  2.71996  0.134331
0.039  -0.023  2.33673  0.120801
0.041  -0.023  2.37122  0.120088
0.043  -0.023  2.00265  0.115375
0.045  -0.023  1.96643  0.114699
0.047  -0.023  1.75309  0.108969
0.049  -0.023  1.60557  0.10461
0.051  -0.023  1.70031  0.106045
0.053  -0.023  1.32002  0.0921404
0.055  -0.023  1.1863  0.0919047
0.057  -0.023  1.31253  0.0905929
0.059  -0.023  1.09866  0.0832765
0.061  -0.023  1.06441  0.0805551
0.063  -0.023  0.852297  0.0739688
0.065  -0.023  0.922855  0.0787895
0.067  -0.023  0.937504  0.0807032
0.069  -0.023  0.654389  0.0732377
0.071  -0.023  0.752375  0.078384
0.073  -0.023  0.627303  0.0763593
0.075  -0.023  0.636504  0.0888003
0.077  -0.023  0.581822  0.0859341
0.079  -0.023  0.564466  0.0880735
0.081  -0.023  0.508233  0.104505
0.083  -0.023  0.421968  0.100862
0.085  -0.023  0.472564  0.12343
0.087  -0.023  -0.149887  0.158787
0.089  -0.023  0.253241  0.644228
-0.089  -0.021  0.333438  0.333453
-0.087  -0.021  0.586791  0.177379
-0.085  -0.021  0.450059  0.122441
-0.083  -0.021  0.400959  0.0943789
-0.081  -0.021  0.644425  0.0954273
-0.079  -0.021  0.631187  0.0899339
-0.077  -0.021  0.537957  0.0853503
-0.075  -0.021  0.532555  0.0828045
-0.073  -0.021  0.675801  0.0813892
-0.071  -0.021  0.740902  0.077688
-0.069  -0.021  0.796691  0.0752912
-0.067  -0.021  0.939742  0.0788131
-0.065  -0.021  0.781748  0.0763732
-0.063  -0.021  1.05833  0.0833269
-0.061  -0.021  1.11795  0.0850324
-0.059  -0.021  1.08704  0.0812371
-0.057  -0.021  1.30759  0.088521
-0.055  -0.021  1.31476  0.0951778
-0.053  -0.021  1.46201  0.103347
-0.051  -0.021  1.47085  0.0996344
-0.049  -0.021  1.67354  0.105533
-0.047  -0.021  1.64915  0.10404
-0.045  -0.021  1.9951  0.111507
-0.043  -0.021  2.16589  0.116565
-0.041  -0.021  2.45011  0.128045
-0.039  -0.021  2.41835  0.120513
-0.037  -0.021  2.91871  0.138138
-0.035  -0.021  2.99257  0.136471
-0.033  -0.021  3.21967  0.139965
-0.031  -0.021  3.98434  0.159593
-0.029  -0.021  4.18163  0.164732
-0.027  -0.021  4.56775  0.165912
-0.025  -0.021  5.51538  0.185586
-0.023  -0.021  6.20492  0.200318
-0.021  -0.021  6.75689  0.210133
-0.019  -0.021  8.09725  0.221132
-0.017  -0.021  9.21978  0.248246
-0.015  -0.021  10.2829  0.251976
-0.013  -0.021  11.6618  0.271925
-0.011  -0.021  13.9461  0.300134
-0.009  -0.021  15.7915  0.313592
-0.007  -0.021  17.6962  0.332175
-0.005  -0.021  19.8331  0.350751
-0.003  -0.021  21.6566  0.398663
-0.001  -0.021  22.2776  0.416186
0.001  -0.021  22.1173  0.294063
0.003  -0.021  21.5942  0.400749
0.005  -0.021  20.1851  0.358928
0.007  -0.021  18.5314  0.339712
0.009  -0.021  15.9462  0.315389
0.011  -0.021  14.7375  0.306928
0.013  -0.021  12.2401  0.282416
0.015  -0.021  10.6576  0.257402
0.017  -0.021  8.86359  0.236292
0.019  -0.021  7.63849  0.213602
0.021  -0.021  6.59567  0.210131
0.023  -0.021  5.78587  0.189494
0.025  -0.021  5.35185  0.185094
0.027  -0.021  4.51759  0.166439
0.029  -0.021  4.19928  0.158265
0.031  -0.021  3.84496  0.157744
0.033  -0.021  3.31678  0.143445
0.035  -0.021  3.12795  0.142857
0.037  -0.021  2.87443  0.139703
0.039  -0.021  2.55609  0.130765
0.041  -0.021  2.45223  0.123673
0.043  -0.021  1.99117  0.114655
0.045  -0.021  1.78868  0.109582
0.047  -0.021  1.85386  0.112519
0.049  -0.021  1.59817  0.101929
0.051  -0.021  1.59313  0.105655
0.053  -0.021  1.50537  0.100491
0.055  -0.021  1.23461  0.0862515
0.057  -0.021  1.25597  0.0893669
0.059  -0.021  1.25222  0.085705
0.061  -0.021  1.0011  0.0824681
0.063  -0.021  0.857461  0.0762805
0.065  -0.021  0.802513  0.0780955
0.067  -0.021  0.825015  0.0803568
0.069  -0.021  0.819997  0.0816447
0.071  -0.021  0.761534  0.0817274
0.073  -0.021  0.775538  0.0856633
0.075  -0.021  0.698824  0.0910372
0.077  -0.021  0.541783  0.0790299
0.079  -0.021  0.62728  0.0985874
0.081  -0.021  0.454037  0.0865096
0.083  -0.021  0.632226  0.108965
0.085  -0.021  0.260432  0.106319
0.087  -0.021  0.486226  0.162168
0.089  -0.021  0  0
-0.089  -0.019  0.150533  0.640625
-0.087  -0.019  0.54883  0.173524
-0.085  -0.019  0.313894  0.126525
-0.083  -0.019  0.554034  0.10893
-0.081  -0.019  0.624072  0.0967818
-0.079  -0.019  0.60358  0.0890263
-0.077  -0.019  0.65687  0.083281
-0.075  -0.019  0.455711  0.0732331
-0.073  -0.019  0.627843  0.0745506
-0.071  -0.019  0.65122  0.074863
-0.069  -0.019  0.76662  0.0728607
-0.067  -0.019  0.814556  0.079621
-0.065  -0.019  0.791864  0.0808639
-0.063  -0.019  1.12005  0.0865417
-0.061  -0.019  0.904203  0.0764211
-0.059  -0.019  1.20311  0.0876805
-0.057  -0.019  1.39543  0.0948107
-0.055  -0.019  1.4987  0.105271
-0.053  -0.019  1.56134  0.0994658
-0.051  -0.019  1.57146  0.103243
-0.049  -0.019  1.80566  0.112573
-0.047  -0.019  1.84852  0.109546
-0.045  -0.019  2.14737  0.117047
-0.043  -0.019  2.22022  0.115479
-0.041  -0.019  2.68416  0.132141
-0.039  -0.019  2.53606  0.125443
-0.037  -0.019  2.92221  0.132929
-0.035  -0.019  3.25178  0.141605
-0.033  -0.019  3.49392  0.143003
-0.031  -0.019  3.95729  0.156298
-0.029  -0.019  4.26337  0.163895
-0.027  -0.019  5.11061  0.176704
-0.025  -0.019  5.88276  0.187272
-0.023  -0.019  6.83836  0.205048
-0.021  -0.019  7.93926  0.217454
-0.019  -0.019  9.15474  0.239581
-0.017  -0.019  10.3124  0.244026
-0.015  -0.019  12.6101  0.281468
-0.013  -0.019  14.5824  0.292067
-0.011  -0.019  17.9006  0.328193
-0.009  -0.019  21.4576  0.357231
-0.007  -0.019  25.2926  0.403652
-0.005  -0.019  28.2926  0.408581
-0.003  -0.019  30.4121  0.468143
-0.001  -0.019  31.7275  0.492052
0.001  -0.019  32.0332  0.351608
0.003  -0.019  31.6808  0.482529
0.005  -0.019  28.0548  0.407679
0.007  -0.019  25.4118  0.40498
0.009  -0.019  21.2118  0.358054
0.011  -0.019  17.8479  0.331802
0.013  -0.019  15.5886  0.314405
0.015  -0.019  12.4875  0.276682
0.017  -0.019  10.6346  0.24843
0.019  -0.019  8.78238  0.236606
0.021  -0.019  7.78588  0.223316
0.023  -0.019  6.73563  0.203485
0.025  -0.019  5.79599  0.191598
0.027  -0.019  5.02752  0.175051
0.029  -0.019  4.60188  0.170625
0.031  -0.019  3.74026  0.159209
0.033  -0.019  3.28145  0.143277
0.035  -0.019  3.30914  0.145688
0.037  -0.019  2.55911  0.127632
0.039  -0.019  2.28504  0.120563
0.041  -0.019  2.55053  0.127931
0.043  -0.019  2.26006  0.121753
0.045  -0.019  2.2071  0.119623
0.047  -0.019  1.88905  0.109745
0.049  -0.019  1.68969  0.110175
0.051  -0.019  1.63819  0.101229
0.053  -0.019  1.40976  0.0943321
0.055  -0.019  1.39571  0.099887
0.057  -0.019  1.07107  0.0860816
0.059  -0.019  1.21844  0.085983
0.061  -0.019  1.05181  0.0807494
0.063  -0.019  0.899433  0.0772471
0.065  -0.019  0.857545  0.0807401
0.067  -0.019  0.886424  0.0767131
0.069  -0.019  0.853996  0.0790343
0.071  -0.019  0.653683  0.0729372
0.073  -0.019  0.578205  0.0762686
0.075  -0.019  0.683657  0.0868155
0.077  -0.019  0.513078  0.0779295
0.079  -0.019  0.41529  0.0849845
0.081  -0.019  0.442723  0.0977119
0.083  -0.019  0.369264  0.0860434
0.085  -0.019  0.624497  0.141696
0.087  -0.019  0.512057  0.191732
0.089  -0.019  0.350793  0.342561
-0.089  -0.017  0  0
-0.087  -0.017  0.885789  0.228806
-0.085  -0.017  0.614381  0.151201
-0.083  -0.017  0.469403  0.119348
-0.081  -0.017  0.623642  0.106205
-0.079  -0.017  0.558545  0.0874939
-0.077  -0.017  0.701981  0.0902914
-0.075  -0.017  0.647195  0.0855006
-0.073  -0.017  0.732488  0.0809119
-0.071  -0.017  0.708043  0.0789999
-0.069  -0.017  0.727339  0.0765545
-0.067  -0.017  0.930235  0.0800144
-0.065  -0.017  0.922714  0.0795867
-0.063  -0.017  1.05848  0.0802417
-0.061  -0.017  1.12498  0.0854717
-0.059  -0.017  1.16372  0.0876895
-0.057  -0.017  1.32885  0.0933602
-0.055  -0.017  1.47566  0.0975453
-0.053  -0.017  1.55298  0.0975032
-0.051  -0.017  1.56087  0.109847
-0.049  -0.017  1.77005  0.100926
-0.047  -0.017  1.98861  0.11851
-0.045  -0.017  2.25301  0.118649
-0.043  -0.017  2.0998  0.116709
-0.041  -0.017  2.75165  0.132477
-0.039  -0.017  2.8239  0.134404
-0.037  -0.017  3.08078  0.142145
-0.035  -0.017  3.272  0.148584
-0.033  -0.017  4.16445  0.161391
-0.031  -0.017  4.45921  0.169705
-0.029  -0.017  4.54164  0.168168
-0.027  -0.017  5.57482  0.184462
-0.025  -0.017  6.76523  0.204008
-0.023  -0.017  7.7212  0.221147
-0.021  -0.017  9.08905  0.24062
-0.019  -0.017  10.8775  0.268059
-0.017  -0.017  12.9243  0.282063
-0.015  -0.017  15.6004  0.309519
-0.013  -0.017  19.4649  0.356198
-0.011  -0.017  24.4382  0.384881
-0.009  -0.017  30.6468  0.443649
-0.007  -0.017  36.8243  0.490424
-0.005  -0.017  43.3864  0.509049
-0.003  -0.017  51.4362  0.622881
-0.001  -0.017  52.7183  0.65236
0.001  -0.017  51.7236  0.454055
0.003  -0.017  51.7858  0.632128
0.005  -0.017  43.337  0.514972
0.007  -0.017  36.4071  0.489752
0.009  -0.017  29.8507  0.44794
0.011  -0.017  23.662  0.383981
0.013  -0.017  19.0943  0.356353
0.015  -0.017  15.4983  0.307442
0.017  -0.017  12.0999  0.270502
0.019  -0.017  9.79342  0.253623
0.021  -0.017  8.18171  0.221291
0.023  -0.017  7.327  0.219706
0.025  -0.017  6.10557  0.196267
0.027  -0.017  5.49526  0.186723
0.029  -0.017  4.55196  0.175625
0.031  -0.017  4.34174  0.172956
0.033  -0.017  3.54313  0.150626
0.035  -0.017  3.42582  0.152183
0.037  -0.017  2.86531  0.137175
0.039  -0.017  2.56687  0.125778
0.041  -0.017  2.35666  0.127268
0.043  -0.017  2.29627  0.122126
0.045  -0.017  2.09199  0.116523
0.047  -0.017  1.92068  0.112339
0.049  -0.017  1.55591  0.0992376
0.051  -0.017  1.66133  0.102881
0.053  -0.017  1.40595  0.0907092
0.055  -0.017  1.5115  0.100386
0.057  -0.017  1.37011  0.0982539
0.059  -0.017  1.05656  0.0802017
0.061  -0.017  1.14184  0.0892019
0.063  -0.017  0.933949  0.0765797
0.065  -0.017  0.792049  0.0804927
0.067  -0.017  0.704586  0.0752663
0.069  -0.017  0.684128  0.0745096
0.071  -0.017  0.704973  0.0734731
0.073  -0.017  0.593651  0.0765316
0.075  -0.017  0.558292  0.0760211
0.077  -0.017  0.557509  0.0809289
0.079  -0.017  0.530224  0.0912035
0.081  -0.017  0.292691  0.0772212
0.083  -0.017  0.372981  0.100873
0.085  -0.017  0.352038  0.126958
0.087  -0.017  0.412672  0.213474
0.089  -0.017  0  0
-0.089  -0.015  0.33342  0.335291
-0.087  -0.015  0.345508  0.165189
-0.085  -0.015  0.464087  0.115251
-0.083  -0.015  0.521727  0.104432
-0.081  -0.015  0.753706  0.107942
-0.079  -0.015  0.69677  0.0956007
-0.077  -0.015  0.755998  0.0876338
-0.075  -0.015  0.639572  0.0799896
-0.073  -0.015  0.653233  0.0820326
-0.071  -0.015  0.943505  0.085543
-0.069  -0.015  0.913773  0.0780031
-0.067  -0.015  0.884277  0.0785871
-0.065  -0.015  0.996345  0.0790211
-0.063  -0.015  1.08806  0.0863071
-0.061  -0.015  1.09103  0.0845888
-0.059  -0.015  1.2033  0.0804833
-0.057  -0.015  1.34357  0.0923589
-0.055  -0.015  1.45909  0.0953012
-0.053  -0.015  1.55126  0.0983586
-0.051  -0.015  1.60692  0.0967981
-0.049  -0.015  1.84853  0.112208
-0.047  -0.015  2.00914  0.10793
-0.045  -0.015  2.10731  0.10777
-0.043  -0.015  2.26046  0.116427
-0.041  -0.015  2.57923  0.125936
-0.039  -0.015  2.8139  0.130124
-0.037  -0.015  3.24229  0.142727
-0.035  -0.015  3.36546  0.142108
-0.033  -0.015  3.90758  0.155434
-0.031  -0.015  4.53745  0.168353
-0.029  -0.015  4.91033  0.17034
-0.027  -0.015  5.88516  0.187869
-0.025  -0.015  6.8548  0.202744
-0.023  -0.015  8.08163  0.220135
-0.021  -0.015  10.039  0.243497
-0.019  -0.015  12.1379  0.266612
-0.017  -0.015  15.5402  0.30856
-0.015  -0.015  20.1615  0.333603
-0.013  -0.015  26.0981  0.400634
-0.011  -0.015  34.6366  0.46088
-0.009  -0.015  45.5434  0.526643
-0.007  -0.015  60.8428  0.611221
-0.005  -0.015  76.0264  0.675318
-0.003  -0.015  92.7817  0.824472
-0.001  -0.015  96.9038  0.872773
0.001  -0.015  97.2597  0.62021
0.003  -0.015  92.17  0.827286
0.005  -0.015  71.9506  0.663647
0.007  -0.015  57.7539  0.605621
0.009  -0.015  43.1156  0.518426
0.011  -0.015  33.6271  0.460856
0.013  -0.015  24.4549  0.396676
0.015  -0.015  18.931  0.329446
0.017  -0.015  14.7466  0.305947
0.019  -0.015  11.9216  0.270086
0.021  -0.015  9.6562  0.240941
0.023  -0.015  8.18897  0.225093
0.025  -0.015  6.75636  0.200848
0.027  -0.015  5.53145  0.18026
0.029  -0.015  4.78671  0.166903
0.031  -0.015  4.32196  0.162453
0.033  -0.015  3.93164  0.159107
0.035  -0.015  3.31376  0.140356
0.037  -0.015  3.18786  0.140531
0.039  -0.015  2.71716  0.132321
0.041  -0.015  2.46744  0.120619
0.043  -0.015  2.37487  0.117301
0.045  -0.015  2.22031  0.119039
0.047  -0.015  1.86906  0.109193
0.049  -0.015  1.81058  0.109321
0.051  -0.015  1.7311  0.106301
0.053  -0.015  1.46402  0.0943617
0.055  -0.015  1.53477  0.104636
0.057  -0.015  1.16189  0.0853958
0.059  -0.015  1.10757  0.0872194
0.061  -0.015  0.952889  0.0776735
0.063  -0.015  0.907518  0.0795159
0.065  -0.015  0.905071  0.0778569
0.067  -0.015  0.763528  0.0751511
0.069  -0.015  0.710899  0.075308
0.071  -0.015  0.770457  0.0828177
0.073  -0.015  0.744682  0.0789099
0.075  -0.015  0.668734  0.0801644
0.077  -0.015  0.485774  0.0777781
0.079  -0.015  0.584349  0.0847404
0.081  -0.015  0.427031  0.0893494
0.083  -0.015  0.390348  0.1034
0.085  -0.015  0.226773  0.099063
0.087  -0.015  0.307664  0.175586
0.089  -0.015  1.34119  0.670665
-0.089  -0.013  -0.900677  0.636876
-0.087  -0.013  0.290906  0.139149
-0.085  -0.013  0.349823  0.143355
-0.083  -0.013  0.493999  0.102298
-0.081  -0.013  0.433597  0.107351
-0.079  -0.013  0.539709  0.0856385
-0.077  -0.013  0.642331  0.0852216
-0.075  -0.013  0.551299  0.0736129
-0.073  -0.013  0.744615  0.0847897
-0.071  -0.013  0.674982  0.078212
-0.069  -0.013  0.950855  0.0859719
-0.067  -0.013  0.896039  0.0773222
-0.065  -0.013  0.901355  0.0825864
-0.063  -0.013  0.904413  0.0790885
-0.061  -0.013  1.16333  0.0850388
-0.059  -0.013  1.27127  0.0901571
-0.057  -0.013  1.40546  0.0966907
-0.055  -0.013  1.39983  0.0928681
-0.053  -0.013  1.5688  0.0967995
-0.051  -0.013  1.89928  0.10779
-0.049  -0.013  2.09076  0.120069
-0.047  -0.013  2.04395  0.110802
-0.045  -0.013  2.03208  0.111183
-0.043  -0.013  2.54373  0.125349
-0.041  -0.013  2.78745  0.134264
-0.039  -0.013  2.96885  0.137133
-0.037  -0.013  3.463  0.147172
-0.035  -0.013  3.90395  0.154092
-0.033  -0.013  4.44334  0.163905
-0.031  -0.013  5.02955  0.176458
-0.029  -0.013  5.86531  0.193108
-0.027  -0.013  6.58615  0.198004
-0.025  -0.013  8.14116  0.225275
-0.023  -0.013  9.41037  0.240765
-0.021  -0.013  11.3775  0.257375
-0.019  -0.013  15.2295  0.305527
-0.017  -0.013  19.3905  0.341913
-0.015  -0.013  25.8721  0.397553
-0.013  -0.013  36.9407  0.466722
-0.011  -0.013  51.3743  0.571233
-0.009  -0.013  76.5954  0.690666
-0.007  -0.013  114.792  0.863128
-0.005  -0.013  157.833  0.994947
-0.003  -0.013  204.125  1.26604
-0.001  -0.013  217.756  1.3331
0.001  -0.013  217.373  0.94178
0.003  -0.013  193.128  1.23148
0.005  -0.013  145.479  0.955358
0.007  -0.013  102.941  0.817479
0.009  -0.013  68.8546  0.659593
0.011  -0.013  46.3363  0.539611
0.013  -0.013  33.4609  0.444461
0.015  -0.013  22.7357  0.372528
0.017  -0.013  17.9178  0.32772
0.019  -0.013  13.5801  0.285385
0.021  -0.013  11.0312  0.257168
0.023  -0.013  8.56037  0.23152
0.025  -0.013  7.56019  0.212853
0.027  -0.013  6.2395  0.192788
0.029  -0.013  5.21013  0.179502
0.031  -0.013  4.46627  0.16287
0.033  -0.013  4.09831  0.152906
0.035  -0.013  3.4805  0.149257
0.037  -0.013  3.20197  0.148011
0.039  -0.013  2.92984  0.13219
0.041  -0.013  2.40011  0.119993
0.043  -0.013  2.65844  0.129455
0.045  -0.013  2.09173  0.11488
0.047  -0.013  2.01146  0.113195
0.049  -0.013  1.75646  0.103904
0.051  -0.013  1.80057  0.109074
0.053  -0.013  1.4574  0.0974782
0.055  -0.013  1.50613  0.100683
0.057  -0.013  1.21745  0.0844902
0.059  -0.013  1.35163  0.0931643
0.061  -0.013  1.02797  0.0864969
0.063  -0.013  0.995454  0.0786823
0.065  -0.013  1.04179  0.0837897
0.067  -0.013  0.916363  0.0823272
0.069  -0.013  0.836575  0.0758807
0.071  -0.013  0.800149  0.0827017
0.073  -0.013  0.607843  0.0738411
0.075  -0.013  0.608306  0.0903637
0.077  -0.013  0.405717  0.076085
0.079  -0.013  0.615958  0.089343
0.081  -0.013  0.542813  0.0926424
0.083  -0.013  0.484321  0.103196
0.085  -0.013  0.434333  0.118346
0.087  -0.013  0.557544  0.173427
0.089  -0.013  0.670646  0.474248
-0.089  -0.011  0.294373  0.358717
-0.087  -0.011  0.719638  0.177654
-0.085  -0.011  0.645715  0.15168
-0.083  -0.011  0.641484  0.112808
-0.081  -0.011  0.445033  0.0925607
-0.079  -0.011  0.552138  0.0881051
-0.077  -0.011  0.682804  0.0888042
-0.075  -0.011  0.666777  0.0813093
-0.073  -0.011  0.684533  0.0794418
-0.071  -0.011  0.72613  0.0798205
-0.069  -0.011  0.786984  0.0826354
-0.067  -0.011  0.983023  0.0846295
-0.065  -0.011  1.21541  0.0921479
-0.063  -0.011  1.06818  0.0788303
-0.061  -0.011  1.25898  0.0854447
-0.059  -0.011  1.28131  0.0886458
-0.057  -0.011  1.20328  0.0878236
-0.055  -0.011  1.5875  0.100282
-0.053  -0.011  1.60455  0.101765
-0.051  -0.011  1.688  0.11
-0.049  -0.011  1.80064  0.106665
-0.047  -0.011  2.34691  0.125155
-0.045  -0.011  2.36029  0.12547
-0.043  -0.011  2.7165  0.133086
-0.041  -0.011  2.49031  0.124316
-0.039  -0.011  3.20314  0.140332
-0.037  -0.011  3.44234  0.146526
-0.035  -0.011  3.67878  0.151342
-0.033  -0.011  4.46925  0.164198
-0.031  -0.011  5.13804  0.173829
-0.029  -0.011  6.05036  0.19575
-0.027  -0.011  6.83168  0.200104
-0.025  -0.011  8.50227  0.22894
-0.023  -0.011  10.7472  0.25441
-0.021  -0.011  13.2925  0.285098
-0.019  -0.011  17.2872  0.32619
-0.017  -0.011  23.3844  0.37645
-0.015  -0.011  34.7667  0.460736
-0.013  -0.011  51.4203  0.562651
-0.011  -0.011  83.626  0.705454
-0.009  -0.011  137.996  0.957412
-0.007  -0.011  242.593  1.26971
-0.005  -0.011  368.996  1.53319
-0.003  -0.011  552.068  2.05968
-0.001  -0.011  613.875  2.28382
0.001  -0.011  622.004  1.61601
0.003  -0.011  520.891  1.98946
0.005  -0.011  342.726  1.4627
0.007  -0.011  217.325  1.18726
0.009  -0.011  123.314  0.891766
0.011  -0.011  77.4442  0.671144
0.013  -0.011  46.9083  0.535217
0.015  -0.011  31.9173  0.438358
0.017  -0.011  22.8517  0.369068
0.019  -0.011  16.3449  0.316676
0.021  -0.011  12.7638  0.278137
0.023  -0.011  10.4644  0.24814
0.025  -0.011  8.16616  0.219732
0.027  -0.011  7.00357  0.203648
0.029  -0.011  5.90339  0.192802
0.031  -0.011  5.01757  0.173422
0.033  -0.011  4.25258  0.160645
0.035  -0.011  3.85438  0.154419
0.037  -0.011  3.23947  0.136003
0.039  -0.011  3.04058  0.141759
0.041  -0.011  2.42034  0.119906
0.043  -0.011  2.48432  0.123255
0.045  -0.011  2.25351  0.120566
0.047  -0.011  1.93219  0.111353
0.049  -0.011  1.68845  0.102576
0.051  -0.011  1.68977  0.105712
0.053  -0.011  1.47808  0.0971353
0.055  -0.011  1.45205  0.0971017
0.057  -0.011  1.17799  0.0892089
0.059  -0.011  1.05197  0.0854073
0.061  -0.011  1.02292  0.0802319
0.063  -0.011  1.08788  0.0783719
0.065  -0.011  0.943286  0.0780716
0.067  -0.011  0.806736  0.0787904
0.069  -0.011  0.97618  0.0861386
0.071  -0.011  0.789841  0.0772359
0.073  -0.011  0.622437  0.07482
0.075  -0.011  0.557013  0.0735498
0.077  -0.011  0.477366  0.0761866
0.079  -0.011  0.665352  0.0849123
0.081  -0.011  0.554337  0.088016
0.083  -0.011  0.561637  0.109473
0.085  -0.011  0.287986  0.11237
0.087  -0.011  0.418761  0.156118
0.089  -0.011  0.213185  0.656058
-0.089  -0.009  0.33709  0.337106
-0.087  -0.009  0.353123  0.182709
-0.085  -0.009  0.681475  0.129029
-0.083  -0.009  0.474878  0.11982
-0.081  -0.009  0.393311  0.100334
-0.079  -0.009  0.387201  0.0837465
-0.077  -0.009  0.521893  0.0841504
-0.075  -0.009  0.650278  0.0781192
-0.073  -0.009  0.658426  0.0743788
-0.071  -0.009  0.742968  0.0776489
-0.069  -0.009  0.903314  0.083316
-0.067  -0.009  0.951516  0.0804031
-0.065  -0.009  0.902571  0.0790575
-0.063  -0.009  1.05547  0.0850817
-0.061  -0.009  1.14231  0.085423
-0.059  -0.009  1.26535  0.0894155
-0.057  -0.009  1.3073  0.0912252
-0.055  -0.009  1.53198  0.0983506
-0.053  -0.009  1.62676  0.0995605
-0.051  -0.009  1.75049  0.115569
-0.049  -0.009  1.90372  0.113344
-0.047  -0.009  2.09555  0.115495
-0.045  -0.009  2.2954  0.117979
-0.043  -0.009  2.54138  0.124948
-0.041  -0.009  2.60485  0.126145
-0.039  -0.009  3.14439  0.138455
-0.037  -0.009  3.49136  0.150123
-0.035  -0.009  4.10827  0.162899
-0.033  -0.009  4.62435  0.179064
-0.031  -0.009  5.41381  0.179591
-0.029  -0.009  6.31518  0.205727
-0.027  -0.009  7.63017  0.219243
-0.025  -0.009  9.21904  0.243598
-0.023  -0.009  10.5256  0.251932
-0.021  -0.009  14.3123  0.291264
-0.019  -0.009  19.7943  0.350352
-0.017  -0.009  29.1902  0.434198
-0.015  -0.009  43.3647  0.512761
-0.013  -0.009  73.9683  0.688669
-0.011  -0.009  134.859  0.9125
-0.009  -0.009  265.12  1.30657
-0.007  -0.009  540.787  1.98695
-0.005  -0.009  1008.65  2.53654
-0.003  -0.009  1632  3.71805
-0.001  -0.009  1972.67  4.17059
0.001  -0.009  2034.54  2.9759
0.003  -0.009  1594.63  3.65841
0.005  -0.009  989.877  2.4989
0.007  -0.009  523.031  1.93067
0.009  -0.009  257.212  1.27574
0.011  -0.009  131.783  0.896546
0.013  -0.009  72.2369  0.685554
0.015  -0.009  41.2523  0.4961
0.017  -0.009  28.3771  0.429541
0.019  -0.009  19.2764  0.34093
0.021  -0.009  14.1172  0.290975
0.023  -0.009  11.1069  0.260279
0.025  -0.009  8.84993  0.233507
0.027  -0.009  7.40545  0.219099
0.029  -0.009  5.99874  0.194172
0.031  -0.009  5.24526  0.180123
0.033  -0.009  4.15569  0.157408
0.035  -0.009  3.93588  0.163295
0.037  -0.009  3.55132  0.150793
0.039  -0.009  3.15391  0.144948
0.041  -0.009  2.78241  0.137337
0.043  -0.009  2.41868  0.123323
0.045  -0.009  2.47116  0.130207
0.047  -0.009  1.9233  0.10985
0.049  -0.009  1.89499  0.110597
0.051  -0.009  1.82206  0.112999
0.053  -0.009  1.4251  0.0988494
0.055  -0.009  1.2774  0.0889495
0.057  -0.009  1.16692  0.0859888
0.059  -0.009  1.32147  0.0918206
0.061  -0.009  1.10466  0.0846373
0.063  -0.009  1.08046  0.0804053
0.065  -0.009  0.854632  0.0827673
0.067  -0.009  0.810554  0.0774059
0.069  -0.009  0.937124  0.0834636
0.071  -0.009  0.728335  0.0780521
0.073  -0.009  0.682997  0.0760851
0.075  -0.009  0.644423  0.0811592
0.077  -0.009  0.529126  0.0859758
0.079  -0.009  0.604344  0.0963203
0.081  -0.009  0.433689  0.0972311
0.083  -0.009  0.262572  0.0928479
0.085  -0.009  0.698574  0.152239
0.087  -0.009  0.529356  0.15291
0.089  -0.009  0.368939  0.3525
-0.089  -0.007  0.0342489  0.106846
-0.087  -0.007  0.439753  0.139147
-0.085  -0.007  0.522484  0.150549
-0.083  -0.007  0.560751  0.118532
-0.081  -0.007  0.401874  0.0904633
-0.079  -0.007  0.478907  0.072825
-0.077  -0.007  0.621571  0.0928688
-0.075  -0.007  0.64196  0.0846924
-0.073  -0.007  0.825895  0.0839733
-0.071  -0.007  0.70454  0.0736522
-0.069  -0.007  0.684046  0.0723649
-0.067  -0.007  0.920077  0.0833922
-0.065  -0.007  0.893732  0.0818868
-0.063  -0.007  1.11796  0.0862059
-0.061  -0.007  1.17479  0.0895957
-0.059  -0.007  1.16658  0.0865847
-0.057  -0.007  1.27868  0.0912311
-0.055  -0.007  1.41167  0.0980521
-0.053  -0.007  1.64331  0.099264
-0.051  -0.007  1.54519  0.0953653
-0.049  -0.007  2.07286  0.113348
-0.047  -0.007  2.11801  0.116726
-0.045  -0.007  2.36677  0.119707
-0.043  -0.007  2.333  0.116541
-0.041  -0.007  2.90901  0.138248
-0.039  -0.007  3.19487  0.137216
-0.037  -0.007  3.3159  0.143266
-0.035  -0.007  3.92682  0.155064
-0.033  -0.007  4.56329  0.162787
-0.031  -0.007  5.5166  0.186227
-0.029  -0.007  6.06645  0.185794
-0.027  -0.007  7.11575  0.201224
-0.025  -0.007  8.68374  0.223625
-0.023  -0.007  12.3257  0.276629
-0.021  -0.007  15.6404  0.302518
-0.019  -0.007  21.4607  0.354172
-0.017  -0.007  32.4708  0.43191
-0.015  -0.007  56.7585  0.583649
-0.013  -0.007  105.861  0.803144
-0.011  -0.007  241.773  1.21775
-0.009  -0.007  562.915  1.82765
-0.007  -0.007  1397.64  3.05103
-0.005  -0.007  3083.92  4.5997
-0.003  -0.007  5669.19  6.93383
-0.001  -0.007  7585.28  8.60095
0.001  -0.007  7709.21  7.04866
0.003  -0.007  5515.57  6.84096
0.005  -0.007  2975.8  4.52944
0.007  -0.007  1348.2  3.00857
0.009  -0.007  547.088  1.81775
0.011  -0.007  231.782  1.19816
0.013  -0.007  104.374  0.805407
0.015  -0.007  54.9044  0.578089
0.017  -0.007  32.0235  0.430344
0.019  -0.007  22.372  0.369245
0.021  -0.007  16.2757  0.310738
0.023  -0.007  11.6726  0.266053
0.025  -0.007  9.33584  0.236565
0.027  -0.007  7.42446  0.211578
0.029  -0.007  6.47274  0.198352
0.031  -0.007  5.26617  0.17754
0.033  -0.007  4.14193  0.159516
0.035  -0.007  3.99436  0.157332
0.037  -0.007  3.62931  0.147829
0.039  -0.007  3.07709  0.137023
0.041  -0.007  2.90955  0.13955
0.043  -0.007  2.36638  0.12016
0.045  -0.007  2.18309  0.113492
0.047  -0.007  1.98044  0.11007
0.049  -0.007  1.93794  0.10915
0.051  -0.007  1.72015  0.103257
0.053  -0.007  1.28239  0.0882981
0.055  -0.007  1.3703  0.0946132
0.057  -0.007  1.23275  0.0857442
0.059  -0.007  1.19525  0.0881411
0.061  -0.007  0.931554  0.07848
0.063  -0.007  1.10792  0.0821875
0.065  -0.007  0.954314  0.0838044
0.067  -0.007  0.791124  0.0706955
0.069  -0.007  0.66871  0.0659996
0.071  -0.007  0.579455  0.0692101
0.073  -0.007  0.659328  0.074375
0.075  -0.007  0.69459  0.089957
0.077  -0.007  0.618777  0.0888169
0.079  -0.007  0.396796  0.0851157
0.081  -0.007  0.516118  0.0929354
0.083  -0.007  0.491912  0.109941
0.085  -0.007  0.274008  0.110991
0.087  -0.007  0.462215  0.163395
0.089  -0.007  0.672162  0.475323
-0.089  -0.005  0  0
-0.087  -0.005  -0.0299778  0.1728
-0.085  -0.005  0.37959  0.123443
-0.083  -0.005  0.285246  0.0958613
-0.081  -0.005  0.387537  0.0818199
-0.079  -0.005  0.457452  0.079522
-0.077  -0.005  0.428866  0.0784175
-0.075  -0.005  0.49977  0.0710478
-0.073  -0.005  0.474347  0.0723916
-0.071  -0.005  0.633897  0.0767204
-0.069  -0.005  0.686085  0.0759886
-0.067  -0.005  0.809548  0.0742365
-0.065  -0.005  0.89318  0.0737924
-0.063  -0.005  0.754693  0.0690451
-0.061  -0.005  0.971202  0.078703
-0.059  -0.005  1.06811  0.08294
-0.057  -0.005  1.19161  0.0879708
-0.055  -0.005  1.15599  0.0868226
-0.053  -0.005  1.44851  0.0944542
-0.051  -0.005  1.50605  0.101621
-0.049  -0.005  1.68617  0.105276
-0.047  -0.005  2.00263  0.119637
-0.045  -0.005  2.32362  0.129977
-0.043  -0.005  2.26786  0.125492
-0.041  -0.005  2.61341  0.130216
-0.039  -0.005  2.93347  0.13545
-0.037  -0.005  3.43236  0.14754
-0.035  -0.005  3.60917  0.151858
-0.033  -0.005  4.49044  0.170999
-0.031  -0.005  5.00756  0.174424
-0.029  -0.005  5.93763  0.19326
-0.027  -0.005  7.60426  0.220272
-0.025  -0.005  9.75552  0.247419
-0.023  -0.005  12.4931  0.285847
-0.021  -0.005  16.2758  0.315936
-0.019  -0.005  23.5076  0.384411
-0.017  -0.005  37.6395  0.493079
-0.015  -0.005  65.1522  0.623006
-0.013  -0.005  144.112  0.949529
-0.011  -0.005  368.645  1.55271
-0.009  -0.005  1007.47  2.58489
-0.007  -0.005  3096.98  4.56537
-0.005  -0.005  7900.56  7.88482
-0.003  -0.005  16100.3  19.6118
-0.001  -0.005  21898.3  26.8259
0.001  -0.005  21130.8  25.6622
0.003  -0.005  15435.4  19.0607
0.005  -0.005  8487.39  7.92838
0.007  -0.005  3419.95  4.59417
0.009  -0.005  1114.22  2.60471
0.011  -0.005  397.43  1.55778
0.013  -0.005  153.073  0.948201
0.015  -0.005  70.0452  0.638083
0.017  -0.005  38.7973  0.493842
0.019  -0.005  23.5438  0.386148
0.021  -0.005  16.6734  0.322626
0.023  -0.005  11.5384  0.266838
0.025  -0.005  9.24379  0.23569
0.027  -0.005  7.11649  0.209127
0.029  -0.005  5.98439  0.190354
0.031  -0.005  5.16025  0.176971
0.033  -0.005  4.4705  0.171327
0.035  -0.005  3.67732  0.149
0.037  -0.005  3.04977  0.135283
0.039  -0.005  2.96195  0.132855
0.041  -0.005  2.66188  0.132162
0.043  -0.005  2.24692  0.121254
0.045  -0.005  2.10112  0.116396
0.047  -0.005  1.79365  0.112652
0.049  -0.005  1.68436  0.10558
0.051  -0.005  1.40949  0.0979941
0.053  -0.005  1.55816  0.104044
0.055  -0.005  1.25588  0.0905924
0.057  -0.005  1.14554  0.0853813
0.059  -0.005  1.02863  0.0836676
0.061  -0.005  0.926753  0.0772936
0.063  -0.005  0.894492  0.0761475
0.065  -0.005  0.729566  0.0696256
0.067  -0.005  0.784828  0.0726218
0.069  -0.005  0.688077  0.0713281
0.071  -0.005  0.694658  0.0727348
0.073  -0.005  0.489689  0.0749886
0.075  -0.005  0.42918  0.0726954
0.077  -0.005  0.336818  0.0713129
0.079  -0.005  0.481495  0.0860949
0.081  -0.005  0.312822  0.0848978
0.083  -0.005  0.335469  0.0854782
0.085  -0.005  0.259171  0.10036
0.087  -0.005  0.180953  0.0905042
0.089  -0.005  0.0360494  0.109618
-0.089  -0.003  0  0
-0.087  -0.003  0.0983587  0.151498
-0.085  -0.003  0.209238  0.104022
-0.083  -0.003  0.303441  0.0993941
-0.081  -0.003  0.382493  0.0827047
-0.079  -0.003  0.381336  0.0818825
-0.077  -0.003  0.427097  0.0812585
-0.075  -0.003  0.401515  0.0723369
-0.073  -0.003  0.512701  0.0734858
-0.071  -0.003  0.539637  0.0688439
-0.069  -0.003  0.579522  0.071791
-0.067  -0.003  0.763455  0.0791319
-0.065  -0.003  0.630305  0.07539
-0.063  -0.003  0.908154  0.0820608
-0.061  -0.003  0.882669  0.0743138
-0.059  -0.003  0.909273  0.0767982
-0.057  -0.003  1.13532  0.0796965
-0.055  -0.003  1.30707  0.088563
-0.053  -0.003  1.31237  0.0890658
-0.051  -0.003  1.68748  0.0980102
-0.049  -0.003  1.71833  0.102004
-0.047  -0.003  1.82175  0.103206
-0.045  -0.003  2.25854  0.114713
-0.043  -0.003  2.31981  0.117126
-0.041  -0.003  2.56533  0.124768
-0.039  -0.003  2.92235  0.126443
-0.037  -0.003  3.3994  0.134774
-0.035  -0.003  3.93436  0.146315
-0.033  -0.003  4.61335  0.157998
-0.031  -0.003  5.67876  0.174127
-0.029  -0.003  6.88888  0.191968
-0.027  -0.003  8.11513  0.207978
-0.025  -0.003  10.3675  0.235846
-0.023  -0.003  13.9936  0.27532
-0.021  -0.003  18.7281  0.313834
-0.019  -0.003  28.034  0.385562
-0.017  -0.003  47.4394  0.488244
-0.015  -0.003  95.3138  0.6936
-0.013  -0.003  232.366  1.09611
-0.011  -0.003  700.609  1.88348
-0.009  -0.003  2238.83  3.46882
-0.007  -0.003  7107.92  6.81263
-0.005  -0.003  15664.7  15.6616
-0.003  -0.003  23389.6  59.2433
-0.001  -0.003  0  0
0.001  -0.003  0  0
0.003  -0.003  26654.3  64.9521
0.005  -0.003  14984.7  15.1
0.007  -0.003  5262.32  6.09277
0.009  -0.003  1684.73  3.14989
0.011  -0.003  550.227  1.73927
0.013  -0.003  191.868  1.03548
0.015  -0.003  83.0701  0.660854
0.017  -0.003  43.4434  0.475242
0.019  -0.003  26.4899  0.374293
0.021  -0.003  17.5499  0.297777
0.023  -0.003  13.0708  0.259279
0.025  -0.003  9.72341  0.222768
0.027  -0.003  7.99242  0.20339
0.029  -0.003  6.43051  0.1825
0.031  -0.003  5.62199  0.174847
0.033  -0.003  4.45413  0.158962
0.035  -0.003  4.0522  0.150237
0.037  -0.003  3.1927  0.133176
0.039  -0.003  2.95932  0.125024
0.041  -0.003  2.5896  0.121838
0.043  -0.003  2.26498  0.111209
0.045  -0.003  2.04449  0.106962
0.047  -0.003  1.92147  0.106
0.049  -0.003  1.76949  0.100487
0.051  -0.003  1.53007  0.0950372
0.053  -0.003  1.33415  0.0899491
0.055  -0.003  1.15565  0.0829001
0.057  -0.003  1.17369  0.0834529
0.059  -0.003  0.960422  0.07899
0.061  -0.003  0.794936  0.0768569
0.063  -0.003  0.648605  0.0722685
0.065  -0.003  0.679104  0.0704154
0.067  -0.003  0.598704  0.0682328
0.069  -0.003  0.627048  0.0754889
0.071  -0.003  0.433444  0.0643405
0.073  -0.003  0.460884  0.0700696
0.075  -0.003  0.288717  0.0625111
0.077  -0.003  0.282952  0.067736
0.079  -0.003  0.35028  0.0836973
0.081  -0.003  0.360077  0.0790715
0.083  -0.003  0.193092  0.0881495
0.085  -0.003  0.507339  0.120857
0.087  -0.003  0.245429  0.13058
0.089  -0.003  -0.119321  0.562136
-0.089  -0.001  2.27534e-12  8.7577e-07
-0.087  -0.001  0.259632  0.170856
-0.085  -0.001  0.452249  0.142941
-0.083  -0.001  0.491558  0.105847
-0.081  -0.001  0.363965  0.0801753
-0.079  -0.001  0.517109  0.0800032
-0.077  -0.001  0.412537  0.0657079
-0.075  -0.001  0.613394  0.0739567
-0.073  -0.001  0.501039  0.0729949
-0.071  -0.001  0.65817  0.077311
-0.069  -0.001  0.845884  0.0818981
-0.067  -0.001  0.71874  0.0758832
-0.065  -0.001  0.811979  0.0783463
-0.063  -0.001  0.82848  0.0790821
-0.061  -0.001  0.948519  0.0849189
-0.059  -0.001  1.07034  0.0912799
-0.057  -0.001  1.03568  0.0858186
-0.055  -0.001  1.16842  0.0933298
-0.053  -0.001  1.56294  0.113893
-0.051  -0.001  1.80171  0.124766
-0.049  -0.001  1.95328  0.12314
-0.047  -0.001  2.11348  0.128263
-0.045  -0.001  2.27806  0.131967
-0.043  -0.001  2.72336  0.147063
-0.041  -0.001  2.83137  0.149119
-0.039  -0.001  3.0272  0.155861
-0.037  -0.001  3.40405  0.164262
-0.035  -0.001  4.1996  0.177726
-0.033  -0.001  5.25585  0.204045
-0.031  -0.001  5.69061  0.206041
-0.029  -0.001  7.04436  0.232709
-0.027  -0.001  9.09569  0.254784
-0.025  -0.001  10.969  0.275859
-0.023  -0.001  15.4198  0.348559
-0.021  -0.001  20.8446  0.382053
-0.019  -0.001  32.7194  0.478239
-0.017  -0.001  59.9696  0.643993
-0.015  -0.001  132.484  0.931252
-0.013  -0.001  351.711  1.54104
-0.011  -0.001  1098.1  2.747
-0.009  -0.001  3509.68  5.12007
-0.007  -0.001  10554.8  10.1537
-0.005  -0.001  21799.3  31.8517
-0.003  -0.001  0  0
-0.001  -0.001  0  0
0.001  -0.001  0  0
0.003  -0.001  0  0
0.005  -0.001  14766.3  24.8317
0.007  -0.001  6163.64  7.6307
0.009  -0.001  1929.39  3.86382
0.011  -0.001  618.721  2.11966
0.013  -0.001  210.444  1.24061
0.015  -0.001  85.2679  0.775476
0.017  -0.001  43.3617  0.564634
0.019  -0.001  25.2678  0.432108
0.021  -0.001  17.4282  0.355248
0.023  -0.001  12.2882  0.302811
0.025  -0.001  9.77712  0.269845
0.027  -0.001  7.97232  0.247007
0.029  -0.001  6.19157  0.210815
0.031  -0.001  5.3512  0.196479
0.033  -0.001  4.38747  0.185618
0.035  -0.001  3.90523  0.169093
0.037  -0.001  3.36428  0.157244
0.039  -0.001  3.05635  0.149931
0.041  -0.001  2.61567  0.139797
0.043  -0.001  2.30596  0.129641
0.045  -0.001  1.91407  0.120843
0.047  -0.001  1.74024  0.116185
0.049  -0.001  1.67829  0.115499
0.051  -0.001  1.93243  0.124302
0.053  -0.001  1.12591  0.0929022
0.055  -0.001  1.46471  0.110486
0.057  -0.001  1.30829  0.0982443
0.059  -0.001  1.09112  0.0865432
0.061  -0.001  0.8266  0.080943
0.063  -0.001  0.864449  0.0796878
0.065  -0.001  0.78082  0.081738
0.067  -0.001  0.769908  0.0799991
0.069  -0.001  0.699566  0.0761654
0.071  -0.001  0.662751  0.074889
0.073  -0.001  0.562932  0.0805337
0.075  -0.001  0.44878  0.0771625
0.077  -0.001  0.435974  0.0765586
0.079  -0.001  0.477658  0.0758302
0.081  -0.001  0.373757  0.0906557
0.083  -0.001  0.269757  0.0934167
0.085  -0.001  0.324296  0.105954
0.087  -0.001  0.189759  0.127382
0.089  -0.001  0.33708  0.337096
-0.089  0.001  0.936608  0.718329
-0.087  0.001  0.388246  0.152739
-0.085  0.001  0.49539  0.119077
-0.083  0.001  0.264228  0.096216
-0.081  0.001  0.351693  0.0819565
-0.079  0.001  0.473002  0.0812938
-0.077  0.001  0.622517  0.0904495
-0.075  0.001  0.49  0.0764412
-0.073  0.001  0.623463  0.0829261
-0.071  0.001  0.74043  0.0809482
-0.069  0.001  0.74147  0.0767272
-0.067  0.001  0.743702  0.0825393
-0.065  0.001  0.95259  0.0779138
-0.063  0.001  0.886475  0.0835036
-0.061  0.001  1.15009  0.0909418
-0.059  0.001  1.0967  0.0927423
-0.057  0.001  1.15506  0.0943682
-0.055  0.001  1.44011  0.106681
-0.053  0.001  1.56177  0.109663
-0.051  0.001  1.67863  0.115197
-0.049  0.001  1.78553  0.118157
-0.047  0.001  1.94622  0.120483
-0.045  0.001  2.16085  0.134659
-0.043  0.001  2.25372  0.129465
-0.041  0.001  2.8627  0.151587
-0.039  0.001  3.13059  0.154973
-0.037  0.001  3.59052  0.163479
-0.035  0.001  4.04644  0.176412
-0.033  0.001  4.53445  0.179829
-0.031  0.001  5.09828  0.189323
-0.029  0.001  6.37455  0.215172
-0.027  0.001  8.00242  0.239613
-0.025  0.001  10.2167  0.274396
-0.023  0.001  13.5699  0.317019
-0.021  0.001  19.5381  0.374905
-0.019  0.001  28.4011  0.444819
-0.017  0.001  52.5729  0.605389
-0.015  0.001  116.846  0.878317
-0.013  0.001  307.857  1.44435
-0.011  0.001  951.249  2.56234
-0.009  0.001  3025.63  4.74644
-0.007  0.001  9399.22  9.3985
-0.005  0.001  20417.6  30.253
-0.003  0.001  0  0
-0.001  0.001  0  0
0.001  0.001  0  0
0.003  0.001  0  0
0.005  0.001  14527.9  24.5631
0.007  0.001  6056.55  7.60154
0.009  0.001  1959.05  3.9291
0.011  0.001  645.694  2.17888
0.013  0.001  226.69  1.28348
0.015  0.001  90.5554  0.796236
0.017  0.001  46.4418  0.582671
0.019  0.001  26.9156  0.442127
0.021  0.001  17.6808  0.352404
0.023  0.001  13.3382  0.316046
0.025  0.001  10.2199  0.27606
0.027  0.001  7.65986  0.234078
0.029  0.001  6.21572  0.210319
0.031  0.001  5.55059  0.205321
0.033  0.001  4.72543  0.188457
0.035  0.001  3.91104  0.168116
0.037  0.001  3.00446  0.148402
0.039  0.001  2.95276  0.14693
0.041  0.001  2.74023  0.141828
0.043  0.001  2.45719  0.134559
0.045  0.001  2.26996  0.132173
0.047  0.001  1.85303  0.120346
0.049  0.001  1.6663  0.109358
0.051  0.001  1.51768  0.108323
0.053  0.001  1.5125  0.108644
0.055  0.001  1.37631  0.102512
0.057  0.001  1.13769  0.0935624
0.059  0.001  1.06905  0.0917702
0.061  0.001  0.968128  0.0807016
0.063  0.001  0.928699  0.0856448
0.065  0.001  0.764933  0.0817158
0.067  0.001  0.654329  0.0701631
0.069  0.001  0.643692  0.0772264
0.071  0.001  0.520832  0.0739174
0.073  0.001  0.488867  0.0776825
0.075  0.001  0.523263  0.0829396
0.077  0.001  0.443734  0.0762705
0.079  0.001  0.398484  0.0755479
0.081  0.001  0.362569  0.0794283
0.083  0.001  0.196589  0.0887653
0.085  0.001  0.296569  0.104694
0.087  0.001  0.514608  0.18772
0.089  0.001  0.564786  0.43474
-0.089  0.003  1.13766e-12  6.19256e-07
-0.087  0.003  0.34736  0.122829
-0.085  0.003  0.382162  0.104991
-0.083  0.003  0.556968  0.10463
-0.081  0.003  0.457125  0.0860793
-0.079  0.003  0.367182  0.0696143
-0.077  0.003  0.484569  0.074416
-0.075  0.003  0.418023  0.0801087
-0.073  0.003  0.43891  0.0644746
-0.071  0.003  0.570549  0.0687919
-0.069  0.003  0.675149  0.0763057
-0.067  0.003  0.707178  0.0724593
-0.065  0.003  0.840449  0.0783232
-0.063  0.003  0.770571  0.0734374
-0.061  0.003  0.931088  0.0780636
-0.059  0.003  1.10867  0.0866781
-0.057  0.003  1.27521  0.0865197
-0.055  0.003  1.34039  0.0886129
-0.053  0.003  1.30453  0.0860709
-0.051  0.003  1.49803  0.0980986
-0.049  0.003  1.74171  0.101599
-0.047  0.003  2.04625  0.109216
-0.045  0.003  2.02384  0.107643
-0.043  0.003  2.26102  0.114491
-0.041  0.003  2.58236  0.125554
-0.039  0.003  2.79749  0.123958
-0.037  0.003  3.38187  0.138097
-0.035  0.003  3.63513  0.139708
-0.033  0.003  4.32194  0.15558
-0.031  0.003  5.10757  0.166291
-0.029  0.003  6.33668  0.186164
-0.027  0.003  7.84153  0.205468
-0.025  0.003  9.88484  0.23366
-0.023  0.003  12.7124  0.261636
-0.021  0.003  17.7734  0.305013
-0.019  0.003  27.1594  0.383478
-0.017  0.003  46.6842  0.487699
-0.015  0.003  95.0828  0.700509
-0.013  0.003  232.924  1.10984
-0.011  0.003  673.814  1.87015
-0.009  0.003  2052.41  3.39351
-0.007  0.003  6084.78  6.4152
-0.005  0.003  14702.5  14.8832
-0.003  0.003  23847  59.9761
-0.001  0.003  0  0
0.001  0.003  0  0
0.003  0.003  17603.3  48.7675
0.005  0.003  10864.5  12.3972
0.007  0.003  4708.16  5.49563
0.009  0.003  1566.66  2.92482
0.011  0.003  522.765  1.64125
0.013  0.003  186.541  0.989614
0.015  0.003  79.3846  0.636352
0.017  0.003  40.5597  0.457639
0.019  0.003  24.1784  0.357503
0.021  0.003  16.6414  0.294723
0.023  0.003  11.9988  0.250609
0.025  0.003  9.20056  0.222262
0.027  0.003  7.32516  0.197806
0.029  0.003  6.21922  0.183499
0.031  0.003  4.85915  0.162457
0.033  0.003  4.1897  0.154771
0.035  0.003  3.66852  0.13994
0.037  0.003  3.24478  0.134762
0.039  0.003  2.74613  0.126968
0.041  0.003  2.61859  0.125818
0.043  0.003  2.35597  0.113405
0.045  0.003  2.10622  0.109747
0.047  0.003  1.95122  0.107498
0.049  0.003  1.7751  0.101757
0.051  0.003  1.38263  0.0892657
0.053  0.003  1.27276  0.0865541
0.055  0.003  1.24076  0.0880639
0.057  0.003  1.34474  0.0902927
0.059  0.003  1.13241  0.0825797
0.061  0.003  0.950534  0.0781688
0.063  0.003  0.906335  0.0765434
0.065  0.003  0.806416  0.0758928
0.067  0.003  0.650765  0.0760152
0.069  0.003  0.592323  0.070456
0.071  0.003  0.470912  0.0745055
0.073  0.003  0.569751  0.0741917
0.075  0.003  0.457262  0.0718156
0.077  0.003  0.415415  0.0707185
0.079  0.003  0.379321  0.0793417
0.081  0.003  0.336765  0.0925706
0.083  0.003  0.305128  0.0992223
0.085  0.003  0.0806694  0.0806565
0.087  0.003  0.147557  0.135348
0.089  0.003  0.18967  0.251443
-0.089  0.005  0.373126  0.354468
-0.087  0.005  0.337791  0.162519
-0.085  0.005  0.413943  0.111171
-0.083  0.005  0.524418  0.116989
-0.081  0.005  0.321657  0.0806751
-0.079  0.005  0.396433  0.0757334
-0.077  0.005  0.593079  0.0861995
-0.075  0.005  0.616347  0.0754686
-0.073  0.005  0.565933  0.072764
-0.071  0.005  0.612172  0.0734421
-0.069  0.005  0.864224  0.0756881
-0.067  0.005  0.670204  0.0717665
-0.065  0.005  0.980047  0.0757795
-0.063  0.005  0.942356  0.0784211
-0.061  0.005  1.06716  0.0796244
-0.059  0.005  1.13893  0.0884967
-0.057  0.005  1.43875  0.0935663
-0.055  0.005  1.27283  0.0964346
-0.053  0.005  1.62294  0.103106
-0.051  0.005  1.59358  0.0987938
-0.049  0.005  1.94104  0.113252
-0.047  0.005  2.09306  0.11762
-0.045  0.005  2.45028  0.128851
-0.043  0.005  2.32214  0.123918
-0.041  0.005  2.92634  0.136676
-0.039  0.005  2.98266  0.142399
-0.037  0.005  3.20145  0.142316
-0.035  0.005  3.90189  0.160296
-0.033  0.005  4.55554  0.162754
-0.031  0.005  5.1753  0.180534
-0.029  0.005  6.10511  0.196134
-0.027  0.005  7.91392  0.226244
-0.025  0.005  9.6524  0.244958
-0.023  0.005  12.4168  0.281149
-0.021  0.005  16.3343  0.306324
-0.019  0.005  24.9703  0.387861
-0.017  0.005  39.0043  0.491258
-0.015  0.005  70.8395  0.629758
-0.013  0.005  154.757  0.93681
-0.011  0.005  390.039  1.50408
-0.009  0.005  1070.32  2.50983
-0.007  0.005  3105.05  4.29671
-0.005  0.005  7202.46  7.16151
-0.003  0.005  12254.6  16.4944
-0.001  0.005  16400.2  22.2098
0.001  0.005  15800.9  21.3176
0.003  0.005  11771.2  16.109
0.005  0.005  5675.74  6.60134
0.007  0.005  2331.41  3.99136
0.009  0.005  805.057  2.35862
0.011  0.005  311.595  1.45721
0.013  0.005  127.279  0.905508
0.015  0.005  61.1443  0.614461
0.017  0.005  34.9527  0.478531
0.019  0.005  22.4986  0.379612
0.021  0.005  16.3299  0.318037
0.023  0.005  12.266  0.280059
0.025  0.005  9.27489  0.24152
0.027  0.005  7.54473  0.22091
0.029  0.005  6.39828  0.205281
0.031  0.005  5.4391  0.185384
0.033  0.005  4.5061  0.163633
0.035  0.005  3.77026  0.158687
0.037  0.005  3.50427  0.151947
0.039  0.005  3.06828  0.142833
0.041  0.005  2.62009  0.136167
0.043  0.005  2.33385  0.11946
0.045  0.005  2.01099  0.117564
0.047  0.005  2.0554  0.120606
0.049  0.005  1.95578  0.115067
0.051  0.005  1.6091  0.10489
0.053  0.005  1.69295  0.107185
0.055  0.005  1.37118  0.0998562
0.057  0.005  1.27894  0.0931564
0.059  0.005  1.03246  0.0837706
0.061  0.005  0.965613  0.0773038
0.063  0.005  0.941407  0.0757497
0.065  0.005  0.89261  0.0735999
0.067  0.005  0.639667  0.07121
0.069  0.005  0.6187  0.0709509
0.071  0.005  0.620239  0.0743467
0.073  0.005  0.433234  0.0755958
0.075  0.005  0.400845  0.0693239
0.077  0.005  0.490703  0.0829997
0.079  0.005  0.457875  0.0845321
0.081  0.005  0.518973  0.101005
0.083  0.005  0.287966  0.0984154
0.085  0.005  0.466243  0.137935
0.087  0.005  0.290405  0.136073
0.089  0.005  1.13766e-12  6.19257e-07
-0.089  0.007  1.34833  0.674287
-0.087  0.007  0.317982  0.161424
-0.085  0.007  0.392921  0.132029
-0.083  0.007  0.539773  0.11456
-0.081  0.007  0.557701  0.0953534
-0.079  0.007  0.591421  0.0917396
-0.077  0.007  0.577623  0.0849546
-0.075  0.007  0.687178  0.0826936
-0.073  0.007  0.740745  0.0806054
-0.071  0.007  0.942139  0.0842062
-0.069  0.007  0.949407  0.0775978
-0.067  0.007  0.943205  0.0816408
-0.065  0.007  0.906323  0.0806267
-0.063  0.007  1.07355  0.0870207
-0.061  0.007  1.07982  0.0863251
-0.059  0.007  1.31049  0.0948629
-0.057  0.007  1.23188  0.0905688
-0.055  0.007  1.46076  0.0961726
-0.053  0.007  1.78261  0.107177
-0.051  0.007  1.97737  0.111655
-0.049  0.007  1.82408  0.100346
-0.047  0.007  2.07986  0.11689
-0.045  0.007  2.29212  0.119475
-0.043  0.007  2.4652  0.12263
-0.041  0.007  2.93396  0.138945
-0.039  0.007  2.99225  0.139342
-0.037  0.007  3.5399  0.143365
-0.035  0.007  3.91187  0.157899
-0.033  0.007  4.4948  0.163834
-0.031  0.007  5.01647  0.176096
-0.029  0.007  5.93845  0.186312
-0.027  0.007  7.10302  0.203303
-0.025  0.007  9.4505  0.235697
-0.023  0.007  11.3571  0.263385
-0.021  0.007  15.0817  0.29624
-0.019  0.007  20.7397  0.349468
-0.017  0.007  30.1013  0.419208
-0.015  0.007  47.906  0.530787
-0.013  0.007  91.2416  0.742858
-0.011  0.007  196.151  1.08641
-0.009  0.007  437.523  1.60438
-0.007  0.007  1022.15  2.59008
-0.005  0.007  2148.72  3.77717
-0.003  0.007  3922.74  5.63556
-0.001  0.007  5227.34  6.95717
0.001  0.007  5509.12  5.83522
0.003  0.007  4159.71  5.88982
0.005  0.007  2386.88  4.05497
0.007  0.007  1160.82  2.80128
0.009  0.007  498.584  1.73784
0.011  0.007  226.21  1.18747
0.013  0.007  104.526  0.804504
0.015  0.007  56.0796  0.582293
0.017  0.007  33.5707  0.446299
0.019  0.007  21.7321  0.357169
0.021  0.007  16.2887  0.310168
0.023  0.007  12.6606  0.282549
0.025  0.007  9.15607  0.237009
0.027  0.007  7.80728  0.217787
0.029  0.007  6.26051  0.190466
0.031  0.007  5.08969  0.172232
0.033  0.007  4.60945  0.163662
0.035  0.007  4.07599  0.157574
0.037  0.007  3.61834  0.147711
0.039  0.007  3.26447  0.142811
0.041  0.007  2.94967  0.133905
0.043  0.007  2.52531  0.120917
0.045  0.007  2.24347  0.115327
0.047  0.007  2.01607  0.111838
0.049  0.007  1.93327  0.114129
0.051  0.007  1.7334  0.103541
0.053  0.007  1.5636  0.0968269
0.055  0.007  1.42911  0.0942025
0.057  0.007  1.20519  0.0920707
0.059  0.007  1.31065  0.0923508
0.061  0.007  0.98829  0.0789417
0.063  0.007  1.12176  0.0855009
0.065  0.007  1.00493  0.080482
0.067  0.007  0.80609  0.0769248
0.069  0.007  0.769104  0.0748621
0.071  0.007  0.746316  0.0735954
0.073  0.007  0.763525  0.0815206
0.075  0.007  0.667336  0.0836603
0.077  0.007  0.727864  0.0864374
0.079  0.007  0.56093  0.0857702
0.081  0.007  0.62066  0.0999867
0.083  0.007  0.561283  0.108066
0.085  0.007  0.374132  0.10637
0.087  0.007  0.459165  0.180327
0.089  0.007  2.27535e-12  8.75774e-07
-0.089  0.009  0.333331  0.333346
-0.087  0.009  0.438592  0.192927
-0.085  0.009  0.514142  0.119726
-0.083  0.009  0.550685  0.112772
-0.081  0.009  0.633325  0.10738
-0.079  0.009  0.583573  0.0814752
-0.077  0.009  0.686799  0.0929952
-0.075  0.009  0.633993  0.0763383
-0.073  0.009  0.768181  0.0823545
-0.071  0.009  0.794653  0.077779
-0.069  0.009  0.793929  0.0771438
-0.067  0.009  0.867366  0.0822495
-0.065  0.009  1.02869  0.0833612
-0.063  0.009  1.16013  0.0850948
-0.061  0.009  1.05578  0.0823899
-0.059  0.009  1.32603  0.0926541
-0.057  0.009  1.38254  0.097733
-0.055  0.009  1.4984  0.0944245
-0.053  0.009  1.60587  0.102055
-0.051  0.009  1.65019  0.104924
-0.049  0.009  1.98573  0.113656
-0.047  0.009  2.06718  0.117339
-0.045  0.009  2.31944  0.131006
-0.043  0.009  2.754  0.133577
-0.041  0.009  3.01504  0.141931
-0.039  0.009  3.35692  0.151612
-0.037  0.009  3.21228  0.140048
-0.035  0.009  3.87026  0.157121
-0.033  0.009  4.14904  0.160583
-0.031  0.009  5.1201  0.179656
-0.029  0.009  5.67659  0.184028
-0.027  0.009  7.11267  0.210962
-0.025  0.009  8.91152  0.244109
-0.023  0.009  10.9238  0.259852
-0.021  0.009  13.6101  0.29087
-0.019  0.009  18.2249  0.342724
-0.017  0.009  26.2491  0.408836
-0.015  0.009  38.4686  0.477586
-0.013  0.009  65.528  0.654926
-0.011  0.009  114.677  0.845483
-0.009  0.009  209.785  1.1626
-0.007  0.009  412.18  1.72928
-0.005  0.009  735.287  2.16644
-0.003  0.009  1146.6  3.1022
-0.001  0.009  1379.76  3.47108
0.001  0.009  1440.08  2.48089
0.003  0.009  1165.26  3.08332
0.005  0.009  764.772  2.17945
0.007  0.009  428.834  1.73426
0.009  0.009  224.305  1.1807
0.011  0.009  121.028  0.85082
0.013  0.009  67.3339  0.645275
0.015  0.009  42.1388  0.504472
0.017  0.009  26.9556  0.411553
0.019  0.009  19.2201  0.345552
0.021  0.009  14.455  0.29513
0.023  0.009  11.2166  0.264348
0.025  0.009  8.81264  0.231865
0.027  0.009  7.01828  0.209084
0.029  0.009  6.2054  0.195038
0.031  0.009  5.30941  0.180761
0.033  0.009  4.35269  0.165172
0.035  0.009  3.75369  0.151629
0.037  0.009  3.48189  0.146414
0.039  0.009  2.84584  0.128315
0.041  0.009  2.86026  0.134582
0.043  0.009  2.34907  0.121096
0.045  0.009  2.06856  0.117202
0.047  0.009  2.31137  0.125098
0.049  0.009  2.13825  0.124254
0.051  0.009  1.62816  0.0997855
0.053  0.009  1.65627  0.102897
0.055  0.009  1.63309  0.104024
0.057  0.009  1.36518  0.0911773
0.059  0.009  1.30641  0.0873951
0.061  0.009  1.09001  0.0820448
0.063  0.009  1.13268  0.0849644
0.065  0.009  1.07852  0.0868542
0.067  0.009  0.94159  0.0775836
0.069  0.009  0.880531  0.0800213
0.071  0.009  0.802878  0.0791917
0.073  0.009  0.773142  0.0808138
0.075  0.009  0.541014  0.0790466
0.077  0.009  0.594687  0.0885429
0.079  0.009  0.587156  0.0956846
0.081  0.009  0.530232  0.100958
0.083  0.009  0.485879  0.101284
0.085  0.009  0.522303  0.1311
0.087  0.009  0.299544  0.178193
0.089  0.009  0.333331  0.333346
-0.089  0.011  -0.450316  0.450316
-0.087  0.011  0.483144  0.145785
-0.085  0.011  0.313495  0.115043
-0.083  0.011  0.400822  0.0952972
-0.081  0.011  0.519921  0.0941028
-0.079  0.011  0.631812  0.0931605
-0.077  0.011  0.624718  0.0890755
-0.075  0.011  0.727758  0.0842989
-0.073  0.011  0.633558  0.0759009
-0.071  0.011  0.868287  0.0834864
-0.069  0.011  0.889055  0.0835395
-0.067  0.011  0.87865  0.0831271
-0.065  0.011  1.06133  0.0873971
-0.063  0.011  1.14948  0.0869354
-0.061  0.011  1.10449  0.0835918
-0.059  0.011  1.23039  0.088509
-0.057  0.011  1.40177  0.104279
-0.055  0.011  1.41011  0.0979563
-0.053  0.011  1.68657  0.102572
-0.051  0.011  1.69328  0.103814
-0.049  0.011  1.74857  0.103748
-0.047  0.011  2.17544  0.116578
-0.045  0.011  2.07896  0.114635
-0.043  0.011  2.40884  0.122928
-0.041  0.011  2.67866  0.127945
-0.039  0.011  3.13158  0.13881
-0.037  0.011  3.53814  0.141411
-0.035  0.011  3.78248  0.154695
-0.033  0.011  4.04472  0.154348
-0.031  0.011  4.61635  0.166447
-0.029  0.011  5.52294  0.185232
-0.027  0.011  6.50058  0.195891
-0.025  0.011  7.70496  0.215978
-0.023  0.011  9.47937  0.238807
-0.021  0.011  11.9888  0.267743
-0.019  0.011  15.9156  0.312412
-0.017  0.011  21.2433  0.351539
-0.015  0.011  29.0076  0.41789
-0.013  0.011  42.6915  0.508287
-0.011  0.011  68.9707  0.632576
-0.009  0.011  107.144  0.835063
-0.007  0.011  180.766  1.08347
-0.005  0.011  259.747  1.26572
-0.003  0.011  382.74  1.69485
-0.001  0.011  431.833  1.89307
0.001  0.011  441.642  1.34911
0.003  0.011  378.473  1.68207
0.005  0.011  261.78  1.2765
0.007  0.011  177.53  1.07018
0.009  0.011  106.65  0.832323
0.011  0.011  67.4618  0.624801
0.013  0.011  43.3671  0.516258
0.015  0.011  29.9381  0.422209
0.017  0.011  21.3307  0.357038
0.019  0.011  15.7675  0.31062
0.021  0.011  11.8868  0.266132
0.023  0.011  9.54539  0.234314
0.025  0.011  7.72564  0.211702
0.027  0.011  6.29098  0.19005
0.029  0.011  5.37392  0.180696
0.031  0.011  4.9982  0.170895
0.033  0.011  4.06063  0.157798
0.035  0.011  3.8912  0.156376
0.037  0.011  3.22377  0.141933
0.039  0.011  2.82003  0.129642
0.041  0.011  2.65144  0.129827
0.043  0.011  2.31276  0.118956
0.045  0.011  2.39505  0.125145
0.047  0.011  1.95724  0.111206
0.049  0.011  2.10444  0.118
0.051  0.011  1.49347  0.0997245
0.053  0.011  1.55311  0.100859
0.055  0.011  1.33453  0.0911614
0.057  0.011  1.55238  0.0952971
0.059  0.011  1.22113  0.0911806
0.061  0.011  1.13594  0.0842064
0.063  0.011  1.01543  0.0806019
0.065  0.011  1.14067  0.0866418
0.067  0.011  0.893399  0.0795075
0.069  0.011  0.775865  0.0785269
0.071  0.011  0.71865  0.0760178
0.073  0.011  0.723231  0.0818726
0.075  0.011  0.594062  0.0756266
0.077  0.011  0.695307  0.0918487
0.079  0.011  0.523999  0.0914403
0.081  0.011  0.514029  0.0952024
0.083  0.011  0.53559  0.110141
0.085  0.011  0.579716  0.139776
0.087  0.011  0.361527  0.148417
0.089  0.011  0.365952  0.351092
-0.089  0.013  0.337121  0.337137
-0.087  0.013  0.493608  0.182799
-0.085  0.013  0.495473  0.119201
-0.083  0.013  0.525594  0.097306
-0.081  0.013  0.554457  0.101762
-0.079  0.013  0.665173  0.0997139
-0.077  0.013  0.664391  0.0861352
-0.075  0.013  0.605164  0.0814211
-0.073  0.013  0.541934  0.0781844
-0.071  0.013  0.635834  0.0781948
-0.069  0.013  0.672966  0.0752412
-0.067  0.013  0.838984  0.0768153
-0.065  0.013  0.902645  0.0770579
-0.063  0.013  1.03885  0.083804
-0.061  0.013  1.06655  0.087436
-0.059  0.013  0.911726  0.0797893
-0.057  0.013  1.35893  0.0928178
-0.055  0.013  1.6468  0.104429
-0.053  0.013  1.51789  0.0964988
-0.051  0.013  1.76456  0.109641
-0.049  0.013  1.68878  0.102266
-0.047  0.013  1.85595  0.10941
-0.045  0.013  2.25257  0.117255
-0.043  0.013  2.31606  0.12154
-0.041  0.013  2.55051  0.125614
-0.039  0.013  2.8959  0.138548
-0.037  0.013  3.25271  0.144125
-0.035  0.013  3.61081  0.152935
-0.033  0.013  4.23724  0.161292
-0.031  0.013  4.7413  0.174544
-0.029  0.013  5.34926  0.1822
-0.027  0.013  6.21065  0.193777
-0.025  0.013  7.31685  0.216228
-0.023  0.013  8.79648  0.237675
-0.021  0.013  10.8158  0.260324
-0.019  0.013  13.3059  0.29154
-0.017  0.013  17.8259  0.337307
-0.015  0.013  21.831  0.366411
-0.013  0.013  30.8655  0.4253
-0.011  0.013  43.8462  0.535203
-0.009  0.013  61.7786  0.628608
-0.007  0.013  89.0936  0.763497
-0.005  0.013  119.325  0.870488
-0.003  0.013  153.054  1.10416
-0.001  0.013  164.683  1.16807
0.001  0.013  168.468  0.835925
0.003  0.013  153.002  1.10039
0.005  0.013  120.803  0.878041
0.007  0.013  86.6888  0.752656
0.009  0.013  61.9715  0.627573
0.011  0.013  43.2268  0.528969
0.013  0.013  30.4502  0.420637
0.015  0.013  22.5938  0.378659
0.017  0.013  17.9902  0.339255
0.019  0.013  13.1643  0.286765
0.021  0.013  10.576  0.254303
0.023  0.013  8.4173  0.228792
0.025  0.013  7.36374  0.219526
0.027  0.013  6.293  0.196869
0.029  0.013  5.21559  0.183301
0.031  0.013  4.51966  0.165566
0.033  0.013  4.09317  0.163317
0.035  0.013  3.84036  0.166259
0.037  0.013  3.19037  0.141754
0.039  0.013  2.76731  0.130612
0.041  0.013  2.63405  0.133697
0.043  0.013  2.51822  0.12657
0.045  0.013  2.00242  0.112993
0.047  0.013  1.97555  0.111417
0.049  0.013  1.77947  0.108275
0.051  0.013  1.84033  0.115774
0.053  0.013  1.66877  0.107316
0.055  0.013  1.41593  0.095339
0.057  0.013  1.23677  0.0900868
0.059  0.013  1.18713  0.088702
0.061  0.013  1.03504  0.0865325
0.063  0.013  0.930972  0.0796126
0.065  0.013  0.85974  0.0754392
0.067  0.013  0.866931  0.0806357
0.069  0.013  0.750448  0.0777542
0.071  0.013  0.744955  0.0787394
0.073  0.013  0.659156  0.0776959
0.075  0.013  0.6861  0.0798075
0.077  0.013  0.685466  0.0901464
0.079  0.013  0.658768  0.091637
0.081  0.013  0.666263  0.104328
0.083  0.013  0.519658  0.109799
0.085  0.013  0.582713  0.154025
0.087  0.013  0.0511871  0.121572
0.089  0.013  0.670482  0.474132
-0.089  0.015  0.219159  0.659176
-0.087  0.015  0.204908  0.121666
-0.085  0.015  0.340237  0.120359
-0.083  0.015  0.316505  0.090098
-0.081  0.015  0.419619  0.0999413
-0.079  0.015  0.52549  0.0909437
-0.077  0.015  0.617424  0.0843717
-0.075  0.015  0.574925  0.0748202
-0.073  0.015  0.782985  0.0842086
-0.071  0.015  0.525634  0.071757
-0.069  0.015  0.788502  0.0811422
-0.067  0.015  0.814023  0.0768901
-0.065  0.015  0.998316  0.0871408
-0.063  0.015  0.980407  0.0803661
-0.061  0.015  1.0606  0.0873718
-0.059  0.015  1.0822  0.083983
-0.057  0.015  1.24236  0.0919125
-0.055  0.015  1.58132  0.105339
-0.053  0.015  1.52124  0.0970631
-0.051  0.015  1.80394  0.109895
-0.049  0.015  1.67797  0.109487
-0.047  0.015  1.98922  0.112547
-0.045  0.015  2.45607  0.126762
-0.043  0.015  2.42715  0.125137
-0.041  0.015  2.34892  0.121143
-0.039  0.015  2.85668  0.133906
-0.037  0.015  3.13942  0.138252
-0.035  0.015  3.48477  0.148844
-0.033  0.015  4.09134  0.166949
-0.031  0.015  4.05967  0.161399
-0.029  0.015  4.86886  0.170705
-0.027  0.015  5.58398  0.185646
-0.025  0.015  6.50929  0.197033
-0.023  0.015  7.98395  0.220926
-0.021  0.015  9.6947  0.244681
-0.019  0.015  11.6641  0.265621
-0.017  0.015  14.0554  0.297247
-0.015  0.015  18.0365  0.32267
-0.013  0.015  22.8551  0.37651
-0.011  0.015  30.946  0.4394
-0.009  0.015  39.191  0.496125
-0.007  0.015  51.9017  0.571747
-0.005  0.015  63.4108  0.625427
-0.003  0.015  75.9624  0.752648
-0.001  0.015  80.3692  0.804113
0.001  0.015  78.7343  0.558162
0.003  0.015  76.355  0.749877
0.005  0.015  62.4709  0.621604
0.007  0.015  51.269  0.569911
0.009  0.015  39.0856  0.495243
0.011  0.015  29.7714  0.428101
0.013  0.015  23.0613  0.381039
0.015  0.015  18.2439  0.322106
0.017  0.015  14.3977  0.300741
0.019  0.015  11.1508  0.256698
0.021  0.015  9.23732  0.235812
0.023  0.015  7.93205  0.220962
0.025  0.015  6.46814  0.202825
0.027  0.015  5.4407  0.18321
0.029  0.015  4.82045  0.169831
0.031  0.015  4.45305  0.166072
0.033  0.015  3.87837  0.153545
0.035  0.015  3.15742  0.14338
0.037  0.015  3.12678  0.137976
0.039  0.015  2.7596  0.136294
0.041  0.015  2.55774  0.125964
0.043  0.015  2.21318  0.114337
0.045  0.015  2.06687  0.114502
0.047  0.015  1.8974  0.108269
0.049  0.015  1.84178  0.105344
0.051  0.015  1.40539  0.100827
0.053  0.015  1.48843  0.0984383
0.055  0.015  1.4311  0.099731
0.057  0.015  1.12458  0.0862673
0.059  0.015  1.28588  0.0933288
0.061  0.015  1.05397  0.0843778
0.063  0.015  1.06028  0.0862278
0.065  0.015  0.856837  0.0766338
0.067  0.015  0.81867  0.0753179
0.069  0.015  0.738084  0.0753681
0.071  0.015  0.698373  0.0774465
0.073  0.015  0.740414  0.080546
0.075  0.015  0.57215  0.0799307
0.077  0.015  0.613826  0.0849012
0.079  0.015  0.492844  0.0815415
0.081  0.015  0.500453  0.0871851
0.083  0.015  0.491151  0.102494
0.085  0.015  0.512977  0.11151
0.087  0.015  0.59033  0.196044
0.089  0.015  0.674286  0.476836
-0.089  0.017  0  0
-0.087  0.017  0.478617  0.169303
-0.085  0.017  0.446217  0.134505
-0.083  0.017  0.445641  0.110952
-0.081  0.017  0.450677  0.0911211
-0.079  0.017  0.526249  0.0913117
-0.077  0.017  0.670113  0.0977297
-0.075  0.017  0.733832  0.0940115
-0.073  0.017  0.765039  0.0874218
-0.071  0.017  0.753676  0.0797506
-0.069  0.017  0.84902  0.0792934
-0.067  0.017  0.971234  0.0860175
-0.065  0.017  0.810022  0.0770831
-0.063  0.017  0.910112  0.0783086
-0.061  0.017  1.21079  0.0858183
-0.059  0.017  1.1316  0.0888881
-0.057  0.017  1.41507  0.0940631
-0.055  0.017  1.51681  0.0971517
-0.053  0.017  1.47547  0.0948774
-0.051  0.017  1.75843  0.109006
-0.049  0.017  1.81323  0.108854
-0.047  0.017  1.74856  0.106783
-0.045  0.017  1.96204  0.117244
-0.043  0.017  2.29259  0.124998
-0.041  0.017  2.50528  0.127091
-0.039  0.017  2.7872  0.133668
-0.037  0.017  2.94517  0.143973
-0.035  0.017  3.40064  0.15092
-0.033  0.017  3.78337  0.151432
-0.031  0.017  4.46157  0.167958
-0.029  0.017  4.79512  0.177223
-0.027  0.017  5.40083  0.184231
-0.025  0.017  6.2694  0.201
-0.023  0.017  7.58506  0.225306
-0.021  0.017  8.20167  0.228801
-0.019  0.017  9.59143  0.249339
-0.017  0.017  12.0927  0.274218
-0.015  0.017  14.2301  0.290429
-0.013  0.017  17.9204  0.340152
-0.011  0.017  23.032  0.37685
-0.009  0.017  27.8239  0.419968
-0.007  0.017  33.0931  0.466151
-0.005  0.017  39.0782  0.49088
-0.003  0.017  44.3814  0.578161
-0.001  0.017  45.3984  0.599871
0.001  0.017  44.8001  0.421343
0.003  0.017  44.7881  0.583217
0.005  0.017  38.862  0.488824
0.007  0.017  33.9835  0.477348
0.009  0.017  27.3147  0.422167
0.011  0.017  22.2929  0.368303
0.013  0.017  17.5144  0.33587
0.015  0.017  14.2687  0.295511
0.017  0.017  12.6741  0.280808
0.019  0.017  9.62456  0.249131
0.021  0.017  8.81308  0.230143
0.023  0.017  7.50646  0.222713
0.025  0.017  6.00752  0.190053
0.027  0.017  5.30666  0.182015
0.029  0.017  4.74689  0.177172
0.031  0.017  4.03076  0.16237
0.033  0.017  3.63549  0.156755
0.035  0.017  3.28227  0.144563
0.037  0.017  2.93752  0.137635
0.039  0.017  2.84453  0.135687
0.041  0.017  2.5763  0.128876
0.043  0.017  2.1242  0.113213
0.045  0.017  2.05965  0.11715
0.047  0.017  1.77169  0.102503
0.049  0.017  1.78635  0.106067
0.051  0.017  1.51452  0.0976892
0.053  0.017  1.61826  0.105717
0.055  0.017  1.31829  0.0916961
0.057  0.017  1.26729  0.0905699
0.059  0.017  1.13334  0.0875007
0.061  0.017  1.09148  0.0850713
0.063  0.017  0.924515  0.0766459
0.065  0.017  0.932517  0.0836098
0.067  0.017  0.676215  0.0744957
0.069  0.017  0.79357  0.0778877
0.071  0.017  0.755496  0.0741961
0.073  0.017  0.719128  0.0794503
0.075  0.017  0.631771  0.08663
0.077  0.017  0.64725  0.0894127
0.079  0.017  0.604179  0.085657
0.081  0.017  0.580427  0.0969862
0.083  0.017  0.406048  0.0971573
0.085  0.017  0.472269  0.138408
0.087  0.017  0.506996  0.203729
0.089  0.017  0  0
-0.089  0.019  0  0
-0.087  0.019  0.377703  0.142833
-0.085  0.019  0.377103  0.141826
-0.083  0.019  0.399329  0.114808
-0.081  0.019  0.434749  0.0945429
-0.079  0.019  0.51738  0.0926123
-0.077  0.019  0.586013  0.0877586
-0.075  0.019  0.555652  0.0871535
-0.073  0.019  0.665967  0.0838369
-0.071  0.019  0.749127  0.0782737
-0.069  0.019  0.774304  0.0806521
-0.067  0.019  0.90844  0.0815079
-0.065  0.019  1.02399  0.0805271
-0.063  0.019  0.90221  0.0830995
-0.061  0.019  1.10853  0.0827693
-0.059  0.019  1.16091  0.086713
-0.057  0.019  1.30642  0.0904074
-0.055  0.019  1.32394  0.0986803
-0.053  0.019  1.619  0.0986509
-0.051  0.019  1.6756  0.103222
-0.049  0.019  1.69557  0.108338
-0.047  0.019  1.82913  0.106383
-0.045  0.019  1.93144  0.113994
-0.043  0.019  2.1958  0.115833
-0.041  0.019  2.08386  0.118834
-0.039  0.019  2.78772  0.132262
-0.037  0.019  2.68164  0.130588
-0.035  0.019  3.11968  0.13678
-0.033  0.019  3.30581  0.144401
-0.031  0.019  4.21128  0.162709
-0.029  0.019  4.27699  0.158998
-0.027  0.019  4.932  0.173432
-0.025  0.019  5.57851  0.185456
-0.023  0.019  6.21381  0.195549
-0.021  0.019  7.27128  0.210729
-0.019  0.019  9.00187  0.239023
-0.017  0.019  10.1255  0.241025
-0.015  0.019  11.7989  0.266302
-0.013  0.019  14.4146  0.295312
-0.011  0.019  17.0171  0.323846
-0.009  0.019  19.6276  0.343369
-0.007  0.019  22.9019  0.380457
-0.005  0.019  25.2883  0.38542
-0.003  0.019  28.6309  0.460769
-0.001  0.019  28.9457  0.474994
0.001  0.019  29.3074  0.336623
0.003  0.019  28.5923  0.460155
0.005  0.019  25.8395  0.392255
0.007  0.019  22.789  0.383483
0.009  0.019  20.1721  0.349151
0.011  0.019  17.2348  0.324416
0.013  0.019  13.8426  0.287409
0.015  0.019  11.8531  0.273642
0.017  0.019  10.2735  0.245752
0.019  0.019  8.92523  0.235181
0.021  0.019  7.47415  0.213511
0.023  0.019  6.12393  0.195247
0.025  0.019  5.55951  0.184393
0.027  0.019  4.78314  0.166939
0.029  0.019  4.56208  0.165941
0.031  0.019  3.77834  0.156574
0.033  0.019  3.42759  0.149009
0.035  0.019  3.27356  0.146644
0.037  0.019  2.84216  0.140376
0.039  0.019  2.29514  0.120641
0.041  0.019  2.27644  0.11858
0.043  0.019  2.31919  0.125586
0.045  0.019  1.99361  0.112446
0.047  0.019  1.72688  0.101654
0.049  0.019  1.68622  0.10868
0.051  0.019  1.60409  0.102859
0.053  0.019  1.47597  0.0960726
0.055  0.019  1.41281  0.0973491
0.057  0.019  1.1219  0.0900711
0.059  0.019  1.20406  0.0914926
0.061  0.019  0.958808  0.0798752
0.063  0.019  0.931882  0.0817679
0.065  0.019  0.992033  0.0854583
0.067  0.019  0.833199  0.0744326
0.069  0.019  0.715794  0.071401
0.071  0.019  0.798589  0.0796658
0.073  0.019  0.77212  0.0876205
0.075  0.019  0.592887  0.0838022
0.077  0.019  0.501608  0.0851985
0.079  0.019  0.525598  0.0877324
0.081  0.019  0.50625  0.0935809
0.083  0.019  0.274851  0.088946
0.085  0.019  0.57491  0.158386
0.087  0.019  0.159857  0.193373
0.089  0.019  0.35062  0.343754
-0.089  0.021  -0.121763  0.564269
-0.087  0.021  0.412047  0.176689
-0.085  0.021  0.443191  0.120747
-0.083  0.021  0.395193  0.0983767
-0.081  0.021  0.42057  0.0901904
-0.079  0.021  0.709648  0.0966438
-0.077  0.021  0.544155  0.083163
-0.075  0.021  0.574633  0.0743881
-0.073  0.021  0.68261  0.0808252
-0.071  0.021  0.700477  0.0837998
-0.069  0.021  0.841608  0.0798204
-0.067  0.021  0.744797  0.0789822
-0.065  0.021  0.840342  0.0767659
-0.063  0.021  0.904861  0.0795575
-0.061  0.021  0.979681  0.0829923
-0.059  0.021  1.14484  0.0843267
-0.057  0.021  1.3521  0.0928935
-0.055  0.021  1.25011  0.0939124
-0.053  0.021  1.34648  0.0952569
-0.051  0.021  1.50786  0.100665
-0.049  0.021  1.54657  0.100394
-0.047  0.021  1.75894  0.112658
-0.045  0.021  2.03667  0.11362
-0.043  0.021  1.79129  0.106847
-0.041  0.021  2.28727  0.124138
-0.039  0.021  2.28351  0.124327
-0.037  0.021  2.88659  0.1376
-0.035  0.021  2.98444  0.137299
-0.033  0.021  3.27562  0.142123
-0.031  0.021  3.71624  0.153455
-0.029  0.021  4.07009  0.165366
-0.027  0.021  4.50685  0.168455
-0.025  0.021  5.22676  0.179966
-0.023  0.021  5.72221  0.186654
-0.021  0.021  6.54405  0.203271
-0.019  0.021  7.31538  0.210267
-0.017  0.021  8.17798  0.227493
-0.015  0.021  9.51886  0.241636
-0.013  0.021  11.2076  0.261015
-0.011  0.021  12.9601  0.285594
-0.009  0.021  13.8696  0.287697
-0.007  0.021  16.1227  0.315387
-0.005  0.021  17.7148  0.327489
-0.003  0.021  19.918  0.37683
-0.001  0.021  19.9364  0.390074
0.001  0.021  19.6241  0.275322
0.003  0.021  19.6704  0.378211
0.005  0.021  18.3307  0.336116
0.007  0.021  16.4538  0.323978
0.009  0.021  14.8585  0.30704
0.011  0.021  12.9502  0.283122
0.013  0.021  11.5837  0.274589
0.015  0.021  9.91581  0.240566
0.017  0.021  8.87679  0.237701
0.019  0.021  7.48617  0.205631
0.021  0.021  6.17013  0.194539
0.023  0.021  5.69052  0.191808
0.025  0.021  5.19463  0.176529
0.027  0.021  4.26965  0.161292
0.029  0.021  3.94065  0.153764
0.031  0.021  3.45579  0.143917
0.033  0.021  3.23172  0.145676
0.035  0.021  3.02507  0.140416
0.037  0.021  2.73707  0.129078
0.039  0.021  2.39116  0.122508
0.041  0.021  2.49098  0.137593
0.043  0.021  2.14716  0.117523
0.045  0.021  1.99835  0.111196
0.047  0.021  1.80679  0.106312
0.049  0.021  1.71364  0.106557
0.051  0.021  1.67052  0.110524
0.053  0.021  1.45208  0.0991065
0.055  0.021  1.18028  0.0952262
0.057  0.021  1.2866  0.0900573
0.059  0.021  1.10277  0.0852155
0.061  0.021  1.16124  0.0855835
0.063  0.021  0.881675  0.0816949
0.065  0.021  0.90499  0.0793142
0.067  0.021  0.849946  0.0805553
0.069  0.021  0.698872  0.077103
0.071  0.021  0.891669  0.0867242
0.073  0.021  0.613635  0.0795549
0.075  0.021  0.442113  0.0740489
0.077  0.021  0.402025  0.0753466
0.079  0.021  0.351368  0.0782006
0.081  0.021  0.508397  0.100761
0.083  0.021  0.372985  0.110006
0.085  0.021  0.449311  0.139194
0.087  0.021  0.457297  0.156575
0.089  0.021  -0.455201  0.455201
-0.089  0.023  -0.450485  0.450486
-0.087  0.023  0.241576  0.194766
-0.085  0.023  0.353706  0.157581
-0.083  0.023  0.365653  0.102305
-0.081  0.023  0.442011  0.0855775
-0.079  0.023  0.571026  0.0932421
-0.077  0.023  0.527282  0.0817639
-0.075  0.023  0.630597  0.0787843
-0.073  0.023  0.634078  0.0777391
-0.071  0.023  0.715724  0.0756916
-0.069  0.023  0.744888  0.0762369
-0.067  0.023  0.840432  0.0815615
-0.065  0.023  0.893702  0.0793619
-0.063  0.023  1.04304  0.0821973
-0.061  0.023  0.966386  0.0821055
-0.059  0.023  1.01093  0.0761139
-0.057  0.023  1.17215  0.0870123
-0.055  0.023  1.36937  0.0933703
-0.053  0.023  1.36921  0.0949354
-0.051  0.023  1.42507  0.0982922
-0.049  0.023  1.66773  0.102036
-0.047  0.023  1.68719  0.107154
-0.045  0.023  1.74698  0.109058
-0.043  0.023  2.04214  0.112203
-0.041  0.023  2.20948  0.120595
-0.039  0.023  2.18439  0.111689
-0.037  0.023  2.51976  0.126109
-0.035  0.023  2.97006  0.132481
-0.033  0.023  3.06337  0.136435
-0.031  0.023  3.36169  0.144811
-0.029  0.023  3.85526  0.15164
-0.027  0.023  4.19078  0.158451
-0.025  0.023  4.58258  0.169624
-0.023  0.023  5.03198  0.177508
-0.021  0.023  5.56329  0.174582
-0.019  0.023  6.26023  0.195695
-0.017  0.023  7.11313  0.211374
-0.015  0.023  8.06556  0.218438
-0.013  0.023  8.78713  0.226721
-0.011  0.023  10.3196  0.246001
-0.009  0.023  11.4366  0.264222
-0.007  0.023  12.6209  0.278847
-0.005  0.023  13.203  0.278364
-0.003  0.023  13.9566  0.314877
-0.001  0.023  14.1837  0.329125
0.001  0.023  14.636  0.235605
0.003  0.023  13.9289  0.318006
0.005  0.023  13.4641  0.28185
0.007  0.023  12.4457  0.277066
0.009  0.023  11.84  0.27772
0.011  0.023  11.2036  0.262847
0.013  0.023  9.19818  0.233713
0.015  0.023  7.9152  0.219286
0.017  0.023  7.20656  0.210754
0.019  0.023  6.17586  0.195211
0.021  0.023  5.76815  0.180405
0.023  0.023  5.27979  0.181146
0.025  0.023  4.56047  0.166555
0.027  0.023  4.25066  0.159181
0.029  0.023  3.78019  0.155878
0.031  0.023  3.45586  0.143251
0.033  0.023  3.07413  0.137852
0.035  0.023  2.84148  0.131963
0.037  0.023  2.93705  0.133212
0.039  0.023  2.536  0.127323
0.041  0.023  2.20498  0.110729
0.043  0.023  1.98299  0.117779
0.045  0.023  1.84281  0.112033
0.047  0.023  1.6267  0.0990693
0.049  0.023  1.64905  0.099258
0.051  0.023  1.41795  0.0956406
0.053  0.023  1.40526  0.0966536
0.055  0.023  1.43145  0.0961661
0.057  0.023  1.27615  0.0925214
0.059  0.023  1.00667  0.0807312
0.061  0.023  1.10661  0.0821422
0.063  0.023  0.937279  0.0781981
0.065  0.023  0.867995  0.0803684
0.067  0.023  0.823826  0.0762564
0.069  0.023  0.736544  0.0797346
0.071  0.023  0.61888  0.0781334
0.073  0.023  0.641445  0.0717404
0.075  0.023  0.633568  0.0799003
0.077  0.023  0.651535  0.0867206
0.079  0.023  0.597803  0.0950937
0.081  0.023  0.299332  0.0798368
0.083  0.023  0.656636  0.116993
0.085  0.023  0.496595  0.126975
0.087  0.023  0.611445  0.204184
0.089  0.023  0.670706  0.47429
-0.089  0.025  0.337272  0.337288
-0.087  0.025  0.0808717  0.105831
-0.085  0.025  0.245086  0.120272
-0.083  0.025  0.504415  0.107994
-0.081  0.025  0.343221  0.0934989
-0.079  0.025  0.538107  0.0823715
-0.077  0.025  0.548057  0.0803382
-0.075  0.025  0.601059  0.0749592
-0.073  0.025  0.563786  0.0739376
-0.071  0.025  0.722375  0.0838241
-0.069  0.025  0.739206  0.0814474
-0.067  0.025  0.774188  0.0763136
-0.065  0.025  0.86606  0.0751654
-0.063  0.025  0.741237  0.0726378
-0.061  0.025  1.06649  0.0846768
-0.059  0.025  0.951392  0.0782479
-0.057  0.025  1.35709  0.0965499
-0.055  0.025  1.32736  0.095266
-0.053  0.025  1.32326  0.093507
-0.051  0.025  1.47374  0.0987978
-0.049  0.025  1.48626  0.0960837
-0.047  0.025  1.59255  0.101741
-0.045  0.025  1.93337  0.11311
-0.043  0.025  1.76681  0.103552
-0.041  0.025  2.24316  0.119457
-0.039  0.025  2.13016  0.120374
-0.037  0.025  2.53831  0.129452
-0.035  0.025  2.63639  0.132955
-0.033  0.025  2.6707  0.128826
-0.031  0.025  3.13607  0.139989
-0.029  0.025  3.51537  0.14878
-0.027  0.025  3.74024  0.14907
-0.025  0.025  4.27727  0.16756
-0.023  0.025  4.44473  0.166283
-0.021  0.025  5.06386  0.174842
-0.019  0.025  5.38544  0.185057
-0.017  0.025  6.16809  0.19773
-0.015  0.025  6.90261  0.206914
-0.013  0.025  7.5935  0.218616
-0.011  0.025  8.12439  0.219023
-0.009  0.025  9.28183  0.247068
-0.007  0.025  9.77234  0.250494
-0.005  0.025  10.8581  0.255179
-0.003  0.025  11.2646  0.290356
-0.001  0.025  11.3514  0.293647
0.001  0.025  10.9648  0.208347
0.003  0.025  10.9745  0.284663
0.005  0.025  10.8587  0.254585
0.007  0.025  10.1893  0.257951
0.009  0.025  9.62528  0.250797
0.011  0.025  8.53741  0.230049
0.013  0.025  7.51294  0.220421
0.015  0.025  7.05402  0.213108
0.017  0.025  6.39678  0.206728
0.019  0.025  5.81202  0.191774
0.021  0.025  4.95936  0.171108
0.023  0.025  4.76228  0.171194
0.025  0.025  4.13025  0.165644
0.027  0.025  3.80104  0.151861
0.029  0.025  3.66232  0.154136
0.031  0.025  3.39792  0.145418
0.033  0.025  2.92956  0.136465
0.035  0.025  2.95929  0.14189
0.037  0.025  2.69443  0.132036
0.039  0.025  2.33843  0.12316
0.041  0.025  2.11222  0.11817
0.043  0.025  1.84344  0.106539
0.045  0.025  1.81892  0.106066
0.047  0.025  1.47139  0.101536
0.049  0.025  1.48694  0.0973265
0.051  0.025  1.47914  0.095063
0.053  0.025  1.49645  0.10654
0.055  0.025  1.30454  0.095077
0.057  0.025  1.14856  0.0874614
0.059  0.025  1.07583  0.0821744
0.061  0.025  0.917684  0.077423
0.063  0.025  0.954192  0.0763886
0.065  0.025  0.958609  0.0795553
0.067  0.025  0.813787  0.0781074
0.069  0.025  0.767627  0.079403
0.071  0.025  0.706057  0.0744812
0.073  0.025  0.525364  0.069227
0.075  0.025  0.580475  0.0807228
0.077  0.025  0.636848  0.0940232
0.079  0.025  0.436796  0.0916868
0.081  0.025  0.299127  0.0852078
0.083  0.025  0.398476  0.104542
0.085  0.025  0.239669  0.13012
0.087  0.025  0.508205  0.20202
0.089  0.025  1.00796  0.581998
-0.089  0.027  1.00442  0.579955
-0.087  0.027  0.303953  0.146324
-0.085  0.027  0.424401  0.137222
-0.083  0.027  0.519279  0.10738
-0.081  0.027  0.497074  0.0894174
-0.079  0.027  0.520153  0.0892789
-0.077  0.027  0.549418  0.0852321
-0.075  0.027  0.703596  0.0837808
-0.073  0.027  0.503399  0.073816
-0.071  0.027  0.643067  0.076464
-0.069  0.027  0.631989  0.0672481
-0.067  0.027  0.999194  0.0868537
-0.065  0.027  0.852159  0.0788681
-0.063  0.027  1.00689  0.0835997
-0.061  0.027  1.02534  0.0769424
-0.059  0.027  0.977063  0.0793353
-0.057  0.027  1.19534  0.090621
-0.055  0.027  1.11852  0.0834166
-0.053  0.027  1.45328  0.0976815
-0.051  0.027  1.41275  0.100176
-0.049  0.027  1.56151  0.103367
-0.047  0.027  1.64323  0.100578
-0.045  0.027  1.76528  0.113087
-0.043  0.027  1.89963  0.114023
-0.041  0.027  1.83792  0.109883
-0.039  0.027  2.17526  0.12318
-0.037  0.027  2.40744  0.127076
-0.035  0.027  2.45988  0.124654
-0.033  0.027  2.99387  0.138835
-0.031  0.027  2.88133  0.135064
-0.029  0.027  3.08336  0.135482
-0.027  0.027  3.59158  0.157032
-0.025  0.027  3.57523  0.155128
-0.023  0.027  4.02429  0.154934
-0.021  0.027  4.42534  0.166146
-0.019  0.027  4.82767  0.173318
-0.017  0.027  5.06966  0.178285
-0.015  0.027  5.71259  0.186558
-0.013  0.027  6.49676  0.20349
-0.011  0.027  7.315  0.212197
-0.009  0.027  7.34275  0.215403
-0.007  0.027  7.9573  0.225356
-0.005  0.027  8.30711  0.224729
-0.003  0.027  8.73941  0.250614
-0.001  0.027  9.24548  0.266891
0.001  0.027  8.96318  0.184288
0.003  0.027  8.86786  0.250201
0.005  0.027  8.58715  0.227092
0.007  0.027  8.22576  0.229453
0.009  0.027  7.92422  0.222434
0.011  0.027  7.67253  0.21633
0.013  0.027  6.67254  0.203848
0.015  0.027  5.96141  0.193096
0.017  0.027  5.65107  0.185535
0.019  0.027  5.19168  0.179033
0.021  0.027  4.70174  0.176493
0.023  0.027  4.3972  0.163874
0.025  0.027  4.06665  0.160323
0.027  0.027  3.41614  0.149276
0.029  0.027  3.17848  0.135813
0.031  0.027  3.086  0.140829
0.033  0.027  2.69342  0.128642
0.035  0.027  2.50821  0.124273
0.037  0.027  2.52749  0.132903
0.039  0.027  2.08658  0.111234
0.041  0.027  2.25977  0.122241
0.043  0.027  1.86295  0.109154
0.045  0.027  1.76251  0.105996
0.047  0.027  1.59933  0.101354
0.049  0.027  1.6017  0.101515
0.051  0.027  1.47508  0.0988724
0.053  0.027  1.37527  0.094215
0.055  0.027  1.03646  0.0802066
0.057  0.027  1.25376  0.0889198
0.059  0.027  1.13455  0.0861433
0.061  0.027  0.965506  0.0790046
0.063  0.027  1.01293  0.0813913
0.065  0.027  0.867947  0.0751729
0.067  0.027  0.897095  0.0814106
0.069  0.027  0.765812  0.0765475
0.071  0.027  0.864273  0.0854642
0.073  0.027  0.673995  0.0841645
0.075  0.027  0.579871  0.0817407
0.077  0.027  0.687956  0.0926242
0.079  0.027  0.490419  0.0802494
0.081  0.027  0.485027  0.108503
0.083  0.027  0.278704  0.0914395
0.085  0.027  0.621573  0.136581
0.087  0.027  0.423846  0.141344
0.089  0.027  0.670868  0.474405
-0.089  0.029  -1.53707e-12  8.36664e-07
-0.087  0.029  0.131909  0.153026
-0.085  0.029  0.399036  0.113183
-0.083  0.029  0.679947  0.117657
-0.081  0.029  0.354165  0.100438
-0.079  0.029  0.527561  0.0888108
-0.077  0.029  0.537562  0.079109
-0.075  0.029  0.63724  0.0833272
-0.073  0.029  0.6404  0.0768309
-0.071  0.029  0.677743  0.0746504
-0.069  0.029  0.78073  0.0794678
-0.067  0.029  0.829754  0.0747685
-0.065  0.029  0.739286  0.0758346
-0.063  0.029  0.987454  0.0846618
-0.061  0.029  0.836441  0.0760133
-0.059  0.029  0.938073  0.0806259
-0.057  0.029  1.0545  0.0884252
-0.055  0.029  1.11522  0.0829041
-0.053  0.029  1.37585  0.0978787
-0.051  0.029  1.31617  0.0962218
-0.049  0.029  1.35916  0.0927156
-0.047  0.029  1.54648  0.105083
-0.045  0.029  1.57644  0.102109
-0.043  0.029  1.84125  0.11036
-0.041  0.029  1.78548  0.109379
-0.039  0.029  1.87135  0.110356
-0.037  0.029  2.33379  0.125242
-0.035  0.029  2.15794  0.117154
-0.033  0.029  2.4573  0.122777
-0.031  0.029  2.68584  0.134916
-0.029  0.029  3.1516  0.143979
-0.027  0.029  3.09795  0.144017
-0.025  0.029  3.57448  0.151907
-0.023  0.029  3.8773  0.163978
-0.021  0.029  4.13837  0.156997
-0.019  0.029  4.75361  0.17616
-0.017  0.029  4.5928  0.176791
-0.015  0.029  5.22342  0.179674
-0.013  0.029  5.79949  0.1953
-0.011  0.029  5.67107  0.186742
-0.009  0.029  6.01741  0.198018
-0.007  0.029  6.35336  0.196698
-0.005  0.029  7.0969  0.20972
-0.003  0.029  7.20434  0.231636
-0.001  0.029  7.6035  0.241049
0.001  0.029  7.15838  0.166133
0.003  0.029  7.37423  0.235032
0.005  0.029  7.12109  0.206125
0.007  0.029  6.99994  0.209614
0.009  0.029  6.30393  0.200595
0.011  0.029  6.15232  0.193745
0.013  0.029  5.84581  0.199297
0.015  0.029  5.21991  0.179677
0.017  0.029  4.95631  0.178252
0.019  0.029  4.46494  0.16384
0.021  0.029  4.3125  0.166326
0.023  0.029  3.67787  0.150232
0.025  0.029  3.50425  0.145948
0.027  0.029  3.32887  0.143639
0.029  0.029  3.09423  0.14085
0.031  0.029  2.81445  0.137082
0.033  0.029  2.76903  0.134166
0.035  0.029  2.43514  0.127323
0.037  0.029  2.33537  0.120201
0.039  0.029  2.02629  0.115989
0.041  0.029  1.97855  0.117287
0.043  0.029  1.91908  0.113981
0.045  0.029  1.89165  0.117396
0.047  0.029  1.52046  0.0991785
0.049  0.029  1.37568  0.0974078
0.051  0.029  1.32979  0.0927952
0.053  0.029  1.3768  0.0956401
0.055  0.029  1.13213  0.0815375
0.057  0.029  1.00996  0.080395
0.059  0.029  1.09814  0.0863519
0.061  0.029  0.901822  0.0794268
0.063  0.029  0.989367  0.0850703
0.065  0.029  0.851351  0.081044
0.067  0.029  0.804644  0.0777326
0.069  0.029  0.67822  0.0715258
0.071  0.029  0.669711  0.0790261
0.073  0.029  0.588186  0.0717341
0.075  0.029  0.522839  0.0815163
0.077  0.029  0.548594  0.0785251
0.079  0.029  0.424947  0.0866537
0.081  0.029  0.527996  0.090463
0.083  0.029  0.490541  0.108661
0.085  0.029  0.795073  0.152779
0.087  0.029  0.366315  0.168355
0.089  0.029  -0.450654  0.450654
-0.089  0.031  -0.188564  0.544548
-0.087  0.031  0.33312  0.143951
-0.085  0.031  0.505184  0.129576
-0.083  0.031  0.448372  0.11223
-0.081  0.031  0.473144  0.0822099
-0.079  0.031  0.47026  0.0847939
-0.077  0.031  0.561237  0.0819621
-0.075  0.031  0.512498  0.0759246
-0.073  0.031  0.701135  0.0795639
-0.071  0.031  0.526346  0.066881
-0.069  0.031  0.804716  0.0821462
-0.067  0.031  0.637577  0.0679201
-0.065  0.031  0.830651  0.0785698
-0.063  0.031  0.716742  0.0710884
-0.061  0.031  0.989879  0.0777184
-0.059  0.031  1.13243  0.0899207
-0.057  0.031  0.912523  0.0761903
-0.055  0.031  1.04396  0.0791216
-0.053  0.031  1.19092  0.0842378
-0.051  0.031  1.2086  0.0924947
-0.049  0.031  1.43943  0.0950631
-0.047  0.031  1.34828  0.0959846
-0.045  0.031  1.63677  0.100941
-0.043  0.031  1.70603  0.102114
-0.041  0.031  1.74351  0.107939
-0.039  0.031  1.79698  0.111511
-0.037  0.031  1.95652  0.106475
-0.035  0.031  2.10078  0.110815
-0.033  0.031  2.29725  0.120824
-0.031  0.031  2.5525  0.131711
-0.029  0.031  2.65158  0.131363
-0.027  0.031  3.0668  0.139466
-0.025  0.031  3.13232  0.144007
-0.023  0.031  3.23267  0.141427
-0.021  0.031  3.50409  0.147182
-0.019  0.031  3.80016  0.151683
-0.017  0.031  4.31818  0.165463
-0.015  0.031  4.27468  0.156941
-0.013  0.031  4.55478  0.163239
-0.011  0.031  4.52835  0.16671
-0.009  0.031  4.92828  0.176556
-0.007  0.031  5.76762  0.192333
-0.005  0.031  5.93326  0.18701
-0.003  0.031  5.86677  0.20416
-0.001  0.031  5.5866  0.205131
0.001  0.031  5.78248  0.152386
0.003  0.031  5.91005  0.209751
0.005  0.031  5.615  0.182928
0.007  0.031  5.88024  0.191342
0.009  0.031  5.5061  0.183245
0.011  0.031  4.9444  0.175215
0.013  0.031  4.55788  0.166387
0.015  0.031  4.35287  0.163148
0.017  0.031  4.2351  0.162052
0.019  0.031  4.019  0.158217
0.021  0.031  3.94149  0.156212
0.023  0.031  3.40257  0.147069
0.025  0.031  3.10144  0.142503
0.027  0.031  2.95659  0.13703
0.029  0.031  2.71606  0.13446
0.031  0.031  2.50608  0.12497
0.033  0.031  2.43831  0.123002
0.035  0.031  2.15269  0.113906
0.037  0.031  2.31127  0.128786
0.039  0.031  1.95428  0.110896
0.041  0.031  1.92121  0.113115
0.043  0.031  1.75717  0.108145
0.045  0.031  1.68518  0.105383
0.047  0.031  1.56361  0.0987388
0.049  0.031  1.39169  0.0945479
0.051  0.031  1.4727  0.0991996
0.053  0.031  1.43874  0.0932195
0.055  0.031  1.05504  0.0828979
0.057  0.031  1.14062  0.0893796
0.059  0.031  1.02426  0.0783706
0.061  0.031  0.93657  0.0734546
0.063  0.031  0.930407  0.08173
0.065  0.031  0.735022  0.0745131
0.067  0.031  0.786548  0.0750039
0.069  0.031  0.683734  0.0759668
0.071  0.031  0.698095  0.0765238
0.073  0.031  0.573315  0.0733412
0.075  0.031  0.598222  0.0829141
0.077  0.031  0.389493  0.0791582
0.079  0.031  0.410901  0.079678
0.081  0.031  0.502865  0.0952373
0.083  0.031  0.399362  0.0927911
0.085  0.031  0.390829  0.120378
0.087  0.031  0.520714  0.170084
0.089  0.031  1.00516  0.580378
-0.089  0.033  -0.454026  0.454032
-0.087  0.033  0.364495  0.169041
-0.085  0.033  0.57167  0.139022
-0.083  0.033  0.427562  0.107234
-0.081  0.033  0.42113  0.0921986
-0.079  0.033  0.482168  0.0846577
-0.077  0.033  0.508901  0.0841526
-0.075  0.033  0.584797  0.078609
-0.073  0.033  0.498595  0.0712162
-0.071  0.033  0.634469  0.0711729
-0.069  0.033  0.790788  0.0796479
-0.067  0.033  0.647661  0.0753721
-0.065  0.033  0.785959  0.0735586
-0.063  0.033  0.839556  0.0760974
-0.061  0.033  1.09501  0.0865693
-0.059  0.033  0.874939  0.0774693
-0.057  0.033  1.00634  0.0783512
-0.055  0.033  0.893863  0.0760611
-0.053  0.033  1.19357  0.0863506
-0.051  0.033  1.42783  0.097959
-0.049  0.033  1.28267  0.0977316
-0.047  0.033  1.38597  0.0989273
-0.045  0.033  1.42145  0.0937439
-0.043  0.033  1.56156  0.0981343
-0.041  0.033  1.80307  0.109465
-0.039  0.033  1.96091  0.111255
-0.037  0.033  1.86198  0.109007
-0.035  0.033  2.22368  0.122257
-0.033  0.033  2.25928  0.1157
-0.031  0.033  2.39148  0.125404
-0.029  0.033  2.47275  0.122716
-0.027  0.033  2.63843  0.127174
-0.025  0.033  2.97817  0.140735
-0.023  0.033  3.15418  0.142354
-0.021  0.033  3.24592  0.141173
-0.019  0.033  3.91537  0.160086
-0.017  0.033  3.865  0.15454
-0.015  0.033  3.92161  0.16171
-0.013  0.033  4.24358  0.15797
-0.011  0.033  4.34082  0.167638
-0.009  0.033  4.57338  0.170121
-0.007  0.033  4.77851  0.175142
-0.005  0.033  4.80452  0.168817
-0.003  0.033  5.03024  0.193989
-0.001  0.033  5.34336  0.203263
0.001  0.033  4.91906  0.139692
0.003  0.033  4.79368  0.189339
0.005  0.033  5.06482  0.177076
0.007  0.033  4.80946  0.178474
0.009  0.033  4.54138  0.163761
0.011  0.033  4.95135  0.180682
0.013  0.033  4.25205  0.161936
0.015  0.033  3.83648  0.15586
0.017  0.033  3.86771  0.153161
0.019  0.033  3.47495  0.146906
0.021  0.033  3.41496  0.14036
0.023  0.033  3.37631  0.147496
0.025  0.033  3.0729  0.140195
0.027  0.033  2.57696  0.126101
0.029  0.033  2.42372  0.124807
0.031  0.033  2.39794  0.124861
0.033  0.033  2.30872  0.121603
0.035  0.033  2.13046  0.112793
0.037  0.033  2.09598  0.113712
0.039  0.033  1.89866  0.10694
0.041  0.033  1.85234  0.107305
0.043  0.033  1.73983  0.107124
0.045  0.033  1.61303  0.101503
0.047  0.033  1.45662  0.102171
0.049  0.033  1.4238  0.0930888
0.051  0.033  1.31832  0.0901162
0.053  0.033  1.28353  0.0916114
0.055  0.033  1.05268  0.0842835
0.057  0.033  1.078  0.0843912
0.059  0.033  0.97447  0.0838001
0.061  0.033  0.841463  0.070902
0.063  0.033  0.802799  0.0726628
0.065  0.033  0.66226  0.071306
0.067  0.033  0.691447  0.077804
0.069  0.033  0.527257  0.067476
0.071  0.033  0.630472  0.0710246
0.073  0.033  0.498736  0.0734156
0.075  0.033  0.592186  0.0777296
0.077  0.033  0.407536  0.0823224
0.079  0.033  0.39879  0.0872884
0.081  0.033  0.339712  0.0789965
0.083  0.033  0.376874  0.0995698
0.085  0.033  0.397417  0.109601
0.087  0.033  0.397265  0.132498
0.089  0.033  0.674939  0.477298
-0.089  0.035  0.333765  0.33378
-0.087  0.035  0.210326  0.125255
-0.085  0.035  0.357681  0.105434
-0.083  0.035  0.490474  0.101135
-0.081  0.035  0.4003  0.0878655
-0.079  0.035  0.393798  0.0745918
-0.077  0.035  0.435009  0.0819989
-0.075  0.035  0.629011  0.0861967
-0.073  0.035  0.571704  0.073457
-0.071  0.035  0.48995  0.0708969
-0.069  0.035  0.593181  0.0671327
-0.067  0.035  0.631628  0.069847
-0.065  0.035  0.859022  0.0757568
-0.063  0.035  0.812551  0.0777
-0.061  0.035  0.907435  0.0784793
-0.059  0.035  0.947185  0.0800437
-0.057  0.035  0.944896  0.0769461
-0.055  0.035  1.04655  0.081891
-0.053  0.035  1.01745  0.0774333
-0.051  0.035  1.19041  0.0920527
-0.049  0.035  1.29999  0.0957418
-0.047  0.035  1.27371  0.0907776
-0.045  0.035  1.41335  0.0962739
-0.043  0.035  1.28883  0.0886242
-0.041  0.035  1.65624  0.106272
-0.039  0.035  1.71217  0.107201
-0.037  0.035  1.8229  0.106663
-0.035  0.035  2.02033  0.115316
-0.033  0.035  1.98968  0.110533
-0.031  0.035  2.38259  0.124934
-0.029  0.035  2.18331  0.121031
-0.027  0.035  2.52023  0.121253
-0.025  0.035  2.43125  0.125164
-0.023  0.035  2.91096  0.140231
-0.021  0.035  3.04702  0.142409
-0.019  0.035  3.18997  0.144199
-0.017  0.035  3.37807  0.148613
-0.015  0.035  3.36768  0.144202
-0.013  0.035  3.66735  0.154564
-0.011  0.035  3.89016  0.158612
-0.009  0.035  4.12052  0.164211
-0.007  0.035  4.18066  0.167417
-0.005  0.035  4.19843  0.160016
-0.003  0.035  4.95911  0.192325
-0.001  0.035  4.42693  0.182308
0.001  0.035  4.36033  0.131337
0.003  0.035  4.22308  0.176758
0.005  0.035  4.64348  0.171044
0.007  0.035  4.14719  0.163141
0.009  0.035  3.95439  0.161558
0.011  0.035  3.99503  0.154756
0.013  0.035  3.69463  0.149343
0.015  0.035  3.26364  0.142998
0.017  0.035  3.28964  0.14061
0.019  0.035  3.13902  0.147592
0.021  0.035  3.11502  0.138276
0.023  0.035  2.92525  0.139884
0.025  0.035  2.68392  0.134636
0.027  0.035  2.48078  0.128271
0.029  0.035  2.29929  0.123062
0.031  0.035  2.18011  0.117628
0.033  0.035  1.92322  0.110348
0.035  0.035  2.01807  0.113809
0.037  0.035  2.032  0.114104
0.039  0.035  1.73171  0.106536
0.041  0.035  1.72251  0.104691
0.043  0.035  1.35693  0.096129
0.045  0.035  1.34378  0.0928052
0.047  0.035  1.29452  0.0923545
0.049  0.035  1.27582  0.0983254
0.051  0.035  1.17386  0.0870704
0.053  0.035  1.09364  0.0852327
0.055  0.035  1.27251  0.0917053
0.057  0.035  0.927716  0.0780767
0.059  0.035  1.00451  0.080274
0.061  0.035  0.897136  0.0788288
0.063  0.035  0.782762  0.0754371
0.065  0.035  0.765859  0.0725564
0.067  0.035  0.751578  0.0765946
0.069  0.035  0.703269  0.0788563
0.071  0.035  0.549625  0.0695274
0.073  0.035  0.726509  0.0801447
0.075  0.035  0.52344  0.0758337
0.077  0.035  0.601439  0.087374
0.079  0.035  0.453882  0.0831643
0.081  0.035  0.30267  0.0927117
0.083  0.035  0.556352  0.11584
0.085  0.035  0.228944  0.112647
0.087  0.035  0.371109  0.17062
0.089  0.035  -0.455638  0.455639
-0.089  0.037  0.337594  0.337609
-0.087  0.037  0.408747  0.191892
-0.085  0.037  0.305147  0.0964201
-0.083  0.037  0.379477  0.100041
-0.081  0.037  0.439814  0.0957563
-0.079  0.037  0.561626  0.091457
-0.077  0.037  0.445597  0.078427
-0.075  0.037  0.672478  0.0866814
-0.073  0.037  0.566179  0.0710995
-0.071  0.037  0.516852  0.0719435
-0.069  0.037  0.71922  0.0733742
-0.067  0.037  0.639455  0.0682355
-0.065  0.037  0.709557  0.0723832
-0.063  0.037  0.881962  0.0772044
-0.061  0.037  0.860277  0.0743915
-0.059  0.037  0.8907  0.0702283
-0.057  0.037  0.927782  0.0796092
-0.055  0.037  1.00961  0.0818335
-0.053  0.037  0.958841  0.0812654
-0.051  0.037  1.2448  0.0986902
-0.049  0.037  1.25579  0.0917218
-0.047  0.037  1.21682  0.0928072
-0.045  0.037  1.48191  0.100667
-0.043  0.037  1.36409  0.0917515
-0.041  0.037  1.59091  0.0996995
-0.039  0.037  1.49283  0.0980131
-0.037  0.037  1.64384  0.0998229
-0.035  0.037  1.81807  0.106908
-0.033  0.037  2.08004  0.111993
-0.031  0.037  1.86008  0.114894
-0.029  0.037  2.11345  0.113791
-0.027  0.037  2.10923  0.11355
-0.025  0.037  2.33207  0.119707
-0.023  0.037  2.62752  0.13255
-0.021  0.037  2.41951  0.120859
-0.019  0.037  2.98289  0.13639
-0.017  0.037  3.00968  0.138473
-0.015  0.037  3.19132  0.142499
-0.013  0.037  3.41502  0.144208
-0.011  0.037  3.46676  0.147462
-0.009  0.037  3.41529  0.147061
-0.007  0.037  3.76403  0.15353
-0.005  0.037  3.5159  0.148037
-0.003  0.037  3.71259  0.166778
-0.001  0.037  3.82912  0.172162
0.001  0.037  3.70203  0.118119
0.003  0.037  3.96244  0.174945
0.005  0.037  3.78233  0.148579
0.007  0.037  3.73492  0.151293
0.009  0.037  3.68928  0.149442
0.011  0.037  3.22163  0.142019
0.013  0.037  3.73934  0.158244
0.015  0.037  3.28326  0.143471
0.017  0.037  3.03069  0.140289
0.019  0.037  2.79976  0.135259
0.021  0.037  2.85435  0.135037
0.023  0.037  2.6652  0.129308
0.025  0.037  2.62309  0.128136
0.027  0.037  2.3721  0.120076
0.029  0.037  2.28751  0.119564
0.031  0.037  2.21215  0.121313
0.033  0.037  1.98987  0.112846
0.035  0.037  1.86574  0.113336
0.037  0.037  1.68575  0.107027
0.039  0.037  1.56628  0.0983563
0.041  0.037  1.49238  0.0929005
0.043  0.037  1.56714  0.102955
0.045  0.037  1.49066  0.0946682
0.047  0.037  1.14769  0.0869418
0.049  0.037  1.23378  0.0906987
0.051  0.037  1.16136  0.082852
0.053  0.037  0.96719  0.08754
0.055  0.037  1.03381  0.0800432
0.057  0.037  1.02946  0.0848968
0.059  0.037  0.84077  0.075244
0.061  0.037  0.726786  0.0725067
0.063  0.037  0.800622  0.0764022
0.065  0.037  0.801512  0.0737986
0.067  0.037  0.698232  0.0704198
0.069  0.037  0.688943  0.0705172
0.071  0.037  0.57221  0.0742948
0.073  0.037  0.392973  0.0652842
0.075  0.037  0.373926  0.074419
0.077  0.037  0.417386  0.0781731
0.079  0.037  0.461522  0.0835659
0.081  0.037  0.452081  0.090528
0.083  0.037  0.344426  0.102702
0.085  0.037  0.530885  0.13269
0.087  0.037  0.263676  0.107294
0.089  0.037  0.661416  0.472578
-0.089  0.039  2.25385e-12  1.22683e-06
-0.087  0.039  0.560777  0.176517
-0.085  0.039  0.225227  0.114106
-0.083  0.039  0.490663  0.1144
-0.081  0.039  0.484098  0.0884111
-0.079  0.039  0.432745  0.085589
-0.077  0.039  0.434687  0.0797287
-0.075  0.039  0.478753  0.0673324
-0.073  0.039  0.496779  0.0682365
-0.071  0.039  0.636241  0.0722742
-0.069  0.039  0.55237  0.0653715
-0.067  0.039  0.632859  0.0685287
-0.065  0.039  0.67865  0.0739031
-0.063  0.039  0.565708  0.0618085
-0.061  0.039  0.854586  0.0724956
-0.059  0.039  0.855559  0.0746232
-0.057  0.039  0.888671  0.0769914
-0.055  0.039  0.963253  0.0776012
-0.053  0.039  0.997421  0.0885079
-0.051  0.039  0.941521  0.0804991
-0.049  0.039  1.29993  0.0938727
-0.047  0.039  1.18113  0.0908774
-0.045  0.039  1.42034  0.100263
-0.043  0.039  1.52382  0.0990497
-0.041  0.039  1.584  0.106675
-0.039  0.039  1.63672  0.0988016
-0.037  0.039  1.59427  0.101157
-0.035  0.039  1.65765  0.102834
-0.033  0.039  1.88224  0.106468
-0.031  0.039  1.94704  0.111395
-0.029  0.039  2.02743  0.109765
-0.027  0.039  2.04026  0.115934
-0.025  0.039  2.32033  0.119373
-0.023  0.039  2.41159  0.122999
-0.021  0.039  2.40964  0.124183
-0.019  0.039  2.52536  0.12197
-0.017  0.039  2.75582  0.136101
-0.015  0.039  3.09946  0.151201
-0.013  0.039  3.01536  0.137116
-0.011  0.039  3.00766  0.1357
-0.009  0.039  3.29254  0.145983
-0.007  0.039  3.35942  0.147016
-0.005  0.039  3.3322  0.145075
-0.003  0.039  3.48588  0.161457
-0.001  0.039  3.36875  0.16878
0.001  0.039  3.41439  0.114999
0.003  0.039  3.40273  0.159073
0.005  0.039  3.62008  0.151935
0.007  0.039  3.11853  0.143354
0.009  0.039  3.27939  0.143005
0.011  0.039  3.32896  0.144084
0.013  0.039  3.18037  0.142625
0.015  0.039  3.0625  0.139255
0.017  0.039  2.6619  0.126048
0.019  0.039  2.64876  0.126431
0.021  0.039  2.60356  0.129671
0.023  0.039  2.26545  0.119773
0.025  0.039  2.27222  0.115241
0.027  0.039  2.08979  0.114706
0.029  0.039  2.08821  0.116306
0.031  0.039  1.95135  0.118681
0.033  0.039  1.78168  0.104599
0.035  0.039  1.57948  0.0990812
0.037  0.039  1.51998  0.098345
0.039  0.039  1.55745  0.104236
0.041  0.039  1.65052  0.106222
0.043  0.039  1.28886  0.0864696
0.045  0.039  1.3517  0.100218
0.047  0.039  1.24009  0.0928533
0.049  0.039  1.06633  0.0817914
0.051  0.039  1.07011  0.0822279
0.053  0.039  1.10068  0.0845318
0.055  0.039  0.954005  0.0774629
0.057  0.039  0.956787  0.0799625
0.059  0.039  0.755475  0.0729922
0.061  0.039  0.872181  0.0761046
0.063  0.039  0.684758  0.0704494
0.065  0.039  0.65737  0.0705911
0.067  0.039  0.723986  0.0731543
0.069  0.039  0.564241  0.0684673
0.071  0.039  0.63904  0.0734586
0.073  0.039  0.529946  0.0661542
0.075  0.039  0.454271  0.0733657
0.077  0.039  0.418496  0.0846737
0.079  0.039  0.461181  0.0889867
0.081  0.039  0.365595  0.0785602
0.083  0.039  0.378966  0.0960936
0.085  0.039  0.228086  0.121674
0.087  0.039  0.337448  0.143875
0.089  0.039  4.4757e-12  1.72883e-06
-0.089  0.041  0.667936  0.667967
-0.087  0.041  0.184299  0.141172
-0.085  0.041  0.407936  0.109218
-0.083  0.041  0.511409  0.099276
-0.081  0.041  0.314859  0.0755024
-0.079  0.041  0.484016  0.0858096
-0.077  0.041  0.506747  0.0857539
-0.075  0.041  0.487572  0.0712888
-0.073  0.041  0.597625  0.0683472
-0.071  0.041  0.546054  0.0717074
-0.069  0.041  0.650844  0.0716759
-0.067  0.041  0.479274  0.0634513
-0.065  0.041  0.589533  0.0705536
-0.063  0.041  0.642072  0.0663276
-0.061  0.041  0.624131  0.0618258
-0.059  0.041  0.876704  0.0721792
-0.057  0.041  0.899518  0.0782859
-0.055  0.041  0.823237  0.0725834
-0.053  0.041  1.01817  0.080249
-0.051  0.041  1.11374  0.0877613
-0.049  0.041  0.985836  0.0795631
-0.047  0.041  1.14364  0.0852575
-0.045  0.041  1.25489  0.0970759
-0.043  0.041  1.24658  0.0905444
-0.041  0.041  1.36937  0.0990374
-0.039  0.041  1.49347  0.100603
-0.037  0.041  1.4284  0.101172
-0.035  0.041  1.64875  0.100626
-0.033  0.041  1.87191  0.105697
-0.031  0.041  1.8886  0.109909
-0.029  0.041  1.99336  0.108782
-0.027  0.041  1.98674  0.113735
-0.025  0.041  2.05582  0.111959
-0.023  0.041  2.09933  0.112203
-0.021  0.041  2.41462  0.120855
-0.019  0.041  2.38152  0.122104
-0.017  0.041  2.55913  0.122913
-0.015  0.041  2.47271  0.124974
-0.013  0.041  2.96667  0.140278
-0.011  0.041  2.68573  0.12642
-0.009  0.041  2.87723  0.138999
-0.007  0.041  3.15537  0.143777
-0.005  0.041  3.11499  0.140295
-0.003  0.041  2.87708  0.142644
-0.001  0.041  2.90524  0.146774
0.001  0.041  2.82919  0.101392
0.003  0.041  2.98081  0.148481
0.005  0.041  2.68462  0.127933
0.007  0.041  2.98391  0.139662
0.009  0.041  2.82435  0.134057
0.011  0.041  2.69812  0.128736
0.013  0.041  2.42631  0.12285
0.015  0.041  2.57141  0.129967
0.017  0.041  2.44658  0.125297
0.019  0.041  2.55098  0.126054
0.021  0.041  2.3534  0.121358
0.023  0.041  2.12704  0.113391
0.025  0.041  1.95691  0.110343
0.027  0.041  2.0845  0.116598
0.029  0.041  1.89603  0.108243
0.031  0.041  1.83564  0.108046
0.033  0.041  1.61825  0.096084
0.035  0.041  1.65253  0.104028
0.037  0.041  1.55422  0.104054
0.039  0.041  1.37606  0.0930603
0.041  0.041  1.41451  0.0954208
0.043  0.041  1.3829  0.0956628
0.045  0.041  1.18765  0.0887664
0.047  0.041  1.05713  0.0847076
0.049  0.041  1.09896  0.0833914
0.051  0.041  1.05605  0.0818969
0.053  0.041  0.884988  0.080268
0.055  0.041  0.960482  0.0769493
0.057  0.041  0.753898  0.0732552
0.059  0.041  0.772596  0.0714774
0.061  0.041  0.952418  0.0826137
0.063  0.041  0.710843  0.067825
0.065  0.041  0.595614  0.0688525
0.067  0.041  0.61634  0.0677877
0.069  0.041  0.638542  0.072954
0.071  0.041  0.589124  0.0750841
0.073  0.041  0.63258  0.0746144
0.075  0.041  0.380581  0.0693268
0.077  0.041  0.368476  0.0725108
0.079  0.041  0.339579  0.0753418
0.081  0.041  0.379465  0.0790794
0.083  0.041  0.342091  0.104258
0.085  0.041  0.339931  0.110674
0.087  0.041  0.238332  0.150623
0.089  0.041  -0.902284  0.902285
-0.089  0.043  2.25485e-12  1.22737e-06
-0.087  0.043  0.134536  0.165139
-0.085  0.043  0.388307  0.111022
-0.083  0.043  0.376617  0.0951363
-0.081  0.043  0.440206  0.088739
-0.079  0.043  0.417715  0.0788798
-0.077  0.043  0.378432  0.07251
-0.075  0.043  0.52191  0.0800998
-0.073  0.043  0.481642  0.0675091
-0.071  0.043  0.647306  0.0718373
-0.069  0.043  0.629891  0.0681513
-0.067  0.043  0.566605  0.0677098
-0.065  0.043  0.757181  0.0736879
-0.063  0.043  0.687565  0.0701518
-0.061  0.043  0.689024  0.0726829
-0.059  0.043  0.730377  0.0741926
-0.057  0.043  1.00572  0.0791765
-0.055  0.043  0.895362  0.0810075
-0.053  0.043  0.870817  0.075106
-0.051  0.043  0.983247  0.0804906
-0.049  0.043  0.933664  0.0811216
-0.047  0.043  1.207  0.0969526
-0.045  0.043  1.06359  0.0841404
-0.043  0.043  1.30219  0.0910157
-0.041  0.043  1.46224  0.101426
-0.039  0.043  1.29589  0.0930608
-0.037  0.043  1.34247  0.0946925
-0.035  0.043  1.46711  0.0951376
-0.033  0.043  1.66063  0.102881
-0.031  0.043  1.80955  0.109005
-0.029  0.043  1.69192  0.104678
-0.027  0.043  1.7708  0.108974
-0.025  0.043  2.14387  0.120538
-0.023  0.043  2.2106  0.12177
-0.021  0.043  2.3299  0.120701
-0.019  0.043  2.10031  0.117255
-0.017  0.043  2.19701  0.115188
-0.015  0.043  2.41386  0.120626
-0.013  0.043  2.33022  0.121243
-0.011  0.043  2.44646  0.119406
-0.009  0.043  2.42868  0.131483
-0.007  0.043  2.57332  0.132914
-0.005  0.043  2.61259  0.129907
-0.003  0.043  2.82669  0.14371
-0.001  0.043  2.62508  0.140776
0.001  0.043  2.52298  0.0972239
0.003  0.043  2.39279  0.131374
0.005  0.043  2.4082  0.121757
0.007  0.043  2.57594  0.12606
0.009  0.043  2.51108  0.124606
0.011  0.043  2.50943  0.126645
0.013  0.043  2.3458  0.119878
0.015  0.043  2.2495  0.119157
0.017  0.043  2.14489  0.114212
0.019  0.043  2.08204  0.111888
0.021  0.043  2.20508  0.118738
0.023  0.043  2.09773  0.116648
0.025  0.043  1.9827  0.112655
0.027  0.043  1.89791  0.114106
0.029  0.043  1.95302  0.115009
0.031  0.043  1.49214  0.104393
0.033  0.043  1.69348  0.104504
0.035  0.043  1.64765  0.105563
0.037  0.043  1.4771  0.0967723
0.039  0.043  1.508  0.105401
0.041  0.043  1.24313  0.0866812
0.043  0.043  1.27848  0.0927176
0.045  0.043  1.16221  0.086843
0.047  0.043  1.07932  0.0867415
0.049  0.043  1.05101  0.0831514
0.051  0.043  1.00315  0.0812727
0.053  0.043  0.915143  0.0813357
0.055  0.043  0.809766  0.0709765
0.057  0.043  0.750276  0.0665036
0.059  0.043  0.732645  0.0716504
0.061  0.043  0.84075  0.074519
0.063  0.043  0.678986  0.0684214
0.065  0.043  0.772278  0.0709901
0.067  0.043  0.610597  0.0626596
0.069  0.043  0.547963  0.0698101
0.071  0.043  0.448541  0.0640433
0.073  0.043  0.53331  0.0684701
0.075  0.043  0.447694  0.0738524
0.077  0.043  0.511698  0.0721071
0.079  0.043  0.430057  0.0917947
0.081  0.043  0.320133  0.0763911
0.083  0.043  0.325607  0.0901006
0.085  0.043  0.317074  0.101944
0.087  0.043  0.597191  0.186149
0.089  0.043  -3.04596e-12  1.65799e-06
-0.089  0.045  0.833561  0.746385
-0.087  0.045  0.335121  0.192919
-0.085  0.045  0.276354  0.102158
-0.083  0.045  0.148941  0.0889537
-0.081  0.045  0.39057  0.0866769
-0.079  0.045  0.432222  0.0804719
-0.077  0.045  0.363205  0.0779559
-0.075  0.045  0.427236  0.0642359
-0.073  0.045  0.503066  0.0701551
-0.071  0.045  0.514272  0.0676362
-0.069  0.045  0.549106  0.0616667
-0.067  0.045  0.529145  0.0663016
-0.065  0.045  0.65663  0.0685817
-0.063  0.045  0.737675  0.0716113
-0.061  0.045  0.647681  0.0687547
-0.059  0.045  0.805792  0.0714381
-0.057  0.045  0.882038  0.081389
-0.055  0.045  0.895107  0.0801448
-0.053  0.045  0.980274  0.0795456
-0.051  0.045  0.836066  0.0782878
-0.049  0.045  1.06834  0.0860047
-0.047  0.045  0.910709  0.0817706
-0.045  0.045  1.08378  0.0910974
-0.043  0.045  1.20287  0.0851845
-0.041  0.045  1.22605  0.0994924
-0.039  0.045  1.20238  0.0881465
-0.037  0.045  1.46221  0.0958955
-0.035  0.045  1.40739  0.0957214
-0.033  0.045  1.60392  0.101363
-0.031  0.045  1.71173  0.10717
-0.029  0.045  1.70299  0.103097
-0.027  0.045  1.89476  0.110316
-0.025  0.045  2.01923  0.114591
-0.023  0.045  1.86454  0.106622
-0.021  0.045  2.0037  0.113117
-0.019  0.045  2.09555  0.119599
-0.017  0.045  2.11622  0.115635
-0.015  0.045  2.09671  0.11509
-0.013  0.045  2.16363  0.116884
-0.011  0.045  2.19595  0.115961
-0.009  0.045  2.20596  0.119535
-0.007  0.045  2.27371  0.118699
-0.005  0.045  2.27485  0.118274
-0.003  0.045  2.32259  0.129779
-0.001  0.045  2.4614  0.142766
0.001  0.045  2.47448  0.0966821
0.003  0.045  2.3694  0.134285
0.005  0.045  2.41292  0.125921
0.007  0.045  2.2355  0.11474
0.009  0.045  2.34862  0.123572
0.011  0.045  2.31568  0.122918
0.013  0.045  2.26821  0.121275
0.015  0.045  2.03667  0.1163
0.017  0.045  2.14272  0.117169
0.019  0.045  1.94534  0.110668
0.021  0.045  2.09229  0.115944
0.023  0.045  1.89459  0.110817
0.025  0.045  1.57405  0.103266
0.027  0.045  1.73166  0.108227
0.029  0.045  1.659  0.0992988
0.031  0.045  1.61306  0.0986194
0.033  0.045  1.6341  0.10338
0.035  0.045  1.51299  0.0992175
0.037  0.045  1.42154  0.101861
0.039  0.045  1.32392  0.0956797
0.041  0.045  1.31925  0.0948258
0.043  0.045  1.06044  0.0802542
0.045  0.045  1.01369  0.0865873
0.047  0.045  1.03592  0.0798313
0.049  0.045  1.0066  0.0833748
0.051  0.045  1.03554  0.0819356
0.053  0.045  0.847875  0.0760551
0.055  0.045  0.958652  0.0785474
0.057  0.045  0.747753  0.0707329
0.059  0.045  0.706362  0.0654659
0.061  0.045  0.622068  0.065583
0.063  0.045  0.565417  0.0658669
0.065  0.045  0.583143  0.0645187
0.067  0.045  0.539698  0.0676986
0.069  0.045  0.580654  0.067994
0.071  0.045  0.581692  0.0730604
0.073  0.045  0.530017  0.0716408
0.075  0.045  0.474876  0.0757054
0.077  0.045  0.3286  0.0703282
0.079  0.045  0.295276  0.0673283
0.081  0.045  0.14727  0.0695968
0.083  0.045  0.463595  0.11143
0.085  0.045  0.131162  0.102873
0.087  0.045  0.155832  0.143026
0.089  0.045  0.165311  0.332373
-0.089  0.047  0  0
-0.087  0.047  0.242861  0.108635
-0.085  0.047  0.423288  0.119508
-0.083  0.047  0.356643  0.0994566
-0.081  0.047  0.449524  0.0861149
-0.079  0.047  0.305162  0.0781865
-0.077  0.047  0.451562  0.0787605
-0.075  0.047  0.45573  0.0666479
-0.073  0.047  0.487103  0.0651564
-0.071  0.047  0.418143  0.0596242
-0.069  0.047  0.518908  0.0634452
-0.067  0.047  0.582487  0.0706428
-0.065  0.047  0.590245  0.0639511
-0.063  0.047  0.633964  0.0663375
-0.061  0.047  0.614068  0.0696727
-0.059  0.047  0.903657  0.0781027
-0.057  0.047  0.795622  0.0765494
-0.055  0.047  0.733297  0.0722445
-0.053  0.047  0.854078  0.0782879
-0.051  0.047  0.969075  0.076795
-0.049  0.047  0.9975  0.0818825
-0.047  0.047  1.01281  0.086936
-0.045  0.047  1.07924  0.0794041
-0.043  0.047  1.09754  0.0837131
-0.041  0.047  1.05096  0.0806384
-0.039  0.047  1.31582  0.0961488
-0.037  0.047  1.29879  0.091847
-0.035  0.047  1.25512  0.088771
-0.033  0.047  1.41093  0.0912779
-0.031  0.047  1.3493  0.0942608
-0.029  0.047  1.64491  0.106928
-0.027  0.047  1.5116  0.096338
-0.025  0.047  1.66458  0.108074
-0.023  0.047  1.77112  0.104932
-0.021  0.047  1.75259  0.109396
-0.019  0.047  1.94088  0.114406
-0.017  0.047  2.07326  0.117144
-0.015  0.047  2.219  0.120002
-0.013  0.047  2.11438  0.120605
-0.011  0.047  2.02831  0.115164
-0.009  0.047  2.42461  0.131013
-0.007  0.047  2.21355  0.122332
-0.005  0.047  2.03385  0.109748
-0.003  0.047  2.08629  0.123802
-0.001  0.047  2.22407  0.131879
0.001  0.047  2.08215  0.0907239
0.003  0.047  2.19888  0.129692
0.005  0.047  2.15225  0.119223
0.007  0.047  2.11307  0.120372
0.009  0.047  2.19412  0.12085
0.011  0.047  2.05163  0.110927
0.013  0.047  2.08228  0.117116
0.015  0.047  1.84338  0.114649
0.017  0.047  1.69165  0.10358
0.019  0.047  1.96871  0.11228
0.021  0.047  1.8404  0.107588
0.023  0.047  1.61319  0.102696
0.025  0.047  1.74596  0.109158
0.027  0.047  1.66108  0.105125
0.029  0.047  1.71178  0.112737
0.031  0.047  1.62945  0.104485
0.033  0.047  1.42874  0.100064
0.035  0.047  1.47163  0.102565
0.037  0.047  1.33081  0.0896837
0.039  0.047  1.14323  0.082519
0.041  0.047  1.18165  0.0898903
0.043  0.047  1.06226  0.0839247
0.045  0.047  1.09951  0.0837531
0.047  0.047  0.958691  0.0798021
0.049  0.047  0.991521  0.0776807
0.051  0.047  0.932399  0.0827431
0.053  0.047  0.892672  0.080976
0.055  0.047  0.723446  0.0739577
0.057  0.047  0.751235  0.0734309
0.059  0.047  0.744327  0.0728565
0.061  0.047  0.709277  0.0692765
0.063  0.047  0.600407  0.0649752
0.065  0.047  0.543958  0.0667347
0.067  0.047  0.55294  0.0611216
0.069  0.047  0.522892  0.0640812
0.071  0.047  0.436287  0.0722044
0.073  0.047  0.617962  0.0778666
0.075  0.047  0.429214  0.072985
0.077  0.047  0.387005  0.0718623
0.079  0.047  0.36246  0.0812157
0.081  0.047  0.410226  0.0889794
0.083  0.047  0.222422  0.0883805
0.085  0.047  0.241123  0.123895
0.087  0.047  0.516292  0.155693
0.089  0.047  -0.902923  0.902925
-0.089  0.049  0  0
-0.087  0.049  0.0665236  0.165984
-0.085  0.049  0.433983  0.122038
-0.083  0.049  0.306612  0.102154
-0.081  0.049  0.292659  0.080346
-0.079  0.049  0.400626  0.0708223
-0.077  0.049  0.462982  0.086082
-0.075  0.049  0.412532  0.0611527
-0.073  0.049  0.486938  0.0658832
-0.071  0.049  0.421973  0.0706173
-0.069  0.049  0.539567  0.0644597
-0.067  0.049  0.668121  0.0748981
-0.065  0.049  0.685449  0.0704383
-0.063  0.049  0.606791  0.0687269
-0.061  0.049  0.707279  0.0713577
-0.059  0.049  0.766754  0.0735452
-0.057  0.049  0.687781  0.0721228
-0.055  0.049  0.712594  0.0761333
-0.053  0.049  0.826582  0.071446
-0.051  0.049  0.950815  0.0827767
-0.049  0.049  0.781125  0.0770193
-0.047  0.049  0.893117  0.0756625
-0.045  0.049  1.09821  0.0892842
-0.043  0.049  1.11346  0.0871149
-0.041  0.049  1.02245  0.0814282
-0.039  0.049  1.13798  0.0864955
-0.037  0.049  1.36134  0.0930022
-0.035  0.049  1.25078  0.087731
-0.033  0.049  1.19999  0.0919153
-0.031  0.049  1.35345  0.0961721
-0.029  0.049  1.2695  0.0882775
-0.027  0.049  1.60725  0.100202
-0.025  0.049  1.66691  0.102655
-0.023  0.049  1.62374  0.0993776
-0.021  0.049  1.75028  0.105968
-0.019  0.049  1.78699  0.109519
-0.017  0.049  1.82042  0.105983
-0.015  0.049  1.80605  0.111488
-0.013  0.049  1.79769  0.104544
-0.011  0.049  1.97082  0.110246
-0.009  0.049  2.0978  0.115184
-0.007  0.049  1.95357  0.112398
-0.005  0.049  1.97904  0.106358
-0.003  0.049  1.90159  0.11555
-0.001  0.049  2.04943  0.128612
0.001  0.049  1.9584  0.0870397
0.003  0.049  1.84288  0.117102
0.005  0.049  1.7938  0.104627
0.007  0.049  2.04492  0.120823
0.009  0.049  1.96327  0.116752
0.011  0.049  1.94179  0.109262
0.013  0.049  1.84759  0.109587
0.015  0.049  1.70955  0.104768
0.017  0.049  1.69165  0.105246
0.019  0.049  1.86302  0.113417
0.021  0.049  1.70276  0.108265
0.023  0.049  1.64149  0.0996763
0.025  0.049  1.6015  0.103486
0.027  0.049  1.6481  0.106031
0.029  0.049  1.42908  0.102904
0.031  0.049  1.4789  0.0952438
0.033  0.049  1.29037  0.0924588
0.035  0.049  1.32539  0.0903455
0.037  0.049  1.09896  0.0853463
0.039  0.049  1.12758  0.0871188
0.041  0.049  1.24222  0.0937238
0.043  0.049  1.00083  0.0859429
0.045  0.049  0.916981  0.0826866
0.047  0.049  0.938747  0.0760949
0.049  0.049  0.86299  0.0795794
0.051  0.049  0.940128  0.0767818
0.053  0.049  0.922114  0.0791155
0.055  0.049  0.744445  0.0718217
0.057  0.049  0.671609  0.0678466
0.059  0.049  0.731553  0.0691225
0.061  0.049  0.648787  0.0655499
0.063  0.049  0.483544  0.0602142
0.065  0.049  0.635425  0.0702788
0.067  0.049  0.590615  0.0670484
0.069  0.049  0.46713  0.0574868
0.071  0.049  0.349308  0.0616389
0.073  0.049  0.434488  0.0704108
0.075  0.049  0.442389  0.0738824
0.077  0.049  0.402062  0.075452
0.079  0.049  0.375128  0.0710117
0.081  0.049  0.412602  0.0819224
0.083  0.049  0.347687  0.0973685
0.085  0.049  0.525086  0.114828
0.087  0.049  0.556641  0.167908
0.089  0.049  0  0
-0.089  0.051  1.27228  0.922385
-0.087  0.051  0.340268  0.15699
-0.085  0.051  0.227649  0.123255
-0.083  0.051  0.053579  0.0943012
-0.081  0.051  0.4241  0.0944439
-0.079  0.051  0.27289  0.0744976
-0.077  0.051  0.384249  0.0737854
-0.075  0.051  0.290479  0.0714425
-0.073  0.051  0.378163  0.0668164
-0.071  0.051  0.360383  0.0608809
-0.069  0.051  0.479257  0.0560095
-0.067  0.051  0.561574  0.0669815
-0.065  0.051  0.506629  0.0660022
-0.063  0.051  0.613931  0.0638469
-0.061  0.051  0.578818  0.0657498
-0.059  0.051  0.810253  0.0809691
-0.057  0.051  0.674674  0.0677631
-0.055  0.051  0.70714  0.0701298
-0.053  0.051  0.785025  0.0758253
-0.051  0.051  0.824903  0.0755927
-0.049  0.051  0.94149  0.0858122
-0.047  0.051  0.942546  0.0790334
-0.045  0.051  0.920757  0.084996
-0.043  0.051  1.03672  0.0906257
-0.041  0.051  1.09616  0.0836431
-0.039  0.051  1.03822  0.0826937
-0.037  0.051  1.06572  0.0779851
-0.035  0.051  1.11046  0.0903028
-0.033  0.051  1.17313  0.0895621
-0.031  0.051  1.21148  0.0946294
-0.029  0.051  1.55004  0.104019
-0.027  0.051  1.46218  0.0980114
-0.025  0.051  1.46196  0.100483
-0.023  0.051  1.49894  0.102587
-0.021  0.051  1.65497  0.101731
-0.019  0.051  1.53932  0.108424
-0.017  0.051  1.65955  0.107456
-0.015  0.051  1.49216  0.0979096
-0.013  0.051  1.78181  0.10565
-0.011  0.051  1.88367  0.107631
-0.009  0.051  1.75446  0.11261
-0.007  0.051  1.88494  0.11379
-0.005  0.051  1.84231  0.108485
-0.003  0.051  1.76467  0.113315
-0.001  0.051  2.06825  0.136383
0.001  0.051  1.80312  0.0855291
0.003  0.051  1.82918  0.11855
0.005  0.051  1.67272  0.101001
0.007  0.051  1.75455  0.105542
0.009  0.051  1.80698  0.110386
0.011  0.051  1.80775  0.105546
0.013  0.051  1.60597  0.100832
0.015  0.051  1.71267  0.103815
0.017  0.051  1.5685  0.0982322
0.019  0.051  1.42178  0.0936577
0.021  0.051  1.54948  0.0992224
0.023  0.051  1.42724  0.0938205
0.025  0.051  1.35287  0.0963375
0.027  0.051  1.53285  0.0985947
0.029  0.051  1.37855  0.10568
0.031  0.051  1.478  0.100828
0.033  0.051  1.09463  0.0856384
0.035  0.051  1.23087  0.0898053
0.037  0.051  1.20326  0.0888135
0.039  0.051  1.04684  0.082027
0.041  0.051  1.12188  0.086061
0.043  0.051  0.917614  0.0774019
0.045  0.051  1.14245  0.095099
0.047  0.051  0.903126  0.0788329
0.049  0.051  0.869992  0.0789936
0.051  0.051  0.835559  0.0761364
0.053  0.051  0.797676  0.072918
0.055  0.051  0.774345  0.0720329
0.057  0.051  0.819019  0.073618
0.059  0.051  0.580414  0.062549
0.061  0.051  0.714445  0.0733046
0.063  0.051  0.651911  0.0652911
0.065  0.051  0.43084  0.055018
0.067  0.051  0.6153  0.0682483
0.069  0.051  0.581217  0.06976
0.071  0.051  0.312758  0.0600426
0.073  0.051  0.425211  0.0671973
0.075  0.051  0.40707  0.066726
0.077  0.051  0.311988  0.0650347
0.079  0.051  0.20923  0.0751879
0.081  0.051  0.293354  0.0834753
0.083  0.051  0.368166  0.0996374
0.085  0.051  0.268355  0.0926508
0.087  0.051  0.69023  0.20616
0.089  0.051  0  0
-0.089  0.053  0.400677  0.517669
-0.087  0.053  0.31987  0.155454
-0.085  0.053  0.291248  0.0942933
-0.083  0.053  0.315494  0.0902511
-0.081  0.053  0.196209  0.0846583
-0.079  0.053  0.249152  0.0640942
-0.077  0.053  0.358513  0.0661477
-0.075  0.053  0.426165  0.0743915
-0.073  0.053  0.33162  0.055272
-0.071  0.053  0.455981  0.0618521
-0.069  0.053  0.417105  0.0607955
-0.067  0.053  0.537715  0.0674191
-0.065  0.053  0.518294  0.0566236
-0.063  0.053  0.560002  0.0655737
-0.061  0.053  0.583616  0.0612842
-0.059  0.053  0.589464  0.0709403
-0.057  0.053  0.691379  0.0710878
-0.055  0.053  0.862766  0.0821388
-0.053  0.053  0.712007  0.0696916
-0.051  0.053  0.849927  0.0736924
-0.049  0.053  0.781046  0.0740133
-0.047  0.053  0.796428  0.0772422
-0.045  0.053  0.988783  0.0827907
-0.043  0.053  0.886398  0.0733917
-0.041  0.053  1.16779  0.0928736
-0.039  0.053  0.993021  0.0860049
-0.037  0.053  1.05851  0.0834802
-0.035  0.053  1.32395  0.0940866
-0.033  0.053  1.14403  0.0891761
-0.031  0.053  1.27365  0.0943487
-0.029  0.053  1.30868  0.0975865
-0.027  0.053  1.44261  0.0930077
-0.025  0.053  1.33146  0.0922739
-0.023  0.053  1.21742  0.0870311
-0.021  0.053  1.29884  0.0889711
-0.019  0.053  1.56665  0.0998686
-0.017  0.053  1.47643  0.0960855
-0.015  0.053  1.63915  0.105348
-0.013  0.053  1.48203  0.102038
-0.011  0.053  1.5833  0.098396
-0.009  0.053  1.67179  0.102211
-0.007  0.053  1.81608  0.10819
-0.005  0.053  1.50765  0.0991406
-0.003  0.053  1.70049  0.116974
-0.001  0.053  1.58154  0.109578
0.001  0.053  1.67985  0.080276
0.003  0.053  1.6009  0.10664
0.005  0.053  1.51206  0.102881
0.007  0.053  1.52282  0.10323
0.009  0.053  1.7408  0.103121
0.011  0.053  1.67554  0.104711
0.013  0.053  1.62248  0.103949
0.015  0.053  1.51651  0.0997503
0.017  0.053  1.48986  0.0955135
0.019  0.053  1.3241  0.0869859
0.021  0.053  1.45004  0.0968694
0.023  0.053  1.35141  0.0937416
0.025  0.053  1.26544  0.0908124
0.027  0.053  1.4243  0.100441
0.029  0.053  1.25141  0.0969276
0.031  0.053  1.25004  0.0933073
0.033  0.053  1.15064  0.0885142
0.035  0.053  1.10913  0.0843007
0.037  0.053  1.12177  0.0823816
0.039  0.053  1.12088  0.088933
0.041  0.053  0.962126  0.0841804
0.043  0.053  1.04055  0.0832214
0.045  0.053  0.986594  0.0850469
0.047  0.053  0.806579  0.0665388
0.049  0.053  0.912451  0.0728317
0.051  0.053  0.744086  0.0715656
0.053  0.053  0.709714  0.0683622
0.055  0.053  0.776721  0.0749862
0.057  0.053  0.63987  0.0655668
0.059  0.053  0.610173  0.0680843
0.061  0.053  0.585212  0.0621009
0.063  0.053  0.525538  0.0611621
0.065  0.053  0.528564  0.0614913
0.067  0.053  0.589387  0.0670304
0.069  0.053  0.432915  0.0583466
0.071  0.053  0.43918  0.0691697
0.073  0.053  0.474725  0.0668816
0.075  0.053  0.485348  0.0711318
0.077  0.053  0.406434  0.0703932
0.079  0.053  0.384529  0.0844123
0.081  0.053  0.501812  0.0922387
0.083  0.053  0.288505  0.0995477
0.085  0.053  0.233494  0.119227
0.087  0.053  0.248305  0.189426
0.089  0.053  6.77158e-12  2.12808e-06
-0.089  0.055  0.321406  0.463705
-0.087  0.055  0.4403  0.155713
-0.085  0.055  0.434533  0.106247
-0.083  0.055  0.231961  0.107147
-0.081  0.055  0.0941512  0.096244
-0.079  0.055  0.327433  0.0651327
-0.077  0.055  0.393872  0.0716004
-0.075  0.055  0.425285  0.0769171
-0.073  0.055  0.363961  0.0679895
-0.071  0.055  0.358744  0.0650092
-0.069  0.055  0.399004  0.056236
-0.067  0.055  0.489863  0.0611979
-0.065  0.055  0.456585  0.0680056
-0.063  0.055  0.435188  0.0568252
-0.061  0.055  0.514425  0.0571568
-0.059  0.055  0.597656  0.0691582
-0.057  0.055  0.580985  0.0668798
-0.055  0.055  0.689829  0.0670155
-0.053  0.055  0.66553  0.0683059
-0.051  0.055  0.664055  0.0640102
-0.049  0.055  0.709601  0.0707563
-0.047  0.055  0.874416  0.0779892
-0.045  0.055  0.834721  0.0780688
-0.043  0.055  0.902074  0.0817153
-0.041  0.055  0.854766  0.0770068
-0.039  0.055  0.934521  0.0771311
-0.037  0.055  0.979529  0.0805293
-0.035  0.055  1.02649  0.0929201
-0.033  0.055  1.22002  0.0943878
-0.031  0.055  1.00923  0.0812976
-0.029  0.055  1.23167  0.0926591
-0.027  0.055  1.32117  0.0916004
-0.025  0.055  1.22536  0.0878824
-0.023  0.055  1.35626  0.0947024
-0.021  0.055  1.24023  0.0846629
-0.019  0.055  1.28975  0.0945729
-0.017  0.055  1.33423  0.0979641
-0.015  0.055  1.46651  0.102111
-0.013  0.055  1.62314  0.103123
-0.011  0.055  1.42426  0.091791
-0.009  0.055  1.36494  0.0947441
-0.007  0.055  1.40822  0.0941652
-0.005  0.055  1.59108  0.0998851
-0.003  0.055  1.51985  0.101854
-0.001  0.055  1.38316  0.109103
0.001  0.055  1.54774  0.080553
0.003  0.055  1.58376  0.111379
0.005  0.055  1.62064  0.106309
0.007  0.055  1.53099  0.107516
0.009  0.055  1.42277  0.101938
0.011  0.055  1.53508  0.0967888
0.013  0.055  1.36486  0.097366
0.015  0.055  1.31724  0.0932919
0.017  0.055  1.55565  0.104614
0.019  0.055  1.19757  0.0877569
0.021  0.055  1.31074  0.102029
0.023  0.055  1.38674  0.0904185
0.025  0.055  1.37514  0.0963669
0.027  0.055  1.24144  0.0932671
0.029  0.055  1.12355  0.0919203
0.031  0.055  1.00065  0.0797958
0.033  0.055  1.03585  0.0814049
0.035  0.055  1.00902  0.0881308
0.037  0.055  0.896695  0.0763454
0.039  0.055  1.0842  0.0855572
0.041  0.055  0.913256  0.0772607
0.043  0.055  0.966695  0.0805919
0.045  0.055  0.992625  0.0817592
0.047  0.055  0.805425  0.0807541
0.049  0.055  0.856973  0.0764847
0.051  0.055  0.820552  0.0757792
0.053  0.055  0.643459  0.0674696
0.055  0.055  0.694558  0.0698298
0.057  0.055  0.631073  0.0646938
0.059  0.055  0.638382  0.0705954
0.061  0.055  0.562465  0.0609213
0.063  0.055  0.515891  0.0606352
0.065  0.055  0.43236  0.0599522
0.067  0.055  0.448892  0.0637062
0.069  0.055  0.466648  0.063503
0.071  0.055  0.350053  0.0614318
0.073  0.055  0.36804  0.0665639
0.075  0.055  0.377477  0.0657347
0.077  0.055  0.246525  0.0798877
0.079  0.055  0.243353  0.0613121
0.081  0.055  0.419384  0.0849626
0.083  0.055  0.236554  0.0649557
0.085  0.055  0.273901  0.112094
0.087  0.055  0.13661  0.104409
0.089  0.055  -0.229713  0.844422
-0.089  0.057  0.238923  0.39986
-0.087  0.057  0.206699  0.13271
-0.085  0.057  0.227329  0.101464
-0.083  0.057  0.178675  0.0851678
-0.081  0.057  0.432889  0.0783198
-0.079  0.057  0.231521  0.0709763
-0.077  0.057  0.427381  0.0781407
-0.075  0.057  0.38513  0.065728
-0.073  0.057  0.398334  0.0615246
-0.071  0.057  0.378064  0.0672325
-0.069  0.057  0.50166  0.0676115
-0.067  0.057  0.454899  0.0647535
-0.065  0.057  0.454464  0.0566784
-0.063  0.057  0.544433  0.061678
-0.061  0.057  0.569342  0.0628624
-0.059  0.057  0.564363  0.0698677
-0.057  0.057  0.558306  0.0658249
-0.055  0.057  0.684497  0.0676144
-0.053  0.057  0.623747  0.0652236
-0.051  0.057  0.672023  0.0687218
-0.049  0.057  0.618539  0.0750822
-0.047  0.057  0.718945  0.0742327
-0.045  0.057  0.808558  0.0721718
-0.043  0.057  0.849724  0.0722252
-0.041  0.057  0.796305  0.0783519
-0.039  0.057  0.960901  0.0807767
-0.037  0.057  0.971115  0.0883359
-0.035  0.057  0.917062  0.076317
-0.033  0.057  1.15974  0.0920758
-0.031  0.057  0.942791  0.081295
-0.029  0.057  1.17905  0.0964985
-0.027  0.057  1.09301  0.0903455
-0.025  0.057  1.22272  0.0860096
-0.023  0.057  1.20328  0.0904165
-0.021  0.057  1.18491  0.0858318
-0.019  0.057  1.18097  0.0873569
-0.017  0.057  1.26545  0.0873949
-0.015  0.057  1.31929  0.0919193
-0.013  0.057  1.48485  0.0981477
-0.011  0.057  1.48945  0.0976039
-0.009  0.057  1.3631  0.0927516
-0.007  0.057  1.58013  0.0991743
-0.005  0.057  1.472  0.0937592
-0.003  0.057  1.57064  0.108252
-0.001  0.057  1.55723  0.113944
0.001  0.057  1.39355  0.0732966
0.003  0.057  1.30561  0.0994229
0.005  0.057  1.40594  0.0909907
0.007  0.057  1.22127  0.0917052
0.009  0.057  1.48507  0.100415
0.011  0.057  1.30632  0.0899796
0.013  0.057  1.50088  0.100745
0.015  0.057  1.11746  0.0827373
0.017  0.057  1.43971  0.0925354
0.019  0.057  1.36815  0.0935177
0.021  0.057  1.32919  0.0933803
0.023  0.057  1.24702  0.0903524
0.025  0.057  1.17322  0.0890533
0.027  0.057  1.08898  0.0885012
0.029  0.057  1.10662  0.0829099
0.031  0.057  0.965673  0.082588
0.033  0.057  1.13227  0.0855782
0.035  0.057  1.09138  0.0889183
0.037  0.057  1.04392  0.0837519
0.039  0.057  0.833975  0.0758206
0.041  0.057  0.912057  0.0793463
0.043  0.057  0.866006  0.0747588
0.045  0.057  0.762857  0.0788533
0.047  0.057  0.838414  0.0794115
0.049  0.057  0.806824  0.0791503
0.051  0.057  0.661724  0.0675715
0.053  0.057  0.673915  0.068469
0.055  0.057  0.53731  0.0641795
0.057  0.057  0.461527  0.0569477
0.059  0.057  0.603858  0.0647052
0.061  0.057  0.602943  0.0656077
0.063  0.057  0.483892  0.0626518
0.065  0.057  0.598849  0.0695548
0.067  0.057  0.507441  0.0658711
0.069  0.057  0.29188  0.0564332
0.071  0.057  0.289451  0.0542436
0.073  0.057  0.398856  0.0607803
0.075  0.057  0.36199  0.0663698
0.077  0.057  0.26308  0.0644872
0.079  0.057  0.349585  0.0728403
0.081  0.057  0.261666  0.066223
0.083  0.057  0.322619  0.0929669
0.085  0.057  0.235829  0.0950562
0.087  0.057  0.0959533  0.130906
0.089  0.057  1.33836  0.946451
-0.089  0.059  0  0
-0.087  0.059  0.352777  0.133171
-0.085  0.059  0.197516  0.0948557
-0.083  0.059  0.318403  0.0963836
-0.081  0.059  0.148239  0.0750482
-0.079  0.059  0.187073  0.0565068
-0.077  0.059  0.33447  0.0707828
-0.075  0.059  0.301052  0.0624076
-0.073  0.059  0.3502  0.0631825
-0.071  0.059  0.374682  0.0596162
-0.069  0.059  0.452816  0.0587816
-0.067  0.059  0.542156  0.0620095
-0.065  0.059  0.312362  0.0551687
-0.063  0.059  0.538751  0.0593476
-0.061  0.059  0.496113  0.0626555
-0.059  0.059  0.485006  0.0601617
-0.057  0.059  0.584527  0.0671
-0.055  0.059  0.568761  0.0592792
-0.053  0.059  0.672088  0.0706553
-0.051  0.059  0.627215  0.0630394
-0.049  0.059  0.718959  0.0693801
-0.047  0.059  0.757964  0.0781598
-0.045  0.059  0.701491  0.0685767
-0.043  0.059  0.860188  0.0804393
-0.041  0.059  0.799882  0.0775869
-0.039  0.059  0.812735  0.0770176
-0.037  0.059  0.940383  0.0812914
-0.035  0.059  0.844193  0.0784087
-0.033  0.059  1.02666  0.0842685
-0.031  0.059  0.96327  0.0758309
-0.029  0.059  0.948158  0.0806143
-0.027  0.059  1.09641  0.0900235
-0.025  0.059  1.05084  0.0832452
-0.023  0.059  0.881672  0.0766713
-0.021  0.059  1.41683  0.0991888
-0.019  0.059  1.18975  0.0899564
-0.017  0.059  1.12579  0.087476
-0.015  0.059  1.19827  0.0864381
-0.013  0.059  1.1749  0.0883149
-0.011  0.059  1.11143  0.0927484
-0.009  0.059  1.40921  0.098016
-0.007  0.059  1.30689  0.0948852
-0.005  0.059  1.22357  0.0905872
-0.003  0.059  1.30401  0.0965542
-0.001  0.059  1.27872  0.102146
0.001  0.059  1.35674  0.0759521
0.003  0.059  1.33558  0.101264
0.005  0.059  1.37337  0.0988562
0.007  0.059  1.47418  0.10363
0.009  0.059  1.42693  0.0980368
0.011  0.059  1.44708  0.0952947
0.013  0.059  1.502  0.101977
0.015  0.059  1.39878  0.103872
0.017  0.059  1.18133  0.0872216
0.019  0.059  1.15864  0.0932416
0.021  0.059  1.22873  0.0907045
0.023  0.059  1.26421  0.0964666
0.025  0.059  1.11537  0.0867517
0.027  0.059  1.03371  0.0812643
0.029  0.059  1.00957  0.085933
0.031  0.059  1.04914  0.0843324
0.033  0.059  0.902658  0.0760223
0.035  0.059  0.935055  0.0881066
0.037  0.059  0.84522  0.0781018
0.039  0.059  0.782613  0.0743259
0.041  0.059  0.754238  0.0762662
0.043  0.059  0.74381  0.0702305
0.045  0.059  0.631806  0.0703302
0.047  0.059  0.711873  0.0682353
0.049  0.059  0.71976  0.0715506
0.051  0.059  0.63785  0.0711451
0.053  0.059  0.675812  0.0697855
0.055  0.059  0.553834  0.0689276
0.057  0.059  0.632444  0.067717
0.059  0.059  0.625412  0.0622025
0.061  0.059  0.553335  0.0622416
0.063  0.059  0.471107  0.0615261
0.065  0.059  0.482887  0.0617444
0.067  0.059  0.489225  0.0596109
0.069  0.059  0.421416  0.0610538
0.071  0.059  0.326676  0.0603512
0.073  0.059  0.336397  0.0619194
0.075  0.059  0.3401  0.0704602
0.077  0.059  0.374137  0.0642861
0.079  0.059  0.272309  0.0592854
0.081  0.059  0.242123  0.0692005
0.083  0.059  0.33116  0.0837444
0.085  0.059  0.233012  0.0897986
0.087  0.059  0.429799  0.172156
0.089  0.059  4.41056e-12  1.71825e-06
-0.089  0.061  0  0
-0.087  0.061  0.11574  0.149242
-0.085  0.061  0.264576  0.11812
-0.083  0.061  0.366493  0.0926167
-0.081  0.061  0.280946  0.0823129
-0.079  0.061  0.329084  0.0706889
-0.077  0.061  0.345612  0.0720027
-0.075  0.061  0.319853  0.0602215
-0.073  0.061  0.440001  0.0651969
-0.071  0.061  0.453164  0.0620336
-0.069  0.061  0.308834  0.0570129
-0.067  0.061  0.530957  0.0610838
-0.065  0.061  0.459405  0.0622671
-0.063  0.061  0.456208  0.0621896
-0.061  0.061  0.535082  0.0639545
-0.059  0.061  0.498509  0.0615528
-0.057  0.061  0.411561  0.0521876
-0.055  0.061  0.559185  0.0598092
-0.053  0.061  0.598469  0.0701347
-0.051  0.061  0.710424  0.0722189
-0.049  0.061  0.700138  0.0683774
-0.047  0.061  0.648892  0.0704537
-0.045  0.061  0.537481  0.0682004
-0.043  0.061  0.693887  0.0714442
-0.041  0.061  0.779961  0.0761612
-0.039  0.061  0.860141  0.0724799
-0.037  0.061  0.747655  0.0764761
-0.035  0.061  0.920916  0.0775352
-0.033  0.061  0.934628  0.0805567
-0.031  0.061  0.955062  0.0835842
-0.029  0.061  0.908824  0.0804035
-0.027  0.061  1.05883  0.086265
-0.025  0.061  1.03827  0.081921
-0.023  0.061  1.02949  0.0822982
-0.021  0.061  1.11358  0.088054
-0.019  0.061  1.25247  0.095076
-0.017  0.061  1.12711  0.0838115
-0.015  0.061  1.09885  0.0817298
-0.013  0.061  1.15  0.0896659
-0.011  0.061  1.12125  0.0848759
-0.009  0.061  1.14869  0.0879897
-0.007  0.061  1.28005  0.094412
-0.005  0.061  1.30936  0.0946945
-0.003  0.061  1.19813  0.0997756
-0.001  0.061  1.07366  0.0931925
0.001  0.061  1.31471  0.0757152
0.003  0.061  1.22901  0.102213
0.005  0.061  1.09589  0.0846068
0.007  0.061  1.26699  0.0908875
0.009  0.061  1.23899  0.0979703
0.011  0.061  1.23859  0.0899045
0.013  0.061  1.1667  0.086941
0.015  0.061  1.0567  0.087483
0.017  0.061  1.15509  0.0871326
0.019  0.061  1.06613  0.0882533
0.021  0.061  1.14855  0.0857006
0.023  0.061  1.19635  0.0933545
0.025  0.061  1.03274  0.0888558
0.027  0.061  1.03549  0.0894118
0.029  0.061  1.00856  0.0783537
0.031  0.061  0.920291  0.0865078
0.033  0.061  0.792971  0.0739209
0.035  0.061  0.913377  0.0798563
0.037  0.061  0.920241  0.0760186
0.039  0.061  0.822369  0.0753798
0.041  0.061  0.747993  0.0712933
0.043  0.061  0.807456  0.0777566
0.045  0.061  0.559261  0.0630467
0.047  0.061  0.607423  0.0619977
0.049  0.061  0.747977  0.0736108
0.051  0.061  0.585044  0.0643102
0.053  0.061  0.678767  0.0662756
0.055  0.061  0.593522  0.068815
0.057  0.061  0.518903  0.0624875
0.059  0.061  0.396739  0.0553318
0.061  0.061  0.479355  0.0628802
0.063  0.061  0.505807  0.0636661
0.065  0.061  0.435859  0.0570547
0.067  0.061  0.482237  0.0612449
0.069  0.061  0.313829  0.0593655
0.071  0.061  0.292819  0.0577625
0.073  0.061  0.199409  0.0613309
0.075  0.061  0.114344  0.0590595
0.077  0.061  0.283086  0.0609275
0.079  0.061  0.187765  0.0734184
0.081  0.061  0.306271  0.0914138
0.083  0.061  0.0946912  0.0771694
0.085  0.061  0.339594  0.101977
0.087  0.061  0.133492  0.119635
0.089  0.061  2.25999e-12  1.23017e-06
-0.089  0.063  0  0
-0.087  0.063  0.0756035  0.0628667
-0.085  0.063  0.330096  0.0916454
-0.083  0.063  0.190051  0.0799333
-0.081  0.063  0.233432  0.0708537
-0.079  0.063  0.319247  0.0662324
-0.077  0.063  0.298271  0.0686452
-0.075  0.063  0.259153  0.057508
-0.073  0.063  0.314571  0.0594185
-0.071  0.063  0.424931  0.0585945
-0.069  0.063  0.38268  0.059612
-0.067  0.063  0.38455  0.0588474
-0.065  0.063  0.441945  0.0613795
-0.063  0.063  0.517849  0.0678342
-0.061  0.063  0.499201  0.062315
-0.059  0.063  0.444773  0.0612488
-0.057  0.063  0.471285  0.0617839
-0.055  0.063  0.564148  0.0609846
-0.053  0.063  0.567096  0.0698865
-0.051  0.063  0.613754  0.0676994
-0.049  0.063  0.590228  0.0651067
-0.047  0.063  0.639024  0.0655092
-0.045  0.063  0.614979  0.0664134
-0.043  0.063  0.759228  0.076125
-0.041  0.063  0.689426  0.0792654
-0.039  0.063  0.721707  0.0723432
-0.037  0.063  0.809652  0.0729012
-0.035  0.063  0.902546  0.0821192
-0.033  0.063  0.844692  0.0770995
-0.031  0.063  0.934248  0.079349
-0.029  0.063  0.852175  0.0742029
-0.027  0.063  0.815808  0.0727791
-0.025  0.063  0.838836  0.0801733
-0.023  0.063  0.958816  0.0801546
-0.021  0.063  0.921993  0.0830336
-0.019  0.063  1.07656  0.0891259
-0.017  0.063  0.980776  0.08638
-0.015  0.063  1.12682  0.0885028
-0.013  0.063  1.01462  0.090732
-0.011  0.063  0.984851  0.0860284
-0.009  0.063  0.983227  0.0755332
-0.007  0.063  1.04117  0.087667
-0.005  0.063  0.962413  0.0814514
-0.003  0.063  1.29522  0.0978645
-0.001  0.063  0.963157  0.089547
0.001  0.063  1.13935  0.0674815
0.003  0.063  0.995385  0.0853007
0.005  0.063  1.13155  0.0875339
0.007  0.063  1.2255  0.0915135
0.009  0.063  1.01407  0.0788985
0.011  0.063  1.22677  0.0895158
0.013  0.063  0.9898  0.0831604
0.015  0.063  1.02743  0.0930862
0.017  0.063  0.992789  0.0822046
0.019  0.063  1.07483  0.0881946
0.021  0.063  1.02102  0.0777061
0.023  0.063  0.980523  0.0789768
0.025  0.063  0.971256  0.079478
0.027  0.063  0.960495  0.0791927
0.029  0.063  0.95101  0.0827079
0.031  0.063  1.05598  0.0828567
0.033  0.063  0.756843  0.0759321
0.035  0.063  0.681898  0.070826
0.037  0.063  0.860183  0.0760443
0.039  0.063  0.690657  0.064235
0.041  0.063  0.87718  0.0777117
0.043  0.063  0.70867  0.0716861
0.045  0.063  0.739466  0.0751251
0.047  0.063  0.728426  0.0708097
0.049  0.063  0.583834  0.064415
0.051  0.063  0.531402  0.0604208
0.053  0.063  0.603507  0.0733624
0.055  0.063  0.682427  0.0722885
0.057  0.063  0.56663  0.063491
0.059  0.063  0.431248  0.0609828
0.061  0.063  0.464041  0.0635969
0.063  0.063  0.376454  0.0595161
0.065  0.063  0.3861  0.0557039
0.067  0.063  0.392213  0.0574217
0.069  0.063  0.351352  0.0591687
0.071  0.063  0.446455  0.0618398
0.073  0.063  0.294123  0.0572872
0.075  0.063  0.229207  0.0614071
0.077  0.063  0.147395  0.0596741
0.079  0.063  0.370541  0.0716459
0.081  0.063  0.192567  0.0890474
0.083  0.063  0.238234  0.071738
0.085  0.063  0.213876  0.0746945
0.087  0.063  0.0814043  0.10775
0.089  0.063  0.457903  0.553842
-0.089  0.065  0  0
-0.087  0.065  0.247548  0.135402
-0.085  0.065  0.114982  0.0882551
-0.083  0.065  0.119181  0.0818719
-0.081  0.065  0.118156  0.0718618
-0.079  0.065  0.206512  0.0713104
-0.077  0.065  0.337426  0.0717389
-0.075  0.065  0.128756  0.0537523
-0.073  0.065  0.243314  0.0519294
-0.071  0.065  0.425505  0.0628376
-0.069  0.065  0.340575  0.0595445
-0.067  0.065  0.285366  0.055389
-0.065  0.065  0.383806  0.0531705
-0.063  0.065  0.425766  0.0574512
-0.061  0.065  0.501379  0.0672776
-0.059  0.065  0.325843  0.0550188
-0.057  0.065  0.380954  0.0587118
-0.055  0.065  0.536122  0.0612016
-0.053  0.065  0.608944  0.0640817
-0.051  0.065  0.515337  0.0564233
-0.049  0.065  0.539324  0.0655034
-0.047  0.065  0.566906  0.0615126
-0.045  0.065  0.673607  0.0658248
-0.043  0.065  0.61971  0.066347
-0.041  0.065  0.772402  0.0726336
-0.039  0.065  0.756491  0.073446
-0.037  0.065  0.744716  0.0684659
-0.035  0.065  0.597952  0.0697107
-0.033  0.065  0.81338  0.0728248
-0.031  0.065  0.814764  0.0765196
-0.029  0.065  0.755689  0.0696889
-0.027  0.065  0.872289  0.0734872
-0.025  0.065  0.781123  0.0750568
-0.023  0.065  1.0132  0.0804138
-0.021  0.065  0.730955  0.0706487
-0.019  0.065  0.897387  0.0774484
-0.017  0.065  1.02663  0.0866298
-0.015  0.065  1.04854  0.0836126
-0.013  0.065  0.959895  0.0801594
-0.011  0.065  1.10555  0.0847001
-0.009  0.065  1.13872  0.0926581
-0.007  0.065  1.12273  0.0903967
-0.005  0.065  1.07455  0.0859227
-0.003  0.065  1.04364  0.0940308
-0.001  0.065  0.929523  0.0882672
0.001  0.065  1.08043  0.0660834
0.003  0.065  1.10166  0.0928318
0.005  0.065  1.12578  0.0852681
0.007  0.065  1.06816  0.0832223
0.009  0.065  0.966211  0.0829425
0.011  0.065  0.99614  0.0808514
0.013  0.065  0.875196  0.0726923
0.015  0.065  1.04375  0.0889366
0.017  0.065  0.965415  0.0836503
0.019  0.065  1.02476  0.0856246
0.021  0.065  0.995111  0.0828652
0.023  0.065  0.932605  0.0729453
0.025  0.065  0.991668  0.0882573
0.027  0.065  0.946554  0.0807875
0.029  0.065  0.976679  0.0885653
0.031  0.065  0.975833  0.0826722
0.033  0.065  0.787534  0.0713791
0.035  0.065  0.826519  0.0797802
0.037  0.065  0.612325  0.0682424
0.039  0.065  0.676308  0.0683271
0.041  0.065  0.667809  0.0706633
0.043  0.065  0.682413  0.0674017
0.045  0.065  0.640432  0.065162
0.047  0.065  0.647671  0.066469
0.049  0.065  0.588887  0.064955
0.051  0.065  0.381993  0.0656262
0.053  0.065  0.508264  0.0625117
0.055  0.065  0.438318  0.0674965
0.057  0.065  0.516647  0.0642203
0.059  0.065  0.526234  0.0600006
0.061  0.065  0.378882  0.060132
0.063  0.065  0.375882  0.0562668
0.065  0.065  0.382648  0.058567
0.067  0.065  0.452561  0.0569969
0.069  0.065  0.341589  0.058231
0.071  0.065  0.298872  0.0546963
0.073  0.065  0.245121  0.0601648
0.075  0.065  0.194912  0.0609952
0.077  0.065  0.432381  0.0715676
0.079  0.065  0.167617  0.0651765
0.081  0.065  0.316813  0.0713249
0.083  0.065  0.379261  0.0862691
0.085  0.065  0.210231  0.0879791
0.087  0.065  0.234935  0.104519
0.089  0.065  0.631195  0.650374
-0.089  0.067  0.670321  0.670352
-0.087  0.067  0.227957  0.168713
-0.085  0.067  0.102285  0.0812972
-0.083  0.067  0.347142  0.083397
-0.081  0.067  0.293577  0.0770776
-0.079  0.067  0.185214  0.0638348
-0.077  0.067  0.281153  0.0669651
-0.075  0.067  0.277365  0.0657042
-0.073  0.067  0.228332  0.0520878
-0.071  0.067  0.367922  0.0553117
-0.069  0.067  0.283733  0.0527
-0.067  0.067  0.421708  0.0604556
-0.065  0.067  0.325304  0.0561581
-0.063  0.067  0.418795  0.0611833
-0.061  0.067  0.407413  0.055492
-0.059  0.067  0.451183  0.0588505
-0.057  0.067  0.464767  0.0561239
-0.055  0.067  0.498875  0.05857
-0.053  0.067  0.538734  0.0657106
-0.051  0.067  0.642848  0.0665752
-0.049  0.067  0.579229  0.0669502
-0.047  0.067  0.565425  0.0634866
-0.045  0.067  0.477489  0.0627592
-0.043  0.067  0.701347  0.0714548
-0.041  0.067  0.570735  0.059718
-0.039  0.067  0.725793  0.0721969
-0.037  0.067  0.726271  0.0722122
-0.035  0.067  0.763468  0.0698917
-0.033  0.067  0.607622  0.0615662
-0.031  0.067  0.749205  0.0729571
-0.029  0.067  0.807065  0.0737722
-0.027  0.067  0.86389  0.0789826
-0.025  0.067  0.760951  0.0793035
-0.023  0.067  0.96362  0.08649
-0.021  0.067  0.90035  0.0826562
-0.019  0.067  0.812695  0.077461
-0.017  0.067  1.03666  0.0899508
-0.015  0.067  1.08878  0.0868912
-0.013  0.067  0.959822  0.0767464
-0.011  0.067  0.892897  0.0795982
-0.009  0.067  1.00299  0.0855302
-0.007  0.067  0.909126  0.0777256
-0.005  0.067  0.970719  0.0813207
-0.003  0.067  1.11794  0.0933167
-0.001  0.067  1.04947  0.094222
0.001  0.067  0.954764  0.0613958
0.003  0.067  1.02209  0.0848241
0.005  0.067  1.05137  0.0789441
0.007  0.067  0.859922  0.0830517
0.009  0.067  0.951086  0.0835056
0.011  0.067  0.804693  0.0737106
0.013  0.067  0.944968  0.082562
0.015  0.067  0.971674  0.079571
0.017  0.067  0.981262  0.0829048
0.019  0.067  0.893491  0.0723947
0.021  0.067  1.00917  0.0863394
0.023  0.067  0.794704  0.0749894
0.025  0.067  0.737458  0.0713689
0.027  0.067  0.862385  0.0766267
0.029  0.067  0.818438  0.0736415
0.031  0.067  0.74989  0.0755584
0.033  0.067  0.728632  0.070354
0.035  0.067  0.821416  0.0810384
0.037  0.067  0.647516  0.0656452
0.039  0.067  0.704368  0.0695309
0.041  0.067  0.565882  0.0627075
0.043  0.067  0.507167  0.0573581
0.045  0.067  0.667135  0.0676843
0.047  0.067  0.620474  0.064369
0.049  0.067  0.557451  0.0625674
0.051  0.067  0.550484  0.0627686
0.053  0.067  0.646909  0.0708658
0.055  0.067  0.451541  0.0596418
0.057  0.067  0.502161  0.0596819
0.059  0.067  0.387791  0.0488051
0.061  0.067  0.406459  0.0621094
0.063  0.067  0.52842  0.0661807
0.065  0.067  0.435205  0.0579611
0.067  0.067  0.389969  0.0587053
0.069  0.067  0.326792  0.0581201
0.071  0.067  0.422559  0.0592914
0.073  0.067  0.313679  0.0628615
0.075  0.067  0.220358  0.0702324
0.077  0.067  0.34639  0.0661903
0.079  0.067  0.260172  0.0658928
0.081  0.067  0.180353  0.066998
0.083  0.067  0.386013  0.101307
0.085  0.067  0.297871  0.0968643
0.087  0.067  0.174363  0.130465
0.089  0.067  0  0
-0.089  0.069  0.670575  0.670606
-0.087  0.069  0.166237  0.157872
-0.085  0.069  0.193203  0.0973534
-0.083  0.069  0.228144  0.076306
-0.081  0.069  0.0300385  0.0664698
-0.079  0.069  0.315931  0.0788004
-0.077  0.069  0.27774  0.053727
-0.075  0.069  0.293304  0.0622597
-0.073  0.069  0.241289  0.0625033
-0.071  0.069  0.264962  0.0545164
-0.069  0.069  0.456017  0.0613544
-0.067  0.069  0.314966  0.0499507
-0.065  0.069  0.402855  0.0555988
-0.063  0.069  0.347902  0.0537331
-0.061  0.069  0.365588  0.0544228
-0.059  0.069  0.405368  0.052327
-0.057  0.069  0.408764  0.0561636
-0.055  0.069  0.508392  0.0623884
-0.053  0.069  0.54742  0.0639007
-0.051  0.069  0.504674  0.0630022
-0.049  0.069  0.469748  0.0562917
-0.047  0.069  0.586094  0.0690921
-0.045  0.069  0.672022  0.0749133
-0.043  0.069  0.563996  0.0653101
-0.041  0.069  0.741748  0.0703257
-0.039  0.069  0.659516  0.0727407
-0.037  0.069  0.756621  0.0759785
-0.035  0.069  0.695867  0.0765542
-0.033  0.069  0.699855  0.0723136
-0.031  0.069  0.777227  0.0755674
-0.029  0.069  0.863192  0.078705
-0.027  0.069  0.740832  0.0773513
-0.025  0.069  0.990601  0.0930772
-0.023  0.069  0.854002  0.0788183
-0.021  0.069  0.803688  0.0752017
-0.019  0.069  0.757175  0.0745822
-0.017  0.069  0.920813  0.08611
-0.015  0.069  1.07856  0.0879053
-0.013  0.069  0.951728  0.0870208
-0.011  0.069  1.03207  0.0862191
-0.009  0.069  0.911555  0.0835159
-0.007  0.069  0.859694  0.0778043
-0.005  0.069  0.770944  0.0765538
-0.003  0.069  1.24518  0.104475
-0.001  0.069  1.00116  0.0895269
0.001  0.069  0.814347  0.0595531
0.003  0.069  1.07223  0.0967699
0.005  0.069  0.881054  0.0793519
0.007  0.069  0.981584  0.0791606
0.009  0.069  0.866702  0.0742567
0.011  0.069  0.770716  0.0733896
0.013  0.069  0.998204  0.0828387
0.015  0.069  0.926657  0.0788241
0.017  0.069  0.894026  0.0824103
0.019  0.069  0.821763  0.0799896
0.021  0.069  0.923677  0.0836058
0.023  0.069  0.757494  0.0731151
0.025  0.069  1.08659  0.0905188
0.027  0.069  0.798626  0.076141
0.029  0.069  0.82791  0.0735687
0.031  0.069  0.715826  0.0784864
0.033  0.069  0.679638  0.0684001
0.035  0.069  0.761902  0.0758014
0.037  0.069  0.546944  0.0652669
0.039  0.069  0.605442  0.06724
0.041  0.069  0.630884  0.0690754
0.043  0.069  0.631448  0.0666777
0.045  0.069  0.631565  0.0648209
0.047  0.069  0.649391  0.0735163
0.049  0.069  0.484944  0.0630351
0.051  0.069  0.427527  0.0611159
0.053  0.069  0.480283  0.0573531
0.055  0.069  0.390065  0.0548316
0.057  0.069  0.440795  0.0595362
0.059  0.069  0.399117  0.0584201
0.061  0.069  0.539312  0.0582061
0.063  0.069  0.414366  0.0563331
0.065  0.069  0.431936  0.0573558
0.067  0.069  0.42456  0.0610782
0.069  0.069  0.339305  0.0550757
0.071  0.069  0.269278  0.0548593
0.073  0.069  0.210477  0.0547558
0.075  0.069  0.302959  0.0597704
0.077  0.069  0.146502  0.0624795
0.079  0.069  0.206029  0.070626
0.081  0.069  0.304545  0.0636301
0.083  0.069  0.214436  0.0695187
0.085  0.069  0.0713455  0.0998237
0.087  0.069  0.138092  0.122065
0.089  0.069  0  0
-0.089  0.071  -0.90613  0.906131
-0.087  0.071  0.111573  0.144525
-0.085  0.071  0.109226  0.0879658
-0.083  0.071  0.186954  0.0705447
-0.081  0.071  0.156789  0.0659896
-0.079  0.071  0.365123  0.0705373
-0.077  0.071  0.178036  0.0566065
-0.075  0.071  0.252835  0.0657586
-0.073  0.071  0.268021  0.0588783
-0.071  0.071  0.260683  0.0527462
-0.069  0.071  0.362061  0.0635031
-0.067  0.071  0.31609  0.0579861
-0.065  0.071  0.275885  0.0581327
-0.063  0.071  0.393914  0.0563574
-0.061  0.071  0.28521  0.0538447
-0.059  0.071  0.399606  0.0563398
-0.057  0.071  0.562962  0.0662783
-0.055  0.071  0.324345  0.0549709
-0.053  0.071  0.454697  0.0620863
-0.051  0.071  0.435891  0.0587464
-0.049  0.071  0.553017  0.0664933
-0.047  0.071  0.492944  0.0711918
-0.045  0.071  0.601267  0.0657328
-0.043  0.071  0.449956  0.0650298
-0.041  0.071  0.534761  0.0655236
-0.039  0.071  0.649762  0.0697112
-0.037  0.071  0.685332  0.0657707
-0.035  0.071  0.719699  0.0748978
-0.033  0.071  0.680082  0.0706639
-0.031  0.071  0.74095  0.0691287
-0.029  0.071  0.656296  0.0671494
-0.027  0.071  0.795616  0.0792754
-0.025  0.071  0.645512  0.0747267
-0.023  0.071  0.678365  0.0688149
-0.021  0.071  0.74442  0.0771997
-0.019  0.071  0.727749  0.0751552
-0.017  0.071  0.7134  0.071396
-0.015  0.071  0.77675  0.0697196
-0.013  0.071  0.773659  0.0762676
-0.011  0.071  0.903846  0.0815287
-0.009  0.071  0.784099  0.0736355
-0.007  0.071  0.87002  0.0804411
-0.005  0.071  0.907513  0.0778053
-0.003  0.071  0.853005  0.0801384
-0.001  0.071  0.858848  0.0820987
0.001  0.071  0.884264  0.062498
0.003  0.071  0.809685  0.0800163
0.005  0.071  0.837431  0.0739621
0.007  0.071  0.92612  0.0824771
0.009  0.071  0.741778  0.0789
0.011  0.071  0.81351  0.0745495
0.013  0.071  0.763159  0.0717848
0.015  0.071  0.892256  0.0868978
0.017  0.071  0.796465  0.0708148
0.019  0.071  0.788392  0.0775534
0.021  0.071  0.707934  0.0692914
0.023  0.071  0.795072  0.0775179
0.025  0.071  0.847531  0.0777142
0.027  0.071  0.70752  0.0754577
0.029  0.071  0.834115  0.0756281
0.031  0.071  0.685096  0.0709974
0.033  0.071  0.63349  0.0729825
0.035  0.071  0.690699  0.0676737
0.037  0.071  0.604592  0.0722334
0.039  0.071  0.60632  0.0684517
0.041  0.071  0.616032  0.0644752
0.043  0.071  0.528876  0.0672807
0.045  0.071  0.537  0.0618034
0.047  0.071  0.469242  0.0601649
0.049  0.071  0.551227  0.0607455
0.051  0.071  0.548286  0.0652091
0.053  0.071  0.415556  0.0541425
0.055  0.071  0.428496  0.054889
0.057  0.071  0.339252  0.0571343
0.059  0.071  0.454413  0.0594583
0.061  0.071  0.433294  0.0595593
0.063  0.071  0.297298  0.0561398
0.065  0.071  0.353081  0.0529733
0.067  0.071  0.27769  0.0539546
0.069  0.071  0.337812  0.0507674
0.071  0.071  0.32298  0.0552479
0.073  0.071  0.181611  0.0501901
0.075  0.071  0.225258  0.0658156
0.077  0.071  0.185217  0.0648523
0.079  0.071  0.250021  0.0692946
0.081  0.071  0.178828  0.0786926
0.083  0.071  0.137295  0.0832014
0.085  0.071  0.176578  0.10877
0.087  0.071  0.410385  0.144984
0.089  0.071  0  0
-0.089  0.073  0.436157  0.541041
-0.087  0.073  0.191147  0.0945624
-0.085  0.073  0.175871  0.066579
-0.083  0.073  0.345084  0.084682
-0.081  0.073  0.23453  0.0708591
-0.079  0.073  0.245681  0.074774
-0.077  0.073  0.286111  0.0575554
-0.075  0.073  0.300487  0.0591176
-0.073  0.073  0.206904  0.0504036
-0.071  0.073  0.404037  0.0597808
-0.069  0.073  0.313135  0.0527699
-0.067  0.073  0.224919  0.0524337
-0.065  0.073  0.264195  0.0490425
-0.063  0.073  0.319147  0.0605521
-0.061  0.073  0.40401  0.0538179
-0.059  0.073  0.366413  0.0498637
-0.057  0.073  0.341212  0.057385
-0.055  0.073  0.254068  0.0528507
-0.053  0.073  0.479131  0.0572013
-0.051  0.073  0.485785  0.0639181
-0.049  0.073  0.544597  0.0661348
-0.047  0.073  0.467701  0.0565013
-0.045  0.073  0.513532  0.0621099
-0.043  0.073  0.490665  0.0633506
-0.041  0.073  0.560502  0.0635887
-0.039  0.073  0.486273  0.0622707
-0.037  0.073  0.601453  0.0754189
-0.035  0.073  0.539698  0.0637209
-0.033  0.073  0.586062  0.0693254
-0.031  0.073  0.57895  0.0694635
-0.029  0.073  0.681497  0.0731215
-0.027  0.073  0.737888  0.069919
-0.025  0.073  0.715133  0.0747545
-0.023  0.073  0.675126  0.0723848
-0.021  0.073  0.926628  0.0779451
-0.019  0.073  0.78493  0.0771276
-0.017  0.073  0.726621  0.07188
-0.015  0.073  0.823101  0.0722371
-0.013  0.073  0.716605  0.0687198
-0.011  0.073  0.751299  0.0755064
-0.009  0.073  0.903345  0.0817497
-0.007  0.073  0.836589  0.0751966
-0.005  0.073  0.83713  0.0723162
-0.003  0.073  0.784907  0.08574
-0.001  0.073  0.871729  0.0833786
0.001  0.073  0.795119  0.0614006
0.003  0.073  0.886131  0.0821406
0.005  0.073  0.852002  0.0760091
0.007  0.073  0.960318  0.0817067
0.009  0.073  0.771117  0.0721151
0.011  0.073  0.632629  0.0703284
0.013  0.073  0.826389  0.0841596
0.015  0.073  0.818696  0.0803282
0.017  0.073  0.803752  0.0720625
0.019  0.073  0.842404  0.0807557
0.021  0.073  0.713793  0.0780185
0.023  0.073  0.743863  0.072025
0.025  0.073  0.702313  0.0731427
0.027  0.073  0.700887  0.0707076
0.029  0.073  0.719052  0.0699531
0.031  0.073  0.677676  0.0719321
0.033  0.073  0.576435  0.0614397
0.035  0.073  0.629419  0.0700962
0.037  0.073  0.568153  0.0633664
0.039  0.073  0.579031  0.0669371
0.041  0.073  0.548161  0.0604257
0.043  0.073  0.558654  0.0638658
0.045  0.073  0.578874  0.067967
0.047  0.073  0.446649  0.0595883
0.049  0.073  0.398762  0.0596748
0.051  0.073  0.402772  0.0548974
0.053  0.073  0.451022  0.0587932
0.055  0.073  0.446166  0.053867
0.057  0.073  0.3412  0.0595215
0.059  0.073  0.422696  0.0566553
0.061  0.073  0.374577  0.0562152
0.063  0.073  0.181413  0.0449548
0.065  0.073  0.416586  0.0544449
0.067  0.073  0.327775  0.0512031
0.069  0.073  0.258514  0.0522164
0.071  0.073  0.242352  0.0531488
0.073  0.073  0.211643  0.0547521
0.075  0.073  0.342846  0.0571023
0.077  0.073  0.203029  0.0501048
0.079  0.073  0.200805  0.0710974
0.081  0.073  0.237223  0.071059
0.083  0.073  0.246162  0.078564
0.085  0.073  0.20935  0.100517
0.087  0.073  0.220967  0.130368
0.089  0.073  0.671108  0.671139
-0.089  0.075  0.324932  0.467081
-0.087  0.075  -0.0360787  0.142894
-0.085  0.075  0.0724044  0.102267
-0.083  0.075  0.156962  0.0718013
-0.081  0.075  0.182682  0.065648
-0.079  0.075  0.220616  0.065575
-0.077  0.075  0.267272  0.0669597
-0.075  0.075  0.195423  0.0549752
-0.073  0.075  0.206272  0.0490428
-0.071  0.075  0.247977  0.0538525
-0.069  0.075  0.298944  0.0560269
-0.067  0.075  0.319744  0.0600604
-0.065  0.075  0.337508  0.0561273
-0.063  0.075  0.295733  0.0558907
-0.061  0.075  0.308259  0.0501424
-0.059  0.075  0.317194  0.0558598
-0.057  0.075  0.342014  0.055964
-0.055  0.075  0.404569  0.0587556
-0.053  0.075  0.332793  0.05469
-0.051  0.075  0.473434  0.0577115
-0.049  0.075  0.442078  0.0574132
-0.047  0.075  0.372946  0.0584191
-0.045  0.075  0.457108  0.0616561
-0.043  0.075  0.522004  0.0670045
-0.041  0.075  0.533691  0.0633722
-0.039  0.075  0.628039  0.0634709
-0.037  0.075  0.659686  0.0677894
-0.035  0.075  0.598466  0.0664095
-0.033  0.075  0.645485  0.0678767
-0.031  0.075  0.606366  0.0659258
-0.029  0.075  0.624415  0.0675245
-0.027  0.075  0.716867  0.072637
-0.025  0.075  0.742748  0.0688942
-0.023  0.075  0.657616  0.0679396
-0.021  0.075  0.646709  0.067736
-0.019  0.075  0.633752  0.067938
-0.017  0.075  0.658237  0.064657
-0.015  0.075  0.689385  0.0636732
-0.013  0.075  0.758947  0.0708386
-0.011  0.075  0.83997  0.0755735
-0.009  0.075  0.689582  0.0717483
-0.007  0.075  0.744209  0.0723774
-0.005  0.075  0.764775  0.0796688
-0.003  0.075  0.789391  0.0781086
-0.001  0.075  0.719985  0.0757359
0.001  0.075  0.736554  0.055864
0.003  0.075  0.755072  0.0787979
0.005  0.075  0.741004  0.0765007
0.007  0.075  0.633262  0.0650924
0.009  0.075  0.688715  0.0671354
0.011  0.075  0.698619  0.071926
0.013  0.075  0.893403  0.0813773
0.015  0.075  0.692174  0.0710036
0.017  0.075  0.709928  0.0702762
0.019  0.075  0.699153  0.0709938
0.021  0.075  0.705  0.071263
0.023  0.075  0.651312  0.067523
0.025  0.075  0.705197  0.0734006
0.027  0.075  0.540892  0.0660029
0.029  0.075  0.582857  0.067867
0.031  0.075  0.576765  0.0656852
0.033  0.075  0.546376  0.0636808
0.035  0.075  0.617721  0.0686581
0.037  0.075  0.534063  0.0621285
0.039  0.075  0.501401  0.0658947
0.041  0.075  0.550787  0.0627464
0.043  0.075  0.446035  0.0617183
0.045  0.075  0.447533  0.0577034
0.047  0.075  0.468877  0.0574733
0.049  0.075  0.440901  0.0550784
0.051  0.075  0.524964  0.0670153
0.053  0.075  0.452495  0.0547339
0.055  0.075  0.34091  0.0530959
0.057  0.075  0.379142  0.0571469
0.059  0.075  0.392433  0.0548335
0.061  0.075  0.373195  0.0541535
0.063  0.075  0.291104  0.0506203
0.065  0.075  0.223139  0.0512655
0.067  0.075  0.37441  0.0589331
0.069  0.075  0.240908  0.0511225
0.071  0.075  0.284503  0.0582019
0.073  0.075  0.196467  0.0574474
0.075  0.075  0.0976001  0.0523862
0.077  0.075  0.174678  0.0477838
0.079  0.075  0.207174  0.0597871
0.081  0.075  0.160031  0.0715031
0.083  0.075  0.139971  0.0735671
0.085  0.075  0.0594767  0.0806762
0.087  0.075  0.203888  0.101956
0.089  0.075  0  0
-0.089  0.077  0  0
-0.087  0.077  0.298592  0.137946
-0.085  0.077  0.176259  0.0803839
-0.083  0.077  0.089124  0.080517
-0.081  0.077  0.124008  0.0465473
-0.079  0.077  0.139383  0.0612044
-0.077  0.077  0.174449  0.0609053
-0.075  0.077  0.265628  0.0517214
-0.073  0.077  0.220117  0.0498784
-0.071  0.077  0.26989  0.0530514
-0.069  0.077  0.161087  0.0466301
-0.067  0.077  0.304617  0.0474068
-0.065  0.077  0.359023  0.0533998
-0.063  0.077  0.328549  0.0474626
-0.061  0.077  0.319047  0.0513328
-0.059  0.077  0.342621  0.048773
-0.057  0.077  0.380187  0.0562063
-0.055  0.077  0.30635  0.0505393
-0.053  0.077  0.475079  0.0602301
-0.051  0.077  0.340032  0.0559606
-0.049  0.077  0.383274  0.050097
-0.047  0.077  0.338523  0.0524443
-0.045  0.077  0.433683  0.0578742
-0.043  0.077  0.506886  0.0655838
-0.041  0.077  0.446644  0.0547067
-0.039  0.077  0.527355  0.0580727
-0.037  0.077  0.503446  0.0703815
-0.035  0.077  0.498514  0.0585159
-0.033  0.077  0.557177  0.0625359
-0.031  0.077  0.6399  0.0613778
-0.029  0.077  0.585566  0.0627052
-0.027  0.077  0.671287  0.0676135
-0.025  0.077  0.558034  0.0637113
-0.023  0.077  0.68352  0.0697348
-0.021  0.077  0.644947  0.0698385
-0.019  0.077  0.652738  0.0724184
-0.017  0.077  0.661691  0.0634958
-0.015  0.077  0.713146  0.0738613
-0.013  0.077  0.622811  0.0694842
-0.011  0.077  0.659746  0.0669736
-0.009  0.077  0.578295  0.0588958
-0.007  0.077  0.702214  0.0734708
-0.005  0.077  0.658242  0.0654674
-0.003  0.077  0.697235  0.0759814
-0.001  0.077  0.590445  0.0666295
0.001  0.077  0.632406  0.0541831
0.003  0.077  0.68399  0.0757942
0.005  0.077  0.800423  0.0717911
0.007  0.077  0.717195  0.0695151
0.009  0.077  0.708278  0.0721852
0.011  0.077  0.663029  0.0659134
0.013  0.077  0.647958  0.0638846
0.015  0.077  0.866738  0.0771392
0.017  0.077  0.499863  0.0605021
0.019  0.077  0.587396  0.0619901
0.021  0.077  0.713636  0.0721242
0.023  0.077  0.679995  0.0752393
0.025  0.077  0.713936  0.0709544
0.027  0.077  0.587414  0.0642156
0.029  0.077  0.546513  0.0651616
0.031  0.077  0.555248  0.0590702
0.033  0.077  0.386641  0.0580351
0.035  0.077  0.503563  0.05662
0.037  0.077  0.487829  0.0622058
0.039  0.077  0.497814  0.0628024
0.041  0.077  0.414004  0.0564767
0.043  0.077  0.438957  0.0640998
0.045  0.077  0.436874  0.0619321
0.047  0.077  0.381382  0.0630851
0.049  0.077  0.526937  0.0622317
0.051  0.077  0.395789  0.0570118
0.053  0.077  0.41074  0.0605789
0.055  0.077  0.407826  0.0546365
0.057  0.077  0.434319  0.0610417
0.059  0.077  0.19265  0.0525662
0.061  0.077  0.373983  0.0553868
0.063  0.077  0.368093  0.0461013
0.065  0.077  0.217858  0.0489916
0.067  0.077  0.283923  0.0533985
0.069  0.077  0.198404  0.043219
0.071  0.077  0.273697  0.0535392
0.073  0.077  0.276033  0.0573242
0.075  0.077  0.203551  0.0457852
0.077  0.077  0.161123  0.0538931
0.079  0.077  0.126016  0.052851
0.081  0.077  0.12838  0.0672737
0.083  0.077  0.181778  0.0576894
0.085  0.077  0.128604  0.0988166
0.087  0.077  0.194261  0.140943
0.089  0.077  0.4209  0.531718
-0.089  0.079  0  0
-0.087  0.079  0.0380785  0.0970394
-0.085  0.079  0.118496  0.101638
-0.083  0.079  0.0905452  0.0606661
-0.081  0.079  0.0820418  0.0749797
-0.079  0.079  0.20152  0.0609254
-0.077  0.079  0.223515  0.0493903
-0.075  0.079  0.308472  0.0636871
-0.073  0.079  0.276907  0.0515671
-0.071  0.079  0.237953  0.0462201
-0.069  0.079  0.154937  0.0440069
-0.067  0.079  0.208819  0.0532172
-0.065  0.079  0.258489  0.0503018
-0.063  0.079  0.266847  0.0517512
-0.061  0.079  0.304248  0.0500797
-0.059  0.079  0.254795  0.0506424
-0.057  0.079  0.458892  0.054298
-0.055  0.079  0.265038  0.0589003
-0.053  0.079  0.385652  0.0576892
-0.051  0.079  0.314312  0.0560246
-0.049  0.079  0.354256  0.0555011
-0.047  0.079  0.39168  0.0533785
-0.045  0.079  0.492819  0.0557568
-0.043  0.079  0.436626  0.0612019
-0.041  0.079  0.437592  0.0570453
-0.039  0.079  0.472339  0.0617749
-0.037  0.079  0.417171  0.0590035
-0.035  0.079  0.462876  0.0638215
-0.033  0.079  0.62345  0.0647068
-0.031  0.079  0.539775  0.0607623
-0.029  0.079  0.553597  0.0689346
-0.027  0.079  0.482645  0.0619538
-0.025  0.079  0.44679  0.0589077
-0.023  0.079  0.69488  0.0690928
-0.021  0.079  0.621511  0.0662155
-0.019  0.079  0.628783  0.0646266
-0.017  0.079  0.536959  0.0633455
-0.015  0.079  0.681421  0.0676162
-0.013  0.079  0.590407  0.0674127
-0.011  0.079  0.573183  0.0590734
-0.009  0.079  0.758174  0.0702942
-0.007  0.079  0.590653  0.0689617
-0.005  0.079  0.635804  0.0689861
-0.003  0.079  0.678879  0.0819059
-0.001  0.079  0.709779  0.0841201
0.001  0.079  0.637554  0.0506234
0.003  0.079  0.650783  0.0684548
0.005  0.079  0.692243  0.0706863
0.007  0.079  0.672911  0.0682755
0.009  0.079  0.660688  0.0709814
0.011  0.079  0.708436  0.0754582
0.013  0.079  0.61979  0.0652582
0.015  0.079  0.65271  0.0672848
0.017  0.079  0.532518  0.0595368
0.019  0.079  0.64633  0.0618663
0.021  0.079  0.545936  0.062408
0.023  0.079  0.686711  0.0688344
0.025  0.079  0.590759  0.0619103
0.027  0.079  0.58104  0.0658012
0.029  0.079  0.439767  0.0539741
0.031  0.079  0.589326  0.0688087
0.033  0.079  0.528118  0.0649983
0.035  0.079  0.627842  0.0648299
0.037  0.079  0.402317  0.0574257
0.039  0.079  0.373997  0.0605353
0.041  0.079  0.520986  0.0622775
0.043  0.079  0.511322  0.0547155
0.045  0.079  0.338191  0.0632904
0.047  0.079  0.447166  0.0595231
0.049  0.079  0.399118  0.053413
0.051  0.079  0.375537  0.0544363
0.053  0.079  0.313748  0.0508208
0.055  0.079  0.369572  0.0564758
0.057  0.079  0.318788  0.0508887
0.059  0.079  0.314505  0.0484367
0.061  0.079  0.238593  0.0491278
0.063  0.079  0.397637  0.0554861
0.065  0.079  0.20644  0.0425592
0.067  0.079  0.273016  0.0467532
0.069  0.079  0.304357  0.0523743
0.071  0.079  0.288155  0.0588235
0.073  0.079  0.189198  0.0450103
0.075  0.079  0.142012  0.0542842
0.077  0.079  0.231965  0.0630684
0.079  0.079  0.162518  0.0575816
0.081  0.079  0.0860652  0.0626583
0.083  0.079  0.160983  0.0903176
0.085  0.079  0.23027  0.115902
0.087  0.079  0.131218  0.119678
0.089  0.079  1.34394  0.950397
-0.089  0.081  0  0
-0.087  0.081  0.330456  0.124981
-0.085  0.081  0.254066  0.126562
-0.083  0.081  0.0567151  0.0711306
-0.081  0.081  0.181026  0.069988
-0.079  0.081  0.26693  0.0653994
-0.077  0.081  0.261491  0.0657449
-0.075  0.081  0.112745  0.0629639
-0.073  0.081  0.24888  0.0518927
-0.071  0.081  0.21865  0.0552423
-0.069  0.081  0.340042  0.0557881
-0.067  0.081  0.174677  0.0510761
-0.065  0.081  0.194602  0.0479966
-0.063  0.081  0.230877  0.0522806
-0.061  0.081  0.297979  0.0521836
-0.059  0.081  0.308956  0.0491151
-0.057  0.081  0.344191  0.0526759
-0.055  0.081  0.202092  0.0465662
-0.053  0.081  0.332176  0.0488728
-0.051  0.081  0.337885  0.0536839
-0.049  0.081  0.367658  0.0557584
-0.047  0.081  0.403406  0.0531227
-0.045  0.081  0.417277  0.0557224
-0.043  0.081  0.372085  0.0584112
-0.041  0.081  0.382567  0.0528308
-0.039  0.081  0.432882  0.0582286
-0.037  0.081  0.547093  0.061569
-0.035  0.081  0.469751  0.0576887
-0.033  0.081  0.54451  0.0587256
-0.031  0.081  0.509894  0.0608314
-0.029  0.081  0.499627  0.0639127
-0.027  0.081  0.501612  0.0569666
-0.025  0.081  0.466649  0.0596135
-0.023  0.081  0.705613  0.0713281
-0.021  0.081  0.540288  0.0645825
-0.019  0.081  0.589425  0.0633345
-0.017  0.081  0.551342  0.0582971
-0.015  0.081  0.449505  0.0614739
-0.013  0.081  0.657218  0.0672319
-0.011  0.081  0.548364  0.0689313
-0.009  0.081  0.610529  0.0645781
-0.007  0.081  0.717502  0.0738647
-0.005  0.081  0.663717  0.0702861
-0.003  0.081  0.596371  0.0769997
-0.001  0.081  0.587353  0.0686656
0.001  0.081  0.520734  0.0472075
0.003  0.081  0.600219  0.0683776
0.005  0.081  0.586664  0.0648726
0.007  0.081  0.642313  0.0665782
0.009  0.081  0.604419  0.0676456
0.011  0.081  0.533794  0.0652357
0.013  0.081  0.673632  0.0676271
0.015  0.081  0.549474  0.0667015
0.017  0.081  0.49903  0.0601484
0.019  0.081  0.627584  0.0663647
0.021  0.081  0.559427  0.0640076
0.023  0.081  0.491449  0.0562155
0.025  0.081  0.54132  0.0618156
0.027  0.081  0.558453  0.064591
0.029  0.081  0.592283  0.0650861
0.031  0.081  0.495961  0.0597026
0.033  0.081  0.441628  0.0646756
0.035  0.081  0.453909  0.0563385
0.037  0.081  0.420295  0.0582826
0.039  0.081  0.452963  0.0557005
0.041  0.081  0.372958  0.0547876
0.043  0.081  0.526549  0.0635723
0.045  0.081  0.457361  0.0540364
0.047  0.081  0.397894  0.0581869
0.049  0.081  0.339545  0.0524353
0.051  0.081  0.413668  0.0531289
0.053  0.081  0.33525  0.0549435
0.055  0.081  0.367054  0.0470579
0.057  0.081  0.322839  0.0559613
0.059  0.081  0.341335  0.0534422
0.061  0.081  0.327129  0.0570359
0.063  0.081  0.352512  0.0533692
0.065  0.081  0.310518  0.0569223
0.067  0.081  0.194584  0.0455608
0.069  0.081  0.219362  0.0451241
0.071  0.081  0.20568  0.0469646
0.073  0.081  0.21136  0.0584432
0.075  0.081  0.125155  0.0589308
0.077  0.081  0.206309  0.0528181
0.079  0.081  0.151719  0.0554234
0.081  0.081  0.141754  0.0766026
0.083  0.081  0.0616896  0.0652107
0.085  0.081  0.208599  0.0983698
0.087  0.081  -0.0163155  0.0780532
0.089  0.081  0  0
-0.089  0.083  0  0
-0.087  0.083  0.197708  0.0988932
-0.085  0.083  -0.0424287  0.083618
-0.083  0.083  0.290486  0.0786262
-0.081  0.083  0.22614  0.0717842
-0.079  0.083  0.122949  0.0575081
-0.077  0.083  0.235895  0.0561846
-0.075  0.083  0.19903  0.0591607
-0.073  0.083  0.215668  0.0557125
-0.071  0.083  0.276202  0.0518404
-0.069  0.083  0.186897  0.0466789
-0.067  0.083  0.176383  0.0419934
-0.065  0.083  0.269824  0.0569709
-0.063  0.083  0.209753  0.0515439
-0.061  0.083  0.270067  0.0470055
-0.059  0.083  0.352043  0.0506617
-0.057  0.083  0.303995  0.0494828
-0.055  0.083  0.312065  0.047961
-0.053  0.083  0.263023  0.0478531
-0.051  0.083  0.38925  0.0560861
-0.049  0.083  0.41377  0.0557913
-0.047  0.083  0.345297  0.0565075
-0.045  0.083  0.391929  0.0569679
-0.043  0.083  0.345448  0.064173
-0.041  0.083  0.432585  0.0579636
-0.039  0.083  0.442668  0.057439
-0.037  0.083  0.436143  0.0555271
-0.035  0.083  0.353478  0.0517676
-0.033  0.083  0.519851  0.0640648
-0.031  0.083  0.493275  0.062923
-0.029  0.083  0.5764  0.0653812
-0.027  0.083  0.441335  0.0566184
-0.025  0.083  0.470056  0.0619578
-0.023  0.083  0.426397  0.0589446
-0.021  0.083  0.484347  0.06239
-0.019  0.083  0.480864  0.0632084
-0.017  0.083  0.421005  0.0550375
-0.015  0.083  0.535054  0.0619761
-0.013  0.083  0.621794  0.0684083
-0.011  0.083  0.527844  0.062336
-0.009  0.083  0.51092  0.0622164
-0.007  0.083  0.618662  0.0698487
-0.005  0.083  0.599054  0.065527
-0.003  0.083  0.532257  0.0653783
-0.001  0.083  0.533902  0.0715112
0.001  0.083  0.458468  0.0455602
0.003  0.083  0.582596  0.0715732
0.005  0.083  0.574076  0.0644955
0.007  0.083  0.524665  0.0679786
0.009  0.083  0.491877  0.0602011
0.011  0.083  0.503945  0.0646401
0.013  0.083  0.492554  0.0609817
0.015  0.083  0.525961  0.0675874
0.017  0.083  0.542625  0.0652861
0.019  0.083  0.418737  0.0562424
0.021  0.083  0.511029  0.0624951
0.023  0.083  0.445018  0.0599806
0.025  0.083  0.419972  0.0601177
0.027  0.083  0.519243  0.0615229
0.029  0.083  0.499626  0.0634262
0.031  0.083  0.55192  0.0621607
0.033  0.083  0.453996  0.0630926
0.035  0.083  0.343881  0.0560985
0.037  0.083  0.356255  0.0606053
0.039  0.083  0.364428  0.0573824
0.041  0.083  0.418589  0.0586965
0.043  0.083  0.416796  0.0544285
0.045  0.083  0.342842  0.0543067
0.047  0.083  0.403456  0.0552899
0.049  0.083  0.437138  0.0563169
0.051  0.083  0.346601  0.0490977
0.053  0.083  0.313982  0.0470811
0.055  0.083  0.328583  0.0502234
0.057  0.083  0.382407  0.0576532
0.059  0.083  0.295704  0.0549924
0.061  0.083  0.270336  0.0501721
0.063  0.083  0.22103  0.0521489
0.065  0.083  0.223697  0.0476073
0.067  0.083  0.241203  0.0505269
0.069  0.083  0.199784  0.0466448
0.071  0.083  0.302544  0.0566109
0.073  0.083  0.223744  0.057175
0.075  0.083  0.189869  0.0494011
0.077  0.083  0.163314  0.0613954
0.079  0.083  0.121218  0.0512709
0.081  0.083  0.199443  0.0616996
0.083  0.083  0.144586  0.0762945
0.085  0.083  0.101898  0.0752185
0.087  0.083  0.148087  0.0855241
0.089  0.083  0  0
-0.089  0.085  0  0
-0.087  0.085  0.164679  0.0951265
-0.085  0.085  0.243019  0.102694
-0.083  0.085  0.0449025  0.0725265
-0.081  0.085  0.100577  0.0620483
-0.079  0.085  0.167201  0.0605712
-0.077  0.085  0.175105  0.0538359
-0.075  0.085  0.243119  0.057983
-0.073  0.085  0.127306  0.0511669
-0.071  0.085  0.264117  0.0511911
-0.069  0.085  0.327446  0.0584407
-0.067  0.085  0.265723  0.0499638
-0.065  0.085  0.250755  0.0490113
-0.063  0.085  0.189617  0.0441867
-0.061  0.085  0.245442  0.0568174
-0.059  0.085  0.191421  0.0498213
-0.057  0.085  0.29397  0.0483522
-0.055  0.085  0.367471  0.0573901
-0.053  0.085  0.266425  0.0557775
-0.051  0.085  0.287891  0.0548031
-0.049  0.085  0.26125  0.051799
-0.047  0.085  0.321859  0.0540106
-0.045  0.085  0.418736  0.0583152
-0.043  0.085  0.400563  0.0574806
-0.041  0.085  0.26054  0.0529301
-0.039  0.085  0.37482  0.0644567
-0.037  0.085  0.448871  0.0578566
-0.035  0.085  0.367148  0.0567829
-0.033  0.085  0.378945  0.0535536
-0.031  0.085  0.378349  0.0575867
-0.029  0.085  0.553781  0.0623452
-0.027  0.085  0.496411  0.067019
-0.025  0.085  0.611741  0.0624964
-0.023  0.085  0.435083  0.0567119
-0.021  0.085  0.554812  0.0631082
-0.019  0.085  0.589049  0.0626381
-0.017  0.085  0.377746  0.0583744
-0.015  0.085  0.534783  0.0654185
-0.013  0.085  0.479328  0.0568957
-0.011  0.085  0.425801  0.0579844
-0.009  0.085  0.406248  0.0575714
-0.007  0.085  0.439341  0.0549034
-0.005  0.085  0.475306  0.0612714
-0.003  0.085  0.699729  0.0750941
-0.001  0.085  0.419256  0.0642305
0.001  0.085  0.559399  0.0510372
0.003  0.085  0.55196  0.0671373
0.005  0.085  0.588092  0.067968
0.007  0.085  0.488867  0.0626536
0.009  0.085  0.581571  0.0681669
0.011  0.085  0.531176  0.0599436
0.013  0.085  0.59108  0.0650413
0.015  0.085  0.508784  0.0633023
0.017  0.085  0.476392  0.0594098
0.019  0.085  0.564994  0.0621118
0.021  0.085  0.513881  0.0661939
0.023  0.085  0.519042  0.0630059
0.025  0.085  0.424496  0.0536465
0.027  0.085  0.395728  0.0569799
0.029  0.085  0.386872  0.057441
0.031  0.085  0.392471  0.0588592
0.033  0.085  0.344034  0.055308
0.035  0.085  0.410104  0.0581328
0.037  0.085  0.383464  0.0619271
0.039  0.085  0.354696  0.0534345
0.041  0.085  0.36827  0.0601255
0.043  0.085  0.391259  0.0607334
0.045  0.085  0.347221  0.0508938
0.047  0.085  0.287626  0.0458892
0.049  0.085  0.334626  0.0534512
0.051  0.085  0.214975  0.0507995
0.053  0.085  0.282892  0.0541958
0.055  0.085  0.373652  0.0579841
0.057  0.085  0.231446  0.0512871
0.059  0.085  0.267406  0.0505213
0.061  0.085  0.291695  0.0517218
0.063  0.085  0.238799  0.0513006
0.065  0.085  0.347732  0.0501096
0.067  0.085  0.238836  0.0485182
0.069  0.085  0.208193  0.0521895
0.071  0.085  0.253148  0.0541166
0.073  0.085  0.175533  0.0458508
0.075  0.085  0.130255  0.0492871
0.077  0.085  0.127089  0.0525614
0.079  0.085  0.154058  0.0563519
0.081  0.085  0.190231  0.0510808
0.083  0.085  0.222794  0.0713837
0.085  0.085  0.411236  0.123277
0.087  0.085  -0.0230876  0.092721
0.089  0.085  0  0
-0.089  0.087  0  0
-0.087  0.087  0.0120344  0.132431
-0.085  0.087  0.0150936  0.106086
-0.083  0.087  0.289126  0.0942807
-0.081  0.087  -0.00155624  0.0611014
-0.079  0.087  0.113069  0.0460912
-0.077  0.087  0.149616  0.0478688
-0.075  0.087  0.149984  0.0537712
-0.073  0.087  0.146159  0.0457375
-0.071  0.087  0.225689  0.0551333
-0.069  0.087  0.236245  0.0542472
-0.067  0.087  0.234189  0.0556086
-0.065  0.087  0.238201  0.0503794
-0.063  0.087  0.234435  0.0558917
-0.061  0.087  0.242583  0.0500433
-0.059  0.087  0.32037  0.054926
-0.057  0.087  0.226228  0.0478766
-0.055  0.087  0.266721  0.0553232
-0.053  0.087  0.317332  0.0537239
-0.051  0.087  0.412415  0.0557177
-0.049  0.087  0.353287  0.0570939
-0.047  0.087  0.300258  0.0553712
-0.045  0.087  0.406134  0.0583593
-0.043  0.087  0.340876  0.047198
-0.041  0.087  0.340617  0.0480814
-0.039  0.087  0.387077  0.0551115
-0.037  0.087  0.362635  0.0556046
-0.035  0.087  0.38522  0.0558815
-0.033  0.087  0.439733  0.0554672
-0.031  0.087  0.267071  0.0533258
-0.029  0.087  0.497706  0.0633488
-0.027  0.087  0.347375  0.0613372
-0.025  0.087  0.439293  0.0621106
-0.023  0.087  0.345091  0.0588843
-0.021  0.087  0.444711  0.0561486
-0.019  0.087  0.502682  0.0639719
-0.017  0.087  0.380843  0.0544388
-0.015  0.087  0.479524  0.0620334
-0.013  0.087  0.485255  0.0677577
-0.011  0.087  0.520456  0.0654964
-0.009  0.087  0.462933  0.0605224
-0.007  0.087  0.394177  0.0609338
-0.005  0.087  0.511799  0.0637826
-0.003  0.087  0.46648  0.0610363
-0.001  0.087  0.5898  0.0778953
0.001  0.087  0.566291  0.0495631
0.003  0.087  0.373694  0.0566979
0.005  0.087  0.470855  0.0591561
0.007  0.087  0.47783  0.0553702
0.009  0.087  0.475909  0.0655138
0.011  0.087  0.443999  0.0595761
0.013  0.087  0.493316  0.059251
0.015  0.087  0.468214  0.0614438
0.017  0.087  0.540267  0.0646999
0.019  0.087  0.420858  0.0626811
0.021  0.087  0.42324  0.0585425
0.023  0.087  0.371425  0.0561656
0.025  0.087  0.404326  0.0537553
0.027  0.087  0.286936  0.0533142
0.029  0.087  0.366172  0.0554324
0.031  0.087  0.441331  0.0594654
0.033  0.087  0.468436  0.059217
0.035  0.087  0.330028  0.0544519
0.037  0.087  0.380341  0.0583612
0.039  0.087  0.394274  0.0589404
0.041  0.087  0.300634  0.0539933
0.043  0.087  0.425947  0.0575436
0.045  0.087  0.391524  0.0558108
0.047  0.087  0.353302  0.057324
0.049  0.087  0.306479  0.0588237
0.051  0.087  0.360597  0.0506532
0.053  0.087  0.180912  0.0505416
0.055  0.087  0.244499  0.0499864
0.057  0.087  0.211778  0.049298
0.059  0.087  0.267656  0.05245
0.061  0.087  0.179114  0.0467744
0.063  0.087  0.249038  0.0473441
0.065  0.087  0.263246  0.0482045
0.067  0.087  0.199833  0.0504197
0.069  0.087  0.101585  0.057324
0.071  0.087  0.170071  0.059378
0.073  0.087  0.260015  0.0558369
0.075  0.087  0.194166  0.059104
0.077  0.087  0.200651  0.0593075
0.079  0.087  0.233857  0.0504147
0.081  0.087  0.11481  0.0542341
0.083  0.087  0.104111  0.0620672
0.085  0.087  0.153784  0.0813357
0.087  0.087  0.253923  0.113579
0.089  0.087  0  0
-0.089  0.089  0  0
-0.087  0.089  0.17963  0.169645
-0.085  0.089  0.100922  0.0863246
-0.083  0.089  0.149786  0.083628
-0.081  0.089  0.00854723  0.059747
-0.079  0.089  0.121722  0.0455527
-0.077  0.089  0.11348  0.0522807
-0.075  0.089  0.159874  0.0587295
-0.073  0.089  0.140504  0.0422909
-0.071  0.089  0.145051  0.0469149
-0.069  0.089  0.23261  0.0531134
-0.067  0.089  0.24473  0.0513516
-0.065  0.089  0.278013  0.0568458
-0.063  0.089  0.177407  0.0559738
-0.061  0.089  0.120239  0.0487719
-0.059  0.089  0.196819  0.0487025
-0.057  0.089  0.263827  0.0460086
-0.055  0.089  0.231304  0.051187
-0.053  0.089  0.284865  0.0508108
-0.051  0.089  0.262032  0.0482806
-0.049  0.089  0.31508  0.0573815
-0.047  0.089  0.227461  0.0531276
-0.045  0.089  0.354551  0.0488231
-0.043  0.089  0.321829  0.0531862
-0.041  0.089  0.292767  0.0535401
-0.039  0.089  0.340061  0.0579987
-0.037  0.089  0.293381  0.04785
-0.035  0.089  0.322562  0.0542965
-0.033  0.089  0.342477  0.0541376
-0.031  0.089  0.30111  0.0587511
-0.029  0.089  0.434834  0.0640988
-0.027  0.089  0.411343  0.0533068
-0.025  0.089  0.500053  0.0620349
-0.023  0.089  0.391584  0.0600455
-0.021  0.089  0.393986  0.0635576
-0.019  0.089  0.396803  0.0591835
-0.017  0.089  0.399719  0.0581585
-0.015  0.089  0.335491  0.0581
-0.013  0.089  0.494163  0.0621249
-0.011  0.089  0.364314  0.0568566
-0.009  0.089  0.418279  0.0634
-0.007  0.089  0.547461  0.0612491
-0.005  0.089  0.387786  0.062142
-0.003  0.089  0.408502  0.0647665
-0.001  0.089  0.426981  0.0678777
0.001  0.089  0.518448  0.0467432
0.003  0.089  0.521848  0.0677204
0.005  0.089  0.356804  0.0534393
0.007  0.089  0.453765  0.0602861
0.009  0.089  0.39501  0.0544365
0.011  0.089  0.459321  0.0619918
0.013  0.089  0.38729  0.0570545
0.015  0.089  0.409484  0.0549818
0.017  0.089  0.372887  0.0604462
0.019  0.089  0.368792  0.0545936
0.021  0.089  0.338306  0.0589454
0.023  0.089  0.380282  0.058171
0.025  0.089  0.408729  0.0600245
0.027  0.089  0.383952  0.0574282
0.029  0.089  0.309868  0.0551766
0.031  0.089  0.361419  0.0543599
0.033  0.089  0.291633  0.0595467
0.035  0.089  0.319162  0.0618243
0.037  0.089  0.394588  0.055839
0.039  0.089  0.323408  0.0545662
0.041  0.089  0.292398  0.05275
0.043  0.089  0.295627  0.0540176
0.045  0.089  0.273811  0.0479721
0.047  0.089  0.272928  0.046201
0.049  0.089  0.284139  0.0540796
0.051  0.089  0.253866  0.0555492
0.053  0.089  0.290669  0.0502433
0.055  0.089  0.231803  0.0503484
0.057  0.089  0.27792  0.0495452
0.059  0.089  0.187895  0.0459986
0.061  0.089  0.234255  0.0482224
0.063  0.089  0.19197  0.0509523
0.065  0.089  0.161962  0.050511
0.067  0.089  0.216373  0.0559664
0.069  0.089  0.156974  0.0554579
0.071  0.089  0.101495  0.0555066
0.073  0.089  0.185633  0.0544325
0.075  0.089  0.175882  0.0464884
0.077  0.089  0.105964  0.0629366
0.079  0.089  0.187442  0.0513816
0.081  0.089  0.102932  0.0570185
0.083  0.089  0.159489  0.0635196
0.085  0.089  -0.0100709  0.0875014
0.087  0.089  0.201722  0.10296
0.089  0.089  0  0
