# Supplementary material for: Study of Precipitates in Oxide Dispersion-Strengthened Steels by SANS, TEM, and APT
Source: Nanomaterials (Basel). 2024 Jan 15;14(2):0. doi: 10.3390/nano14020194 (PMC11154373; doi:10.3390/nano14020194)
Supplement: Supplementary file 1 [file nanomaterials-14-00194-s001.zip › 2 Supplementary data/CSNS-SANS data/2D/KP-4 ODS 2D 1.1T field.dat]

#Mask file is mask_20220425_3cm.xml 
#Calibration file is calibration_20220425_PC_SE_A3_6mm_SDD4.dat 
#Run 19954 and Trans 19947 from SANS@CSNS
#EmptyBeamRun 19948 and Trans 19943
#Sample Diameter 7.01 mm and sample thickness 0.81 mm
#QxyMax is 0.09 and DeltaQ is 0.002
#Wavelength_rebin is 6,0.01,9.8
#Trans fitting method is Smooth 
#The number of points for Trans fitting to average over is 10
#Scaling factor is 1.02
Data columns Qx - Qy - I(Qx,Qy) - err(I)
ASCII data
-0.089  -0.089  0  0
-0.087  -0.089  0.340927  0.241117
-0.085  -0.089  0.034791  0.122104
-0.083  -0.089  0.00127699  0.0606188
-0.081  -0.089  0.131446  0.0761215
-0.079  -0.089  0.217278  0.0913287
-0.077  -0.089  -0.0720602  0.0518129
-0.075  -0.089  -0.0117898  0.0535286
-0.073  -0.089  0.038485  0.0581024
-0.071  -0.089  0.0516577  0.0485066
-0.069  -0.089  0.112619  0.0818002
-0.067  -0.089  0.0493662  0.0685305
-0.065  -0.089  0.073826  0.0540765
-0.063  -0.089  0.189093  0.0753616
-0.061  -0.089  0.116063  0.0722459
-0.059  -0.089  0.0825799  0.0564878
-0.057  -0.089  0.163426  0.0743033
-0.055  -0.089  0.161583  0.0652878
-0.053  -0.089  0.165258  0.0590971
-0.051  -0.089  0.0490996  0.068381
-0.049  -0.089  0.0877396  0.0666671
-0.047  -0.089  0.139034  0.0694349
-0.045  -0.089  0.139684  0.0610614
-0.043  -0.089  0.199394  0.0775643
-0.041  -0.089  0.182201  0.0803975
-0.039  -0.089  0.136897  0.0593714
-0.037  -0.089  0.285403  0.092023
-0.035  -0.089  0.230762  0.0840936
-0.033  -0.089  0.191239  0.0763845
-0.031  -0.089  0.300056  0.0867255
-0.029  -0.089  0.131862  0.0674535
-0.027  -0.089  0.162331  0.0767429
-0.025  -0.089  0.231213  0.0858902
-0.023  -0.089  0.178932  0.0737073
-0.021  -0.089  0.174535  0.0662102
-0.019  -0.089  0.17072  0.0795252
-0.017  -0.089  0.294868  0.0841503
-0.015  -0.089  0.0742955  0.0623115
-0.013  -0.089  0.10935  0.0705037
-0.011  -0.089  0.282725  0.0834533
-0.009  -0.089  0.204722  0.0802503
-0.007  -0.089  0.0778805  0.0527651
-0.005  -0.089  0.323637  0.104796
-0.003  -0.089  0.432055  0.109853
-0.001  -0.089  0.0854491  0.0643312
0.001  -0.089  0.253368  0.0624043
0.003  -0.089  0.352221  0.109736
0.005  -0.089  0.311875  0.0893803
0.007  -0.089  0.150803  0.0663548
0.009  -0.089  0.167752  0.0777964
0.011  -0.089  0.173136  0.0732993
0.013  -0.089  0.249896  0.0699052
0.015  -0.089  0.186004  0.0726155
0.017  -0.089  0.117914  0.0649495
0.019  -0.089  0.320811  0.0861025
0.021  -0.089  0.130657  0.0657816
0.023  -0.089  0.113421  0.0678593
0.025  -0.089  0.222359  0.0753552
0.027  -0.089  0.217248  0.0813276
0.029  -0.089  0.212599  0.0671453
0.031  -0.089  0.130711  0.0650352
0.033  -0.089  0.28715  0.0886353
0.035  -0.089  0.160051  0.0595114
0.037  -0.089  0.273126  0.0774485
0.039  -0.089  0.120889  0.0679542
0.041  -0.089  0.134622  0.0679867
0.043  -0.089  0.13762  0.0569062
0.045  -0.089  0.0760325  0.059921
0.047  -0.089  0.14629  0.0690486
0.049  -0.089  0.243924  0.0686831
0.051  -0.089  0.116586  0.0635488
0.053  -0.089  0.139405  0.0710309
0.055  -0.089  0.0902338  0.0575722
0.057  -0.089  0.121127  0.0591516
0.059  -0.089  0.190516  0.0745065
0.061  -0.089  -0.00443018  0.0508482
0.063  -0.089  0.117013  0.0650105
0.065  -0.089  0.122796  0.0710229
0.067  -0.089  0.0692172  0.0730339
0.069  -0.089  0.14893  0.0829208
0.071  -0.089  0.0916387  0.0688773
0.073  -0.089  0.280035  0.093505
0.075  -0.089  0.0420146  0.0550669
0.077  -0.089  0.0410874  0.0631119
0.079  -0.089  0.222694  0.102805
0.081  -0.089  0.0126951  0.0677365
0.083  -0.089  0.0644933  0.10722
0.085  -0.089  0.0800606  0.117509
0.087  -0.089  0.330961  0.234043
0.089  -0.089  0  0
-0.089  -0.087  0  0
-0.087  -0.087  -0.0733189  0.073319
-0.085  -0.087  0.0917149  0.0917178
-0.083  -0.087  0.126256  0.105659
-0.081  -0.087  0.0557981  0.093296
-0.079  -0.087  -0.0274196  0.0715864
-0.077  -0.087  0.0411791  0.0682747
-0.075  -0.087  0.0585599  0.0721145
-0.073  -0.087  0.116709  0.0709154
-0.071  -0.087  0.05456  0.0598527
-0.069  -0.087  0.0717225  0.067264
-0.067  -0.087  0.0287183  0.0523706
-0.065  -0.087  0.0242066  0.0592133
-0.063  -0.087  0.112807  0.0678181
-0.061  -0.087  0.0943536  0.0592287
-0.059  -0.087  0.159809  0.0791685
-0.057  -0.087  0.105204  0.0619085
-0.055  -0.087  0.109547  0.0700615
-0.053  -0.087  0.00875847  0.0444636
-0.051  -0.087  0.16509  0.064185
-0.049  -0.087  0.186747  0.0668622
-0.047  -0.087  0.287566  0.0799908
-0.045  -0.087  0.238728  0.0878601
-0.043  -0.087  0.141278  0.071721
-0.041  -0.087  0.12855  0.0639696
-0.039  -0.087  0.208492  0.0763603
-0.037  -0.087  0.0854028  0.0669605
-0.035  -0.087  0.135901  0.0753493
-0.033  -0.087  0.134773  0.0697562
-0.031  -0.087  0.316284  0.0894156
-0.029  -0.087  0.252085  0.0895217
-0.027  -0.087  0.189299  0.0725404
-0.025  -0.087  0.139204  0.070542
-0.023  -0.087  0.211392  0.0654332
-0.021  -0.087  0.368159  0.0937542
-0.019  -0.087  0.151992  0.069106
-0.017  -0.087  0.261477  0.0763956
-0.015  -0.087  0.0777721  0.0708798
-0.013  -0.087  0.32951  0.0886215
-0.011  -0.087  0.261211  0.0820074
-0.009  -0.087  0.380719  0.085567
-0.007  -0.087  0.370159  0.0959978
-0.005  -0.087  0.25355  0.0869915
-0.003  -0.087  0.336148  0.0969024
-0.001  -0.087  0.278668  0.0933764
0.001  -0.087  0.249884  0.0605187
0.003  -0.087  0.228483  0.0767657
0.005  -0.087  0.297399  0.0819921
0.007  -0.087  0.181568  0.0709119
0.009  -0.087  0.260029  0.0778021
0.011  -0.087  0.323545  0.088358
0.013  -0.087  0.228596  0.0772462
0.015  -0.087  0.292157  0.0868092
0.017  -0.087  0.183841  0.0799938
0.019  -0.087  0.168109  0.0673249
0.021  -0.087  0.282823  0.0799607
0.023  -0.087  0.28776  0.0842113
0.025  -0.087  0.127721  0.0711074
0.027  -0.087  0.238864  0.0778447
0.029  -0.087  0.104357  0.0562931
0.031  -0.087  0.370137  0.0961173
0.033  -0.087  0.252629  0.0769245
0.035  -0.087  0.265774  0.0743903
0.037  -0.087  0.171804  0.070431
0.039  -0.087  0.09192  0.0624534
0.041  -0.087  0.178934  0.0638293
0.043  -0.087  0.196374  0.0629431
0.045  -0.087  0.186354  0.0842218
0.047  -0.087  0.13612  0.0607457
0.049  -0.087  0.114302  0.0530133
0.051  -0.087  0.0290534  0.0650057
0.053  -0.087  0.166365  0.0697181
0.055  -0.087  0.0970709  0.065509
0.057  -0.087  -0.0203938  0.0630695
0.059  -0.087  0.0814273  0.0669157
0.061  -0.087  0.0857632  0.0654962
0.063  -0.087  0.0236446  0.0497451
0.065  -0.087  0.111076  0.0637787
0.067  -0.087  -0.0284058  0.0567277
0.069  -0.087  0.075676  0.0692858
0.071  -0.087  0.0135794  0.0518356
0.073  -0.087  0.0303258  0.0750096
0.075  -0.087  -0.0456141  0.0325778
0.077  -0.087  0.0536527  0.0739943
0.079  -0.087  -0.0751091  0.0507085
0.081  -0.087  0.154957  0.0996292
0.083  -0.087  0.245888  0.135242
0.085  -0.087  -1.26106e-13  6.86428e-08
0.087  -0.087  -0.0710052  0.0710053
0.089  -0.087  0  0
-0.089  -0.085  0  0
-0.087  -0.085  -0.15147  0.107106
-0.085  -0.085  0.227769  0.155831
-0.083  -0.085  0.209975  0.13936
-0.081  -0.085  0.0396151  0.072067
-0.079  -0.085  0.140468  0.0884904
-0.077  -0.085  -0.032197  0.0668611
-0.075  -0.085  0.10705  0.0734929
-0.073  -0.085  0.168952  0.0830277
-0.071  -0.085  -0.0230231  0.0375983
-0.069  -0.085  0.0804537  0.0727095
-0.067  -0.085  0.0693  0.0656663
-0.065  -0.085  0.0791951  0.0596254
-0.063  -0.085  0.141238  0.0666133
-0.061  -0.085  0.0905954  0.0683809
-0.059  -0.085  0.196925  0.0766204
-0.057  -0.085  0.107084  0.0643358
-0.055  -0.085  0.098142  0.0612982
-0.053  -0.085  0.0841395  0.0650938
-0.051  -0.085  0.291916  0.0832951
-0.049  -0.085  0.246557  0.0887049
-0.047  -0.085  0.0952216  0.070473
-0.045  -0.085  0.249843  0.0819306
-0.043  -0.085  0.248866  0.0790537
-0.041  -0.085  0.243017  0.0844916
-0.039  -0.085  0.19736  0.0727907
-0.037  -0.085  0.172374  0.0661851
-0.035  -0.085  0.11284  0.0536999
-0.033  -0.085  0.174551  0.0639885
-0.031  -0.085  0.179611  0.0680354
-0.029  -0.085  0.144371  0.0577469
-0.027  -0.085  0.303545  0.086881
-0.025  -0.085  0.32768  0.08225
-0.023  -0.085  0.233042  0.0706317
-0.021  -0.085  0.339882  0.0850315
-0.019  -0.085  0.192421  0.0746068
-0.017  -0.085  0.2998  0.0837746
-0.015  -0.085  0.181631  0.0736232
-0.013  -0.085  0.22318  0.0769806
-0.011  -0.085  0.136953  0.0619564
-0.009  -0.085  0.208541  0.0646205
-0.007  -0.085  0.402009  0.0947776
-0.005  -0.085  0.328336  0.0902572
-0.003  -0.085  0.201384  0.0816719
-0.001  -0.085  0.237892  0.0811875
0.001  -0.085  0.250128  0.0616274
0.003  -0.085  0.282022  0.0876721
0.005  -0.085  0.362606  0.0803963
0.007  -0.085  0.234872  0.0786788
0.009  -0.085  0.275206  0.0797274
0.011  -0.085  0.247475  0.0733563
0.013  -0.085  0.232123  0.0804291
0.015  -0.085  0.16992  0.0707886
0.017  -0.085  0.273057  0.0823219
0.019  -0.085  0.122862  0.0680429
0.021  -0.085  0.210919  0.0727045
0.023  -0.085  0.257633  0.0856192
0.025  -0.085  0.273561  0.0849702
0.027  -0.085  0.290851  0.0825206
0.029  -0.085  0.263199  0.0828149
0.031  -0.085  0.214569  0.0682727
0.033  -0.085  0.204374  0.0709142
0.035  -0.085  0.175902  0.0728615
0.037  -0.085  0.248644  0.0817366
0.039  -0.085  0.150583  0.0660991
0.041  -0.085  0.253034  0.0747887
0.043  -0.085  0.0980417  0.0635183
0.045  -0.085  0.238703  0.0781976
0.047  -0.085  0.218456  0.0651821
0.049  -0.085  0.156004  0.0710155
0.051  -0.085  0.0922107  0.0652126
0.053  -0.085  0.132331  0.0682416
0.055  -0.085  0.237816  0.0772245
0.057  -0.085  0.200189  0.0781681
0.059  -0.085  0.0289278  0.0465907
0.061  -0.085  0.0837211  0.0658895
0.063  -0.085  0.176247  0.0781667
0.065  -0.085  0.0590941  0.0553732
0.067  -0.085  0.0972397  0.0748064
0.069  -0.085  0.15485  0.0716356
0.071  -0.085  0.105674  0.0682646
0.073  -0.085  0.0926114  0.064928
0.075  -0.085  0.119102  0.0713824
0.077  -0.085  0.11993  0.0894947
0.079  -0.085  -0.0525053  0.0641667
0.081  -0.085  0.109115  0.110253
0.083  -0.085  0.26906  0.135796
0.085  -0.085  0.127247  0.119011
0.087  -0.085  -0.134959  0.226354
0.089  -0.085  0  0
-0.089  -0.083  0  0
-0.087  -0.083  -0.0732518  0.0732519
-0.085  -0.083  -0.209768  0.103694
-0.083  -0.083  0.169353  0.0980408
-0.081  -0.083  0.0772685  0.0793181
-0.079  -0.083  0.0804786  0.0701203
-0.077  -0.083  -0.054301  0.0642702
-0.075  -0.083  0.0564988  0.0675261
-0.073  -0.083  0.166689  0.0894759
-0.071  -0.083  0.173754  0.0854436
-0.069  -0.083  0.145852  0.0798315
-0.067  -0.083  0.0999333  0.066499
-0.065  -0.083  0.151587  0.071568
-0.063  -0.083  0.0654044  0.0630886
-0.061  -0.083  0.155102  0.0656129
-0.059  -0.083  0.218968  0.07853
-0.057  -0.083  0.244921  0.0800952
-0.055  -0.083  0.154496  0.0748136
-0.053  -0.083  0.171592  0.0766229
-0.051  -0.083  0.241872  0.0804946
-0.049  -0.083  0.13632  0.0671395
-0.047  -0.083  0.156945  0.0687544
-0.045  -0.083  0.196739  0.0739852
-0.043  -0.083  0.239503  0.0805972
-0.041  -0.083  0.243495  0.0797449
-0.039  -0.083  0.133719  0.0603199
-0.037  -0.083  0.308842  0.0814489
-0.035  -0.083  0.182994  0.07177
-0.033  -0.083  0.14913  0.0624877
-0.031  -0.083  0.304707  0.0857381
-0.029  -0.083  0.260864  0.0768798
-0.027  -0.083  0.441156  0.0990676
-0.025  -0.083  0.362733  0.091372
-0.023  -0.083  0.331279  0.0864242
-0.021  -0.083  0.378518  0.0905915
-0.019  -0.083  0.26322  0.0734476
-0.017  -0.083  0.30299  0.0831256
-0.015  -0.083  0.423453  0.0910004
-0.013  -0.083  0.277704  0.0797016
-0.011  -0.083  0.0929095  0.0581763
-0.009  -0.083  0.142233  0.0741531
-0.007  -0.083  0.357992  0.0848343
-0.005  -0.083  0.0917213  0.0661206
-0.003  -0.083  0.340655  0.0926879
-0.001  -0.083  0.369873  0.0953918
0.001  -0.083  0.31331  0.0597953
0.003  -0.083  0.330469  0.0974887
0.005  -0.083  0.350036  0.0922674
0.007  -0.083  0.230189  0.0791125
0.009  -0.083  0.345897  0.088534
0.011  -0.083  0.377147  0.0919403
0.013  -0.083  0.318798  0.0776592
0.015  -0.083  0.237173  0.0744013
0.017  -0.083  0.354632  0.0829517
0.019  -0.083  0.330514  0.0823163
0.021  -0.083  0.25039  0.0755038
0.023  -0.083  0.290678  0.0705494
0.025  -0.083  0.352277  0.0914286
0.027  -0.083  0.432748  0.098077
0.029  -0.083  0.11613  0.0614853
0.031  -0.083  0.234915  0.0869287
0.033  -0.083  0.243532  0.0708934
0.035  -0.083  0.240852  0.0805057
0.037  -0.083  0.2907  0.081019
0.039  -0.083  0.207857  0.0713174
0.041  -0.083  0.180373  0.0682882
0.043  -0.083  0.172467  0.0756393
0.045  -0.083  0.0659149  0.0594924
0.047  -0.083  0.185915  0.0609277
0.049  -0.083  0.207802  0.0769889
0.051  -0.083  0.0903672  0.0679396
0.053  -0.083  0.28706  0.078782
0.055  -0.083  0.10368  0.0647737
0.057  -0.083  0.044565  0.059241
0.059  -0.083  0.102326  0.064254
0.061  -0.083  0.0952214  0.0573555
0.063  -0.083  0.0454322  0.0701023
0.065  -0.083  0.0990755  0.0577246
0.067  -0.083  0.0780726  0.0608383
0.069  -0.083  0.0955551  0.0542361
0.071  -0.083  0.2187  0.0768319
0.073  -0.083  0.153093  0.0630486
0.075  -0.083  0.145308  0.0714341
0.077  -0.083  0.125075  0.0787659
0.079  -0.083  0.0402293  0.0770351
0.081  -0.083  0.0255697  0.0787625
0.083  -0.083  0.0620086  0.0860921
0.085  -0.083  0.113214  0.107035
0.087  -0.083  0.249192  0.235901
0.089  -0.083  0  0
-0.089  -0.081  0  0
-0.087  -0.081  -0.186423  0.208813
-0.085  -0.081  -0.0768144  0.0543254
-0.083  -0.081  0.232367  0.150072
-0.081  -0.081  0.157206  0.0951522
-0.079  -0.081  0.141986  0.0898595
-0.077  -0.081  0.00253898  0.0647398
-0.075  -0.081  0.187183  0.0797476
-0.073  -0.081  0.00746807  0.0615298
-0.071  -0.081  0.09626  0.0638118
-0.069  -0.081  0.0873664  0.0652566
-0.067  -0.081  0.0192691  0.0487482
-0.065  -0.081  0.186247  0.0811356
-0.063  -0.081  0.0189827  0.049499
-0.061  -0.081  0.191552  0.0798754
-0.059  -0.081  0.0492581  0.0682858
-0.057  -0.081  0.209641  0.0758593
-0.055  -0.081  0.149203  0.0677161
-0.053  -0.081  0.0534121  0.0559168
-0.051  -0.081  0.056568  0.0498482
-0.049  -0.081  0.107325  0.0583061
-0.047  -0.081  0.185224  0.0718863
-0.045  -0.081  0.142462  0.0634855
-0.043  -0.081  0.248528  0.0830247
-0.041  -0.081  0.0625293  0.0559894
-0.039  -0.081  0.246756  0.0856114
-0.037  -0.081  0.269357  0.0790436
-0.035  -0.081  0.253446  0.0762678
-0.033  -0.081  0.331092  0.0832277
-0.031  -0.081  0.241617  0.0753362
-0.029  -0.081  0.328088  0.087591
-0.027  -0.081  0.174442  0.0719891
-0.025  -0.081  0.270434  0.0768397
-0.023  -0.081  0.179359  0.0728712
-0.021  -0.081  0.255666  0.0833188
-0.019  -0.081  0.268713  0.0836857
-0.017  -0.081  0.447417  0.0916294
-0.015  -0.081  0.292575  0.0866886
-0.013  -0.081  0.169506  0.0775868
-0.011  -0.081  0.319434  0.0857776
-0.009  -0.081  0.27014  0.0825739
-0.007  -0.081  0.454174  0.103299
-0.005  -0.081  0.349486  0.0937681
-0.003  -0.081  0.409835  0.107646
-0.001  -0.081  0.349641  0.0943386
0.001  -0.081  0.434161  0.0751119
0.003  -0.081  0.364484  0.111227
0.005  -0.081  0.417011  0.0972409
0.007  -0.081  0.207482  0.0773307
0.009  -0.081  0.303554  0.0840291
0.011  -0.081  0.318823  0.0800595
0.013  -0.081  0.4097  0.100324
0.015  -0.081  0.321691  0.0761909
0.017  -0.081  0.267648  0.0775949
0.019  -0.081  0.304862  0.0772264
0.021  -0.081  0.349006  0.0869949
0.023  -0.081  0.294068  0.084261
0.025  -0.081  0.354539  0.087209
0.027  -0.081  0.291591  0.0793951
0.029  -0.081  0.302574  0.0723708
0.031  -0.081  0.316189  0.0821924
0.033  -0.081  0.158693  0.0606077
0.035  -0.081  0.308233  0.0796375
0.037  -0.081  0.214948  0.0703985
0.039  -0.081  0.132039  0.0639748
0.041  -0.081  0.26746  0.0855069
0.043  -0.081  0.306751  0.0761518
0.045  -0.081  0.159024  0.0682815
0.047  -0.081  0.17153  0.0741134
0.049  -0.081  0.184275  0.0619453
0.051  -0.081  0.126337  0.0534865
0.053  -0.081  0.171718  0.0663194
0.055  -0.081  0.156963  0.0635469
0.057  -0.081  0.0483962  0.0531688
0.059  -0.081  0.0949984  0.0553225
0.061  -0.081  0.0887256  0.0591283
0.063  -0.081  0.0915952  0.0620998
0.065  -0.081  -0.000886817  0.0531505
0.067  -0.081  0.135796  0.073637
0.069  -0.081  0.105994  0.0628724
0.071  -0.081  0.0873753  0.0622253
0.073  -0.081  0.0736907  0.0661459
0.075  -0.081  -0.0319312  0.0684801
0.077  -0.081  -0.0794205  0.0599435
0.079  -0.081  0.0863433  0.0619323
0.081  -0.081  -0.0509059  0.0544262
0.083  -0.081  0.0707239  0.112177
0.085  -0.081  -0.148066  0.0741823
0.087  -0.081  -0.133631  0.0945646
0.089  -0.081  0  0
-0.089  -0.079  -0.952453  0.952455
-0.087  -0.079  -0.0720635  0.0720636
-0.085  -0.079  -0.0690951  0.102458
-0.083  -0.079  0.119795  0.109975
-0.081  -0.079  0.180978  0.101863
-0.079  -0.079  0.258349  0.103386
-0.077  -0.079  0.0830559  0.0620008
-0.075  -0.079  0.0146444  0.0416117
-0.073  -0.079  0.0599369  0.0784592
-0.071  -0.079  -0.0198868  0.0584003
-0.069  -0.079  0.157644  0.0723479
-0.067  -0.079  0.22134  0.0833256
-0.065  -0.079  0.109851  0.0557426
-0.063  -0.079  0.0327801  0.0452583
-0.061  -0.079  0.121305  0.0577921
-0.059  -0.079  0.164152  0.0753721
-0.057  -0.079  0.182453  0.0717616
-0.055  -0.079  0.0347627  0.0563113
-0.053  -0.079  0.207758  0.0697769
-0.051  -0.079  0.127529  0.0603669
-0.049  -0.079  0.130573  0.0567746
-0.047  -0.079  0.180548  0.0626258
-0.045  -0.079  0.279854  0.0774786
-0.043  -0.079  0.109311  0.0500244
-0.041  -0.079  0.338563  0.0880833
-0.039  -0.079  0.170641  0.0596797
-0.037  -0.079  0.318725  0.0926912
-0.035  -0.079  0.307148  0.0900388
-0.033  -0.079  0.231926  0.0852078
-0.031  -0.079  0.329403  0.0881739
-0.029  -0.079  0.360689  0.0824609
-0.027  -0.079  0.326367  0.0797312
-0.025  -0.079  0.169995  0.0653445
-0.023  -0.079  0.170823  0.0771035
-0.021  -0.079  0.327656  0.0805714
-0.019  -0.079  0.345389  0.0895106
-0.017  -0.079  0.310158  0.0840411
-0.015  -0.079  0.152448  0.0649431
-0.013  -0.079  0.257252  0.0768654
-0.011  -0.079  0.382305  0.0989818
-0.009  -0.079  0.401962  0.0885842
-0.007  -0.079  0.17933  0.0654263
-0.005  -0.079  0.463641  0.0967849
-0.003  -0.079  0.23757  0.0712082
-0.001  -0.079  0.313974  0.0928654
0.001  -0.079  0.393938  0.0706699
0.003  -0.079  0.484147  0.108892
0.005  -0.079  0.525879  0.106033
0.007  -0.079  0.452074  0.0977885
0.009  -0.079  0.341608  0.0817565
0.011  -0.079  0.443316  0.0916131
0.013  -0.079  0.496526  0.0997639
0.015  -0.079  0.451219  0.102888
0.017  -0.079  0.452714  0.0973235
0.019  -0.079  0.383404  0.0908414
0.021  -0.079  0.27089  0.0781642
0.023  -0.079  0.355777  0.0907475
0.025  -0.079  0.232735  0.0726132
0.027  -0.079  0.272002  0.0797579
0.029  -0.079  0.239858  0.0776511
0.031  -0.079  0.215202  0.0675517
0.033  -0.079  0.284688  0.0825207
0.035  -0.079  0.290568  0.0885616
0.037  -0.079  0.35492  0.0846344
0.039  -0.079  0.302539  0.087309
0.041  -0.079  0.265827  0.0840814
0.043  -0.079  0.144407  0.0719267
0.045  -0.079  0.141795  0.073967
0.047  -0.079  0.184342  0.0617127
0.049  -0.079  0.278291  0.0857484
0.051  -0.079  0.120578  0.0589161
0.053  -0.079  0.0445295  0.0505524
0.055  -0.079  0.08277  0.0573444
0.057  -0.079  0.15082  0.0594974
0.059  -0.079  0.166533  0.0687245
0.061  -0.079  0.106075  0.0628137
0.063  -0.079  0.189703  0.0779626
0.065  -0.079  0.176078  0.0670717
0.067  -0.079  0.0723359  0.0634433
0.069  -0.079  0.121323  0.0619715
0.071  -0.079  0.159702  0.0767133
0.073  -0.079  0.0203322  0.06838
0.075  -0.079  0.025186  0.081094
0.077  -0.079  0.123901  0.0737988
0.079  -0.079  0.000898233  0.0391437
0.081  -0.079  -0.0108211  0.0597055
0.083  -0.079  -0.050048  0.0703594
0.085  -0.079  0.0506314  0.0922614
0.087  -0.079  -0.212718  0.122882
0.089  -0.079  -3.2146e-12  1.74979e-06
-0.089  -0.077  0  0
-0.087  -0.077  -0.0785169  0.0774457
-0.085  -0.077  0.170852  0.120847
-0.083  -0.077  -0.00529106  0.0728057
-0.081  -0.077  0.0695335  0.0778231
-0.079  -0.077  0.0387741  0.08531
-0.077  -0.077  -0.0327366  0.0535311
-0.075  -0.077  0.122215  0.0624482
-0.073  -0.077  0.0892502  0.0714032
-0.071  -0.077  0.217027  0.0840766
-0.069  -0.077  0.045466  0.0594833
-0.067  -0.077  0.124597  0.0561663
-0.065  -0.077  0.183653  0.0797643
-0.063  -0.077  0.12957  0.069959
-0.061  -0.077  0.120352  0.0583716
-0.059  -0.077  0.243766  0.0769023
-0.057  -0.077  0.0592457  0.0489017
-0.055  -0.077  0.128672  0.0657032
-0.053  -0.077  0.0904775  0.066126
-0.051  -0.077  0.241064  0.0807838
-0.049  -0.077  0.152156  0.0650721
-0.047  -0.077  0.179179  0.0632813
-0.045  -0.077  0.246031  0.0743987
-0.043  -0.077  0.315914  0.0878831
-0.041  -0.077  0.313557  0.0770709
-0.039  -0.077  0.393657  0.0919805
-0.037  -0.077  0.367744  0.0925976
-0.035  -0.077  0.243735  0.080895
-0.033  -0.077  0.303187  0.0838036
-0.031  -0.077  0.269687  0.0838518
-0.029  -0.077  0.242814  0.0828573
-0.027  -0.077  0.290645  0.0791825
-0.025  -0.077  0.593875  0.110256
-0.023  -0.077  0.33269  0.090949
-0.021  -0.077  0.293992  0.0822462
-0.019  -0.077  0.329848  0.0813408
-0.017  -0.077  0.308251  0.0773929
-0.015  -0.077  0.231492  0.0772403
-0.013  -0.077  0.375315  0.0943645
-0.011  -0.077  0.373926  0.0878529
-0.009  -0.077  0.423391  0.0871774
-0.007  -0.077  0.284541  0.0846407
-0.005  -0.077  0.527385  0.1026
-0.003  -0.077  0.422944  0.102447
-0.001  -0.077  0.291251  0.079868
0.001  -0.077  0.389488  0.0721222
0.003  -0.077  0.427005  0.103533
0.005  -0.077  0.409809  0.100926
0.007  -0.077  0.463703  0.0948914
0.009  -0.077  0.461973  0.094717
0.011  -0.077  0.512252  0.0960864
0.013  -0.077  0.391661  0.0949873
0.015  -0.077  0.366256  0.0854198
0.017  -0.077  0.276903  0.0869006
0.019  -0.077  0.236117  0.0742895
0.021  -0.077  0.311067  0.0834033
0.023  -0.077  0.387018  0.0954739
0.025  -0.077  0.423871  0.0942352
0.027  -0.077  0.451917  0.0961835
0.029  -0.077  0.246612  0.0888304
0.031  -0.077  0.307702  0.0853833
0.033  -0.077  0.334235  0.0858685
0.035  -0.077  0.214637  0.0751975
0.037  -0.077  0.198077  0.072778
0.039  -0.077  0.380254  0.0907938
0.041  -0.077  0.190082  0.0688927
0.043  -0.077  0.147517  0.0701469
0.045  -0.077  0.132548  0.0546692
0.047  -0.077  0.224204  0.0651805
0.049  -0.077  0.225238  0.0810091
0.051  -0.077  0.196484  0.081753
0.053  -0.077  0.138127  0.0734843
0.055  -0.077  0.155984  0.0699671
0.057  -0.077  0.127586  0.0568959
0.059  -0.077  0.0411527  0.0611756
0.061  -0.077  0.272418  0.0848241
0.063  -0.077  0.114992  0.0637434
0.065  -0.077  0.108929  0.0557179
0.067  -0.077  0.101649  0.0688654
0.069  -0.077  0.0439115  0.0532601
0.071  -0.077  0.213029  0.0856265
0.073  -0.077  0.0949156  0.0740893
0.075  -0.077  0.0898282  0.0698633
0.077  -0.077  0.154822  0.0814789
0.079  -0.077  0.218406  0.0982981
0.081  -0.077  -0.0434875  0.0690545
0.083  -0.077  0.270815  0.151504
0.085  -0.077  0.156946  0.111009
0.087  -0.077  0  0
0.089  -0.077  0  0
-0.089  -0.075  0  0
-0.087  -0.075  -0.0722716  0.073302
-0.085  -0.075  0.0514825  0.0953365
-0.083  -0.075  0.0147935  0.0737914
-0.081  -0.075  0.0676615  0.0808389
-0.079  -0.075  0.119708  0.0770949
-0.077  -0.075  0.0910208  0.0761875
-0.075  -0.075  0.112963  0.0683849
-0.073  -0.075  0.18181  0.0906775
-0.071  -0.075  0.131548  0.0645996
-0.069  -0.075  -0.0490748  0.057475
-0.067  -0.075  0.138753  0.0728248
-0.065  -0.075  0.0852754  0.0618461
-0.063  -0.075  0.155543  0.0690864
-0.061  -0.075  0.168514  0.072379
-0.059  -0.075  0.0221319  0.0393525
-0.057  -0.075  0.146608  0.0681774
-0.055  -0.075  0.149198  0.0531517
-0.053  -0.075  0.18972  0.065297
-0.051  -0.075  0.0595329  0.0528685
-0.049  -0.075  0.273623  0.0783601
-0.047  -0.075  0.206879  0.0664213
-0.045  -0.075  0.200106  0.0800526
-0.043  -0.075  0.229797  0.0787562
-0.041  -0.075  0.286989  0.0754005
-0.039  -0.075  0.213675  0.0739451
-0.037  -0.075  0.201761  0.0684118
-0.035  -0.075  0.380323  0.0930043
-0.033  -0.075  0.397992  0.0953297
-0.031  -0.075  0.360185  0.0791607
-0.029  -0.075  0.345121  0.087972
-0.027  -0.075  0.300132  0.0849055
-0.025  -0.075  0.29491  0.0922536
-0.023  -0.075  0.460102  0.101965
-0.021  -0.075  0.358709  0.0923241
-0.019  -0.075  0.438883  0.0948635
-0.017  -0.075  0.37394  0.0897773
-0.015  -0.075  0.456683  0.0868759
-0.013  -0.075  0.419216  0.09029
-0.011  -0.075  0.487033  0.106029
-0.009  -0.075  0.433821  0.0919968
-0.007  -0.075  0.48007  0.104791
-0.005  -0.075  0.403269  0.0978474
-0.003  -0.075  0.492933  0.115741
-0.001  -0.075  0.590951  0.127071
0.001  -0.075  0.585515  0.0807526
0.003  -0.075  0.684372  0.124569
0.005  -0.075  0.384699  0.0830957
0.007  -0.075  0.421148  0.0905582
0.009  -0.075  0.471999  0.0851836
0.011  -0.075  0.196866  0.0698075
0.013  -0.075  0.427951  0.0963457
0.015  -0.075  0.550713  0.112172
0.017  -0.075  0.539852  0.110788
0.019  -0.075  0.395571  0.0859842
0.021  -0.075  0.357158  0.085371
0.023  -0.075  0.341791  0.0865873
0.025  -0.075  0.351197  0.0838159
0.027  -0.075  0.500952  0.0994324
0.029  -0.075  0.299566  0.0851564
0.031  -0.075  0.291671  0.0802669
0.033  -0.075  0.297482  0.0784289
0.035  -0.075  0.429422  0.10103
0.037  -0.075  0.165745  0.0724798
0.039  -0.075  0.257368  0.0876309
0.041  -0.075  0.348748  0.0870279
0.043  -0.075  0.191279  0.0621611
0.045  -0.075  0.121025  0.0629951
0.047  -0.075  0.0556725  0.0543189
0.049  -0.075  -0.00733829  0.0550863
0.051  -0.075  0.400717  0.0917567
0.053  -0.075  0.276925  0.0843635
0.055  -0.075  0.187026  0.0729515
0.057  -0.075  0.0951362  0.0632923
0.059  -0.075  0.12094  0.0639117
0.061  -0.075  0.132565  0.0534304
0.063  -0.075  0.11268  0.0533363
0.065  -0.075  0.110997  0.0597999
0.067  -0.075  0.083285  0.0525962
0.069  -0.075  0.107424  0.0599474
0.071  -0.075  0.115361  0.0755517
0.073  -0.075  0.0724434  0.0709186
0.075  -0.075  0.0716097  0.0718517
0.077  -0.075  0.0975517  0.0886217
0.079  -0.075  0.0448875  0.0717445
0.081  -0.075  -0.0428828  0.0525919
0.083  -0.075  0.179568  0.121193
0.085  -0.075  0.0770034  0.0770064
0.087  -0.075  -0.069853  0.0698531
0.089  -0.075  0  0
-0.089  -0.073  2.10666  2.10675
-0.087  -0.073  0.156329  0.230244
-0.085  -0.073  0.128027  0.11969
-0.083  -0.073  -0.0968942  0.0484907
-0.081  -0.073  0.0368211  0.100644
-0.079  -0.073  0.0159152  0.0535234
-0.077  -0.073  0.234807  0.101139
-0.075  -0.073  0.226968  0.102734
-0.073  -0.073  0.0236507  0.0554498
-0.071  -0.073  0.133801  0.0702433
-0.069  -0.073  0.178675  0.0718287
-0.067  -0.073  0.0286587  0.0534556
-0.065  -0.073  0.0623335  0.0556412
-0.063  -0.073  0.0478812  0.0604733
-0.061  -0.073  0.192027  0.0771685
-0.059  -0.073  0.194132  0.0695172
-0.057  -0.073  0.13358  0.0671186
-0.055  -0.073  0.250739  0.0793143
-0.053  -0.073  0.203907  0.0635769
-0.051  -0.073  0.356921  0.0946937
-0.049  -0.073  0.153799  0.0680317
-0.047  -0.073  0.27355  0.0781474
-0.045  -0.073  0.274109  0.0843463
-0.043  -0.073  0.293689  0.08065
-0.041  -0.073  0.329379  0.0950309
-0.039  -0.073  0.345867  0.0827939
-0.037  -0.073  0.44661  0.0964133
-0.035  -0.073  0.436979  0.122201
-0.033  -0.073  0.338588  0.0828558
-0.031  -0.073  0.264359  0.0767925
-0.029  -0.073  0.328236  0.0759045
-0.027  -0.073  0.375689  0.0852297
-0.025  -0.073  0.380782  0.0818164
-0.023  -0.073  0.508206  0.119959
-0.021  -0.073  0.478908  0.107185
-0.019  -0.073  0.315763  0.0855448
-0.017  -0.073  0.338828  0.086198
-0.015  -0.073  0.462773  0.0929897
-0.013  -0.073  0.442378  0.0975168
-0.011  -0.073  0.604075  0.106413
-0.009  -0.073  0.507504  0.113824
-0.007  -0.073  0.619546  0.119344
-0.005  -0.073  0.441907  0.0854162
-0.003  -0.073  0.60854  0.115681
-0.001  -0.073  0.515928  0.109224
0.001  -0.073  0.491198  0.0860026
0.003  -0.073  0.392609  0.091141
0.005  -0.073  0.499746  0.106602
0.007  -0.073  0.535529  0.0933382
0.009  -0.073  0.550983  0.109876
0.011  -0.073  0.367575  0.0843546
0.013  -0.073  0.301582  0.0745693
0.015  -0.073  0.562847  0.116199
0.017  -0.073  0.625673  0.111225
0.019  -0.073  0.49024  0.100083
0.021  -0.073  0.23978  0.0781045
0.023  -0.073  0.350511  0.0968699
0.025  -0.073  0.490444  0.111854
0.027  -0.073  0.351538  0.0910126
0.029  -0.073  0.411316  0.0929085
0.031  -0.073  0.372739  0.09035
0.033  -0.073  0.0993297  0.0605153
0.035  -0.073  0.233284  0.0778819
0.037  -0.073  0.200367  0.0683538
0.039  -0.073  0.246599  0.0659478
0.041  -0.073  0.305698  0.0846141
0.043  -0.073  0.169703  0.0609833
0.045  -0.073  0.169693  0.0538746
0.047  -0.073  0.230982  0.0674429
0.049  -0.073  0.200343  0.0666526
0.051  -0.073  0.283202  0.0775869
0.053  -0.073  0.206956  0.0705404
0.055  -0.073  0.202465  0.0773729
0.057  -0.073  0.153836  0.0696365
0.059  -0.073  0.274557  0.0788056
0.061  -0.073  0.241214  0.0787882
0.063  -0.073  0.15815  0.0544674
0.065  -0.073  0.082373  0.062135
0.067  -0.073  0.0236843  0.0523604
0.069  -0.073  0.107776  0.070374
0.071  -0.073  0.0761377  0.0698305
0.073  -0.073  0.135558  0.067283
0.075  -0.073  0.148427  0.080824
0.077  -0.073  0.000281072  0.0555914
0.079  -0.073  0.0472907  0.0732508
0.081  -0.073  0.188829  0.118078
0.083  -0.073  0.0268775  0.0594368
0.085  -0.073  0.00211969  0.0911661
0.087  -0.073  0.0146032  0.177209
0.089  -0.073  -0.951253  0.951254
-0.089  -0.071  -0.950877  0.950878
-0.087  -0.071  0.0794041  0.170954
-0.085  -0.071  0.347691  0.197898
-0.083  -0.071  0.196886  0.124909
-0.081  -0.071  0.222332  0.101713
-0.079  -0.071  0.079862  0.0981379
-0.077  -0.071  0.0242488  0.0731533
-0.075  -0.071  0.121131  0.0836511
-0.073  -0.071  0.05714  0.0621641
-0.071  -0.071  0.132106  0.0619801
-0.069  -0.071  0.0861088  0.0605484
-0.067  -0.071  0.174906  0.069838
-0.065  -0.071  0.205352  0.0766751
-0.063  -0.071  0.174419  0.0651939
-0.061  -0.071  0.0945416  0.0555377
-0.059  -0.071  0.102561  0.0593336
-0.057  -0.071  0.0761439  0.0537723
-0.055  -0.071  0.134817  0.0635482
-0.053  -0.071  0.325541  0.0840086
-0.051  -0.071  0.20377  0.0685073
-0.049  -0.071  0.25537  0.0831238
-0.047  -0.071  0.176659  0.0614051
-0.045  -0.071  0.200481  0.069636
-0.043  -0.071  0.188741  0.0626484
-0.041  -0.071  0.199829  0.0587175
-0.039  -0.071  0.369435  0.0959972
-0.037  -0.071  0.185039  0.0631229
-0.035  -0.071  0.314643  0.0867937
-0.033  -0.071  0.429665  0.0991482
-0.031  -0.071  0.398459  0.0945542
-0.029  -0.071  0.279366  0.0667856
-0.027  -0.071  0.487732  0.0918206
-0.025  -0.071  0.532064  0.104224
-0.023  -0.071  0.411189  0.102397
-0.021  -0.071  0.536243  0.10791
-0.019  -0.071  0.448759  0.0914199
-0.017  -0.071  0.535034  0.105525
-0.015  -0.071  0.477745  0.0978501
-0.013  -0.071  0.65158  0.115019
-0.011  -0.071  0.480183  0.100007
-0.009  -0.071  0.614776  0.111295
-0.007  -0.071  0.637648  0.13115
-0.005  -0.071  0.610625  0.13094
-0.003  -0.071  0.387647  0.104593
-0.001  -0.071  0.51321  0.107572
0.001  -0.071  0.497746  0.0832428
0.003  -0.071  0.463018  0.0939669
0.005  -0.071  0.311137  0.0800395
0.007  -0.071  0.471577  0.0930357
0.009  -0.071  0.415905  0.0937931
0.011  -0.071  0.581088  0.114247
0.013  -0.071  0.305909  0.0875786
0.015  -0.071  0.491514  0.102261
0.017  -0.071  0.636104  0.100901
0.019  -0.071  0.365304  0.0904292
0.021  -0.071  0.492743  0.0933824
0.023  -0.071  0.291167  0.0701657
0.025  -0.071  0.589152  0.107646
0.027  -0.071  0.418905  0.096514
0.029  -0.071  0.226514  0.0702937
0.031  -0.071  0.304421  0.0758298
0.033  -0.071  0.421651  0.102413
0.035  -0.071  0.353055  0.082356
0.037  -0.071  0.325897  0.0846876
0.039  -0.071  0.293553  0.0824546
0.041  -0.071  0.135382  0.0653306
0.043  -0.071  0.198689  0.061722
0.045  -0.071  0.216286  0.0783332
0.047  -0.071  0.334307  0.083286
0.049  -0.071  0.270651  0.0813726
0.051  -0.071  0.27853  0.0796456
0.053  -0.071  0.200544  0.069815
0.055  -0.071  0.244962  0.0709069
0.057  -0.071  0.142233  0.062094
0.059  -0.071  0.00212347  0.0505197
0.061  -0.071  0.136736  0.0623959
0.063  -0.071  0.019544  0.0560149
0.065  -0.071  0.170808  0.0697928
0.067  -0.071  0.0567025  0.0621305
0.069  -0.071  0.169536  0.0768575
0.071  -0.071  0.0544152  0.0649287
0.073  -0.071  0.0961281  0.0561309
0.075  -0.071  0.0962084  0.0692005
0.077  -0.071  0.0166316  0.070599
0.079  -0.071  0.206424  0.0977642
0.081  -0.071  -0.05613  0.0614028
0.083  -0.071  0.0502874  0.0783239
0.085  -0.071  0.0472686  0.0937765
0.087  -0.071  0.246342  0.233824
0.089  -0.071  0  0
-0.089  -0.069  -0.396956  1.43831
-0.087  -0.069  0.0939319  0.180784
-0.085  -0.069  0.382021  0.192569
-0.083  -0.069  0.00704656  0.0889247
-0.081  -0.069  0.0425343  0.0623978
-0.079  -0.069  0.189362  0.0919625
-0.077  -0.069  0.108031  0.0748566
-0.075  -0.069  0.19887  0.0915281
-0.073  -0.069  0.161468  0.0789801
-0.071  -0.069  0.0898994  0.0730014
-0.069  -0.069  0.176362  0.0711041
-0.067  -0.069  0.266516  0.0872498
-0.065  -0.069  0.162089  0.0689792
-0.063  -0.069  0.238345  0.0734143
-0.061  -0.069  0.188466  0.0679581
-0.059  -0.069  0.0515634  0.0506616
-0.057  -0.069  0.231072  0.0671902
-0.055  -0.069  0.288068  0.0821754
-0.053  -0.069  0.384245  0.0971269
-0.051  -0.069  0.182838  0.0619559
-0.049  -0.069  0.29765  0.0829624
-0.047  -0.069  0.194585  0.0645567
-0.045  -0.069  0.308911  0.0854775
-0.043  -0.069  0.229719  0.0722373
-0.041  -0.069  0.47611  0.0924831
-0.039  -0.069  0.37394  0.0903919
-0.037  -0.069  0.36634  0.0920437
-0.035  -0.069  0.442403  0.100483
-0.033  -0.069  0.217665  0.067318
-0.031  -0.069  0.362807  0.0907414
-0.029  -0.069  0.471909  0.103692
-0.027  -0.069  0.425182  0.0824016
-0.025  -0.069  0.526455  0.108127
-0.023  -0.069  0.468795  0.0980541
-0.021  -0.069  0.567098  0.107766
-0.019  -0.069  0.606307  0.118226
-0.017  -0.069  0.495415  0.0990035
-0.015  -0.069  0.618993  0.106409
-0.013  -0.069  0.428095  0.0940701
-0.011  -0.069  0.732195  0.136005
-0.009  -0.069  0.536927  0.120505
-0.007  -0.069  0.480277  0.0995787
-0.005  -0.069  0.650733  0.10784
-0.003  -0.069  0.53862  0.114186
-0.001  -0.069  0.494478  0.107253
0.001  -0.069  0.645848  0.0859816
0.003  -0.069  0.654666  0.118798
0.005  -0.069  0.566869  0.11851
0.007  -0.069  0.521621  0.0986892
0.009  -0.069  0.653591  0.108158
0.011  -0.069  0.43525  0.0920075
0.013  -0.069  0.701129  0.12824
0.015  -0.069  0.733642  0.125934
0.017  -0.069  0.86572  0.14137
0.019  -0.069  0.721325  0.120143
0.021  -0.069  0.480092  0.101196
0.023  -0.069  0.44451  0.0911309
0.025  -0.069  0.53417  0.111256
0.027  -0.069  0.273601  0.0797069
0.029  -0.069  0.522892  0.10856
0.031  -0.069  0.448904  0.102623
0.033  -0.069  0.479918  0.112158
0.035  -0.069  0.435519  0.101063
0.037  -0.069  0.319984  0.0772992
0.039  -0.069  0.257243  0.0750652
0.041  -0.069  0.222855  0.0741425
0.043  -0.069  0.232344  0.0710571
0.045  -0.069  0.286539  0.0860306
0.047  -0.069  0.252572  0.0869198
0.049  -0.069  0.421499  0.0945191
0.051  -0.069  0.24045  0.0776879
0.053  -0.069  0.375976  0.0961157
0.055  -0.069  0.226276  0.0682458
0.057  -0.069  0.177766  0.0773801
0.059  -0.069  0.153913  0.062948
0.061  -0.069  0.280535  0.0749417
0.063  -0.069  0.214993  0.0729621
0.065  -0.069  0.125904  0.0571172
0.067  -0.069  0.18162  0.0591241
0.069  -0.069  0.0672014  0.0626923
0.071  -0.069  0.170259  0.0802037
0.073  -0.069  0.0783149  0.0670744
0.075  -0.069  0.117918  0.086586
0.077  -0.069  0.0864689  0.0764974
0.079  -0.069  0.0564471  0.0733279
0.081  -0.069  0.018014  0.0867725
0.083  -0.069  0.249206  0.13746
0.085  -0.069  0.0476294  0.0958111
0.087  -0.069  0.407589  0.283498
0.089  -0.069  -0.950512  0.950513
-0.089  -0.067  -0.950159  0.95016
-0.087  -0.067  0.478211  0.276337
-0.085  -0.067  -0.103385  0.111144
-0.083  -0.067  0.147158  0.116006
-0.081  -0.067  -0.0335451  0.0787137
-0.079  -0.067  0.00954453  0.0793164
-0.077  -0.067  -0.0643116  0.0453375
-0.075  -0.067  -0.0279392  0.0544021
-0.073  -0.067  0.0254372  0.0594726
-0.071  -0.067  0.12026  0.0641261
-0.069  -0.067  0.0918693  0.0651273
-0.067  -0.067  0.177207  0.0672629
-0.065  -0.067  0.172807  0.078717
-0.063  -0.067  0.17617  0.0780288
-0.061  -0.067  0.165869  0.0645635
-0.059  -0.067  0.243435  0.0819825
-0.057  -0.067  0.192544  0.0737971
-0.055  -0.067  0.201228  0.0735291
-0.053  -0.067  0.187609  0.0731207
-0.051  -0.067  0.218367  0.0732752
-0.049  -0.067  0.148652  0.0561985
-0.047  -0.067  0.294054  0.0885326
-0.045  -0.067  0.424384  0.114331
-0.043  -0.067  0.315138  0.0848775
-0.041  -0.067  0.439271  0.112029
-0.039  -0.067  0.517033  0.103284
-0.037  -0.067  0.360348  0.0979667
-0.035  -0.067  0.506187  0.0986039
-0.033  -0.067  0.335426  0.0901653
-0.031  -0.067  0.508756  0.0997236
-0.029  -0.067  0.363173  0.083423
-0.027  -0.067  0.529067  0.101325
-0.025  -0.067  0.40096  0.0888538
-0.023  -0.067  0.551556  0.106562
-0.021  -0.067  0.476284  0.109142
-0.019  -0.067  0.5708  0.102692
-0.017  -0.067  0.584424  0.106048
-0.015  -0.067  0.600658  0.10639
-0.013  -0.067  0.544875  0.105321
-0.011  -0.067  0.582195  0.104739
-0.009  -0.067  0.540605  0.10675
-0.007  -0.067  0.613508  0.10781
-0.005  -0.067  0.738638  0.125026
-0.003  -0.067  0.93254  0.145382
-0.001  -0.067  0.654364  0.121423
0.001  -0.067  0.688053  0.095606
0.003  -0.067  0.969043  0.158075
0.005  -0.067  0.600652  0.109971
0.007  -0.067  0.664917  0.128304
0.009  -0.067  0.497025  0.102347
0.011  -0.067  0.659635  0.114133
0.013  -0.067  0.560693  0.103028
0.015  -0.067  0.513169  0.108401
0.017  -0.067  0.634179  0.128346
0.019  -0.067  0.653871  0.1104
0.021  -0.067  0.456439  0.102196
0.023  -0.067  0.384682  0.0800022
0.025  -0.067  0.446362  0.0883107
0.027  -0.067  0.531477  0.100455
0.029  -0.067  0.398915  0.0934961
0.031  -0.067  0.516764  0.109421
0.033  -0.067  0.617984  0.111183
0.035  -0.067  0.292208  0.0775586
0.037  -0.067  0.508409  0.10347
0.039  -0.067  0.410406  0.104131
0.041  -0.067  0.47637  0.119957
0.043  -0.067  0.4091  0.0879375
0.045  -0.067  0.433816  0.0867239
0.047  -0.067  0.243766  0.071571
0.049  -0.067  0.278382  0.0698052
0.051  -0.067  0.397449  0.096891
0.053  -0.067  0.271866  0.0793848
0.055  -0.067  0.335892  0.0910199
0.057  -0.067  0.127091  0.0632083
0.059  -0.067  0.192319  0.0688515
0.061  -0.067  0.260355  0.076811
0.063  -0.067  0.129321  0.0660142
0.065  -0.067  0.0327854  0.0471881
0.067  -0.067  0.149934  0.0651249
0.069  -0.067  0.143388  0.0794684
0.071  -0.067  0.153901  0.0789925
0.073  -0.067  0.103971  0.0771031
0.075  -0.067  0.140124  0.0796068
0.077  -0.067  0.207888  0.082399
0.079  -0.067  0.167045  0.0806015
0.081  -0.067  0.127353  0.102016
0.083  -0.067  0.0694766  0.106753
0.085  -0.067  0.370574  0.184456
0.087  -0.067  0  0
0.089  -0.067  0  0
-0.089  -0.065  7.09927e-12  3.86431e-06
-0.087  -0.065  0.412754  0.270578
-0.085  -0.065  0.151433  0.149872
-0.083  -0.065  0.163055  0.112167
-0.081  -0.065  0.159548  0.100448
-0.079  -0.065  0.251092  0.114965
-0.077  -0.065  0.253629  0.108791
-0.075  -0.065  0.147389  0.0692767
-0.073  -0.065  0.052006  0.062919
-0.071  -0.065  0.151955  0.0675878
-0.069  -0.065  0.130219  0.0634343
-0.067  -0.065  0.0353608  0.0580323
-0.065  -0.065  0.182157  0.0697826
-0.063  -0.065  0.19061  0.0634854
-0.061  -0.065  0.0208566  0.0541897
-0.059  -0.065  0.272457  0.0822214
-0.057  -0.065  0.295097  0.0677965
-0.055  -0.065  0.349984  0.0950148
-0.053  -0.065  0.442027  0.118286
-0.051  -0.065  0.20446  0.0721875
-0.049  -0.065  0.372476  0.0872793
-0.047  -0.065  0.354114  0.0778493
-0.045  -0.065  0.305257  0.0794236
-0.043  -0.065  0.526631  0.110554
-0.041  -0.065  0.356467  0.0851167
-0.039  -0.065  0.30698  0.0758773
-0.037  -0.065  0.384254  0.0767378
-0.035  -0.065  0.441823  0.121524
-0.033  -0.065  0.490435  0.0976666
-0.031  -0.065  0.186672  0.0693612
-0.029  -0.065  0.385813  0.0960619
-0.027  -0.065  0.459854  0.0879678
-0.025  -0.065  0.528181  0.105933
-0.023  -0.065  0.822339  0.14423
-0.021  -0.065  0.62681  0.130137
-0.019  -0.065  0.598423  0.0968071
-0.017  -0.065  0.482697  0.0986959
-0.015  -0.065  0.672779  0.118559
-0.013  -0.065  0.556704  0.112571
-0.011  -0.065  0.645027  0.104472
-0.009  -0.065  0.662209  0.131149
-0.007  -0.065  1.11421  0.158075
-0.005  -0.065  0.721031  0.132573
-0.003  -0.065  0.796416  0.164837
-0.001  -0.065  0.839086  0.142805
0.001  -0.065  0.657525  0.0808271
0.003  -0.065  0.579362  0.108155
0.005  -0.065  0.672981  0.113359
0.007  -0.065  0.538867  0.0998394
0.009  -0.065  0.646933  0.112453
0.011  -0.065  0.702833  0.11333
0.013  -0.065  0.582721  0.113193
0.015  -0.065  0.544629  0.0967301
0.017  -0.065  0.637683  0.114475
0.019  -0.065  0.68198  0.12333
0.021  -0.065  0.583405  0.0986499
0.023  -0.065  0.511426  0.106052
0.025  -0.065  0.527103  0.0969237
0.027  -0.065  0.610978  0.113352
0.029  -0.065  0.577268  0.110388
0.031  -0.065  0.500589  0.09892
0.033  -0.065  0.438107  0.10105
0.035  -0.065  0.439043  0.0986395
0.037  -0.065  0.394179  0.100311
0.039  -0.065  0.448708  0.116011
0.041  -0.065  0.452774  0.108509
0.043  -0.065  0.349481  0.0988078
0.045  -0.065  0.339153  0.0847988
0.047  -0.065  0.379773  0.0973784
0.049  -0.065  0.316442  0.0918084
0.051  -0.065  0.403863  0.103871
0.053  -0.065  0.205632  0.0814668
0.055  -0.065  0.195894  0.0681167
0.057  -0.065  0.171307  0.0556268
0.059  -0.065  0.171402  0.0748679
0.061  -0.065  0.122913  0.0722362
0.063  -0.065  0.117738  0.0652594
0.065  -0.065  0.196457  0.0678262
0.067  -0.065  0.0838802  0.0591666
0.069  -0.065  0.176816  0.0724865
0.071  -0.065  0.129652  0.0693935
0.073  -0.065  0.0496234  0.0509089
0.075  -0.065  0.230181  0.0927149
0.077  -0.065  0.0569126  0.0760758
0.079  -0.065  0.290407  0.124514
0.081  -0.065  0.0804888  0.085394
0.083  -0.065  0.15852  0.109778
0.085  -0.065  -0.0259513  0.11031
0.087  -0.065  0.518882  0.29996
0.089  -0.065  7.09927e-12  3.86431e-06
-0.089  -0.063  0  0
-0.087  -0.063  0  0
-0.085  -0.063  0.17024  0.147034
-0.083  -0.063  0.216096  0.109654
-0.081  -0.063  -0.00877666  0.0955026
-0.079  -0.063  0.0441285  0.0881818
-0.077  -0.063  0.117074  0.0670492
-0.075  -0.063  0.020142  0.066126
-0.073  -0.063  0.0746326  0.073248
-0.071  -0.063  0.165639  0.0797919
-0.069  -0.063  0.132906  0.0705864
-0.067  -0.063  0.198844  0.091409
-0.065  -0.063  0.114417  0.059619
-0.063  -0.063  0.230545  0.0750477
-0.061  -0.063  0.157008  0.068654
-0.059  -0.063  0.229994  0.0741434
-0.057  -0.063  0.229359  0.0751068
-0.055  -0.063  0.21205  0.0769912
-0.053  -0.063  0.156626  0.0614092
-0.051  -0.063  0.182716  0.068472
-0.049  -0.063  0.462468  0.113489
-0.047  -0.063  0.257944  0.0749357
-0.045  -0.063  0.262824  0.0801111
-0.043  -0.063  0.315221  0.0932663
-0.041  -0.063  0.357632  0.0870186
-0.039  -0.063  0.289575  0.0846056
-0.037  -0.063  0.414645  0.10776
-0.035  -0.063  0.50347  0.0964936
-0.033  -0.063  0.350956  0.0865758
-0.031  -0.063  0.729735  0.139673
-0.029  -0.063  0.40666  0.0963299
-0.027  -0.063  0.591793  0.104446
-0.025  -0.063  0.509185  0.0980026
-0.023  -0.063  0.66458  0.115585
-0.021  -0.063  0.409407  0.0848593
-0.019  -0.063  0.784749  0.121983
-0.017  -0.063  0.657511  0.117295
-0.015  -0.063  0.690873  0.112692
-0.013  -0.063  0.565474  0.101682
-0.011  -0.063  0.632047  0.106683
-0.009  -0.063  0.730455  0.117523
-0.007  -0.063  0.686665  0.114937
-0.005  -0.063  0.986215  0.156658
-0.003  -0.063  0.926546  0.157343
-0.001  -0.063  0.595819  0.112952
0.001  -0.063  0.760823  0.0986842
0.003  -0.063  0.926955  0.143288
0.005  -0.063  0.770392  0.117423
0.007  -0.063  0.782224  0.122893
0.009  -0.063  0.822984  0.132625
0.011  -0.063  0.818687  0.129108
0.013  -0.063  0.623585  0.105211
0.015  -0.063  0.618271  0.120856
0.017  -0.063  0.436756  0.0915191
0.019  -0.063  0.726008  0.117307
0.021  -0.063  0.619324  0.107388
0.023  -0.063  0.557527  0.107684
0.025  -0.063  0.849715  0.137591
0.027  -0.063  0.581738  0.105874
0.029  -0.063  0.529581  0.123462
0.031  -0.063  0.466799  0.0909866
0.033  -0.063  0.501079  0.111876
0.035  -0.063  0.523599  0.112698
0.037  -0.063  0.365603  0.0864647
0.039  -0.063  0.385219  0.0906906
0.041  -0.063  0.439589  0.0986941
0.043  -0.063  0.52574  0.100262
0.045  -0.063  0.387501  0.0898921
0.047  -0.063  0.330964  0.0837002
0.049  -0.063  0.291872  0.0759492
0.051  -0.063  0.320748  0.101556
0.053  -0.063  0.123446  0.0655892
0.055  -0.063  0.125772  0.0677534
0.057  -0.063  0.341811  0.0920025
0.059  -0.063  0.0742294  0.0507177
0.061  -0.063  0.102999  0.0757632
0.063  -0.063  0.170415  0.0723394
0.065  -0.063  0.0581233  0.0562923
0.067  -0.063  0.135248  0.052782
0.069  -0.063  0.142773  0.0875636
0.071  -0.063  0.234388  0.0833043
0.073  -0.063  0.088941  0.0718285
0.075  -0.063  0.0753802  0.0794683
0.077  -0.063  0.120107  0.0698626
0.079  -0.063  -0.0329323  0.0780455
0.081  -0.063  -0.0219208  0.0853844
0.083  -0.063  -0.0937764  0.0814336
0.085  -0.063  0.0838708  0.126967
0.087  -0.063  -0.0556079  0.197829
0.089  -0.063  0  0
-0.089  -0.061  0  0
-0.087  -0.061  -0.0741223  0.0741225
-0.085  -0.061  0.0879866  0.121899
-0.083  -0.061  0.0194583  0.0929428
-0.081  -0.061  0.171657  0.122893
-0.079  -0.061  0.0840586  0.0913384
-0.077  -0.061  0.0706939  0.080698
-0.075  -0.061  0.163116  0.0892485
-0.073  -0.061  0.11793  0.0743608
-0.071  -0.061  0.197857  0.0946809
-0.069  -0.061  0.0778134  0.0540617
-0.067  -0.061  0.16881  0.0743951
-0.065  -0.061  0.129201  0.070025
-0.063  -0.061  0.263518  0.0750253
-0.061  -0.061  0.15445  0.0607266
-0.059  -0.061  0.229939  0.0699074
-0.057  -0.061  0.062183  0.0592862
-0.055  -0.061  0.168192  0.0653556
-0.053  -0.061  0.289111  0.0755643
-0.051  -0.061  0.392659  0.111807
-0.049  -0.061  0.342171  0.0769083
-0.047  -0.061  0.233566  0.0902114
-0.045  -0.061  0.313412  0.0750227
-0.043  -0.061  0.29476  0.0767473
-0.041  -0.061  0.331865  0.0849164
-0.039  -0.061  0.331758  0.075947
-0.037  -0.061  0.567711  0.11769
-0.035  -0.061  0.502701  0.116259
-0.033  -0.061  0.612767  0.115356
-0.031  -0.061  0.586887  0.110638
-0.029  -0.061  0.563893  0.102919
-0.027  -0.061  0.709081  0.117121
-0.025  -0.061  0.725973  0.117549
-0.023  -0.061  0.810943  0.118416
-0.021  -0.061  0.723033  0.124237
-0.019  -0.061  0.615707  0.123867
-0.017  -0.061  0.80561  0.133116
-0.015  -0.061  0.853843  0.147447
-0.013  -0.061  0.843587  0.141277
-0.011  -0.061  0.728832  0.119039
-0.009  -0.061  0.606669  0.113985
-0.007  -0.061  0.819493  0.132389
-0.005  -0.061  0.784854  0.137719
-0.003  -0.061  0.986086  0.153551
-0.001  -0.061  0.870787  0.144874
0.001  -0.061  0.789512  0.100949
0.003  -0.061  1.00104  0.153193
0.005  -0.061  1.0587  0.132823
0.007  -0.061  0.97844  0.143822
0.009  -0.061  0.881219  0.145237
0.011  -0.061  0.959781  0.145928
0.013  -0.061  0.557975  0.104194
0.015  -0.061  0.994784  0.137803
0.017  -0.061  0.694085  0.11016
0.019  -0.061  0.862806  0.123177
0.021  -0.061  0.763121  0.123048
0.023  -0.061  0.726837  0.122694
0.025  -0.061  0.672446  0.127442
0.027  -0.061  0.489744  0.0945002
0.029  -0.061  0.597152  0.113048
0.031  -0.061  0.717887  0.119332
0.033  -0.061  0.565354  0.121116
0.035  -0.061  0.553991  0.118048
0.037  -0.061  0.518101  0.106103
0.039  -0.061  0.352078  0.0849521
0.041  -0.061  0.558371  0.109881
0.043  -0.061  0.354577  0.0960454
0.045  -0.061  0.435844  0.0841041
0.047  -0.061  0.42068  0.101035
0.049  -0.061  0.287759  0.082217
0.051  -0.061  0.394669  0.0900941
0.053  -0.061  0.355221  0.0976782
0.055  -0.061  0.29474  0.0816756
0.057  -0.061  0.163719  0.0681417
0.059  -0.061  0.259277  0.0764194
0.061  -0.061  0.158898  0.070388
0.063  -0.061  0.265884  0.0851886
0.065  -0.061  0.230193  0.0707123
0.067  -0.061  0.0357377  0.062382
0.069  -0.061  0.0974347  0.0525708
0.071  -0.061  0.137384  0.0792293
0.073  -0.061  0.112031  0.0894803
0.075  -0.061  0.17875  0.0839549
0.077  -0.061  0.0398522  0.0821451
0.079  -0.061  0.155492  0.0881374
0.081  -0.061  -0.0207798  0.0819422
0.083  -0.061  0.186334  0.13579
0.085  -0.061  0.120662  0.115793
0.087  -0.061  -0.125492  0.212799
0.089  -0.061  -8.31002e-13  8.88123e-07
-0.089  -0.059  0  0
-0.087  -0.059  0.154541  0.154547
-0.085  -0.059  2.40636e-13  1.34316e-07
-0.083  -0.059  -0.0387644  0.0290471
-0.081  -0.059  -0.0304919  0.0921987
-0.079  -0.059  0.235846  0.0893996
-0.077  -0.059  0.0317519  0.0549449
-0.075  -0.059  0.199692  0.0800266
-0.073  -0.059  0.106056  0.0676193
-0.071  -0.059  0.132756  0.0675018
-0.069  -0.059  0.214461  0.0723678
-0.067  -0.059  0.120877  0.0687834
-0.065  -0.059  0.229914  0.0749877
-0.063  -0.059  0.158001  0.0683249
-0.061  -0.059  0.275275  0.0875957
-0.059  -0.059  0.316372  0.0831419
-0.057  -0.059  0.280085  0.0902927
-0.055  -0.059  0.340465  0.0843033
-0.053  -0.059  0.405074  0.111216
-0.051  -0.059  0.372834  0.0888116
-0.049  -0.059  0.259612  0.0748256
-0.047  -0.059  0.521694  0.104429
-0.045  -0.059  0.396137  0.0831858
-0.043  -0.059  0.342538  0.0885827
-0.041  -0.059  0.445127  0.0954092
-0.039  -0.059  0.425255  0.0993329
-0.037  -0.059  0.785523  0.13932
-0.035  -0.059  0.744354  0.139113
-0.033  -0.059  0.543091  0.107511
-0.031  -0.059  0.61965  0.111253
-0.029  -0.059  0.715622  0.132447
-0.027  -0.059  0.742505  0.112108
-0.025  -0.059  0.449982  0.111553
-0.023  -0.059  0.614171  0.115186
-0.021  -0.059  0.726056  0.109704
-0.019  -0.059  0.921146  0.146534
-0.017  -0.059  0.518581  0.0955682
-0.015  -0.059  1.05456  0.144428
-0.013  -0.059  0.865452  0.132124
-0.011  -0.059  0.813477  0.124871
-0.009  -0.059  0.93225  0.132304
-0.007  -0.059  0.83721  0.134934
-0.005  -0.059  0.942723  0.128141
-0.003  -0.059  0.868939  0.139696
-0.001  -0.059  0.947525  0.156765
0.001  -0.059  0.974546  0.116973
0.003  -0.059  1.05655  0.14708
0.005  -0.059  0.814537  0.125254
0.007  -0.059  0.971353  0.132306
0.009  -0.059  0.966783  0.138821
0.011  -0.059  1.01007  0.138553
0.013  -0.059  0.838367  0.14419
0.015  -0.059  0.984347  0.131017
0.017  -0.059  0.790845  0.117966
0.019  -0.059  0.72015  0.124717
0.021  -0.059  0.673496  0.0964474
0.023  -0.059  0.650923  0.106535
0.025  -0.059  0.846386  0.124858
0.027  -0.059  0.662209  0.105792
0.029  -0.059  0.775248  0.136448
0.031  -0.059  0.4724  0.101718
0.033  -0.059  0.500646  0.117889
0.035  -0.059  0.727995  0.117497
0.037  -0.059  0.38201  0.0749364
0.039  -0.059  0.525326  0.106322
0.041  -0.059  0.327716  0.0826911
0.043  -0.059  0.466358  0.10537
0.045  -0.059  0.46349  0.117841
0.047  -0.059  0.4161  0.084437
0.049  -0.059  0.27247  0.0720297
0.051  -0.059  0.185147  0.074096
0.053  -0.059  0.312033  0.0945392
0.055  -0.059  0.427387  0.0926539
0.057  -0.059  0.255273  0.0716891
0.059  -0.059  0.27859  0.0762097
0.061  -0.059  0.174721  0.0734508
0.063  -0.059  0.113211  0.0672179
0.065  -0.059  0.0727875  0.0731425
0.067  -0.059  0.149087  0.0647393
0.069  -0.059  0.109252  0.0701417
0.071  -0.059  0.185499  0.0843755
0.073  -0.059  0.10337  0.0776461
0.075  -0.059  0.0575646  0.0843878
0.077  -0.059  0.0259955  0.0524202
0.079  -0.059  0.146273  0.0835836
0.081  -0.059  0.257046  0.118077
0.083  -0.059  0.0255014  0.0552318
0.085  -0.059  -0.0348953  0.0348954
0.087  -0.059  0.152738  0.152744
0.089  -0.059  0  0
-0.089  -0.057  0  0
-0.087  -0.057  -0.0606062  0.205323
-0.085  -0.057  0.240494  0.168807
-0.083  -0.057  -0.105941  0.0842464
-0.081  -0.057  0.0347408  0.107953
-0.079  -0.057  0.214992  0.101852
-0.077  -0.057  0.0128832  0.0400036
-0.075  -0.057  0.0746195  0.0800228
-0.073  -0.057  0.155678  0.0880102
-0.071  -0.057  0.121703  0.0643825
-0.069  -0.057  0.178699  0.0683315
-0.067  -0.057  0.223619  0.0790721
-0.065  -0.057  0.0178428  0.0617421
-0.063  -0.057  0.199733  0.0707181
-0.061  -0.057  0.299383  0.0846526
-0.059  -0.057  0.221964  0.0737883
-0.057  -0.057  0.221013  0.0736382
-0.055  -0.057  0.382506  0.0934049
-0.053  -0.057  0.234896  0.0712437
-0.051  -0.057  0.360837  0.0802128
-0.049  -0.057  0.190091  0.0766681
-0.047  -0.057  0.362159  0.0848906
-0.045  -0.057  0.493376  0.102751
-0.043  -0.057  0.471031  0.0973547
-0.041  -0.057  0.596934  0.109691
-0.039  -0.057  0.646722  0.112258
-0.037  -0.057  0.727687  0.118062
-0.035  -0.057  0.551231  0.0940559
-0.033  -0.057  0.517319  0.0901475
-0.031  -0.057  0.528663  0.0944338
-0.029  -0.057  0.570592  0.105607
-0.027  -0.057  0.858782  0.139984
-0.025  -0.057  0.685429  0.116328
-0.023  -0.057  0.884591  0.124052
-0.021  -0.057  0.901687  0.140372
-0.019  -0.057  0.902362  0.134112
-0.017  -0.057  0.971765  0.134013
-0.015  -0.057  1.0267  0.138817
-0.013  -0.057  1.09558  0.141106
-0.011  -0.057  1.05583  0.140572
-0.009  -0.057  1.24405  0.161073
-0.007  -0.057  0.849736  0.121966
-0.005  -0.057  0.892528  0.125417
-0.003  -0.057  0.931349  0.141423
-0.001  -0.057  1.1665  0.169042
0.001  -0.057  1.30388  0.128021
0.003  -0.057  0.97898  0.16032
0.005  -0.057  1.19954  0.141911
0.007  -0.057  0.925701  0.139715
0.009  -0.057  0.972921  0.133367
0.011  -0.057  0.957203  0.138823
0.013  -0.057  0.759171  0.123431
0.015  -0.057  0.743569  0.114082
0.017  -0.057  0.996506  0.140435
0.019  -0.057  0.938843  0.131216
0.021  -0.057  0.723195  0.11695
0.023  -0.057  0.672736  0.107662
0.025  -0.057  0.960237  0.137879
0.027  -0.057  0.731153  0.116541
0.029  -0.057  0.756112  0.113593
0.031  -0.057  0.690344  0.117769
0.033  -0.057  0.392215  0.0855609
0.035  -0.057  0.611401  0.10811
0.037  -0.057  0.408117  0.0788983
0.039  -0.057  0.78946  0.127256
0.041  -0.057  0.565932  0.0970314
0.043  -0.057  0.461942  0.0962861
0.045  -0.057  0.326029  0.0785594
0.047  -0.057  0.615268  0.112879
0.049  -0.057  0.458608  0.0993148
0.051  -0.057  0.291234  0.0857852
0.053  -0.057  0.155849  0.0728013
0.055  -0.057  0.258476  0.0829462
0.057  -0.057  0.21178  0.0794502
0.059  -0.057  0.149486  0.0731327
0.061  -0.057  0.171665  0.0749873
0.063  -0.057  0.279019  0.0838086
0.065  -0.057  0.227143  0.0812921
0.067  -0.057  0.164596  0.0650205
0.069  -0.057  0.135143  0.0698817
0.071  -0.057  0.292687  0.0807836
0.073  -0.057  0.113337  0.0725901
0.075  -0.057  0.113895  0.0857106
0.077  -0.057  0.129809  0.0940741
0.079  -0.057  0.11553  0.0947274
0.081  -0.057  0.239464  0.123655
0.083  -0.057  -0.00814073  0.0723372
0.085  -0.057  0.290221  0.166418
0.087  -0.057  0.260362  0.244452
0.089  -0.057  0  0
-0.089  -0.055  0  0
-0.087  -0.055  -0.225889  0.132429
-0.085  -0.055  0.0580424  0.133419
-0.083  -0.055  0.0325314  0.0669795
-0.081  -0.055  0.0769102  0.103344
-0.079  -0.055  0.0198127  0.0633309
-0.077  -0.055  0.177126  0.106961
-0.075  -0.055  0.0727324  0.0774885
-0.073  -0.055  0.0978409  0.0651637
-0.071  -0.055  0.304613  0.0903798
-0.069  -0.055  0.114664  0.0789349
-0.067  -0.055  0.122442  0.0554571
-0.065  -0.055  0.323925  0.0825377
-0.063  -0.055  0.246546  0.0831295
-0.061  -0.055  0.157775  0.0720286
-0.059  -0.055  0.266438  0.0669678
-0.057  -0.055  0.261682  0.0711605
-0.055  -0.055  0.27748  0.0852287
-0.053  -0.055  0.466129  0.101275
-0.051  -0.055  0.423217  0.107185
-0.049  -0.055  0.386666  0.110227
-0.047  -0.055  0.368971  0.0832891
-0.045  -0.055  0.456496  0.0982058
-0.043  -0.055  0.412751  0.0924221
-0.041  -0.055  0.420366  0.0932255
-0.039  -0.055  0.757755  0.141221
-0.037  -0.055  0.730541  0.116056
-0.035  -0.055  0.766354  0.138866
-0.033  -0.055  0.752121  0.128282
-0.031  -0.055  0.537401  0.0903267
-0.029  -0.055  0.665573  0.111281
-0.027  -0.055  0.912881  0.133392
-0.025  -0.055  0.869606  0.125006
-0.023  -0.055  0.955264  0.123176
-0.021  -0.055  0.854534  0.124786
-0.019  -0.055  1.1228  0.147889
-0.017  -0.055  1.09866  0.144815
-0.015  -0.055  0.854227  0.134655
-0.013  -0.055  1.27312  0.168249
-0.011  -0.055  1.25541  0.152014
-0.009  -0.055  1.48844  0.178015
-0.007  -0.055  0.943483  0.128747
-0.005  -0.055  1.11215  0.132411
-0.003  -0.055  0.760673  0.130641
-0.001  -0.055  1.48497  0.195166
0.001  -0.055  0.988853  0.117171
0.003  -0.055  1.25093  0.178107
0.005  -0.055  1.27876  0.169168
0.007  -0.055  0.943316  0.131145
0.009  -0.055  0.981095  0.144155
0.011  -0.055  1.01311  0.135078
0.013  -0.055  0.894695  0.134711
0.015  -0.055  1.1617  0.161791
0.017  -0.055  0.881171  0.121626
0.019  -0.055  0.925205  0.130668
0.021  -0.055  0.67392  0.109071
0.023  -0.055  0.760973  0.129649
0.025  -0.055  0.85047  0.128399
0.027  -0.055  0.699757  0.118494
0.029  -0.055  0.679097  0.116003
0.031  -0.055  0.830539  0.135597
0.033  -0.055  0.481406  0.0968814
0.035  -0.055  0.761789  0.135147
0.037  -0.055  0.772398  0.118222
0.039  -0.055  0.576365  0.112001
0.041  -0.055  0.434308  0.088653
0.043  -0.055  0.449173  0.0919649
0.045  -0.055  0.526479  0.105598
0.047  -0.055  0.331106  0.0931911
0.049  -0.055  0.483824  0.104631
0.051  -0.055  0.371937  0.0935726
0.053  -0.055  0.231172  0.0703039
0.055  -0.055  0.257508  0.0742667
0.057  -0.055  0.235726  0.0783687
0.059  -0.055  0.227075  0.082633
0.061  -0.055  0.291617  0.0850244
0.063  -0.055  0.215594  0.0806575
0.065  -0.055  0.288283  0.0728278
0.067  -0.055  0.322443  0.0891905
0.069  -0.055  0.11465  0.062217
0.071  -0.055  0.164697  0.073841
0.073  -0.055  0.0795168  0.0537349
0.075  -0.055  0.176199  0.085377
0.077  -0.055  0.241821  0.0980721
0.079  -0.055  0.146149  0.0858013
0.081  -0.055  0.261556  0.126747
0.083  -0.055  0.0544783  0.103772
0.085  -0.055  0.137771  0.153916
0.087  -0.055  -0.0741662  0.0741663
0.089  -0.055  0  0
-0.089  -0.053  0  0
-0.087  -0.053  0.0907612  0.180964
-0.085  -0.053  0.119936  0.114902
-0.083  -0.053  0.0565541  0.117456
-0.081  -0.053  0.156548  0.102114
-0.079  -0.053  0.147241  0.0876785
-0.077  -0.053  0.0677317  0.0750189
-0.075  -0.053  0.181643  0.0786333
-0.073  -0.053  0.0826378  0.0748476
-0.071  -0.053  0.106661  0.0762804
-0.069  -0.053  0.14903  0.0605058
-0.067  -0.053  0.145917  0.0774203
-0.065  -0.053  -0.034213  0.061867
-0.063  -0.053  0.370011  0.0903602
-0.061  -0.053  0.119259  0.0548092
-0.059  -0.053  0.242687  0.0671631
-0.057  -0.053  0.479079  0.100058
-0.055  -0.053  0.322429  0.083867
-0.053  -0.053  0.191601  0.0625638
-0.051  -0.053  0.397584  0.0866759
-0.049  -0.053  0.221021  0.0753604
-0.047  -0.053  0.297239  0.0893231
-0.045  -0.053  0.540201  0.0993786
-0.043  -0.053  0.52639  0.109346
-0.041  -0.053  0.462892  0.0995738
-0.039  -0.053  0.436379  0.100532
-0.037  -0.053  0.533197  0.0978621
-0.035  -0.053  0.548135  0.0963711
-0.033  -0.053  0.540886  0.105015
-0.031  -0.053  0.778569  0.12115
-0.029  -0.053  0.673456  0.113838
-0.027  -0.053  0.963972  0.144768
-0.025  -0.053  0.829726  0.124785
-0.023  -0.053  1.05444  0.153841
-0.021  -0.053  1.08249  0.147379
-0.019  -0.053  0.939875  0.125965
-0.017  -0.053  1.25306  0.166829
-0.015  -0.053  1.09103  0.148852
-0.013  -0.053  1.07802  0.138053
-0.011  -0.053  1.10584  0.151228
-0.009  -0.053  1.1557  0.154862
-0.007  -0.053  1.0803  0.138311
-0.005  -0.053  1.23897  0.150409
-0.003  -0.053  1.1966  0.166384
-0.001  -0.053  1.12135  0.164951
0.001  -0.053  1.32024  0.12891
0.003  -0.053  1.06216  0.146231
0.005  -0.053  1.08974  0.13415
0.007  -0.053  1.21994  0.162741
0.009  -0.053  1.30482  0.166267
0.011  -0.053  0.954308  0.126585
0.013  -0.053  1.13473  0.152917
0.015  -0.053  1.03285  0.141981
0.017  -0.053  0.900013  0.124318
0.019  -0.053  0.822572  0.12465
0.021  -0.053  0.979422  0.132006
0.023  -0.053  0.679858  0.108103
0.025  -0.053  0.949748  0.133826
0.027  -0.053  0.717047  0.121735
0.029  -0.053  0.672315  0.109695
0.031  -0.053  0.680022  0.116682
0.033  -0.053  0.527699  0.0962218
0.035  -0.053  0.785891  0.133417
0.037  -0.053  0.48946  0.105435
0.039  -0.053  0.682315  0.128101
0.041  -0.053  0.369088  0.0821183
0.043  -0.053  0.527858  0.0967969
0.045  -0.053  0.443611  0.0961285
0.047  -0.053  0.571371  0.112511
0.049  -0.053  0.372957  0.092773
0.051  -0.053  0.432186  0.0952684
0.053  -0.053  0.332785  0.0939592
0.055  -0.053  0.323109  0.080829
0.057  -0.053  0.350762  0.0852872
0.059  -0.053  0.311856  0.0860773
0.061  -0.053  0.248529  0.0733406
0.063  -0.053  0.213221  0.068897
0.065  -0.053  0.260304  0.0893566
0.067  -0.053  0.192369  0.0785177
0.069  -0.053  0.200239  0.0710428
0.071  -0.053  0.190981  0.0756935
0.073  -0.053  0.18332  0.0857116
0.075  -0.053  -0.0346653  0.0524421
0.077  -0.053  0.0638868  0.0791959
0.079  -0.053  0.139657  0.071087
0.081  -0.053  -0.0813349  0.0595875
0.083  -0.053  0.200527  0.132899
0.085  -0.053  -0.0671252  0.100583
0.087  -0.053  -0.144606  0.102255
0.089  -0.053  -0.948018  0.948019
-0.089  -0.051  0  0
-0.087  -0.051  0.101153  0.171434
-0.085  -0.051  0.16266  0.144379
-0.083  -0.051  0.203202  0.132605
-0.081  -0.051  0.0635307  0.0904072
-0.079  -0.051  0.0220352  0.0480795
-0.077  -0.051  0.163482  0.10311
-0.075  -0.051  0.0371974  0.0724756
-0.073  -0.051  0.233362  0.0879776
-0.071  -0.051  0.166468  0.0775182
-0.069  -0.051  0.209802  0.0809216
-0.067  -0.051  0.207059  0.0821979
-0.065  -0.051  0.180746  0.0820971
-0.063  -0.051  0.191396  0.0791683
-0.061  -0.051  0.316499  0.0906025
-0.059  -0.051  0.282017  0.0755406
-0.057  -0.051  0.18478  0.0674141
-0.055  -0.051  0.413116  0.0939399
-0.053  -0.051  0.451182  0.10326
-0.051  -0.051  0.439588  0.0947002
-0.049  -0.051  0.382099  0.0879379
-0.047  -0.051  0.49779  0.0987694
-0.045  -0.051  0.373049  0.0953511
-0.043  -0.051  0.593819  0.102929
-0.041  -0.051  0.614681  0.107977
-0.039  -0.051  0.638456  0.112184
-0.037  -0.051  0.604803  0.116757
-0.035  -0.051  0.699823  0.119282
-0.033  -0.051  0.732092  0.114364
-0.031  -0.051  0.685712  0.114562
-0.029  -0.051  0.887679  0.136057
-0.027  -0.051  0.932572  0.139827
-0.025  -0.051  0.742246  0.114799
-0.023  -0.051  1.10185  0.148069
-0.021  -0.051  1.20375  0.148695
-0.019  -0.051  0.892141  0.120783
-0.017  -0.051  1.06879  0.147795
-0.015  -0.051  1.19191  0.148621
-0.013  -0.051  1.29753  0.163317
-0.011  -0.051  1.33171  0.161461
-0.009  -0.051  1.09061  0.135167
-0.007  -0.051  1.12654  0.147999
-0.005  -0.051  1.6443  0.174505
-0.003  -0.051  1.62152  0.19231
-0.001  -0.051  1.2297  0.169303
0.001  -0.051  1.22333  0.122351
0.003  -0.051  1.29762  0.166215
0.005  -0.051  1.23942  0.148048
0.007  -0.051  1.12101  0.144505
0.009  -0.051  1.10103  0.132573
0.011  -0.051  1.40552  0.154979
0.013  -0.051  1.12037  0.137809
0.015  -0.051  1.22144  0.151232
0.017  -0.051  1.26854  0.156488
0.019  -0.051  0.951784  0.13606
0.021  -0.051  0.978274  0.149264
0.023  -0.051  1.02516  0.151784
0.025  -0.051  0.987538  0.149292
0.027  -0.051  0.808583  0.116254
0.029  -0.051  0.774083  0.12525
0.031  -0.051  1.04901  0.148519
0.033  -0.051  0.727918  0.116383
0.035  -0.051  0.597485  0.103137
0.037  -0.051  0.666755  0.13289
0.039  -0.051  0.659326  0.123511
0.041  -0.051  0.650527  0.107288
0.043  -0.051  0.588759  0.113678
0.045  -0.051  0.420738  0.0974267
0.047  -0.051  0.307315  0.0763912
0.049  -0.051  0.409412  0.0955107
0.051  -0.051  0.36249  0.0936137
0.053  -0.051  0.401699  0.102766
0.055  -0.051  0.339622  0.0915137
0.057  -0.051  0.199712  0.0688964
0.059  -0.051  0.275834  0.0820193
0.061  -0.051  0.245974  0.0836486
0.063  -0.051  0.220218  0.0763837
0.065  -0.051  0.141747  0.0732739
0.067  -0.051  0.112602  0.0699723
0.069  -0.051  0.0860917  0.0617817
0.071  -0.051  0.238188  0.0840423
0.073  -0.051  0.233588  0.0869377
0.075  -0.051  0.214097  0.0952787
0.077  -0.051  0.0778809  0.0820477
0.079  -0.051  0.013934  0.0889028
0.081  -0.051  0.193739  0.117924
0.083  -0.051  0.115535  0.116472
0.085  -0.051  -1.29597e-13  7.05428e-08
0.087  -0.051  -0.0721824  0.0721825
0.089  -0.051  0.716011  1.22589
-0.089  -0.049  0  0
-0.087  -0.049  -0.0728251  0.0728252
-0.085  -0.049  0.143487  0.174967
-0.083  -0.049  0.211184  0.121173
-0.081  -0.049  0.062606  0.0916355
-0.079  -0.049  0.019728  0.0768836
-0.077  -0.049  0.127346  0.102078
-0.075  -0.049  0.0716518  0.0755704
-0.073  -0.049  0.223834  0.08926
-0.071  -0.049  0.270373  0.0888736
-0.069  -0.049  0.00796645  0.0646138
-0.067  -0.049  0.0919278  0.0612873
-0.065  -0.049  0.205931  0.0796946
-0.063  -0.049  0.243236  0.0784177
-0.061  -0.049  0.251887  0.0840002
-0.059  -0.049  0.311877  0.0813912
-0.057  -0.049  0.418787  0.0912225
-0.055  -0.049  0.285978  0.0859487
-0.053  -0.049  0.412602  0.0928146
-0.051  -0.049  0.287023  0.0853874
-0.049  -0.049  0.586367  0.117724
-0.047  -0.049  0.244392  0.0728058
-0.045  -0.049  0.70222  0.11623
-0.043  -0.049  0.598921  0.104232
-0.041  -0.049  0.636898  0.119185
-0.039  -0.049  0.681069  0.115887
-0.037  -0.049  0.62055  0.107346
-0.035  -0.049  0.759921  0.111013
-0.033  -0.049  0.716382  0.129838
-0.031  -0.049  0.633951  0.0939176
-0.029  -0.049  0.831697  0.116726
-0.027  -0.049  0.94635  0.133252
-0.025  -0.049  0.650929  0.103129
-0.023  -0.049  1.32701  0.157475
-0.021  -0.049  1.21451  0.15302
-0.019  -0.049  1.30484  0.154114
-0.017  -0.049  1.26926  0.158275
-0.015  -0.049  1.56347  0.173007
-0.013  -0.049  1.09608  0.140303
-0.011  -0.049  1.37505  0.158507
-0.009  -0.049  1.32163  0.162987
-0.007  -0.049  1.62771  0.17834
-0.005  -0.049  1.25786  0.149063
-0.003  -0.049  1.5028  0.183892
-0.001  -0.049  1.57268  0.194926
0.001  -0.049  1.25632  0.122905
0.003  -0.049  1.43631  0.175441
0.005  -0.049  1.61518  0.170399
0.007  -0.049  1.2804  0.150699
0.009  -0.049  1.49462  0.164371
0.011  -0.049  1.53893  0.183407
0.013  -0.049  1.42291  0.161077
0.015  -0.049  0.886191  0.124813
0.017  -0.049  1.18426  0.135672
0.019  -0.049  1.16848  0.159628
0.021  -0.049  1.056  0.145922
0.023  -0.049  1.03114  0.141622
0.025  -0.049  0.999761  0.142143
0.027  -0.049  1.07229  0.145424
0.029  -0.049  1.02426  0.134206
0.031  -0.049  0.74222  0.114597
0.033  -0.049  0.847935  0.117177
0.035  -0.049  0.777774  0.119299
0.037  -0.049  0.494073  0.0998719
0.039  -0.049  0.650724  0.117541
0.041  -0.049  0.38596  0.0917313
0.043  -0.049  0.536804  0.107998
0.045  -0.049  0.5056  0.0969328
0.047  -0.049  0.633976  0.11047
0.049  -0.049  0.3935  0.105313
0.051  -0.049  0.413122  0.0919104
0.053  -0.049  0.344192  0.0831099
0.055  -0.049  0.479413  0.102638
0.057  -0.049  0.311731  0.0766029
0.059  -0.049  0.223372  0.0706553
0.061  -0.049  0.25965  0.0823738
0.063  -0.049  0.118111  0.072556
0.065  -0.049  0.319952  0.0976346
0.067  -0.049  0.215803  0.0779776
0.069  -0.049  0.00345319  0.0540377
0.071  -0.049  0.108105  0.0661466
0.073  -0.049  0.1533  0.079515
0.075  -0.049  0.10223  0.0828511
0.077  -0.049  0.0285828  0.0663108
0.079  -0.049  0.210168  0.10756
0.081  -0.049  0.0630119  0.0771637
0.083  -0.049  0.0743774  0.107881
0.085  -0.049  0.0770466  0.114704
0.087  -0.049  0.429546  0.317218
0.089  -0.049  0  0
-0.089  -0.047  -3.19793e-12  1.74071e-06
-0.087  -0.047  -0.0456091  0.187593
-0.085  -0.047  0.0717507  0.146934
-0.083  -0.047  0.0105521  0.098822
-0.081  -0.047  0.0598977  0.0757742
-0.079  -0.047  0.154934  0.0991728
-0.077  -0.047  0.0771077  0.0680115
-0.075  -0.047  0.155267  0.0892568
-0.073  -0.047  0.185951  0.0845729
-0.071  -0.047  0.200707  0.0849032
-0.069  -0.047  0.159198  0.0718389
-0.067  -0.047  0.279538  0.0935245
-0.065  -0.047  0.155904  0.0782591
-0.063  -0.047  0.164118  0.0579978
-0.061  -0.047  0.126047  0.0644187
-0.059  -0.047  0.151856  0.0767286
-0.057  -0.047  0.310936  0.0833391
-0.055  -0.047  0.345406  0.0806295
-0.053  -0.047  0.472696  0.100638
-0.051  -0.047  0.462405  0.102665
-0.049  -0.047  0.514485  0.10193
-0.047  -0.047  0.31734  0.0802808
-0.045  -0.047  0.565294  0.112803
-0.043  -0.047  0.535704  0.110473
-0.041  -0.047  0.564135  0.103347
-0.039  -0.047  0.560564  0.10732
-0.037  -0.047  0.840795  0.132678
-0.035  -0.047  0.662924  0.11528
-0.033  -0.047  0.901427  0.133708
-0.031  -0.047  0.877384  0.127805
-0.029  -0.047  0.837947  0.123685
-0.027  -0.047  0.842739  0.116526
-0.025  -0.047  1.38342  0.172163
-0.023  -0.047  1.08446  0.133467
-0.021  -0.047  1.06783  0.132408
-0.019  -0.047  1.34926  0.16888
-0.017  -0.047  1.41472  0.176994
-0.015  -0.047  1.41579  0.177417
-0.013  -0.047  1.7476  0.202089
-0.011  -0.047  1.59376  0.174024
-0.009  -0.047  1.72974  0.185487
-0.007  -0.047  1.24065  0.151126
-0.005  -0.047  1.36159  0.160756
-0.003  -0.047  1.35695  0.174343
-0.001  -0.047  1.67017  0.1925
0.001  -0.047  1.53898  0.129897
0.003  -0.047  1.68919  0.194057
0.005  -0.047  1.76142  0.174539
0.007  -0.047  1.45559  0.153832
0.009  -0.047  1.51765  0.180897
0.011  -0.047  1.2431  0.148689
0.013  -0.047  1.17515  0.141057
0.015  -0.047  1.37551  0.163666
0.017  -0.047  1.31296  0.148928
0.019  -0.047  1.05428  0.137272
0.021  -0.047  1.11338  0.135823
0.023  -0.047  1.3584  0.174702
0.025  -0.047  1.146  0.143531
0.027  -0.047  0.996424  0.134403
0.029  -0.047  0.94407  0.126147
0.031  -0.047  1.28138  0.158758
0.033  -0.047  0.768096  0.118412
0.035  -0.047  0.672584  0.112872
0.037  -0.047  0.649614  0.110794
0.039  -0.047  0.603193  0.108148
0.041  -0.047  0.6451  0.126204
0.043  -0.047  0.893491  0.133341
0.045  -0.047  0.475928  0.10212
0.047  -0.047  0.352941  0.0789018
0.049  -0.047  0.526661  0.0974092
0.051  -0.047  0.423374  0.0951003
0.053  -0.047  0.367362  0.0866808
0.055  -0.047  0.222758  0.0686026
0.057  -0.047  0.330278  0.0838877
0.059  -0.047  0.363145  0.0912704
0.061  -0.047  0.382669  0.0990273
0.063  -0.047  0.141609  0.0596294
0.065  -0.047  0.197425  0.0795205
0.067  -0.047  0.187285  0.0790236
0.069  -0.047  0.369137  0.0958795
0.071  -0.047  0.20256  0.084394
0.073  -0.047  0.21588  0.0908134
0.075  -0.047  0.117752  0.0668176
0.077  -0.047  0.214916  0.0902133
0.079  -0.047  0.164745  0.102974
0.081  -0.047  0.0890343  0.11345
0.083  -0.047  -0.0173441  0.0688947
0.085  -0.047  0.291194  0.185348
0.087  -0.047  -0.0652051  0.0652052
0.089  -0.047  0  0
-0.089  -0.045  0  0
-0.087  -0.045  0.0368437  0.245428
-0.085  -0.045  5.11598e-13  1.97846e-07
-0.083  -0.045  0.289924  0.163272
-0.081  -0.045  0.082885  0.0917115
-0.079  -0.045  0.180745  0.0974157
-0.077  -0.045  0.030114  0.0724821
-0.075  -0.045  0.288665  0.10796
-0.073  -0.045  0.184075  0.0839735
-0.071  -0.045  0.212139  0.0784674
-0.069  -0.045  0.107008  0.0727794
-0.067  -0.045  0.18534  0.0682115
-0.065  -0.045  0.257713  0.081107
-0.063  -0.045  0.286306  0.0775313
-0.061  -0.045  0.288182  0.0775308
-0.059  -0.045  0.417532  0.0959067
-0.057  -0.045  0.443612  0.0926161
-0.055  -0.045  0.40887  0.0991188
-0.053  -0.045  0.491485  0.105654
-0.051  -0.045  0.225435  0.0736635
-0.049  -0.045  0.68169  0.117041
-0.047  -0.045  0.357075  0.0845256
-0.045  -0.045  0.603956  0.109911
-0.043  -0.045  0.828268  0.120467
-0.041  -0.045  0.776091  0.126641
-0.039  -0.045  0.814599  0.133074
-0.037  -0.045  0.995237  0.125587
-0.035  -0.045  1.05804  0.149385
-0.033  -0.045  0.812605  0.124729
-0.031  -0.045  0.71491  0.116074
-0.029  -0.045  1.07876  0.141467
-0.027  -0.045  1.23055  0.159498
-0.025  -0.045  0.997961  0.121319
-0.023  -0.045  1.41329  0.166255
-0.021  -0.045  1.48584  0.178485
-0.019  -0.045  1.22577  0.148306
-0.017  -0.045  1.44139  0.157026
-0.015  -0.045  1.3571  0.149495
-0.013  -0.045  1.38407  0.166822
-0.011  -0.045  1.58529  0.162443
-0.009  -0.045  1.84644  0.182868
-0.007  -0.045  1.59979  0.168592
-0.005  -0.045  1.53347  0.160649
-0.003  -0.045  1.86909  0.204816
-0.001  -0.045  1.67576  0.185615
0.001  -0.045  1.49411  0.129042
0.003  -0.045  1.76527  0.205823
0.005  -0.045  1.89828  0.18561
0.007  -0.045  1.87016  0.196272
0.009  -0.045  1.53582  0.172069
0.011  -0.045  1.67008  0.176177
0.013  -0.045  1.47528  0.164064
0.015  -0.045  1.54419  0.16275
0.017  -0.045  1.7632  0.19192
0.019  -0.045  1.24337  0.147365
0.021  -0.045  1.39293  0.164755
0.023  -0.045  1.46952  0.182112
0.025  -0.045  1.23617  0.149082
0.027  -0.045  1.24661  0.145915
0.029  -0.045  1.17016  0.16293
0.031  -0.045  0.983042  0.13726
0.033  -0.045  0.914194  0.131461
0.035  -0.045  0.757457  0.122603
0.037  -0.045  0.680208  0.118779
0.039  -0.045  0.86674  0.131214
0.041  -0.045  0.837419  0.13238
0.043  -0.045  0.573191  0.106369
0.045  -0.045  0.414656  0.0952704
0.047  -0.045  0.459906  0.112561
0.049  -0.045  0.37899  0.111435
0.051  -0.045  0.362265  0.0849637
0.053  -0.045  0.232676  0.068483
0.055  -0.045  0.244025  0.0727558
0.057  -0.045  0.349239  0.0801024
0.059  -0.045  0.405524  0.0914625
0.061  -0.045  0.297473  0.0795464
0.063  -0.045  0.246753  0.0736128
0.065  -0.045  0.227967  0.0685264
0.067  -0.045  0.174618  0.0734894
0.069  -0.045  0.139864  0.0709906
0.071  -0.045  0.0306254  0.055477
0.073  -0.045  0.0514317  0.0741431
0.075  -0.045  0.16469  0.0722992
0.077  -0.045  0.233686  0.0961529
0.079  -0.045  0.0570523  0.0772738
0.081  -0.045  -0.0887633  0.0642706
0.083  -0.045  0.363898  0.157393
0.085  -0.045  0.0931618  0.123319
0.087  -0.045  0.143067  0.143073
0.089  -0.045  0  0
-0.089  -0.043  -0.947053  0.947055
-0.087  -0.043  0.087807  0.16629
-0.085  -0.043  -0.0624549  0.09441
-0.083  -0.043  0.18687  0.134383
-0.081  -0.043  0.172565  0.095346
-0.079  -0.043  0.0962734  0.0833124
-0.077  -0.043  0.0635678  0.081469
-0.075  -0.043  0.11406  0.0774491
-0.073  -0.043  0.00903213  0.0415898
-0.071  -0.043  0.132058  0.0781528
-0.069  -0.043  0.258739  0.0869562
-0.067  -0.043  0.0946292  0.0617253
-0.065  -0.043  0.246705  0.0764589
-0.063  -0.043  0.148181  0.0720769
-0.061  -0.043  0.163738  0.0687075
-0.059  -0.043  0.366146  0.0850754
-0.057  -0.043  0.338867  0.0751212
-0.055  -0.043  0.276923  0.078024
-0.053  -0.043  0.494364  0.0973934
-0.051  -0.043  0.456704  0.107249
-0.049  -0.043  0.393689  0.0811201
-0.047  -0.043  0.652042  0.112971
-0.045  -0.043  0.532369  0.104905
-0.043  -0.043  0.59433  0.106385
-0.041  -0.043  0.721615  0.122968
-0.039  -0.043  0.825858  0.141432
-0.037  -0.043  0.899256  0.131535
-0.035  -0.043  0.717351  0.118482
-0.033  -0.043  0.776165  0.122236
-0.031  -0.043  1.22535  0.14874
-0.029  -0.043  1.47873  0.171079
-0.027  -0.043  1.03477  0.141798
-0.025  -0.043  1.12499  0.136662
-0.023  -0.043  1.31241  0.156699
-0.021  -0.043  1.29273  0.149752
-0.019  -0.043  1.56915  0.174967
-0.017  -0.043  1.32662  0.152138
-0.015  -0.043  1.44194  0.156595
-0.013  -0.043  1.73253  0.179307
-0.011  -0.043  1.68484  0.166331
-0.009  -0.043  1.71516  0.187463
-0.007  -0.043  1.6339  0.17201
-0.005  -0.043  2.00008  0.186378
-0.003  -0.043  1.73236  0.188282
-0.001  -0.043  1.95037  0.203718
0.001  -0.043  1.6549  0.137181
0.003  -0.043  1.70247  0.189306
0.005  -0.043  1.6117  0.173142
0.007  -0.043  1.88027  0.195792
0.009  -0.043  1.46279  0.150886
0.011  -0.043  1.7598  0.169334
0.013  -0.043  1.69142  0.175164
0.015  -0.043  1.33167  0.149324
0.017  -0.043  1.63365  0.174919
0.019  -0.043  1.69641  0.172166
0.021  -0.043  1.63454  0.171401
0.023  -0.043  1.19301  0.149887
0.025  -0.043  1.16969  0.157324
0.027  -0.043  1.01085  0.133803
0.029  -0.043  1.32402  0.160194
0.031  -0.043  1.09379  0.148695
0.033  -0.043  0.910395  0.122841
0.035  -0.043  0.86827  0.130416
0.037  -0.043  1.11467  0.152264
0.039  -0.043  1.00758  0.161524
0.041  -0.043  0.726584  0.12667
0.043  -0.043  0.804334  0.128492
0.045  -0.043  0.476537  0.0892871
0.047  -0.043  0.452845  0.0956359
0.049  -0.043  0.548998  0.110445
0.051  -0.043  0.47842  0.0955912
0.053  -0.043  0.255378  0.0774597
0.055  -0.043  0.364955  0.0799177
0.057  -0.043  0.300857  0.0779226
0.059  -0.043  0.359772  0.0901174
0.061  -0.043  0.433769  0.100248
0.063  -0.043  0.186336  0.0625512
0.065  -0.043  0.120945  0.0752723
0.067  -0.043  0.174561  0.0805958
0.069  -0.043  0.198553  0.083244
0.071  -0.043  0.117583  0.0761468
0.073  -0.043  0.150075  0.0778853
0.075  -0.043  -0.0313382  0.0550942
0.077  -0.043  0.0172321  0.0457373
0.079  -0.043  0.175738  0.103861
0.081  -0.043  0.11963  0.106235
0.083  -0.043  0.105664  0.0747238
0.085  -0.043  0.0900661  0.147163
0.087  -0.043  0.0203605  0.175458
0.089  -0.043  0  0
-0.089  -0.041  -1.86931  1.3304
-0.087  -0.041  0.0813955  0.190753
-0.085  -0.041  -0.175821  0.0963347
-0.083  -0.041  0.158276  0.134636
-0.081  -0.041  0.074702  0.0889888
-0.079  -0.041  -0.0743538  0.0623515
-0.077  -0.041  0.246635  0.100061
-0.075  -0.041  0.249055  0.0867521
-0.073  -0.041  0.157067  0.0796956
-0.071  -0.041  0.0374814  0.0585859
-0.069  -0.041  0.163509  0.065224
-0.067  -0.041  0.192837  0.0801237
-0.065  -0.041  0.260317  0.0812359
-0.063  -0.041  0.253827  0.0844762
-0.061  -0.041  0.213448  0.0749685
-0.059  -0.041  0.225421  0.088713
-0.057  -0.041  0.451172  0.0997443
-0.055  -0.041  0.366779  0.0962826
-0.053  -0.041  0.33877  0.092219
-0.051  -0.041  0.611409  0.110223
-0.049  -0.041  0.545781  0.112606
-0.047  -0.041  0.65509  0.113457
-0.045  -0.041  0.657955  0.111354
-0.043  -0.041  0.749065  0.122645
-0.041  -0.041  0.974581  0.12985
-0.039  -0.041  0.963428  0.148378
-0.037  -0.041  0.758381  0.116686
-0.035  -0.041  0.800952  0.135608
-0.033  -0.041  1.13617  0.146123
-0.031  -0.041  1.27445  0.159748
-0.029  -0.041  1.29688  0.156453
-0.027  -0.041  1.02476  0.140637
-0.025  -0.041  1.41234  0.15479
-0.023  -0.041  1.36327  0.158121
-0.021  -0.041  1.35066  0.155593
-0.019  -0.041  1.61771  0.177829
-0.017  -0.041  1.64413  0.169548
-0.015  -0.041  1.92386  0.176425
-0.013  -0.041  2.17257  0.201637
-0.011  -0.041  1.96145  0.180925
-0.009  -0.041  2.00514  0.195013
-0.007  -0.041  1.80241  0.174359
-0.005  -0.041  2.00464  0.186873
-0.003  -0.041  2.09957  0.216326
-0.001  -0.041  2.279  0.222279
0.001  -0.041  2.02106  0.141869
0.003  -0.041  1.91267  0.201479
0.005  -0.041  1.97464  0.187497
0.007  -0.041  1.94829  0.189204
0.009  -0.041  1.83857  0.181698
0.011  -0.041  1.94259  0.179566
0.013  -0.041  2.14166  0.200673
0.015  -0.041  1.98577  0.197838
0.017  -0.041  1.47745  0.157089
0.019  -0.041  1.4928  0.164396
0.021  -0.041  1.18942  0.138957
0.023  -0.041  1.46785  0.168768
0.025  -0.041  1.2398  0.152428
0.027  -0.041  1.38829  0.15668
0.029  -0.041  1.46424  0.177373
0.031  -0.041  1.20694  0.151088
0.033  -0.041  0.848112  0.117944
0.035  -0.041  0.79342  0.119561
0.037  -0.041  0.975103  0.131193
0.039  -0.041  0.775935  0.133373
0.041  -0.041  0.750097  0.121509
0.043  -0.041  0.700644  0.115609
0.045  -0.041  0.641472  0.12146
0.047  -0.041  0.533707  0.0915173
0.049  -0.041  0.461992  0.0935027
0.051  -0.041  0.654653  0.115782
0.053  -0.041  0.499696  0.105176
0.055  -0.041  0.757648  0.12191
0.057  -0.041  0.25822  0.0763115
0.059  -0.041  0.331728  0.093
0.061  -0.041  0.285717  0.0866334
0.063  -0.041  0.358556  0.0824395
0.065  -0.041  0.172015  0.0694926
0.067  -0.041  0.195228  0.0833235
0.069  -0.041  0.254331  0.0798758
0.071  -0.041  0.366194  0.0942856
0.073  -0.041  0.0839542  0.0631997
0.075  -0.041  0.142811  0.0915052
0.077  -0.041  0.0343469  0.0702643
0.079  -0.041  0.0892559  0.0916232
0.081  -0.041  0.262312  0.11641
0.083  -0.041  0.126836  0.124389
0.085  -0.041  -0.0318877  0.0318878
0.087  -0.041  0.0742316  0.148817
0.089  -0.041  0  0
-0.089  -0.039  0  0
-0.087  -0.039  0.226215  0.207708
-0.085  -0.039  0.279769  0.161143
-0.083  -0.039  0.061691  0.0867455
-0.081  -0.039  -0.00881272  0.0619581
-0.079  -0.039  0.200122  0.114056
-0.077  -0.039  0.0247801  0.0829393
-0.075  -0.039  -0.0242232  0.0525762
-0.073  -0.039  0.183024  0.0699925
-0.071  -0.039  0.173638  0.0855015
-0.069  -0.039  0.120317  0.0729323
-0.067  -0.039  0.284336  0.0784023
-0.065  -0.039  0.217024  0.0819835
-0.063  -0.039  0.430228  0.098961
-0.061  -0.039  0.477255  0.0968346
-0.059  -0.039  0.302307  0.0876164
-0.057  -0.039  0.30949  0.0972827
-0.055  -0.039  0.267937  0.0766454
-0.053  -0.039  0.364362  0.0687219
-0.051  -0.039  0.458913  0.0913328
-0.049  -0.039  0.691231  0.119931
-0.047  -0.039  0.677186  0.135902
-0.045  -0.039  0.753958  0.138055
-0.043  -0.039  0.796694  0.138083
-0.041  -0.039  0.705926  0.114902
-0.039  -0.039  0.807151  0.117006
-0.037  -0.039  0.915055  0.137976
-0.035  -0.039  1.11281  0.146992
-0.033  -0.039  0.957016  0.134393
-0.031  -0.039  1.20087  0.149706
-0.029  -0.039  1.34087  0.147932
-0.027  -0.039  1.13092  0.132956
-0.025  -0.039  1.23462  0.14847
-0.023  -0.039  1.50124  0.172422
-0.021  -0.039  1.54672  0.177526
-0.019  -0.039  1.76608  0.177217
-0.017  -0.039  1.51108  0.168909
-0.015  -0.039  1.91976  0.186756
-0.013  -0.039  1.90798  0.186531
-0.011  -0.039  2.23775  0.193226
-0.009  -0.039  2.26263  0.20706
-0.007  -0.039  2.15671  0.198858
-0.005  -0.039  2.09538  0.19984
-0.003  -0.039  2.42554  0.227073
-0.001  -0.039  1.84831  0.20664
0.001  -0.039  1.9746  0.148134
0.003  -0.039  2.21705  0.217784
0.005  -0.039  2.25843  0.203231
0.007  -0.039  2.03627  0.186797
0.009  -0.039  1.97983  0.178298
0.011  -0.039  2.1341  0.195587
0.013  -0.039  1.90554  0.189685
0.015  -0.039  2.36077  0.23783
0.017  -0.039  1.76364  0.171858
0.019  -0.039  2.01825  0.209909
0.021  -0.039  2.02175  0.198233
0.023  -0.039  1.49156  0.166608
0.025  -0.039  1.33031  0.160292
0.027  -0.039  1.21592  0.154323
0.029  -0.039  1.17165  0.149543
0.031  -0.039  1.27727  0.15342
0.033  -0.039  0.9092  0.119397
0.035  -0.039  1.24671  0.156553
0.037  -0.039  0.911277  0.12528
0.039  -0.039  0.788704  0.122541
0.041  -0.039  0.631005  0.120116
0.043  -0.039  0.662463  0.108827
0.045  -0.039  0.60507  0.108436
0.047  -0.039  0.613916  0.126998
0.049  -0.039  0.532533  0.107689
0.051  -0.039  0.489776  0.0968735
0.053  -0.039  0.339961  0.0824351
0.055  -0.039  0.292451  0.0718298
0.057  -0.039  0.398671  0.0858671
0.059  -0.039  0.280213  0.0844378
0.061  -0.039  0.366118  0.0976484
0.063  -0.039  0.299905  0.080478
0.065  -0.039  0.339062  0.0973466
0.067  -0.039  0.174194  0.0695926
0.069  -0.039  0.2114  0.0841618
0.071  -0.039  0.254002  0.0870009
0.073  -0.039  0.144642  0.0747863
0.075  -0.039  0.0638255  0.0678083
0.077  -0.039  0.185905  0.0903115
0.079  -0.039  0.139275  0.0811432
0.081  -0.039  0.0124951  0.0784435
0.083  -0.039  0.0361957  0.0927765
0.085  -0.039  -0.0884538  0.10503
0.087  -0.039  -0.190455  0.10997
0.089  -0.039  0  0
-0.089  -0.037  1.05949  1.05954
-0.087  -0.037  -0.0597751  0.0597752
-0.085  -0.037  0.172557  0.147022
-0.083  -0.037  0.068729  0.103481
-0.081  -0.037  0.108178  0.104056
-0.079  -0.037  0.106993  0.0748632
-0.077  -0.037  0.10175  0.087863
-0.075  -0.037  0.129612  0.088468
-0.073  -0.037  0.178139  0.0819593
-0.071  -0.037  0.443523  0.103309
-0.069  -0.037  0.327823  0.087615
-0.067  -0.037  0.185328  0.0724857
-0.065  -0.037  0.356762  0.0940523
-0.063  -0.037  0.332646  0.0809293
-0.061  -0.037  0.374359  0.088998
-0.059  -0.037  0.290943  0.0825623
-0.057  -0.037  0.348883  0.0792642
-0.055  -0.037  0.378493  0.0868685
-0.053  -0.037  0.463704  0.0942228
-0.051  -0.037  0.628478  0.114304
-0.049  -0.037  0.503081  0.101121
-0.047  -0.037  0.76301  0.135327
-0.045  -0.037  0.692891  0.114461
-0.043  -0.037  0.784091  0.129325
-0.041  -0.037  0.821291  0.134385
-0.039  -0.037  1.03257  0.149642
-0.037  -0.037  0.74995  0.114954
-0.035  -0.037  0.966078  0.132315
-0.033  -0.037  1.02422  0.13349
-0.031  -0.037  1.27962  0.14947
-0.029  -0.037  1.45125  0.167819
-0.027  -0.037  1.44953  0.166873
-0.025  -0.037  1.26455  0.149715
-0.023  -0.037  2.04319  0.190545
-0.021  -0.037  1.95436  0.189052
-0.019  -0.037  1.88592  0.182254
-0.017  -0.037  1.85386  0.182777
-0.015  -0.037  1.92192  0.19409
-0.013  -0.037  2.43101  0.212644
-0.011  -0.037  2.75648  0.225161
-0.009  -0.037  2.4754  0.21131
-0.007  -0.037  2.48411  0.211536
-0.005  -0.037  2.60687  0.223649
-0.003  -0.037  2.60536  0.229072
-0.001  -0.037  2.4094  0.237002
0.001  -0.037  2.71934  0.17314
0.003  -0.037  2.53183  0.22375
0.005  -0.037  2.25255  0.195695
0.007  -0.037  2.63162  0.229731
0.009  -0.037  2.16054  0.196965
0.011  -0.037  2.30551  0.207587
0.013  -0.037  2.25982  0.197592
0.015  -0.037  2.626  0.219229
0.017  -0.037  1.86913  0.188318
0.019  -0.037  1.94079  0.192636
0.021  -0.037  1.57019  0.167623
0.023  -0.037  1.64715  0.169137
0.025  -0.037  1.63337  0.171465
0.027  -0.037  1.31485  0.16157
0.029  -0.037  1.52961  0.163211
0.031  -0.037  1.20064  0.147392
0.033  -0.037  1.11568  0.141801
0.035  -0.037  1.19542  0.176327
0.037  -0.037  0.827213  0.116475
0.039  -0.037  0.853155  0.126225
0.041  -0.037  0.907675  0.147266
0.043  -0.037  0.574459  0.0991917
0.045  -0.037  0.734822  0.116924
0.047  -0.037  0.681061  0.128465
0.049  -0.037  0.58923  0.113654
0.051  -0.037  0.463063  0.0894448
0.053  -0.037  0.595382  0.110805
0.055  -0.037  0.305078  0.0887663
0.057  -0.037  0.259211  0.0770668
0.059  -0.037  0.365517  0.0896364
0.061  -0.037  0.363899  0.0916274
0.063  -0.037  0.257271  0.0774305
0.065  -0.037  0.168932  0.0723192
0.067  -0.037  0.20489  0.0793296
0.069  -0.037  0.119146  0.0646691
0.071  -0.037  0.115537  0.0741752
0.073  -0.037  0.0968924  0.0602719
0.075  -0.037  0.0959116  0.0683798
0.077  -0.037  0.204108  0.0922613
0.079  -0.037  0.052181  0.0977978
0.081  -0.037  0.087262  0.0793811
0.083  -0.037  0.197584  0.135855
0.085  -0.037  0.116462  0.110945
0.087  -0.037  0.204221  0.199241
0.089  -0.037  1.05949  1.05954
-0.089  -0.035  0  0
-0.087  -0.035  0.423295  0.244496
-0.085  -0.035  0.0828352  0.121716
-0.083  -0.035  0.378579  0.143705
-0.081  -0.035  0.0404695  0.0926313
-0.079  -0.035  0.100284  0.0762859
-0.077  -0.035  0.12658  0.0842616
-0.075  -0.035  0.0578861  0.0721663
-0.073  -0.035  0.0717533  0.0729402
-0.071  -0.035  0.158918  0.0988233
-0.069  -0.035  0.183894  0.0775236
-0.067  -0.035  0.366078  0.0982798
-0.065  -0.035  0.116131  0.0700253
-0.063  -0.035  0.306901  0.0879615
-0.061  -0.035  0.200111  0.0774237
-0.059  -0.035  0.284323  0.0819974
-0.057  -0.035  0.590767  0.114271
-0.055  -0.035  0.292876  0.0871222
-0.053  -0.035  0.528762  0.110571
-0.051  -0.035  0.565563  0.10223
-0.049  -0.035  0.460494  0.0951432
-0.047  -0.035  0.737977  0.129702
-0.045  -0.035  0.832457  0.120302
-0.043  -0.035  0.862233  0.125198
-0.041  -0.035  0.882503  0.13955
-0.039  -0.035  0.681315  0.103293
-0.037  -0.035  0.986627  0.140941
-0.035  -0.035  0.992395  0.143737
-0.033  -0.035  1.21618  0.155997
-0.031  -0.035  1.34669  0.162761
-0.029  -0.035  1.42545  0.161462
-0.027  -0.035  1.56964  0.171107
-0.025  -0.035  1.76499  0.191429
-0.023  -0.035  1.86715  0.18657
-0.021  -0.035  1.87619  0.178797
-0.019  -0.035  1.92571  0.182826
-0.017  -0.035  2.06821  0.198259
-0.015  -0.035  2.24594  0.202707
-0.013  -0.035  2.3278  0.202968
-0.011  -0.035  2.22176  0.193895
-0.009  -0.035  2.39898  0.207537
-0.007  -0.035  2.54916  0.207727
-0.005  -0.035  2.85394  0.230343
-0.003  -0.035  2.81644  0.245474
-0.001  -0.035  2.42888  0.23473
0.001  -0.035  2.7309  0.180431
0.003  -0.035  2.652  0.243252
0.005  -0.035  2.47744  0.208568
0.007  -0.035  2.49225  0.216403
0.009  -0.035  2.39725  0.20583
0.011  -0.035  2.17007  0.196584
0.013  -0.035  2.50553  0.215422
0.015  -0.035  2.17085  0.206981
0.017  -0.035  2.29119  0.197519
0.019  -0.035  1.80125  0.178496
0.021  -0.035  1.77843  0.180473
0.023  -0.035  1.64362  0.16514
0.025  -0.035  1.61843  0.182657
0.027  -0.035  1.58342  0.170336
0.029  -0.035  1.57236  0.178531
0.031  -0.035  1.12416  0.147557
0.033  -0.035  1.44977  0.181325
0.035  -0.035  1.14678  0.142938
0.037  -0.035  1.06836  0.160483
0.039  -0.035  0.690912  0.120399
0.041  -0.035  0.769868  0.135869
0.043  -0.035  0.855588  0.136127
0.045  -0.035  0.833434  0.135169
0.047  -0.035  0.735371  0.1187
0.049  -0.035  0.533706  0.103308
0.051  -0.035  0.710944  0.114269
0.053  -0.035  0.609871  0.129193
0.055  -0.035  0.382107  0.0913243
0.057  -0.035  0.534239  0.103041
0.059  -0.035  0.535631  0.103879
0.061  -0.035  0.40381  0.0994097
0.063  -0.035  0.200496  0.0704225
0.065  -0.035  0.242306  0.0724935
0.067  -0.035  0.204076  0.076686
0.069  -0.035  0.140519  0.0693991
0.071  -0.035  0.209741  0.0697401
0.073  -0.035  0.182857  0.0801802
0.075  -0.035  0.266596  0.0969545
0.077  -0.035  0.11848  0.0844383
0.079  -0.035  0.0493008  0.098319
0.081  -0.035  0.111884  0.0874808
0.083  -0.035  0.150813  0.11707
0.085  -0.035  0.151607  0.107256
0.087  -0.035  4.46871e-13  2.43243e-07
0.089  -0.035  0  0
-0.089  -0.033  3.57456e-12  1.94572e-06
-0.087  -0.033  -0.0326159  0.233462
-0.085  -0.033  -0.0385295  0.03853
-0.083  -0.033  0.236461  0.134952
-0.081  -0.033  0.196712  0.121474
-0.079  -0.033  0.145869  0.0960248
-0.077  -0.033  0.156095  0.091074
-0.075  -0.033  0.219787  0.0864845
-0.073  -0.033  0.146246  0.0829764
-0.071  -0.033  0.154701  0.0668682
-0.069  -0.033  0.332284  0.0886822
-0.067  -0.033  0.164389  0.0784278
-0.065  -0.033  0.285995  0.0774692
-0.063  -0.033  0.165906  0.0783917
-0.061  -0.033  0.420333  0.0958303
-0.059  -0.033  0.478735  0.0997736
-0.057  -0.033  0.35935  0.0955793
-0.055  -0.033  0.366073  0.0822583
-0.053  -0.033  0.519265  0.102979
-0.051  -0.033  0.568569  0.102255
-0.049  -0.033  0.594585  0.108717
-0.047  -0.033  0.670325  0.11641
-0.045  -0.033  0.622076  0.11357
-0.043  -0.033  0.820901  0.128789
-0.041  -0.033  0.81787  0.12432
-0.039  -0.033  0.982808  0.128683
-0.037  -0.033  1.08471  0.143952
-0.035  -0.033  1.0523  0.138313
-0.033  -0.033  1.52357  0.171908
-0.031  -0.033  1.80362  0.193004
-0.029  -0.033  1.6365  0.185774
-0.027  -0.033  1.50614  0.161998
-0.025  -0.033  1.69183  0.182005
-0.023  -0.033  1.7698  0.176515
-0.021  -0.033  2.2321  0.196126
-0.019  -0.033  1.75729  0.174983
-0.017  -0.033  2.35756  0.20171
-0.015  -0.033  2.56743  0.222344
-0.013  -0.033  2.65517  0.217357
-0.011  -0.033  2.67891  0.22611
-0.009  -0.033  3.03729  0.239422
-0.007  -0.033  2.8958  0.238483
-0.005  -0.033  2.79224  0.214929
-0.003  -0.033  2.38775  0.234919
-0.001  -0.033  3.51848  0.285841
0.001  -0.033  3.29763  0.199514
0.003  -0.033  3.05988  0.25164
0.005  -0.033  2.67602  0.215123
0.007  -0.033  2.98718  0.222435
0.009  -0.033  2.9237  0.217939
0.011  -0.033  2.95526  0.224602
0.013  -0.033  2.89337  0.225354
0.015  -0.033  2.50615  0.223499
0.017  -0.033  1.96769  0.173738
0.019  -0.033  2.16505  0.197468
0.021  -0.033  1.98071  0.18221
0.023  -0.033  1.80835  0.175666
0.025  -0.033  1.57641  0.175372
0.027  -0.033  2.00485  0.209725
0.029  -0.033  1.77874  0.179022
0.031  -0.033  1.19066  0.150069
0.033  -0.033  1.29136  0.151282
0.035  -0.033  1.17517  0.146596
0.037  -0.033  1.08706  0.142678
0.039  -0.033  0.842329  0.125347
0.041  -0.033  0.705762  0.115424
0.043  -0.033  0.599707  0.107346
0.045  -0.033  0.737068  0.118491
0.047  -0.033  0.675222  0.12497
0.049  -0.033  0.432821  0.0981855
0.051  -0.033  0.505907  0.0943397
0.053  -0.033  0.268511  0.110071
0.055  -0.033  0.330587  0.100941
0.057  -0.033  0.325604  0.0905478
0.059  -0.033  0.400338  0.0896734
0.061  -0.033  0.222926  0.0795991
0.063  -0.033  0.344368  0.0854128
0.065  -0.033  0.291776  0.0830134
0.067  -0.033  0.154723  0.0741215
0.069  -0.033  0.028902  0.0609803
0.071  -0.033  0.105763  0.072389
0.073  -0.033  0.168243  0.0884945
0.075  -0.033  0.253604  0.0836676
0.077  -0.033  0.160645  0.084988
0.079  -0.033  0.144581  0.0942296
0.081  -0.033  0.11121  0.0871613
0.083  -0.033  0.229385  0.127719
0.085  -0.033  0.0113971  0.0956615
0.087  -0.033  -0.0607611  0.0607612
0.089  -0.033  0  0
-0.089  -0.031  0  0
-0.087  -0.031  -0.0667048  0.172183
-0.085  -0.031  0.0466833  0.128111
-0.083  -0.031  -0.0708152  0.070705
-0.081  -0.031  0.121213  0.102907
-0.079  -0.031  0.0911912  0.074464
-0.077  -0.031  -0.0525703  0.0564849
-0.075  -0.031  0.177251  0.0881002
-0.073  -0.031  0.239558  0.0867053
-0.071  -0.031  0.290455  0.0954957
-0.069  -0.031  0.274583  0.0845654
-0.067  -0.031  0.320462  0.102776
-0.065  -0.031  0.350749  0.101203
-0.063  -0.031  0.320268  0.08723
-0.061  -0.031  0.27467  0.0769205
-0.059  -0.031  0.375517  0.0982189
-0.057  -0.031  0.343006  0.0924425
-0.055  -0.031  0.542751  0.107462
-0.053  -0.031  0.528792  0.115636
-0.051  -0.031  0.702431  0.131182
-0.049  -0.031  0.665787  0.117104
-0.047  -0.031  0.694807  0.111283
-0.045  -0.031  0.739615  0.120924
-0.043  -0.031  0.876193  0.133388
-0.041  -0.031  0.833309  0.130256
-0.039  -0.031  1.04835  0.132511
-0.037  -0.031  1.29648  0.159187
-0.035  -0.031  0.983541  0.132757
-0.033  -0.031  1.18515  0.15164
-0.031  -0.031  1.25145  0.164454
-0.029  -0.031  1.61387  0.170013
-0.027  -0.031  1.78738  0.181523
-0.025  -0.031  1.53087  0.161438
-0.023  -0.031  1.82442  0.184045
-0.021  -0.031  2.09936  0.192561
-0.019  -0.031  1.98746  0.188454
-0.017  -0.031  2.43935  0.207954
-0.015  -0.031  2.84116  0.234761
-0.013  -0.031  2.89685  0.220538
-0.011  -0.031  3.17999  0.244095
-0.009  -0.031  3.18776  0.238857
-0.007  -0.031  3.66089  0.259015
-0.005  -0.031  3.60146  0.258261
-0.003  -0.031  3.26772  0.269132
-0.001  -0.031  3.35281  0.262959
0.001  -0.031  3.63459  0.198418
0.003  -0.031  2.74792  0.232834
0.005  -0.031  3.43202  0.252016
0.007  -0.031  3.47146  0.249105
0.009  -0.031  3.14678  0.234108
0.011  -0.031  2.73653  0.221743
0.013  -0.031  2.87004  0.227146
0.015  -0.031  2.47074  0.216319
0.017  -0.031  2.37584  0.197026
0.019  -0.031  2.38935  0.212138
0.021  -0.031  2.684  0.226031
0.023  -0.031  1.98861  0.18867
0.025  -0.031  1.50242  0.165638
0.027  -0.031  1.80389  0.177176
0.029  -0.031  1.58198  0.186345
0.031  -0.031  1.3973  0.169814
0.033  -0.031  1.18516  0.146174
0.035  -0.031  1.0829  0.137967
0.037  -0.031  1.06547  0.140181
0.039  -0.031  1.16271  0.157539
0.041  -0.031  1.05475  0.157577
0.043  -0.031  0.824485  0.13195
0.045  -0.031  0.740589  0.141838
0.047  -0.031  0.561363  0.0996353
0.049  -0.031  0.68272  0.137252
0.051  -0.031  0.533433  0.0996072
0.053  -0.031  0.487017  0.101183
0.055  -0.031  0.440765  0.109225
0.057  -0.031  0.29393  0.0825386
0.059  -0.031  0.227081  0.0754082
0.061  -0.031  0.257708  0.0754881
0.063  -0.031  0.332871  0.0846491
0.065  -0.031  0.367646  0.0956789
0.067  -0.031  0.106605  0.0645807
0.069  -0.031  0.281239  0.0847889
0.071  -0.031  0.303218  0.0894233
0.073  -0.031  0.343858  0.10174
0.075  -0.031  0.273468  0.103293
0.077  -0.031  0.239713  0.09653
0.079  -0.031  0.0871496  0.0720289
0.081  -0.031  0.0327526  0.0791521
0.083  -0.031  0.218576  0.139878
0.085  -0.031  0.102017  0.13376
0.087  -0.031  -0.059119  0.0591191
0.089  -0.031  0  0
-0.089  -0.029  0  0
-0.087  -0.029  -0.0607422  0.0607423
-0.085  -0.029  -0.0381063  0.0381064
-0.083  -0.029  0.271324  0.136251
-0.081  -0.029  0.00495719  0.0429587
-0.079  -0.029  0.0616277  0.0871868
-0.077  -0.029  0.192827  0.0906837
-0.075  -0.029  0.225575  0.0855887
-0.073  -0.029  0.201775  0.0847296
-0.071  -0.029  0.188747  0.0908897
-0.069  -0.029  0.208539  0.0761951
-0.067  -0.029  0.171657  0.0691859
-0.065  -0.029  0.353668  0.097622
-0.063  -0.029  0.259897  0.0798846
-0.061  -0.029  0.403163  0.0851965
-0.059  -0.029  0.366074  0.0816374
-0.057  -0.029  0.444517  0.0937673
-0.055  -0.029  0.578916  0.102234
-0.053  -0.029  0.335255  0.0858412
-0.051  -0.029  0.644035  0.113339
-0.049  -0.029  0.638103  0.108609
-0.047  -0.029  0.677102  0.115607
-0.045  -0.029  0.855217  0.130168
-0.043  -0.029  0.806327  0.125754
-0.041  -0.029  0.878201  0.130181
-0.039  -0.029  1.18877  0.147008
-0.037  -0.029  0.830697  0.120844
-0.035  -0.029  1.31239  0.15886
-0.033  -0.029  1.4695  0.171825
-0.031  -0.029  1.33701  0.148307
-0.029  -0.029  1.60937  0.179377
-0.027  -0.029  1.95079  0.188361
-0.025  -0.029  1.57078  0.170992
-0.023  -0.029  2.113  0.191561
-0.021  -0.029  2.39581  0.2182
-0.019  -0.029  2.31564  0.187915
-0.017  -0.029  2.44989  0.208093
-0.015  -0.029  3.14504  0.239994
-0.013  -0.029  3.14964  0.24399
-0.011  -0.029  3.61454  0.250155
-0.009  -0.029  3.35606  0.24295
-0.007  -0.029  4.25314  0.293576
-0.005  -0.029  4.07612  0.260296
-0.003  -0.029  4.00018  0.28883
-0.001  -0.029  3.72965  0.280413
0.001  -0.029  4.11574  0.214428
0.003  -0.029  3.91105  0.294778
0.005  -0.029  3.62945  0.245446
0.007  -0.029  3.70841  0.265344
0.009  -0.029  3.57468  0.25538
0.011  -0.029  3.20091  0.231196
0.013  -0.029  3.18281  0.245702
0.015  -0.029  3.16085  0.228231
0.017  -0.029  2.7789  0.231116
0.019  -0.029  2.65089  0.219967
0.021  -0.029  2.29419  0.192822
0.023  -0.029  2.25908  0.219517
0.025  -0.029  1.93544  0.196345
0.027  -0.029  2.10286  0.191259
0.029  -0.029  1.56587  0.170066
0.031  -0.029  1.49446  0.16904
0.033  -0.029  1.60497  0.188145
0.035  -0.029  1.28132  0.154852
0.037  -0.029  1.1662  0.159922
0.039  -0.029  0.89225  0.139686
0.041  -0.029  1.13146  0.147483
0.043  -0.029  0.817743  0.13079
0.045  -0.029  0.516944  0.0954441
0.047  -0.029  0.651752  0.113937
0.049  -0.029  0.4582  0.103334
0.051  -0.029  0.615093  0.128975
0.053  -0.029  0.642065  0.125532
0.055  -0.029  0.329194  0.0941466
0.057  -0.029  0.290774  0.0791633
0.059  -0.029  0.487008  0.105536
0.061  -0.029  0.343551  0.0883359
0.063  -0.029  0.332245  0.0841011
0.065  -0.029  0.34936  0.093777
0.067  -0.029  0.106773  0.0556506
0.069  -0.029  0.275478  0.0859036
0.071  -0.029  0.317538  0.0894042
0.073  -0.029  0.0939213  0.0688444
0.075  -0.029  0.0766656  0.078918
0.077  -0.029  0.0347621  0.0639942
0.079  -0.029  -0.0700794  0.0463418
0.081  -0.029  0.12653  0.091841
0.083  -0.029  0.152222  0.111805
0.085  -0.029  -0.0410182  0.10128
0.087  -0.029  0.410262  0.237043
0.089  -0.029  0  0
-0.089  -0.027  0  0
-0.087  -0.027  0.152751  0.152757
-0.085  -0.027  0.294539  0.192289
-0.083  -0.027  -0.0429603  0.116569
-0.081  -0.027  0.129793  0.106912
-0.079  -0.027  0.282534  0.111257
-0.077  -0.027  0.14814  0.0926307
-0.075  -0.027  0.155757  0.0770102
-0.073  -0.027  0.242632  0.0935618
-0.071  -0.027  0.18248  0.0812215
-0.069  -0.027  0.328307  0.0925159
-0.067  -0.027  0.192032  0.0843334
-0.065  -0.027  0.440679  0.0990691
-0.063  -0.027  0.425966  0.103487
-0.061  -0.027  0.190731  0.0787781
-0.059  -0.027  0.389198  0.090425
-0.057  -0.027  0.404165  0.085338
-0.055  -0.027  0.443992  0.101833
-0.053  -0.027  0.647547  0.116806
-0.051  -0.027  0.406801  0.0911651
-0.049  -0.027  0.585235  0.114402
-0.047  -0.027  0.839379  0.131901
-0.045  -0.027  0.790203  0.126673
-0.043  -0.027  0.808956  0.119305
-0.041  -0.027  0.737958  0.111451
-0.039  -0.027  1.07886  0.147859
-0.037  -0.027  1.25947  0.15818
-0.035  -0.027  1.38953  0.161351
-0.033  -0.027  1.31318  0.149359
-0.031  -0.027  1.78891  0.196805
-0.029  -0.027  1.64612  0.171509
-0.027  -0.027  2.17073  0.20362
-0.025  -0.027  2.04273  0.196081
-0.023  -0.027  2.24609  0.197334
-0.021  -0.027  2.40446  0.200684
-0.019  -0.027  2.87162  0.232022
-0.017  -0.027  3.11809  0.238613
-0.015  -0.027  3.44594  0.240552
-0.013  -0.027  3.58654  0.252879
-0.011  -0.027  3.70716  0.249109
-0.009  -0.027  3.81539  0.25492
-0.007  -0.027  3.965  0.255337
-0.005  -0.027  4.43268  0.272245
-0.003  -0.027  4.44403  0.304144
-0.001  -0.027  4.38018  0.314595
0.001  -0.027  4.28653  0.218736
0.003  -0.027  4.19741  0.286112
0.005  -0.027  4.72482  0.28682
0.007  -0.027  3.80809  0.264659
0.009  -0.027  4.06645  0.264447
0.011  -0.027  4.07759  0.263482
0.013  -0.027  3.55755  0.252793
0.015  -0.027  2.98215  0.227001
0.017  -0.027  3.36452  0.247231
0.019  -0.027  3.0692  0.233959
0.021  -0.027  2.63338  0.225157
0.023  -0.027  2.37326  0.204771
0.025  -0.027  2.2095  0.209192
0.027  -0.027  1.74804  0.176771
0.029  -0.027  1.52856  0.177127
0.031  -0.027  1.37357  0.16448
0.033  -0.027  1.19007  0.146014
0.035  -0.027  1.31554  0.163942
0.037  -0.027  1.07972  0.145727
0.039  -0.027  0.937843  0.1344
0.041  -0.027  0.854391  0.129799
0.043  -0.027  0.932641  0.134995
0.045  -0.027  0.618385  0.106841
0.047  -0.027  0.5388  0.105279
0.049  -0.027  0.60942  0.109666
0.051  -0.027  0.565799  0.103815
0.053  -0.027  0.403211  0.0952077
0.055  -0.027  0.515665  0.107336
0.057  -0.027  0.287899  0.0936884
0.059  -0.027  0.355313  0.0823585
0.061  -0.027  0.288717  0.0843122
0.063  -0.027  0.193732  0.0756947
0.065  -0.027  0.246844  0.0746039
0.067  -0.027  0.29433  0.0950388
0.069  -0.027  0.260257  0.0852615
0.071  -0.027  0.304224  0.0917632
0.073  -0.027  0.170389  0.0818236
0.075  -0.027  0.152716  0.0818104
0.077  -0.027  0.0440558  0.0851341
0.079  -0.027  0.0687262  0.0765527
0.081  -0.027  0.128494  0.0883736
0.083  -0.027  0.00962434  0.107206
0.085  -0.027  -0.0341013  0.0341017
0.087  -0.027  0.0733851  0.154513
0.089  -0.027  0  0
-0.089  -0.025  -0.453717  0.465594
-0.087  -0.025  0.246611  0.23513
-0.085  -0.025  0.00788597  0.0986321
-0.083  -0.025  0.1282  0.12836
-0.081  -0.025  0.0277636  0.0847056
-0.079  -0.025  0.0780894  0.0898905
-0.077  -0.025  0.228076  0.0986851
-0.075  -0.025  0.149012  0.0953773
-0.073  -0.025  0.203557  0.084932
-0.071  -0.025  0.0783803  0.0688235
-0.069  -0.025  0.218425  0.0830429
-0.067  -0.025  0.202721  0.0793953
-0.065  -0.025  0.231604  0.0802606
-0.063  -0.025  0.298079  0.0852664
-0.061  -0.025  0.384468  0.0894067
-0.059  -0.025  0.26808  0.0799475
-0.057  -0.025  0.406785  0.097505
-0.055  -0.025  0.391855  0.0867372
-0.053  -0.025  0.513642  0.113713
-0.051  -0.025  0.573568  0.108021
-0.049  -0.025  0.608827  0.116515
-0.047  -0.025  0.673467  0.119455
-0.045  -0.025  0.847344  0.121935
-0.043  -0.025  0.800708  0.123162
-0.041  -0.025  0.745119  0.120746
-0.039  -0.025  1.31381  0.167444
-0.037  -0.025  0.949559  0.137825
-0.035  -0.025  1.4484  0.160625
-0.033  -0.025  1.19996  0.148559
-0.031  -0.025  1.52079  0.170889
-0.029  -0.025  1.72225  0.186241
-0.027  -0.025  1.68491  0.171865
-0.025  -0.025  2.23491  0.204023
-0.023  -0.025  2.65297  0.2224
-0.021  -0.025  2.52106  0.220976
-0.019  -0.025  2.83359  0.223077
-0.017  -0.025  3.60459  0.279432
-0.015  -0.025  4.21479  0.264437
-0.013  -0.025  4.09641  0.271818
-0.011  -0.025  4.47001  0.283397
-0.009  -0.025  4.95659  0.306975
-0.007  -0.025  5.11552  0.304795
-0.005  -0.025  5.41752  0.303403
-0.003  -0.025  5.16512  0.334812
-0.001  -0.025  5.74112  0.362085
0.001  -0.025  5.60552  0.24854
0.003  -0.025  5.49583  0.345051
0.005  -0.025  5.78046  0.322661
0.007  -0.025  5.88462  0.333993
0.009  -0.025  4.52442  0.293201
0.011  -0.025  4.03616  0.261306
0.013  -0.025  3.61113  0.247184
0.015  -0.025  3.64986  0.249589
0.017  -0.025  3.37747  0.240183
0.019  -0.025  3.0231  0.230445
0.021  -0.025  2.72325  0.213406
0.023  -0.025  2.64142  0.226663
0.025  -0.025  2.25  0.21654
0.027  -0.025  1.95045  0.184638
0.029  -0.025  1.85976  0.191896
0.031  -0.025  1.62949  0.17128
0.033  -0.025  1.52846  0.175206
0.035  -0.025  1.25961  0.153517
0.037  -0.025  1.05247  0.136329
0.039  -0.025  1.01239  0.139097
0.041  -0.025  0.89123  0.118647
0.043  -0.025  0.890219  0.129961
0.045  -0.025  0.857231  0.134021
0.047  -0.025  0.631  0.114008
0.049  -0.025  0.325225  0.0732191
0.051  -0.025  0.644306  0.116397
0.053  -0.025  0.419919  0.0954369
0.055  -0.025  0.476484  0.100205
0.057  -0.025  0.393643  0.092446
0.059  -0.025  0.352776  0.0928943
0.061  -0.025  0.411822  0.0939318
0.063  -0.025  0.325149  0.0991105
0.065  -0.025  0.411064  0.100583
0.067  -0.025  0.221419  0.0723635
0.069  -0.025  0.174854  0.0803065
0.071  -0.025  0.124543  0.0822187
0.073  -0.025  0.258131  0.0895923
0.075  -0.025  0.172325  0.0652038
0.077  -0.025  0.131513  0.0849442
0.079  -0.025  0.102103  0.0825487
0.081  -0.025  0.14026  0.104996
0.083  -0.025  0.00219085  0.0875946
0.085  -0.025  0.136411  0.127855
0.087  -0.025  0.0740201  0.167501
0.089  -0.025  -0.453717  0.465594
-0.089  -0.023  0  0
-0.087  -0.023  -0.153033  0.108296
-0.085  -0.023  0.0513674  0.0974966
-0.083  -0.023  0.0667331  0.0835536
-0.081  -0.023  0.116113  0.106411
-0.079  -0.023  0.0474317  0.0925528
-0.077  -0.023  0.135171  0.0723001
-0.075  -0.023  0.220069  0.0901522
-0.073  -0.023  0.108366  0.0882244
-0.071  -0.023  0.364635  0.101897
-0.069  -0.023  0.279199  0.0882139
-0.067  -0.023  0.328392  0.0944238
-0.065  -0.023  0.285926  0.0830828
-0.063  -0.023  0.385541  0.0898697
-0.061  -0.023  0.221171  0.0652667
-0.059  -0.023  0.444093  0.0886209
-0.057  -0.023  0.533916  0.11409
-0.055  -0.023  0.391972  0.100602
-0.053  -0.023  0.570001  0.111206
-0.051  -0.023  0.597261  0.106525
-0.049  -0.023  0.621823  0.110724
-0.047  -0.023  0.77876  0.124919
-0.045  -0.023  0.703446  0.111059
-0.043  -0.023  0.808437  0.118247
-0.041  -0.023  1.03596  0.132351
-0.039  -0.023  0.777348  0.124386
-0.037  -0.023  1.05053  0.131849
-0.035  -0.023  1.2412  0.14997
-0.033  -0.023  1.18462  0.14815
-0.031  -0.023  1.49504  0.163107
-0.029  -0.023  1.96115  0.189412
-0.027  -0.023  2.2354  0.210465
-0.025  -0.023  2.37753  0.204437
-0.023  -0.023  2.7191  0.231773
-0.021  -0.023  2.78719  0.215046
-0.019  -0.023  3.3206  0.250953
-0.017  -0.023  4.06116  0.265553
-0.015  -0.023  4.10769  0.261952
-0.013  -0.023  4.92739  0.301977
-0.011  -0.023  5.02334  0.306609
-0.009  -0.023  5.45446  0.303166
-0.007  -0.023  6.10691  0.331692
-0.005  -0.023  5.69332  0.307203
-0.003  -0.023  6.39007  0.364118
-0.001  -0.023  6.28541  0.358464
0.001  -0.023  6.33892  0.26587
0.003  -0.023  6.41013  0.3658
0.005  -0.023  5.26577  0.286868
0.007  -0.023  6.20101  0.340129
0.009  -0.023  5.37792  0.323034
0.011  -0.023  5.17731  0.293936
0.013  -0.023  4.75598  0.302325
0.015  -0.023  4.36297  0.276276
0.017  -0.023  3.53636  0.245912
0.019  -0.023  3.54158  0.252866
0.021  -0.023  2.71239  0.214268
0.023  -0.023  2.53073  0.221882
0.025  -0.023  2.61224  0.223275
0.027  -0.023  2.11649  0.201705
0.029  -0.023  1.78672  0.180552
0.031  -0.023  1.50102  0.159023
0.033  -0.023  1.39711  0.169434
0.035  -0.023  1.52923  0.162174
0.037  -0.023  1.20811  0.151831
0.039  -0.023  0.951951  0.143091
0.041  -0.023  0.895249  0.133897
0.043  -0.023  0.796138  0.123801
0.045  -0.023  0.874129  0.134358
0.047  -0.023  0.64464  0.10988
0.049  -0.023  0.597249  0.111927
0.051  -0.023  0.535337  0.106071
0.053  -0.023  0.475137  0.103388
0.055  -0.023  0.453255  0.0957
0.057  -0.023  0.357919  0.0831908
0.059  -0.023  0.215114  0.0780724
0.061  -0.023  0.439718  0.095472
0.063  -0.023  0.287943  0.0798033
0.065  -0.023  0.268174  0.081099
0.067  -0.023  0.23736  0.0795997
0.069  -0.023  0.185058  0.0790722
0.071  -0.023  0.165454  0.0730702
0.073  -0.023  0.156997  0.0796574
0.075  -0.023  0.048208  0.0842655
0.077  -0.023  0.185736  0.0972895
0.079  -0.023  0.0761018  0.0709077
0.081  -0.023  0.0488516  0.0937114
0.083  -0.023  0.0820875  0.101421
0.085  -0.023  0.0525167  0.0961785
0.087  -0.023  0.0696698  0.28291
0.089  -0.023  -0.438108  0.45749
-0.089  -0.021  0  0
-0.087  -0.021  0.344072  0.243434
-0.085  -0.021  0.0435184  0.095303
-0.083  -0.021  0.175458  0.11449
-0.081  -0.021  0.183997  0.0944797
-0.079  -0.021  0.127858  0.0816383
-0.077  -0.021  0.0254978  0.0724094
-0.075  -0.021  0.118466  0.0880446
-0.073  -0.021  0.207613  0.0923145
-0.071  -0.021  0.237217  0.083694
-0.069  -0.021  0.226241  0.0685988
-0.067  -0.021  0.20426  0.0653031
-0.065  -0.021  0.252062  0.0802444
-0.063  -0.021  0.275386  0.0865853
-0.061  -0.021  0.381296  0.0917109
-0.059  -0.021  0.327715  0.0791612
-0.057  -0.021  0.43377  0.0937183
-0.055  -0.021  0.528948  0.105976
-0.053  -0.021  0.272213  0.0763133
-0.051  -0.021  0.527446  0.10235
-0.049  -0.021  0.553655  0.107982
-0.047  -0.021  0.662162  0.117483
-0.045  -0.021  0.829106  0.137643
-0.043  -0.021  0.990202  0.142117
-0.041  -0.021  0.698192  0.12177
-0.039  -0.021  1.34515  0.169959
-0.037  -0.021  1.25416  0.157526
-0.035  -0.021  1.22337  0.152434
-0.033  -0.021  1.3078  0.148098
-0.031  -0.021  1.50493  0.157097
-0.029  -0.021  1.72571  0.181826
-0.027  -0.021  2.43225  0.208663
-0.025  -0.021  2.32289  0.205722
-0.023  -0.021  2.77696  0.225438
-0.021  -0.021  3.27947  0.242314
-0.019  -0.021  4.34962  0.274741
-0.017  -0.021  4.70263  0.296908
-0.015  -0.021  4.88507  0.297846
-0.013  -0.021  5.48782  0.314292
-0.011  -0.021  5.58819  0.30732
-0.009  -0.021  5.80649  0.32389
-0.007  -0.021  6.79191  0.347652
-0.005  -0.021  7.20947  0.362063
-0.003  -0.021  8.61088  0.440691
-0.001  -0.021  8.30488  0.457679
0.001  -0.021  7.99436  0.289948
0.003  -0.021  7.88487  0.408598
0.005  -0.021  7.73968  0.395939
0.007  -0.021  7.59071  0.379072
0.009  -0.021  6.76652  0.345028
0.011  -0.021  5.92224  0.320164
0.013  -0.021  5.77168  0.320028
0.015  -0.021  4.55861  0.291034
0.017  -0.021  4.1257  0.28395
0.019  -0.021  3.84604  0.264312
0.021  -0.021  3.10758  0.239046
0.023  -0.021  3.14201  0.244664
0.025  -0.021  2.34549  0.199724
0.027  -0.021  2.37363  0.204886
0.029  -0.021  1.97253  0.181817
0.031  -0.021  1.86964  0.190513
0.033  -0.021  1.43277  0.162787
0.035  -0.021  1.14397  0.150386
0.037  -0.021  1.26513  0.155174
0.039  -0.021  1.00961  0.136781
0.041  -0.021  1.00141  0.142391
0.043  -0.021  0.979068  0.14456
0.045  -0.021  0.848991  0.134527
0.047  -0.021  0.616558  0.11098
0.049  -0.021  0.716163  0.117823
0.051  -0.021  0.795519  0.151128
0.053  -0.021  0.508587  0.0924674
0.055  -0.021  0.469745  0.0982031
0.057  -0.021  0.245484  0.0686286
0.059  -0.021  0.637838  0.113869
0.061  -0.021  0.342634  0.0973188
0.063  -0.021  0.312015  0.085267
0.065  -0.021  0.352162  0.0998605
0.067  -0.021  0.348113  0.0962543
0.069  -0.021  0.197786  0.0844444
0.071  -0.021  0.100544  0.0713056
0.073  -0.021  0.0884825  0.0684533
0.075  -0.021  0.230104  0.106742
0.077  -0.021  0.222332  0.0937468
0.079  -0.021  -0.0216621  0.0656499
0.081  -0.021  0.0310183  0.0659439
0.083  -0.021  0.195076  0.110563
0.085  -0.021  0.474014  0.228374
0.087  -0.021  0.177682  0.177689
0.089  -0.021  0  0
-0.089  -0.019  -0.477638  0.477639
-0.087  -0.019  0.844297  0.377807
-0.085  -0.019  0.126166  0.157507
-0.083  -0.019  0.220595  0.123042
-0.081  -0.019  0.144428  0.0846558
-0.079  -0.019  0.15654  0.089228
-0.077  -0.019  0.105576  0.0711589
-0.075  -0.019  0.0576995  0.0626141
-0.073  -0.019  0.142787  0.069849
-0.071  -0.019  0.185764  0.0793712
-0.069  -0.019  0.183903  0.0704902
-0.067  -0.019  0.222904  0.0860309
-0.065  -0.019  0.291813  0.0902227
-0.063  -0.019  0.440241  0.104108
-0.061  -0.019  0.26546  0.0826087
-0.059  -0.019  0.347666  0.0938234
-0.057  -0.019  0.470412  0.101141
-0.055  -0.019  0.289545  0.0927122
-0.053  -0.019  0.517216  0.108708
-0.051  -0.019  0.42894  0.10481
-0.049  -0.019  0.707407  0.128331
-0.047  -0.019  0.679385  0.119171
-0.045  -0.019  0.746221  0.121519
-0.043  -0.019  0.947636  0.138705
-0.041  -0.019  1.04461  0.154056
-0.039  -0.019  1.07444  0.142421
-0.037  -0.019  1.24829  0.163337
-0.035  -0.019  1.65443  0.192657
-0.033  -0.019  1.32807  0.158883
-0.031  -0.019  1.69439  0.174054
-0.029  -0.019  1.90646  0.183117
-0.027  -0.019  1.76445  0.17764
-0.025  -0.019  2.4489  0.200672
-0.023  -0.019  2.99195  0.227892
-0.021  -0.019  3.56763  0.251489
-0.019  -0.019  4.11708  0.281489
-0.017  -0.019  4.61461  0.274063
-0.015  -0.019  5.47827  0.304284
-0.013  -0.019  6.25157  0.320345
-0.011  -0.019  7.04315  0.349292
-0.009  -0.019  8.07919  0.3684
-0.007  -0.019  8.19397  0.377795
-0.005  -0.019  9.08002  0.395004
-0.003  -0.019  10.0323  0.440861
-0.001  -0.019  9.42024  0.455988
0.001  -0.019  9.18892  0.318699
0.003  -0.019  10.1415  0.463335
0.005  -0.019  8.50233  0.377516
0.007  -0.019  8.48748  0.397269
0.009  -0.019  7.93301  0.369188
0.011  -0.019  7.14299  0.358664
0.013  -0.019  5.99307  0.335857
0.015  -0.019  5.47405  0.321421
0.017  -0.019  4.70189  0.269622
0.019  -0.019  4.38978  0.298647
0.021  -0.019  3.74324  0.249973
0.023  -0.019  2.9637  0.222637
0.025  -0.019  2.52643  0.212074
0.027  -0.019  2.36796  0.217463
0.029  -0.019  1.85457  0.189066
0.031  -0.019  1.57287  0.186123
0.033  -0.019  1.57123  0.171687
0.035  -0.019  1.27724  0.160324
0.037  -0.019  1.07717  0.144396
0.039  -0.019  1.16261  0.165576
0.041  -0.019  0.892634  0.132203
0.043  -0.019  0.761021  0.115549
0.045  -0.019  0.881318  0.126621
0.047  -0.019  0.758701  0.122151
0.049  -0.019  0.62681  0.123682
0.051  -0.019  0.566289  0.106745
0.053  -0.019  0.506795  0.0996311
0.055  -0.019  0.523425  0.110851
0.057  -0.019  0.411098  0.0985517
0.059  -0.019  0.399406  0.091519
0.061  -0.019  0.198056  0.0668324
0.063  -0.019  0.259864  0.0830523
0.065  -0.019  0.0705449  0.0648477
0.067  -0.019  0.231875  0.0776103
0.069  -0.019  0.272024  0.0820192
0.071  -0.019  0.119436  0.0625699
0.073  -0.019  -0.0276117  0.0460869
0.075  -0.019  0.191199  0.0968504
0.077  -0.019  0.107244  0.0729403
0.079  -0.019  0.0976223  0.0920444
0.081  -0.019  0.297155  0.13883
0.083  -0.019  0.250812  0.125673
0.085  -0.019  0.223241  0.159538
0.087  -0.019  -0.0739288  0.0815456
0.089  -0.019  1.05816  1.05821
-0.089  -0.017  0  0
-0.087  -0.017  0.5555  0.320817
-0.085  -0.017  0.0244368  0.109994
-0.083  -0.017  -0.0134721  0.105213
-0.081  -0.017  0.0838587  0.0913535
-0.079  -0.017  0.198541  0.0962304
-0.077  -0.017  0.285258  0.109695
-0.075  -0.017  0.125142  0.078801
-0.073  -0.017  0.242287  0.0874384
-0.071  -0.017  0.0543207  0.0605349
-0.069  -0.017  0.186294  0.0782556
-0.067  -0.017  0.259637  0.0778246
-0.065  -0.017  0.400728  0.0952219
-0.063  -0.017  0.360899  0.0859754
-0.061  -0.017  0.298154  0.0818449
-0.059  -0.017  0.213472  0.0676952
-0.057  -0.017  0.322224  0.0906333
-0.055  -0.017  0.496273  0.100885
-0.053  -0.017  0.480613  0.0916823
-0.051  -0.017  0.441548  0.10872
-0.049  -0.017  0.639165  0.108269
-0.047  -0.017  0.799404  0.14368
-0.045  -0.017  0.74414  0.117294
-0.043  -0.017  0.940234  0.131975
-0.041  -0.017  0.793939  0.125253
-0.039  -0.017  1.02878  0.140074
-0.037  -0.017  1.20305  0.159959
-0.035  -0.017  1.39102  0.165436
-0.033  -0.017  1.50621  0.161389
-0.031  -0.017  1.54163  0.167267
-0.029  -0.017  2.27983  0.205906
-0.027  -0.017  2.74458  0.222162
-0.025  -0.017  2.89048  0.229278
-0.023  -0.017  3.05234  0.239689
-0.021  -0.017  3.50853  0.247143
-0.019  -0.017  4.55263  0.291796
-0.017  -0.017  4.9671  0.291318
-0.015  -0.017  6.5061  0.334068
-0.013  -0.017  7.20303  0.360784
-0.011  -0.017  9.22488  0.412581
-0.009  -0.017  10.7201  0.434982
-0.007  -0.017  10.9872  0.453684
-0.005  -0.017  12.947  0.481511
-0.003  -0.017  13.7904  0.545119
-0.001  -0.017  13.8377  0.55699
0.001  -0.017  12.3893  0.364703
0.003  -0.017  12.4184  0.514034
0.005  -0.017  11.5954  0.439141
0.007  -0.017  10.6158  0.436831
0.009  -0.017  9.3372  0.42046
0.011  -0.017  7.93723  0.37581
0.013  -0.017  7.19264  0.369453
0.015  -0.017  6.23275  0.348118
0.017  -0.017  5.56125  0.322042
0.019  -0.017  3.9902  0.27523
0.021  -0.017  3.29074  0.242332
0.023  -0.017  2.87783  0.244609
0.025  -0.017  2.65715  0.226961
0.027  -0.017  2.18771  0.202947
0.029  -0.017  1.63074  0.175594
0.031  -0.017  1.5814  0.1712
0.033  -0.017  1.34749  0.15228
0.035  -0.017  1.11295  0.145679
0.037  -0.017  1.12395  0.149503
0.039  -0.017  0.904728  0.13345
0.041  -0.017  0.643891  0.104314
0.043  -0.017  0.844499  0.144831
0.045  -0.017  0.753393  0.123092
0.047  -0.017  0.97205  0.146678
0.049  -0.017  0.541366  0.0970988
0.051  -0.017  0.569551  0.10376
0.053  -0.017  0.467938  0.0834472
0.055  -0.017  0.357684  0.0886301
0.057  -0.017  0.251569  0.0791376
0.059  -0.017  0.361334  0.0857554
0.061  -0.017  0.329003  0.0863186
0.063  -0.017  0.214444  0.0676046
0.065  -0.017  0.310931  0.100275
0.067  -0.017  0.130192  0.0721429
0.069  -0.017  0.167939  0.0734811
0.071  -0.017  0.0916392  0.0503007
0.073  -0.017  0.246945  0.0885077
0.075  -0.017  0.252112  0.0917223
0.077  -0.017  0.12936  0.081295
0.079  -0.017  0.0788384  0.0892128
0.081  -0.017  0.118878  0.0956005
0.083  -0.017  0.202912  0.134057
0.085  -0.017  0.192973  0.171709
0.087  -0.017  -0.162634  0.115
0.089  -0.017  0  0
-0.089  -0.015  1.05808  1.05813
-0.087  -0.015  0.0117753  0.161981
-0.085  -0.015  0.267398  0.153999
-0.083  -0.015  0.24419  0.132748
-0.081  -0.015  0.148192  0.0992213
-0.079  -0.015  0.126193  0.0867818
-0.077  -0.015  0.218369  0.0919655
-0.075  -0.015  0.146371  0.0784306
-0.073  -0.015  0.123515  0.0789714
-0.071  -0.015  0.423346  0.102497
-0.069  -0.015  0.249236  0.0824459
-0.067  -0.015  0.202001  0.0738034
-0.065  -0.015  0.314212  0.0824966
-0.063  -0.015  0.222061  0.0753372
-0.061  -0.015  0.358662  0.0897751
-0.059  -0.015  0.354175  0.0928161
-0.057  -0.015  0.339529  0.0875807
-0.055  -0.015  0.521776  0.106339
-0.053  -0.015  0.657852  0.131679
-0.051  -0.015  0.485141  0.0949932
-0.049  -0.015  0.528527  0.107669
-0.047  -0.015  0.792463  0.122386
-0.045  -0.015  0.669017  0.10547
-0.043  -0.015  0.857435  0.133163
-0.041  -0.015  0.890888  0.132348
-0.039  -0.015  1.09814  0.143705
-0.037  -0.015  1.03155  0.144167
-0.035  -0.015  1.00364  0.130801
-0.033  -0.015  1.24409  0.149542
-0.031  -0.015  1.66228  0.171001
-0.029  -0.015  1.71962  0.172682
-0.027  -0.015  2.18766  0.212325
-0.025  -0.015  2.81402  0.22959
-0.023  -0.015  2.84534  0.220807
-0.021  -0.015  3.54336  0.243785
-0.019  -0.015  4.9636  0.294185
-0.017  -0.015  5.30994  0.297555
-0.015  -0.015  7.77556  0.355932
-0.013  -0.015  9.57286  0.41372
-0.011  -0.015  10.894  0.428966
-0.009  -0.015  13.3329  0.478079
-0.007  -0.015  14.8506  0.505663
-0.005  -0.015  16.7371  0.533043
-0.003  -0.015  18.0087  0.598651
-0.001  -0.015  18.9832  0.637982
0.001  -0.015  17.8596  0.431767
0.003  -0.015  17.5449  0.598779
0.005  -0.015  15.5004  0.508056
0.007  -0.015  13.4556  0.482625
0.009  -0.015  11.8293  0.449434
0.011  -0.015  9.48384  0.408069
0.013  -0.015  8.73  0.393395
0.015  -0.015  6.32041  0.31801
0.017  -0.015  5.32799  0.313195
0.019  -0.015  4.7756  0.294741
0.021  -0.015  3.9801  0.269619
0.023  -0.015  2.65055  0.217451
0.025  -0.015  2.88613  0.235447
0.027  -0.015  2.20048  0.201984
0.029  -0.015  1.97498  0.187904
0.031  -0.015  1.55707  0.173485
0.033  -0.015  1.34875  0.156127
0.035  -0.015  1.21473  0.149809
0.037  -0.015  0.961797  0.12711
0.039  -0.015  0.901088  0.137949
0.041  -0.015  1.19941  0.146431
0.043  -0.015  0.825933  0.138953
0.045  -0.015  0.412467  0.0801442
0.047  -0.015  0.476829  0.0920457
0.049  -0.015  0.498886  0.106075
0.051  -0.015  0.324891  0.10214
0.053  -0.015  0.415446  0.0929893
0.055  -0.015  0.440076  0.109069
0.057  -0.015  0.483614  0.10114
0.059  -0.015  0.31837  0.0929915
0.061  -0.015  0.253425  0.0762729
0.063  -0.015  0.235926  0.0777486
0.065  -0.015  0.281877  0.0866121
0.067  -0.015  0.352296  0.0921568
0.069  -0.015  0.0959112  0.064946
0.071  -0.015  0.230936  0.0862983
0.073  -0.015  0.160066  0.0714065
0.075  -0.015  0.240876  0.0910343
0.077  -0.015  0.0617246  0.0726409
0.079  -0.015  0.128251  0.0846908
0.081  -0.015  0.123049  0.101874
0.083  -0.015  0.0764009  0.111713
0.085  -0.015  0.00738935  0.0991297
0.087  -0.015  -0.040569  0.174658
0.089  -0.015  0  0
-0.089  -0.013  -0.945155  0.668327
-0.087  -0.013  -0.0647246  0.0647247
-0.085  -0.013  -0.137843  0.114131
-0.083  -0.013  0.0818243  0.0949011
-0.081  -0.013  -0.0943856  0.08606
-0.079  -0.013  0.103814  0.0836641
-0.077  -0.013  0.113541  0.0753647
-0.075  -0.013  0.129746  0.0704515
-0.073  -0.013  0.166514  0.0855009
-0.071  -0.013  0.201017  0.08804
-0.069  -0.013  0.16274  0.0789189
-0.067  -0.013  0.291792  0.0841464
-0.065  -0.013  0.185442  0.0869521
-0.063  -0.013  0.361915  0.0968152
-0.061  -0.013  0.312204  0.0857289
-0.059  -0.013  0.336164  0.0911243
-0.057  -0.013  0.347826  0.0965751
-0.055  -0.013  0.265817  0.0786379
-0.053  -0.013  0.409315  0.0846618
-0.051  -0.013  0.65149  0.105874
-0.049  -0.013  0.435419  0.0944793
-0.047  -0.013  0.752252  0.138735
-0.045  -0.013  0.663975  0.114257
-0.043  -0.013  0.822403  0.126215
-0.041  -0.013  1.08444  0.159853
-0.039  -0.013  1.06957  0.151925
-0.037  -0.013  1.20648  0.149641
-0.035  -0.013  1.3552  0.161579
-0.033  -0.013  1.1265  0.13917
-0.031  -0.013  1.79681  0.181285
-0.029  -0.013  2.24705  0.199345
-0.027  -0.013  2.61395  0.227027
-0.025  -0.013  2.53161  0.206977
-0.023  -0.013  3.43898  0.263395
-0.021  -0.013  4.30983  0.269241
-0.019  -0.013  5.37904  0.305935
-0.017  -0.013  6.9898  0.353512
-0.015  -0.013  9.01743  0.404083
-0.013  -0.013  11.9673  0.449473
-0.011  -0.013  13.7766  0.48554
-0.009  -0.013  17.0772  0.551022
-0.007  -0.013  21.7321  0.624949
-0.005  -0.013  24.1125  0.653227
-0.003  -0.013  27.3527  0.758874
-0.001  -0.013  26.9104  0.767636
0.001  -0.013  27.0362  0.53237
0.003  -0.013  25.7301  0.723539
0.005  -0.013  23.4694  0.63082
0.007  -0.013  19.5787  0.581378
0.009  -0.013  15.5167  0.520561
0.011  -0.013  13.0108  0.491325
0.013  -0.013  9.81407  0.391679
0.015  -0.013  8.15534  0.38652
0.017  -0.013  6.13292  0.325117
0.019  -0.013  4.61597  0.282308
0.021  -0.013  3.65399  0.257483
0.023  -0.013  3.3111  0.257033
0.025  -0.013  2.69377  0.209133
0.027  -0.013  2.15939  0.192303
0.029  -0.013  1.68511  0.181919
0.031  -0.013  1.24873  0.147664
0.033  -0.013  1.33536  0.155178
0.035  -0.013  1.25753  0.146003
0.037  -0.013  0.898495  0.13401
0.039  -0.013  0.831041  0.129699
0.041  -0.013  0.969377  0.141075
0.043  -0.013  0.970816  0.14479
0.045  -0.013  0.537911  0.0948228
0.047  -0.013  0.726111  0.121998
0.049  -0.013  0.354648  0.0775196
0.051  -0.013  0.514403  0.0967491
0.053  -0.013  0.323537  0.0852007
0.055  -0.013  0.394925  0.101493
0.057  -0.013  0.472301  0.102029
0.059  -0.013  0.364517  0.0812845
0.061  -0.013  0.130621  0.0697413
0.063  -0.013  0.299285  0.0833312
0.065  -0.013  0.307838  0.0860818
0.067  -0.013  -0.0330949  0.045027
0.069  -0.013  0.156624  0.0588776
0.071  -0.013  0.309795  0.0969343
0.073  -0.013  0.168241  0.0727766
0.075  -0.013  0.0743689  0.0904339
0.077  -0.013  0.000719237  0.0681271
0.079  -0.013  0.211675  0.100518
0.081  -0.013  0.234721  0.113171
0.083  -0.013  0.173949  0.117964
0.085  -0.013  0.247824  0.162459
0.087  -0.013  -0.0596931  0.0596932
0.089  -0.013  0  0
-0.089  -0.011  -0.0408955  0.139015
-0.087  -0.011  -2.01459e-13  1.09659e-07
-0.085  -0.011  0.0310896  0.133996
-0.083  -0.011  0.0649838  0.0889914
-0.081  -0.011  -0.0450678  0.0651066
-0.079  -0.011  0.16189  0.0938162
-0.077  -0.011  0.0924201  0.07138
-0.075  -0.011  0.235594  0.0924265
-0.073  -0.011  0.237321  0.0937302
-0.071  -0.011  0.201039  0.0903144
-0.069  -0.011  0.306293  0.0969988
-0.067  -0.011  0.274443  0.0899411
-0.065  -0.011  0.172828  0.072891
-0.063  -0.011  0.389163  0.0867861
-0.061  -0.011  0.347298  0.0802856
-0.059  -0.011  0.325955  0.0872192
-0.057  -0.011  0.245146  0.0784045
-0.055  -0.011  0.276687  0.0778787
-0.053  -0.011  0.560343  0.106221
-0.051  -0.011  0.366563  0.0940569
-0.049  -0.011  0.466805  0.0995779
-0.047  -0.011  0.375581  0.0870205
-0.045  -0.011  0.615221  0.107003
-0.043  -0.011  0.749124  0.122377
-0.041  -0.011  0.885896  0.135195
-0.039  -0.011  1.09095  0.141797
-0.037  -0.011  1.12098  0.141491
-0.035  -0.011  1.08705  0.140874
-0.033  -0.011  1.24915  0.150372
-0.031  -0.011  1.35698  0.153173
-0.029  -0.011  1.84357  0.192598
-0.027  -0.011  2.54275  0.199879
-0.025  -0.011  3.03448  0.241511
-0.023  -0.011  3.83739  0.265628
-0.021  -0.011  5.15994  0.305632
-0.019  -0.011  5.68037  0.329176
-0.017  -0.011  7.27704  0.344713
-0.015  -0.011  10.3682  0.434643
-0.013  -0.011  13.6111  0.491697
-0.011  -0.011  17.6301  0.54255
-0.009  -0.011  24.2523  0.663437
-0.007  -0.011  29.5118  0.721323
-0.005  -0.011  36.9029  0.790522
-0.003  -0.011  42.1926  0.912312
-0.001  -0.011  42.7688  0.961131
0.001  -0.011  43.8166  0.688884
0.003  -0.011  40.5359  0.899453
0.005  -0.011  35.4533  0.76663
0.007  -0.011  27.5007  0.700267
0.009  -0.011  20.9371  0.599436
0.011  -0.011  15.9076  0.512373
0.013  -0.011  12.6281  0.455211
0.015  -0.011  8.48477  0.369638
0.017  -0.011  7.16865  0.354698
0.019  -0.011  5.59495  0.33478
0.021  -0.011  4.13658  0.271841
0.023  -0.011  3.159  0.228062
0.025  -0.011  2.44038  0.197141
0.027  -0.011  1.81238  0.176487
0.029  -0.011  1.55716  0.166275
0.031  -0.011  1.46622  0.160474
0.033  -0.011  1.40116  0.155041
0.035  -0.011  0.863317  0.130118
0.037  -0.011  1.12769  0.14073
0.039  -0.011  0.715938  0.122192
0.041  -0.011  0.789492  0.122117
0.043  -0.011  0.672941  0.106312
0.045  -0.011  0.651797  0.112384
0.047  -0.011  0.519034  0.106249
0.049  -0.011  0.554784  0.105434
0.051  -0.011  0.50412  0.103335
0.053  -0.011  0.36747  0.0883271
0.055  -0.011  0.333392  0.0884686
0.057  -0.011  0.42788  0.100474
0.059  -0.011  0.379254  0.10375
0.061  -0.011  0.298074  0.0852284
0.063  -0.011  0.335586  0.0803252
0.065  -0.011  0.258432  0.0789823
0.067  -0.011  0.112092  0.0680925
0.069  -0.011  0.0962525  0.070845
0.071  -0.011  0.350865  0.0978846
0.073  -0.011  0.276377  0.0923108
0.075  -0.011  0.265093  0.0926029
0.077  -0.011  0.157251  0.0891276
0.079  -0.011  0.207451  0.0834515
0.081  -0.011  0.12189  0.0748969
0.083  -0.011  0.217178  0.12998
0.085  -0.011  0.0572205  0.129407
0.087  -0.011  -0.0625677  0.0625677
0.089  -0.011  -0.477548  0.477549
-0.089  -0.009  0  0
-0.087  -0.009  -0.183136  0.105742
-0.085  -0.009  0.0971673  0.0903238
-0.083  -0.009  -0.0385514  0.104087
-0.081  -0.009  -0.0777457  0.0852364
-0.079  -0.009  0.150946  0.102554
-0.077  -0.009  0.272044  0.10937
-0.075  -0.009  0.207034  0.0879206
-0.073  -0.009  0.167551  0.076554
-0.071  -0.009  0.342656  0.0976819
-0.069  -0.009  0.152195  0.0768505
-0.067  -0.009  0.280493  0.0864535
-0.065  -0.009  0.293301  0.0818521
-0.063  -0.009  0.366763  0.0924098
-0.061  -0.009  0.194792  0.0748964
-0.059  -0.009  0.33165  0.0870183
-0.057  -0.009  0.253135  0.0832265
-0.055  -0.009  0.323251  0.0811343
-0.053  -0.009  0.49865  0.103064
-0.051  -0.009  0.32685  0.0931209
-0.049  -0.009  0.538731  0.109319
-0.047  -0.009  0.518516  0.0977522
-0.045  -0.009  0.704891  0.124403
-0.043  -0.009  1.05569  0.151116
-0.041  -0.009  0.774654  0.12408
-0.039  -0.009  0.698416  0.116858
-0.037  -0.009  0.898088  0.130984
-0.035  -0.009  1.457  0.186936
-0.033  -0.009  0.916596  0.12641
-0.031  -0.009  1.74701  0.177282
-0.029  -0.009  1.78809  0.181017
-0.027  -0.009  2.30105  0.204029
-0.025  -0.009  2.57978  0.215743
-0.023  -0.009  3.45203  0.23625
-0.021  -0.009  4.23603  0.275687
-0.019  -0.009  5.6758  0.317069
-0.017  -0.009  7.10999  0.359715
-0.015  -0.009  11.0541  0.439295
-0.013  -0.009  15.8696  0.536851
-0.011  -0.009  21.6914  0.597054
-0.009  -0.009  30.9148  0.736994
-0.007  -0.009  45.1945  0.939493
-0.005  -0.009  57.163  0.980843
-0.003  -0.009  71.3978  1.24732
-0.001  -0.009  72.9245  1.2516
0.001  -0.009  75.962  0.913781
0.003  -0.009  68.0601  1.20591
0.005  -0.009  56.9018  0.979988
0.007  -0.009  40.7175  0.876971
0.009  -0.009  30.7947  0.729536
0.011  -0.009  21.4354  0.610906
0.013  -0.009  15.896  0.548856
0.015  -0.009  10.2616  0.41954
0.017  -0.009  6.86512  0.356195
0.019  -0.009  4.93997  0.293309
0.021  -0.009  3.82809  0.248298
0.023  -0.009  2.86521  0.226414
0.025  -0.009  2.51629  0.216905
0.027  -0.009  2.13418  0.201814
0.029  -0.009  1.47012  0.167913
0.031  -0.009  1.5416  0.156248
0.033  -0.009  1.27737  0.144008
0.035  -0.009  0.904281  0.123468
0.037  -0.009  0.868163  0.129257
0.039  -0.009  0.620638  0.106823
0.041  -0.009  0.83609  0.124017
0.043  -0.009  0.890407  0.130016
0.045  -0.009  0.582031  0.100164
0.047  -0.009  0.524928  0.112693
0.049  -0.009  0.532074  0.112167
0.051  -0.009  0.425644  0.0860118
0.053  -0.009  0.527237  0.100669
0.055  -0.009  0.534717  0.101631
0.057  -0.009  0.423281  0.104904
0.059  -0.009  0.312736  0.0817628
0.061  -0.009  0.262528  0.081552
0.063  -0.009  0.354087  0.0826004
0.065  -0.009  0.252426  0.0925677
0.067  -0.009  0.399117  0.0983799
0.069  -0.009  0.0132649  0.0528243
0.071  -0.009  0.226012  0.0861927
0.073  -0.009  0.0994938  0.0669235
0.075  -0.009  0.185242  0.0911247
0.077  -0.009  -0.00576162  0.0679359
0.079  -0.009  -0.0292427  0.0649337
0.081  -0.009  0.026817  0.0988928
0.083  -0.009  -0.0259527  0.0835707
0.085  -0.009  -0.0198658  0.0964637
0.087  -0.009  0.138524  0.138528
0.089  -0.009  0  0
-0.089  -0.007  0  0
-0.087  -0.007  0  0
-0.085  -0.007  -0.17564  0.0786287
-0.083  -0.007  -0.0373427  0.0897543
-0.081  -0.007  0.213576  0.11908
-0.079  -0.007  0.0926143  0.0628165
-0.077  -0.007  0.219028  0.105577
-0.075  -0.007  0.128978  0.0850452
-0.073  -0.007  0.22206  0.0838345
-0.071  -0.007  0.0836187  0.0573716
-0.069  -0.007  0.243607  0.0771833
-0.067  -0.007  0.331255  0.0935371
-0.065  -0.007  0.22485  0.0805824
-0.063  -0.007  0.325813  0.0817275
-0.061  -0.007  0.260629  0.0877877
-0.059  -0.007  0.259696  0.0840776
-0.057  -0.007  0.243294  0.0794404
-0.055  -0.007  0.579233  0.109782
-0.053  -0.007  0.387754  0.0848594
-0.051  -0.007  0.525689  0.104959
-0.049  -0.007  0.619756  0.105509
-0.047  -0.007  0.508315  0.109503
-0.045  -0.007  0.633307  0.103344
-0.043  -0.007  0.596752  0.100011
-0.041  -0.007  0.476811  0.10318
-0.039  -0.007  0.865475  0.123634
-0.037  -0.007  0.723307  0.130911
-0.035  -0.007  1.01098  0.137182
-0.033  -0.007  1.20576  0.139189
-0.031  -0.007  1.56943  0.170796
-0.029  -0.007  1.71755  0.173851
-0.027  -0.007  1.94336  0.184733
-0.025  -0.007  2.50455  0.219475
-0.023  -0.007  3.09989  0.231311
-0.021  -0.007  3.92564  0.266111
-0.019  -0.007  5.36447  0.296356
-0.017  -0.007  7.64422  0.3625
-0.015  -0.007  11.312  0.435915
-0.013  -0.007  15.947  0.518361
-0.011  -0.007  26.5145  0.660723
-0.009  -0.007  43.4933  0.832603
-0.007  -0.007  67.8442  1.08176
-0.005  -0.007  99.9394  1.31736
-0.003  -0.007  135.381  1.63939
-0.001  -0.007  162.632  1.90151
0.001  -0.007  159.038  1.52522
0.003  -0.007  132.774  1.63502
0.005  -0.007  94.6447  1.29202
0.007  -0.007  63.9458  1.06425
0.009  -0.007  41.5758  0.824551
0.011  -0.007  24.3689  0.633871
0.013  -0.007  15.6585  0.514904
0.015  -0.007  10.1955  0.417806
0.017  -0.007  7.10928  0.336343
0.019  -0.007  4.78331  0.281719
0.021  -0.007  4.08496  0.2618
0.023  -0.007  2.8985  0.228633
0.025  -0.007  2.35419  0.210074
0.027  -0.007  2.12238  0.185739
0.029  -0.007  1.71011  0.181202
0.031  -0.007  1.41798  0.160952
0.033  -0.007  1.41538  0.166814
0.035  -0.007  1.09385  0.132187
0.037  -0.007  0.629206  0.124257
0.039  -0.007  0.751169  0.124511
0.041  -0.007  0.730286  0.1263
0.043  -0.007  0.799449  0.122545
0.045  -0.007  0.531103  0.101706
0.047  -0.007  0.638376  0.106184
0.049  -0.007  0.522061  0.101799
0.051  -0.007  0.489567  0.102139
0.053  -0.007  0.367456  0.0944419
0.055  -0.007  0.391025  0.0963666
0.057  -0.007  0.449636  0.0969758
0.059  -0.007  0.21324  0.0683144
0.061  -0.007  0.213706  0.0746265
0.063  -0.007  0.451811  0.097375
0.065  -0.007  0.109712  0.0686062
0.067  -0.007  0.303136  0.0874151
0.069  -0.007  0.228798  0.0650989
0.071  -0.007  0.200684  0.0838832
0.073  -0.007  0.203885  0.0774303
0.075  -0.007  0.127341  0.0897022
0.077  -0.007  0.127879  0.0848554
0.079  -0.007  0.0366344  0.089161
0.081  -0.007  0.124004  0.0936562
0.083  -0.007  -0.0170106  0.081324
0.085  -0.007  0.213091  0.168225
0.087  -0.007  0.0683152  0.147995
0.089  -0.007  3.57047e-12  1.94349e-06
-0.089  -0.005  0  0
-0.087  -0.005  -0.182305  0.191794
-0.085  -0.005  -0.020441  0.101432
-0.083  -0.005  0.136408  0.12733
-0.081  -0.005  0.0650699  0.0836207
-0.079  -0.005  0.206314  0.0989883
-0.077  -0.005  0.165791  0.0915476
-0.075  -0.005  0.098347  0.0627762
-0.073  -0.005  0.208561  0.0889133
-0.071  -0.005  0.217634  0.080953
-0.069  -0.005  0.217608  0.085352
-0.067  -0.005  0.137386  0.064441
-0.065  -0.005  0.455187  0.0979441
-0.063  -0.005  0.314868  0.0801264
-0.061  -0.005  0.309722  0.0808578
-0.059  -0.005  0.440445  0.0980038
-0.057  -0.005  0.235297  0.0736372
-0.055  -0.005  0.315673  0.089338
-0.053  -0.005  0.391764  0.0899515
-0.051  -0.005  0.478941  0.0994421
-0.049  -0.005  0.425462  0.0903949
-0.047  -0.005  0.608586  0.112353
-0.045  -0.005  0.428339  0.0951843
-0.043  -0.005  0.597369  0.108619
-0.041  -0.005  0.619505  0.1156
-0.039  -0.005  0.901513  0.144075
-0.037  -0.005  1.08516  0.146289
-0.035  -0.005  0.997358  0.129663
-0.033  -0.005  1.12818  0.14193
-0.031  -0.005  1.12643  0.143624
-0.029  -0.005  1.44854  0.173327
-0.027  -0.005  1.71316  0.179269
-0.025  -0.005  1.98921  0.187486
-0.023  -0.005  2.69862  0.222585
-0.021  -0.005  3.65901  0.260364
-0.019  -0.005  4.83389  0.284249
-0.017  -0.005  6.98882  0.363252
-0.015  -0.005  9.82297  0.408385
-0.013  -0.005  16.5412  0.53489
-0.011  -0.005  30.4086  0.747773
-0.009  -0.005  54.2528  0.992742
-0.007  -0.005  104.934  1.34293
-0.005  -0.005  192.415  1.88624
-0.003  -0.005  307.837  3.88061
-0.001  -0.005  414.879  5.09044
0.001  -0.005  388.49  4.79954
0.003  -0.005  304.411  3.88602
0.005  -0.005  198.505  1.88746
0.007  -0.005  104.797  1.30044
0.009  -0.005  54.3932  0.976921
0.011  -0.005  30.8701  0.733293
0.013  -0.005  17.1268  0.534593
0.015  -0.005  10.7713  0.435166
0.017  -0.005  6.51449  0.344384
0.019  -0.005  4.64916  0.290972
0.021  -0.005  3.63457  0.250589
0.023  -0.005  2.72381  0.222369
0.025  -0.005  2.32344  0.203278
0.027  -0.005  1.91051  0.193878
0.029  -0.005  1.51815  0.174786
0.031  -0.005  1.25331  0.150599
0.033  -0.005  1.02377  0.138897
0.035  -0.005  0.846574  0.126672
0.037  -0.005  0.919321  0.133739
0.039  -0.005  0.650731  0.111241
0.041  -0.005  0.629759  0.111977
0.043  -0.005  0.636378  0.108839
0.045  -0.005  0.847446  0.132821
0.047  -0.005  0.66468  0.113564
0.049  -0.005  0.500378  0.106449
0.051  -0.005  0.482852  0.102509
0.053  -0.005  0.708399  0.118969
0.055  -0.005  0.394896  0.0832781
0.057  -0.005  0.328392  0.0804791
0.059  -0.005  0.290814  0.084823
0.061  -0.005  0.345677  0.0832678
0.063  -0.005  0.234397  0.0690898
0.065  -0.005  0.522868  0.0984454
0.067  -0.005  0.215653  0.0719801
0.069  -0.005  0.087476  0.0565201
0.071  -0.005  0.300815  0.084839
0.073  -0.005  0.330592  0.108714
0.075  -0.005  0.109908  0.0797446
0.077  -0.005  0.122253  0.0848988
0.079  -0.005  0.117408  0.0898404
0.081  -0.005  0.217409  0.124805
0.083  -0.005  0.157149  0.107676
0.085  -0.005  0.26179  0.170977
0.087  -0.005  0.279039  0.197485
0.089  -0.005  1.33513e-13  3.75819e-07
-0.089  -0.003  0  0
-0.087  -0.003  0.372664  0.301325
-0.085  -0.003  0.13957  0.153066
-0.083  -0.003  -0.0476277  0.0843496
-0.081  -0.003  0.15057  0.0997121
-0.079  -0.003  0.0625041  0.0898883
-0.077  -0.003  -0.0702037  0.0582977
-0.075  -0.003  0.133429  0.0836967
-0.073  -0.003  0.209415  0.0911684
-0.071  -0.003  0.126304  0.0688033
-0.069  -0.003  0.247864  0.0915037
-0.067  -0.003  0.160802  0.075187
-0.065  -0.003  0.307994  0.101204
-0.063  -0.003  0.320023  0.094447
-0.061  -0.003  0.317779  0.0820285
-0.059  -0.003  0.381912  0.0945803
-0.057  -0.003  0.420063  0.0851215
-0.055  -0.003  0.545462  0.108445
-0.053  -0.003  0.531796  0.0985497
-0.051  -0.003  0.58942  0.103772
-0.049  -0.003  0.529824  0.09019
-0.047  -0.003  0.557383  0.105945
-0.045  -0.003  0.734928  0.115741
-0.043  -0.003  0.633238  0.109553
-0.041  -0.003  0.69739  0.11573
-0.039  -0.003  0.855917  0.121152
-0.037  -0.003  1.02494  0.135266
-0.035  -0.003  1.17055  0.144281
-0.033  -0.003  1.2024  0.135438
-0.031  -0.003  1.24636  0.144114
-0.029  -0.003  1.51205  0.153991
-0.027  -0.003  1.75193  0.16456
-0.025  -0.003  2.18702  0.193064
-0.023  -0.003  2.27163  0.188836
-0.021  -0.003  3.2814  0.22811
-0.019  -0.003  4.17845  0.262662
-0.017  -0.003  6.26656  0.305814
-0.015  -0.003  9.74205  0.381995
-0.013  -0.003  15.3046  0.492352
-0.011  -0.003  29.2012  0.647819
-0.009  -0.003  65.0143  1.01231
-0.007  -0.003  156.546  1.63441
-0.005  -0.003  340.414  3.44564
-0.003  -0.003  595.274  12.8971
-0.001  -0.003  0  0
0.001  -0.003  0  0
0.003  -0.003  649.23  13.4979
0.005  -0.003  308.443  3.24314
0.007  -0.003  117.178  1.46124
0.009  -0.003  49.246  0.907018
0.011  -0.003  25.4744  0.629884
0.013  -0.003  13.504  0.466571
0.015  -0.003  8.37168  0.356024
0.017  -0.003  5.18329  0.282305
0.019  -0.003  3.77884  0.24586
0.021  -0.003  2.96349  0.219949
0.023  -0.003  2.54277  0.208952
0.025  -0.003  2.04464  0.175424
0.027  -0.003  1.57662  0.16252
0.029  -0.003  1.39803  0.147932
0.031  -0.003  1.29517  0.143435
0.033  -0.003  1.1077  0.142974
0.035  -0.003  0.656491  0.106797
0.037  -0.003  0.970662  0.130851
0.039  -0.003  0.775809  0.116832
0.041  -0.003  0.610537  0.101993
0.043  -0.003  0.650948  0.107598
0.045  -0.003  0.454612  0.0925613
0.047  -0.003  0.615688  0.101954
0.049  -0.003  0.528521  0.103554
0.051  -0.003  0.467023  0.0964566
0.053  -0.003  0.434171  0.0885572
0.055  -0.003  0.509765  0.102783
0.057  -0.003  0.234657  0.0702603
0.059  -0.003  0.236821  0.0797126
0.061  -0.003  0.149664  0.0731288
0.063  -0.003  0.225796  0.08561
0.065  -0.003  0.30904  0.0841806
0.067  -0.003  0.210144  0.0811109
0.069  -0.003  0.221528  0.0812008
0.071  -0.003  0.333574  0.104559
0.073  -0.003  0.283774  0.0948987
0.075  -0.003  0.0799842  0.0684812
0.077  -0.003  0.176707  0.09768
0.079  -0.003  0.111447  0.0982898
0.081  -0.003  0.1462  0.0943948
0.083  -0.003  0.0239731  0.104883
0.085  -0.003  0.280844  0.160997
0.087  -0.003  0.0632155  0.149835
0.089  -0.003  0.582886  1.15966
-0.089  -0.001  0  0
-0.087  -0.001  -0.183642  0.106048
-0.085  -0.001  0.0624137  0.157648
-0.083  -0.001  0.121119  0.113357
-0.081  -0.001  0.278834  0.122938
-0.079  -0.001  0.0165406  0.0456868
-0.077  -0.001  0.102723  0.060863
-0.075  -0.001  0.222079  0.0865069
-0.073  -0.001  0.204073  0.0920052
-0.071  -0.001  0.0928964  0.0624521
-0.069  -0.001  0.198228  0.0743918
-0.067  -0.001  0.403211  0.109597
-0.065  -0.001  0.232024  0.0778778
-0.063  -0.001  0.216622  0.0809441
-0.061  -0.001  0.259359  0.0848823
-0.059  -0.001  0.255119  0.0924914
-0.057  -0.001  0.290544  0.0783411
-0.055  -0.001  0.485033  0.141364
-0.053  -0.001  0.429238  0.0989637
-0.051  -0.001  0.298603  0.0795777
-0.049  -0.001  0.422536  0.0980491
-0.047  -0.001  0.611548  0.112695
-0.045  -0.001  0.542789  0.126632
-0.043  -0.001  0.84325  0.13995
-0.041  -0.001  0.601837  0.11842
-0.039  -0.001  0.599186  0.121745
-0.037  -0.001  0.618799  0.126336
-0.035  -0.001  0.949911  0.141691
-0.033  -0.001  1.06744  0.161549
-0.031  -0.001  1.39597  0.187273
-0.029  -0.001  1.62504  0.210379
-0.027  -0.001  1.78982  0.189171
-0.025  -0.001  2.53361  0.248336
-0.023  -0.001  2.01365  0.204555
-0.021  -0.001  2.97774  0.254989
-0.019  -0.001  3.64742  0.291205
-0.017  -0.001  5.40107  0.332366
-0.015  -0.001  8.79908  0.427528
-0.013  -0.001  14.2232  0.542232
-0.011  -0.001  25.9994  0.738103
-0.009  -0.001  57.0155  1.14052
-0.007  -0.001  143.529  1.90031
-0.005  -0.001  325.995  5.79165
-0.003  -0.001  0  0
-0.001  -0.001  0  0
0.001  -0.001  0  0
0.003  -0.001  0  0
0.005  -0.001  201.581  4.54067
0.007  -0.001  91.7285  1.52365
0.009  -0.001  36.1317  0.908681
0.011  -0.001  17.4929  0.609045
0.013  -0.001  10.2752  0.477981
0.015  -0.001  7.06954  0.40019
0.017  -0.001  4.85627  0.321169
0.019  -0.001  3.42067  0.285584
0.021  -0.001  2.43571  0.213239
0.023  -0.001  2.21403  0.216516
0.025  -0.001  1.76421  0.188497
0.027  -0.001  1.01953  0.146187
0.029  -0.001  1.37823  0.16599
0.031  -0.001  1.31354  0.177403
0.033  -0.001  0.950571  0.162783
0.035  -0.001  1.11173  0.157231
0.037  -0.001  0.694071  0.132214
0.039  -0.001  0.692638  0.123863
0.041  -0.001  0.526108  0.119453
0.043  -0.001  0.485844  0.105703
0.045  -0.001  0.539714  0.11896
0.047  -0.001  0.64147  0.144959
0.049  -0.001  0.75019  0.14765
0.051  -0.001  0.780755  0.140326
0.053  -0.001  0.294674  0.0963241
0.055  -0.001  0.333894  0.0898058
0.057  -0.001  0.382661  0.0876499
0.059  -0.001  0.270729  0.0763235
0.061  -0.001  0.346864  0.108104
0.063  -0.001  0.269963  0.0751984
0.065  -0.001  0.122565  0.0807474
0.067  -0.001  0.187918  0.0827126
0.069  -0.001  0.191552  0.0788142
0.071  -0.001  0.277915  0.0865959
0.073  -0.001  0.127836  0.091262
0.075  -0.001  0.16739  0.0998045
0.077  -0.001  -0.010676  0.0572855
0.079  -0.001  0.103327  0.0700812
0.081  -0.001  0.0388241  0.0902658
0.083  -0.001  0.0782273  0.109917
0.085  -0.001  0.255778  0.161831
0.087  -0.001  0.0611084  0.157566
0.089  -0.001  0  0
-0.089  0.001  1.83311  1.53044
-0.087  0.001  -0.0596862  0.0596862
-0.085  0.001  -0.0380193  0.0380193
-0.083  0.001  0.103772  0.120736
-0.081  0.001  0.215898  0.118194
-0.079  0.001  0.241162  0.104754
-0.077  0.001  0.0671855  0.0821086
-0.075  0.001  0.169574  0.0881135
-0.073  0.001  0.238229  0.106932
-0.071  0.001  0.180509  0.083823
-0.069  0.001  0.22379  0.0754753
-0.067  0.001  0.232795  0.0918484
-0.065  0.001  0.228576  0.0711366
-0.063  0.001  0.0773838  0.0649297
-0.061  0.001  0.379603  0.0950657
-0.059  0.001  0.349561  0.0882983
-0.057  0.001  0.309811  0.092221
-0.055  0.001  0.526329  0.121559
-0.053  0.001  0.299555  0.0795051
-0.051  0.001  0.489094  0.123044
-0.049  0.001  0.495837  0.109833
-0.047  0.001  0.398875  0.0962143
-0.045  0.001  0.402346  0.105426
-0.043  0.001  0.575808  0.107757
-0.041  0.001  0.533832  0.123751
-0.039  0.001  0.686416  0.125224
-0.037  0.001  0.843151  0.137916
-0.035  0.001  1.2678  0.172543
-0.033  0.001  0.928797  0.1341
-0.031  0.001  1.29351  0.178701
-0.029  0.001  1.54866  0.19059
-0.027  0.001  1.57052  0.185518
-0.025  0.001  1.48604  0.172423
-0.023  0.001  2.33864  0.223662
-0.021  0.001  2.85856  0.268422
-0.019  0.001  3.79528  0.286254
-0.017  0.001  5.12697  0.322769
-0.015  0.001  8.08648  0.414539
-0.013  0.001  14.6347  0.557959
-0.011  0.001  24.7868  0.703136
-0.009  0.001  57.181  1.14201
-0.007  0.001  134.485  1.82499
-0.005  0.001  316.433  5.54308
-0.003  0.001  0  0
-0.001  0.001  0  0
0.001  0.001  0  0
0.003  0.001  0  0
0.005  0.001  238.944  4.83944
0.007  0.001  98.4321  1.56889
0.009  0.001  43.7831  0.993618
0.011  0.001  20.7495  0.67546
0.013  0.001  11.4001  0.485967
0.015  0.001  7.29688  0.374051
0.017  0.001  4.74236  0.30855
0.019  0.001  3.27587  0.260662
0.021  0.001  2.91488  0.264119
0.023  0.001  1.70322  0.17769
0.025  0.001  1.81131  0.199337
0.027  0.001  1.84762  0.19681
0.029  0.001  1.42404  0.183484
0.031  0.001  0.874165  0.140945
0.033  0.001  0.904986  0.13499
0.035  0.001  0.772162  0.122683
0.037  0.001  1.03127  0.152956
0.039  0.001  0.678218  0.11854
0.041  0.001  0.668031  0.119854
0.043  0.001  0.80205  0.136226
0.045  0.001  0.51922  0.121339
0.047  0.001  0.438482  0.0984329
0.049  0.001  0.453048  0.107294
0.051  0.001  0.446986  0.108342
0.053  0.001  0.447023  0.111307
0.055  0.001  0.493028  0.114484
0.057  0.001  0.26426  0.0896713
0.059  0.001  0.286255  0.090886
0.061  0.001  0.284096  0.0910316
0.063  0.001  0.28559  0.0916107
0.065  0.001  0.246756  0.0827481
0.067  0.001  0.243538  0.077325
0.069  0.001  0.235737  0.0950206
0.071  0.001  0.199887  0.0870066
0.073  0.001  0.142996  0.0879764
0.075  0.001  0.0486332  0.0744492
0.077  0.001  0.0103819  0.0634241
0.079  0.001  0.0754546  0.0764848
0.081  0.001  0.309643  0.126719
0.083  0.001  -0.0759641  0.0766176
0.085  0.001  0.0983801  0.127713
0.087  0.001  0.0178737  0.169677
0.089  0.001  1.04635  1.04639
-0.089  0.003  0  0
-0.087  0.003  0.135315  0.13532
-0.085  0.003  0.265228  0.153989
-0.083  0.003  -0.0477066  0.0338142
-0.081  0.003  0.036599  0.0697469
-0.079  0.003  0.0811194  0.0674116
-0.077  0.003  0.139564  0.0782041
-0.075  0.003  0.0806735  0.0865235
-0.073  0.003  0.22511  0.0890772
-0.071  0.003  0.283924  0.0906421
-0.069  0.003  0.150563  0.0780492
-0.067  0.003  0.396187  0.099973
-0.065  0.003  0.322746  0.0937276
-0.063  0.003  0.448731  0.100825
-0.061  0.003  0.201591  0.0716963
-0.059  0.003  0.234135  0.0782933
-0.057  0.003  0.309561  0.077695
-0.055  0.003  0.361069  0.0793552
-0.053  0.003  0.404683  0.0843247
-0.051  0.003  0.412177  0.0941678
-0.049  0.003  0.655466  0.107972
-0.047  0.003  0.429167  0.0922772
-0.045  0.003  0.761966  0.121645
-0.043  0.003  0.877078  0.12614
-0.041  0.003  0.572003  0.108042
-0.039  0.003  1.01185  0.135625
-0.037  0.003  1.03814  0.133129
-0.035  0.003  0.934669  0.125694
-0.033  0.003  1.0759  0.133814
-0.031  0.003  0.927539  0.126548
-0.029  0.003  1.38256  0.15854
-0.027  0.003  1.69206  0.168185
-0.025  0.003  2.24064  0.196001
-0.023  0.003  2.67617  0.212669
-0.021  0.003  2.99311  0.214581
-0.019  0.003  4.04524  0.249236
-0.017  0.003  5.82916  0.28673
-0.015  0.003  9.50263  0.384386
-0.013  0.003  15.7402  0.500792
-0.011  0.003  31.6954  0.696963
-0.009  0.003  63.9206  1.01221
-0.007  0.003  140.323  1.57095
-0.005  0.003  311.417  3.24429
-0.003  0.003  533.388  12.1463
-0.001  0.003  0  0
0.001  0.003  0  0
0.003  0.003  410.918  10.6426
0.005  0.003  243.309  2.86493
0.007  0.003  120.447  1.42685
0.009  0.003  55.8718  0.942466
0.011  0.003  27.9827  0.64621
0.013  0.003  14.5136  0.475215
0.015  0.003  8.90889  0.367462
0.017  0.003  5.39114  0.286015
0.019  0.003  3.68689  0.239418
0.021  0.003  3.10704  0.215455
0.023  0.003  2.26288  0.188183
0.025  0.003  1.68554  0.16552
0.027  0.003  1.71721  0.165998
0.029  0.003  1.70228  0.172933
0.031  0.003  1.03375  0.137052
0.033  0.003  0.901311  0.127476
0.035  0.003  0.982511  0.131147
0.037  0.003  0.844921  0.120127
0.039  0.003  0.485711  0.0957492
0.041  0.003  0.651784  0.111983
0.043  0.003  0.5871  0.0973629
0.045  0.003  0.601002  0.0994509
0.047  0.003  0.701435  0.128194
0.049  0.003  0.482571  0.0931643
0.051  0.003  0.384317  0.0842351
0.053  0.003  0.388695  0.0882895
0.055  0.003  0.203449  0.0775817
0.057  0.003  0.254446  0.0773582
0.059  0.003  0.319752  0.0746398
0.061  0.003  0.262316  0.0784054
0.063  0.003  0.24719  0.0732243
0.065  0.003  0.268353  0.0762568
0.067  0.003  0.131777  0.0735085
0.069  0.003  0.174782  0.0783618
0.071  0.003  0.250466  0.0967321
0.073  0.003  0.255266  0.0886369
0.075  0.003  0.0470452  0.0640725
0.077  0.003  0.147634  0.0829969
0.079  0.003  0.0348058  0.0753562
0.081  0.003  0.0468165  0.0971979
0.083  0.003  0.0236621  0.103042
0.085  0.003  0.0852667  0.126428
0.087  0.003  0.285119  0.249411
0.089  0.003  1.05788  1.05792
-0.089  0.005  1.04634  1.04638
-0.087  0.005  0.025144  0.166603
-0.085  0.005  0.197152  0.139219
-0.083  0.005  0.0104791  0.103336
-0.081  0.005  0.118614  0.0980672
-0.079  0.005  0.0853476  0.0775569
-0.077  0.005  0.244549  0.108201
-0.075  0.005  0.303892  0.096857
-0.073  0.005  0.188893  0.0863437
-0.071  0.005  0.237451  0.0896051
-0.069  0.005  0.29537  0.0817569
-0.067  0.005  0.0888026  0.0675753
-0.065  0.005  0.348151  0.0786597
-0.063  0.005  0.117931  0.0636644
-0.061  0.005  0.363755  0.086511
-0.059  0.005  0.236668  0.0755052
-0.057  0.005  0.222752  0.0673019
-0.055  0.005  0.277775  0.0885203
-0.053  0.005  0.330907  0.078318
-0.051  0.005  0.477557  0.101306
-0.049  0.005  0.556385  0.104668
-0.047  0.005  0.642602  0.131325
-0.045  0.005  0.538756  0.106314
-0.043  0.005  0.68563  0.121186
-0.041  0.005  0.861142  0.138353
-0.039  0.005  0.794072  0.130687
-0.037  0.005  1.15863  0.163539
-0.035  0.005  1.18373  0.149193
-0.033  0.005  1.49639  0.176078
-0.031  0.005  1.58495  0.182275
-0.029  0.005  1.87052  0.193935
-0.027  0.005  2.20246  0.201475
-0.025  0.005  2.30211  0.209181
-0.023  0.005  3.12937  0.250788
-0.021  0.005  3.78553  0.268091
-0.019  0.005  5.00117  0.288586
-0.017  0.005  6.6712  0.352689
-0.015  0.005  11.0146  0.425049
-0.013  0.005  16.8584  0.507192
-0.011  0.005  30.8021  0.722546
-0.009  0.005  55.1216  0.977261
-0.007  0.005  101.094  1.28123
-0.005  0.005  174.733  1.78257
-0.003  0.005  239.148  3.4525
-0.001  0.005  284.403  4.2485
0.001  0.005  282.215  4.17204
0.003  0.005  235.932  3.4361
0.005  0.005  148.024  1.69333
0.007  0.005  87.3688  1.25227
0.009  0.005  48.2823  0.939308
0.011  0.005  27.8939  0.722883
0.013  0.005  16.486  0.537092
0.015  0.005  10.3791  0.433753
0.017  0.005  6.47598  0.341016
0.019  0.005  5.04877  0.29829
0.021  0.005  3.38277  0.244687
0.023  0.005  2.66044  0.233194
0.025  0.005  2.21987  0.205912
0.027  0.005  1.58345  0.164683
0.029  0.005  1.25547  0.162969
0.031  0.005  1.27272  0.15711
0.033  0.005  1.07869  0.138572
0.035  0.005  0.968949  0.150558
0.037  0.005  0.824642  0.124464
0.039  0.005  0.887389  0.116383
0.041  0.005  0.92741  0.144389
0.043  0.005  0.652739  0.113053
0.045  0.005  0.666562  0.127436
0.047  0.005  0.625614  0.113366
0.049  0.005  0.42865  0.0920181
0.051  0.005  0.490451  0.0949245
0.053  0.005  0.378975  0.0866064
0.055  0.005  0.470823  0.107942
0.057  0.005  0.304378  0.0783354
0.059  0.005  0.267384  0.0821758
0.061  0.005  0.229591  0.0729513
0.063  0.005  0.317446  0.0842372
0.065  0.005  0.243772  0.071138
0.067  0.005  0.235809  0.0840517
0.069  0.005  0.177671  0.0756973
0.071  0.005  0.231263  0.0875938
0.073  0.005  0.03592  0.0826719
0.075  0.005  0.270773  0.103187
0.077  0.005  0.142141  0.0939544
0.079  0.005  0.203866  0.101326
0.081  0.005  0.154897  0.116813
0.083  0.005  0.128646  0.130177
0.085  0.005  -0.0601963  0.101417
0.087  0.005  -0.0606533  0.0606535
0.089  0.005  0  0
-0.089  0.007  0  0
-0.087  0.007  0.00811621  0.158711
-0.085  0.007  -0.0521659  0.109556
-0.083  0.007  0.192942  0.137984
-0.081  0.007  0.317106  0.124465
-0.079  0.007  0.0734368  0.0811346
-0.077  0.007  0.0306311  0.0672759
-0.075  0.007  0.239884  0.0911307
-0.073  0.007  0.104503  0.0717224
-0.071  0.007  0.16721  0.0742125
-0.069  0.007  0.18401  0.0660876
-0.067  0.007  0.303488  0.0903705
-0.065  0.007  0.267015  0.0804006
-0.063  0.007  0.129288  0.0751406
-0.061  0.007  0.419501  0.0965019
-0.059  0.007  0.373558  0.0914881
-0.057  0.007  0.166776  0.0711343
-0.055  0.007  0.441756  0.0921784
-0.053  0.007  0.450044  0.119082
-0.051  0.007  0.612774  0.106088
-0.049  0.007  0.453623  0.0930213
-0.047  0.007  0.450161  0.091046
-0.045  0.007  0.585787  0.109357
-0.043  0.007  0.786051  0.128929
-0.041  0.007  0.603156  0.108055
-0.039  0.007  1.03449  0.158583
-0.037  0.007  0.83959  0.118246
-0.035  0.007  1.15572  0.154556
-0.033  0.007  1.56154  0.170319
-0.031  0.007  1.47146  0.16774
-0.029  0.007  1.49433  0.15896
-0.027  0.007  2.14044  0.196357
-0.025  0.007  2.15745  0.20079
-0.023  0.007  2.956  0.229087
-0.021  0.007  3.89726  0.266873
-0.019  0.007  5.62727  0.317708
-0.017  0.007  6.23333  0.318594
-0.015  0.007  10.0952  0.426491
-0.013  0.007  15.9236  0.516028
-0.011  0.007  23.2389  0.614503
-0.009  0.007  36.8311  0.777553
-0.007  0.007  56.5274  0.997355
-0.005  0.007  84.1772  1.23699
-0.003  0.007  106.979  1.46653
-0.001  0.007  122.591  1.66891
0.001  0.007  126.314  1.39414
0.003  0.007  110.316  1.5142
0.005  0.007  86.3112  1.2433
0.007  0.007  58.4712  1.01893
0.009  0.007  40.2975  0.814547
0.011  0.007  26.2561  0.661171
0.013  0.007  17.2872  0.555694
0.015  0.007  11.417  0.442444
0.017  0.007  7.49971  0.360828
0.019  0.007  5.62596  0.309415
0.021  0.007  4.15944  0.270748
0.023  0.007  3.17377  0.23104
0.025  0.007  2.65892  0.225984
0.027  0.007  1.87334  0.184296
0.029  0.007  1.83527  0.1722
0.031  0.007  1.51863  0.169519
0.033  0.007  1.34681  0.1553
0.035  0.007  0.973661  0.140936
0.037  0.007  0.979293  0.127912
0.039  0.007  0.887675  0.132068
0.041  0.007  0.766747  0.113692
0.043  0.007  0.55875  0.0969168
0.045  0.007  0.716306  0.116664
0.047  0.007  0.551594  0.102677
0.049  0.007  0.515673  0.0966796
0.051  0.007  0.475351  0.109439
0.053  0.007  0.648926  0.119239
0.055  0.007  0.3986  0.0824232
0.057  0.007  0.293885  0.0852112
0.059  0.007  0.463756  0.0958699
0.061  0.007  0.260935  0.0799291
0.063  0.007  0.278207  0.082054
0.065  0.007  0.49081  0.105766
0.067  0.007  0.224915  0.0769289
0.069  0.007  0.164948  0.071913
0.071  0.007  0.242928  0.0745436
0.073  0.007  0.318006  0.0937688
0.075  0.007  0.23873  0.0988889
0.077  0.007  0.252455  0.0938146
0.079  0.007  0.0507573  0.0659621
0.081  0.007  0.265423  0.122306
0.083  0.007  0.133236  0.107752
0.085  0.007  0.0457708  0.0855527
0.087  0.007  -0.123222  0.087174
0.089  0.007  0  0
-0.089  0.009  0  0
-0.087  0.009  -0.0401157  0.178873
-0.085  0.009  0.0437351  0.0804459
-0.083  0.009  0.00707231  0.0902614
-0.081  0.009  0.0547239  0.0893554
-0.079  0.009  0.251791  0.0966107
-0.077  0.009  0.00494163  0.0702225
-0.075  0.009  0.268948  0.0926317
-0.073  0.009  0.0884057  0.0736317
-0.071  0.009  0.444234  0.104205
-0.069  0.009  0.24994  0.0889701
-0.067  0.009  0.190611  0.0844116
-0.065  0.009  0.337042  0.0979215
-0.063  0.009  0.331882  0.0886837
-0.061  0.009  0.211315  0.0772435
-0.059  0.009  0.251299  0.0753409
-0.057  0.009  0.298211  0.0927392
-0.055  0.009  0.365055  0.088484
-0.053  0.009  0.272089  0.0765219
-0.051  0.009  0.41564  0.0993988
-0.049  0.009  0.580565  0.11144
-0.047  0.009  0.634291  0.130848
-0.045  0.009  0.705571  0.119339
-0.043  0.009  0.634716  0.117602
-0.041  0.009  0.696041  0.12044
-0.039  0.009  0.856632  0.136898
-0.037  0.009  0.96395  0.134679
-0.035  0.009  1.23957  0.175133
-0.033  0.009  1.25304  0.148341
-0.031  0.009  1.59639  0.177852
-0.029  0.009  1.79865  0.181636
-0.027  0.009  2.36101  0.204786
-0.025  0.009  2.1477  0.199756
-0.023  0.009  3.46788  0.25339
-0.021  0.009  3.93813  0.260404
-0.019  0.009  5.00847  0.300752
-0.017  0.009  7.23497  0.355331
-0.015  0.009  10.7425  0.437958
-0.013  0.009  14.6635  0.513537
-0.011  0.009  20.422  0.59635
-0.009  0.009  27.1027  0.692446
-0.007  0.009  36.8049  0.8304
-0.005  0.009  49.3942  0.927704
-0.003  0.009  55.577  1.08448
-0.001  0.009  63.3223  1.17937
0.001  0.009  65.0935  0.852402
0.003  0.009  59.59  1.11563
0.005  0.009  50.6571  0.931394
0.007  0.009  38.4283  0.850083
0.009  0.009  29.476  0.705834
0.011  0.009  19.9087  0.574634
0.013  0.009  14.6429  0.509755
0.015  0.009  10.6829  0.418922
0.017  0.009  8.05327  0.383572
0.019  0.009  5.40891  0.303489
0.021  0.009  4.84085  0.293023
0.023  0.009  3.66809  0.255407
0.025  0.009  2.70153  0.25061
0.027  0.009  2.38719  0.201769
0.029  0.009  1.83147  0.193799
0.031  0.009  1.61393  0.173383
0.033  0.009  1.63454  0.202101
0.035  0.009  1.45983  0.174567
0.037  0.009  1.11478  0.149426
0.039  0.009  0.879647  0.121943
0.041  0.009  0.915541  0.126898
0.043  0.009  0.833392  0.14365
0.045  0.009  0.719268  0.124283
0.047  0.009  0.71231  0.128865
0.049  0.009  0.564054  0.114182
0.051  0.009  0.486073  0.0954815
0.053  0.009  0.561351  0.102817
0.055  0.009  0.632371  0.133164
0.057  0.009  0.297738  0.0750613
0.059  0.009  0.316665  0.0711182
0.061  0.009  0.103547  0.0527925
0.063  0.009  0.299685  0.0906591
0.065  0.009  0.269363  0.0865406
0.067  0.009  0.328694  0.0829253
0.069  0.009  0.226586  0.0821009
0.071  0.009  0.169025  0.0679305
0.073  0.009  0.144639  0.0729875
0.075  0.009  0.163065  0.0945559
0.077  0.009  0.100001  0.083586
0.079  0.009  0.166981  0.108662
0.081  0.009  0.0630986  0.101411
0.083  0.009  0.0941985  0.100001
0.085  0.009  0.163472  0.147016
0.087  0.009  -0.188997  0.109141
0.089  0.009  0  0
-0.089  0.011  -0.472553  0.472554
-0.087  0.011  0  0
-0.085  0.011  0.136799  0.151331
-0.083  0.011  0.0874726  0.0997145
-0.081  0.011  0.0572007  0.0859148
-0.079  0.011  0.155179  0.0939173
-0.077  0.011  0.141271  0.0922496
-0.075  0.011  0.0557818  0.06056
-0.073  0.011  0.162817  0.0793449
-0.071  0.011  0.292761  0.0919478
-0.069  0.011  0.0993944  0.0699856
-0.067  0.011  0.290813  0.0923528
-0.065  0.011  0.144996  0.0721269
-0.063  0.011  0.193801  0.0701153
-0.061  0.011  0.187924  0.0743581
-0.059  0.011  0.470749  0.101574
-0.057  0.011  0.216042  0.0792386
-0.055  0.011  0.352242  0.0957569
-0.053  0.011  0.552707  0.112898
-0.051  0.011  0.475105  0.103515
-0.049  0.011  0.445049  0.0916228
-0.047  0.011  0.777825  0.120102
-0.045  0.011  0.51446  0.0961757
-0.043  0.011  0.677246  0.117845
-0.041  0.011  0.907841  0.126852
-0.039  0.011  0.934689  0.144768
-0.037  0.011  0.821809  0.116869
-0.035  0.011  1.01181  0.140989
-0.033  0.011  1.24408  0.158612
-0.031  0.011  1.5744  0.173572
-0.029  0.011  1.86536  0.182988
-0.027  0.011  1.69956  0.167274
-0.025  0.011  2.41027  0.205547
-0.023  0.011  3.38841  0.24422
-0.021  0.011  3.76895  0.260492
-0.019  0.011  5.85785  0.328756
-0.017  0.011  7.29714  0.356141
-0.015  0.011  9.32925  0.406551
-0.013  0.011  11.3881  0.441505
-0.011  0.011  14.6736  0.488693
-0.009  0.011  20.1765  0.597523
-0.007  0.011  24.9297  0.668053
-0.005  0.011  28.4429  0.679694
-0.003  0.011  34.2022  0.821754
-0.001  0.011  36.5648  0.889637
0.001  0.011  36.3226  0.627114
0.003  0.011  34.7946  0.829707
0.005  0.011  29.9042  0.709177
0.007  0.011  26.2192  0.673942
0.009  0.011  19.6465  0.59452
0.011  0.011  15.6999  0.501962
0.013  0.011  11.803  0.448285
0.015  0.011  8.86429  0.39272
0.017  0.011  6.69233  0.343102
0.019  0.011  5.16075  0.305819
0.021  0.011  4.14187  0.270327
0.023  0.011  3.48962  0.249712
0.025  0.011  2.89208  0.229541
0.027  0.011  2.0245  0.19198
0.029  0.011  1.93639  0.184516
0.031  0.011  1.66778  0.195203
0.033  0.011  1.30933  0.151197
0.035  0.011  1.11732  0.143622
0.037  0.011  0.891895  0.124913
0.039  0.011  0.943517  0.140063
0.041  0.011  0.70083  0.111445
0.043  0.011  0.62558  0.112169
0.045  0.011  0.714428  0.119785
0.047  0.011  0.56374  0.110818
0.049  0.011  0.508441  0.0982997
0.051  0.011  0.394273  0.0944293
0.053  0.011  0.474224  0.0925802
0.055  0.011  0.463426  0.103088
0.057  0.011  0.404438  0.0874122
0.059  0.011  0.282005  0.0831903
0.061  0.011  0.36936  0.0849839
0.063  0.011  0.204262  0.0663843
0.065  0.011  0.259446  0.0793925
0.067  0.011  0.107647  0.0556657
0.069  0.011  0.106738  0.0652972
0.071  0.011  0.0596352  0.0583987
0.073  0.011  0.254079  0.0966004
0.075  0.011  0.0840677  0.0652534
0.077  0.011  0.168856  0.0971865
0.079  0.011  0.10505  0.0920998
0.081  0.011  0.120386  0.0951084
0.083  0.011  0.00923812  0.0845932
0.085  0.011  -0.0262181  0.0925961
0.087  0.011  -0.0606966  0.0606967
0.089  0.011  0  0
-0.089  0.013  0  0
-0.087  0.013  0.286167  0.252314
-0.085  0.013  0.261368  0.150536
-0.083  0.013  0.159134  0.0949889
-0.081  0.013  0.020544  0.0884229
-0.079  0.013  0.184262  0.111228
-0.077  0.013  0.2324  0.0996454
-0.075  0.013  0.164761  0.0863763
-0.073  0.013  0.0805684  0.0801185
-0.071  0.013  0.130188  0.0787744
-0.069  0.013  0.195532  0.0865775
-0.067  0.013  0.288836  0.0897375
-0.065  0.013  0.220127  0.0738557
-0.063  0.013  0.187672  0.0742715
-0.061  0.013  0.236242  0.084645
-0.059  0.013  0.337777  0.0932542
-0.057  0.013  0.346501  0.0828809
-0.055  0.013  0.350949  0.0877395
-0.053  0.013  0.554687  0.102295
-0.051  0.013  0.474835  0.0995711
-0.049  0.013  0.686986  0.120272
-0.047  0.013  0.711864  0.116328
-0.045  0.013  0.721874  0.120156
-0.043  0.013  0.744449  0.124715
-0.041  0.013  0.787944  0.124056
-0.039  0.013  1.19022  0.154389
-0.037  0.013  0.939469  0.134543
-0.035  0.013  1.04045  0.149359
-0.033  0.013  1.32782  0.161856
-0.031  0.013  1.77532  0.177532
-0.029  0.013  1.79441  0.181183
-0.027  0.013  2.18443  0.191894
-0.025  0.013  2.86305  0.229174
-0.023  0.013  3.43643  0.273954
-0.021  0.013  4.24493  0.276893
-0.019  0.013  4.64987  0.284999
-0.017  0.013  5.54644  0.318674
-0.015  0.013  7.80753  0.376471
-0.013  0.013  9.35711  0.398347
-0.011  0.013  11.6584  0.463599
-0.009  0.013  14.7129  0.519644
-0.007  0.013  17.6237  0.567745
-0.005  0.013  21.8138  0.627953
-0.003  0.013  23.6126  0.71309
-0.001  0.013  23.6489  0.724419
0.001  0.013  23.8479  0.51269
0.003  0.013  23.0022  0.697375
0.005  0.013  21.348  0.62081
0.007  0.013  18.6854  0.592909
0.009  0.013  15.4415  0.521992
0.011  0.013  11.9233  0.469363
0.013  0.013  9.41757  0.396505
0.015  0.013  7.73372  0.369536
0.017  0.013  6.19775  0.323555
0.019  0.013  4.63688  0.292425
0.021  0.013  4.28393  0.270378
0.023  0.013  3.29002  0.237477
0.025  0.013  2.79343  0.222282
0.027  0.013  2.20827  0.195186
0.029  0.013  1.95725  0.20398
0.031  0.013  1.86079  0.184893
0.033  0.013  0.932094  0.124663
0.035  0.013  1.09915  0.146311
0.037  0.013  1.29501  0.162347
0.039  0.013  0.971017  0.137596
0.041  0.013  0.806771  0.124951
0.043  0.013  0.633949  0.113899
0.045  0.013  0.786736  0.138325
0.047  0.013  0.706614  0.120328
0.049  0.013  0.479606  0.0995178
0.051  0.013  0.386097  0.0915186
0.053  0.013  0.481591  0.107781
0.055  0.013  0.460494  0.0999484
0.057  0.013  0.249856  0.0805933
0.059  0.013  0.39133  0.0926934
0.061  0.013  0.400661  0.108844
0.063  0.013  0.258774  0.0818431
0.065  0.013  0.269014  0.0795904
0.067  0.013  0.273232  0.0904113
0.069  0.013  0.159918  0.0747871
0.071  0.013  0.191673  0.0783545
0.073  0.013  0.0348461  0.0620806
0.075  0.013  0.146933  0.0757396
0.077  0.013  0.198796  0.101748
0.079  0.013  0.144411  0.0847093
0.081  0.013  0.10002  0.0945466
0.083  0.013  0.0705012  0.105394
0.085  0.013  0.359442  0.213987
0.087  0.013  -0.126512  0.0894584
0.089  0.013  0  0
-0.089  0.015  -0.477602  0.477603
-0.087  0.015  0.219814  0.20711
-0.085  0.015  0.0505259  0.128405
-0.083  0.015  0.066447  0.0979631
-0.081  0.015  -0.0384355  0.0876438
-0.079  0.015  0.155983  0.103922
-0.077  0.015  0.264115  0.0998043
-0.075  0.015  0.18213  0.0799734
-0.073  0.015  0.125647  0.0793054
-0.071  0.015  0.270777  0.0941755
-0.069  0.015  0.190076  0.0846716
-0.067  0.015  0.178552  0.0686626
-0.065  0.015  0.257179  0.0874683
-0.063  0.015  0.239951  0.0775205
-0.061  0.015  0.286166  0.093779
-0.059  0.015  0.320595  0.0889349
-0.057  0.015  0.277832  0.079892
-0.055  0.015  0.270329  0.0803793
-0.053  0.015  0.377881  0.0790566
-0.051  0.015  0.620046  0.112064
-0.049  0.015  0.449508  0.109512
-0.047  0.015  0.80579  0.128818
-0.045  0.015  0.554781  0.0987945
-0.043  0.015  0.588802  0.116533
-0.041  0.015  0.885682  0.132346
-0.039  0.015  0.903822  0.12606
-0.037  0.015  0.881613  0.140533
-0.035  0.015  1.35523  0.165784
-0.033  0.015  1.21453  0.15257
-0.031  0.015  1.31302  0.160651
-0.029  0.015  1.73074  0.165058
-0.027  0.015  2.27919  0.199267
-0.025  0.015  2.61938  0.212701
-0.023  0.015  3.44852  0.251663
-0.021  0.015  4.1698  0.273949
-0.019  0.015  4.74661  0.288076
-0.017  0.015  5.02383  0.306527
-0.015  0.015  6.00462  0.314963
-0.013  0.015  8.19382  0.387752
-0.011  0.015  10.5884  0.449235
-0.009  0.015  10.6211  0.431558
-0.007  0.015  12.418  0.465304
-0.005  0.015  14.9942  0.51201
-0.003  0.015  15.7065  0.563609
-0.001  0.015  16.7367  0.609572
0.001  0.015  16.1932  0.414845
0.003  0.015  16.0159  0.565907
0.005  0.015  15.2778  0.519614
0.007  0.015  14.0627  0.508894
0.009  0.015  11.2262  0.449146
0.011  0.015  10.03  0.420844
0.013  0.015  8.36046  0.391517
0.015  0.015  6.79522  0.337656
0.017  0.015  5.48056  0.322251
0.019  0.015  5.27338  0.318183
0.021  0.015  3.89436  0.261934
0.023  0.015  3.7677  0.268995
0.025  0.015  2.81669  0.234791
0.027  0.015  2.17307  0.192817
0.029  0.015  2.31978  0.208105
0.031  0.015  1.81867  0.184552
0.033  0.015  1.66666  0.173287
0.035  0.015  1.29449  0.160471
0.037  0.015  0.925678  0.134614
0.039  0.015  0.842058  0.12768
0.041  0.015  0.945582  0.13825
0.043  0.015  0.662543  0.115642
0.045  0.015  0.491464  0.0856146
0.047  0.015  0.861552  0.125373
0.049  0.015  0.740708  0.124185
0.051  0.015  0.42959  0.0967615
0.053  0.015  0.352305  0.0805703
0.055  0.015  0.388906  0.0930937
0.057  0.015  0.463511  0.108003
0.059  0.015  0.335264  0.0883737
0.061  0.015  0.374183  0.0946047
0.063  0.015  0.257349  0.0850079
0.065  0.015  0.439304  0.101033
0.067  0.015  0.302485  0.0856095
0.069  0.015  0.251749  0.0872571
0.071  0.015  0.141799  0.0775373
0.073  0.015  0.0630483  0.059411
0.075  0.015  0.116578  0.0784011
0.077  0.015  0.153258  0.0887076
0.079  0.015  0.118092  0.0836915
0.081  0.015  0.116629  0.0818123
0.083  0.015  0.207361  0.128968
0.085  0.015  0.159658  0.112344
0.087  0.015  0.15477  0.217707
0.089  0.015  0  0
-0.089  0.017  0  0
-0.087  0.017  0.181351  0.181357
-0.085  0.017  0.00311432  0.100284
-0.083  0.017  0.119459  0.123121
-0.081  0.017  0.0196809  0.0678753
-0.079  0.017  0.100136  0.0930822
-0.077  0.017  0.0560106  0.0912271
-0.075  0.017  0.140864  0.0982974
-0.073  0.017  0.117273  0.0767992
-0.071  0.017  0.327658  0.0982828
-0.069  0.017  0.253886  0.0796644
-0.067  0.017  0.117839  0.0709487
-0.065  0.017  0.198757  0.0756265
-0.063  0.017  0.326242  0.0957341
-0.061  0.017  0.30234  0.0782408
-0.059  0.017  0.178324  0.073884
-0.057  0.017  0.345339  0.0809642
-0.055  0.017  0.429111  0.0997176
-0.053  0.017  0.345457  0.0825876
-0.051  0.017  0.468131  0.121075
-0.049  0.017  0.651802  0.112273
-0.047  0.017  0.683899  0.13049
-0.045  0.017  0.584172  0.102321
-0.043  0.017  0.92153  0.136841
-0.041  0.017  1.08283  0.152321
-0.039  0.017  0.953436  0.137354
-0.037  0.017  0.76241  0.128938
-0.035  0.017  1.24649  0.157363
-0.033  0.017  1.3111  0.150281
-0.031  0.017  1.51784  0.160534
-0.029  0.017  1.76735  0.175226
-0.027  0.017  2.14793  0.199771
-0.025  0.017  2.37158  0.197477
-0.023  0.017  3.06634  0.249322
-0.021  0.017  3.50414  0.245026
-0.019  0.017  4.53356  0.291091
-0.017  0.017  5.37991  0.309012
-0.015  0.017  5.69159  0.298589
-0.013  0.017  6.61729  0.35125
-0.011  0.017  8.33402  0.380417
-0.009  0.017  9.3478  0.413613
-0.007  0.017  10.2723  0.435827
-0.005  0.017  11.2543  0.458482
-0.003  0.017  11.8019  0.499145
-0.001  0.017  12.1384  0.502872
0.001  0.017  12.16  0.365859
0.003  0.017  11.6078  0.501364
0.005  0.017  11.6198  0.449176
0.007  0.017  10.9792  0.458392
0.009  0.017  9.14243  0.413892
0.011  0.017  7.81806  0.361782
0.013  0.017  7.04254  0.370817
0.015  0.017  5.83728  0.324115
0.017  0.017  5.27018  0.307278
0.019  0.017  4.341  0.286992
0.021  0.017  3.85525  0.266421
0.023  0.017  3.27866  0.254706
0.025  0.017  2.35608  0.195811
0.027  0.017  2.42455  0.218331
0.029  0.017  1.79466  0.185296
0.031  0.017  1.77658  0.186909
0.033  0.017  1.52432  0.17122
0.035  0.017  1.03343  0.142588
0.037  0.017  1.12612  0.154646
0.039  0.017  1.07637  0.145582
0.041  0.017  1.24646  0.16381
0.043  0.017  0.835154  0.135403
0.045  0.017  0.733885  0.123522
0.047  0.017  0.829671  0.137891
0.049  0.017  0.580469  0.0942392
0.051  0.017  0.481479  0.0920197
0.053  0.017  0.350858  0.0911109
0.055  0.017  0.684006  0.137189
0.057  0.017  0.425161  0.0995039
0.059  0.017  0.185336  0.0725703
0.061  0.017  0.100201  0.0649868
0.063  0.017  0.23774  0.0770901
0.065  0.017  0.280662  0.0910259
0.067  0.017  0.186488  0.0796996
0.069  0.017  0.302351  0.09051
0.071  0.017  0.267461  0.0749667
0.073  0.017  0.204768  0.0825703
0.075  0.017  0.132195  0.0896557
0.077  0.017  0.123267  0.0837809
0.079  0.017  0.152405  0.082187
0.081  0.017  0.294644  0.120644
0.083  0.017  -0.0493769  0.0349331
0.085  0.017  0.0990134  0.141714
0.087  0.017  0.293758  0.282313
0.089  0.017  0  0
-0.089  0.019  1.09761  1.07186
-0.087  0.019  0.177153  0.17716
-0.085  0.019  0.0133265  0.14298
-0.083  0.019  0.023099  0.118722
-0.081  0.019  0.220918  0.125978
-0.079  0.019  0.180596  0.108974
-0.077  0.019  0.215867  0.105999
-0.075  0.019  0.134074  0.0960306
-0.073  0.019  0.142074  0.0873258
-0.071  0.019  0.177165  0.0730362
-0.069  0.019  0.235221  0.0928013
-0.067  0.019  0.205815  0.0776261
-0.065  0.019  0.233872  0.0725572
-0.063  0.019  0.289109  0.0918722
-0.061  0.019  0.314112  0.0753826
-0.059  0.019  0.564649  0.110004
-0.057  0.019  0.296229  0.0762554
-0.055  0.019  0.551851  0.120291
-0.053  0.019  0.33879  0.0835285
-0.051  0.019  0.428785  0.089936
-0.049  0.019  0.761184  0.127454
-0.047  0.019  0.559873  0.10643
-0.045  0.019  0.759231  0.132958
-0.043  0.019  0.787456  0.122235
-0.041  0.019  0.610377  0.119811
-0.039  0.019  0.940182  0.135956
-0.037  0.019  1.45932  0.172326
-0.035  0.019  1.72057  0.18087
-0.033  0.019  1.541  0.180144
-0.031  0.019  1.59013  0.167943
-0.029  0.019  1.88825  0.191664
-0.027  0.019  2.25984  0.19277
-0.025  0.019  2.44868  0.210087
-0.023  0.019  2.92403  0.223299
-0.021  0.019  2.9974  0.218428
-0.019  0.019  3.75164  0.253269
-0.017  0.019  4.57801  0.276863
-0.015  0.019  5.23525  0.30615
-0.013  0.019  5.83625  0.320429
-0.011  0.019  6.88041  0.350057
-0.009  0.019  6.74589  0.334166
-0.007  0.019  8.0196  0.384325
-0.005  0.019  8.47667  0.38598
-0.003  0.019  9.3927  0.447491
-0.001  0.019  9.29359  0.444149
0.001  0.019  9.30181  0.320081
0.003  0.019  9.17757  0.440086
0.005  0.019  8.88372  0.398498
0.007  0.019  8.57754  0.394358
0.009  0.019  8.06422  0.377767
0.011  0.019  6.11358  0.321604
0.013  0.019  6.42122  0.336533
0.015  0.019  5.04953  0.2942
0.017  0.019  4.55616  0.277458
0.019  0.019  3.75685  0.250178
0.021  0.019  3.46484  0.25305
0.023  0.019  3.32036  0.250738
0.025  0.019  3.04062  0.237446
0.027  0.019  2.13731  0.194817
0.029  0.019  2.01427  0.188864
0.031  0.019  1.53788  0.178962
0.033  0.019  1.28172  0.142276
0.035  0.019  1.55571  0.179436
0.037  0.019  1.56589  0.177477
0.039  0.019  1.07522  0.146878
0.041  0.019  0.768809  0.120704
0.043  0.019  0.712072  0.123238
0.045  0.019  0.535253  0.100621
0.047  0.019  0.838317  0.134689
0.049  0.019  0.629774  0.116626
0.051  0.019  0.607772  0.106025
0.053  0.019  0.67461  0.11839
0.055  0.019  0.434322  0.099733
0.057  0.019  0.393066  0.0974574
0.059  0.019  0.323293  0.0933365
0.061  0.019  0.450881  0.0989316
0.063  0.019  0.524421  0.105998
0.065  0.019  0.118955  0.0721326
0.067  0.019  0.384747  0.0958428
0.069  0.019  0.185919  0.0695124
0.071  0.019  0.222252  0.0873744
0.073  0.019  0.0959138  0.0694461
0.075  0.019  0.206111  0.0967467
0.077  0.019  0.0532122  0.0806586
0.079  0.019  0.13053  0.0958998
0.081  0.019  0.0752258  0.0832473
0.083  0.019  0.0983853  0.109571
0.085  0.019  0.112269  0.169317
0.087  0.019  -0.0726819  0.210098
0.089  0.019  0  0
-0.089  0.021  -0.47768  0.477681
-0.087  0.021  -0.0753722  0.0753723
-0.085  0.021  0.0535773  0.0957342
-0.083  0.021  -0.0266174  0.0626228
-0.081  0.021  0.0940558  0.0969233
-0.079  0.021  0.288654  0.113182
-0.077  0.021  0.106323  0.0842176
-0.075  0.021  0.191908  0.0805153
-0.073  0.021  0.266526  0.0985148
-0.071  0.021  0.210305  0.100369
-0.069  0.021  0.146947  0.071306
-0.067  0.021  0.221395  0.0884749
-0.065  0.021  0.269599  0.0848603
-0.063  0.021  0.391759  0.0991188
-0.061  0.021  0.319496  0.0971188
-0.059  0.021  0.4323  0.0913479
-0.057  0.021  0.381383  0.0874403
-0.055  0.021  0.415384  0.11631
-0.053  0.021  0.500766  0.10308
-0.051  0.021  0.510186  0.110303
-0.049  0.021  0.6201  0.112116
-0.047  0.021  0.607533  0.115237
-0.045  0.021  0.771617  0.124256
-0.043  0.021  0.693853  0.107831
-0.041  0.021  0.818439  0.126294
-0.039  0.021  0.924452  0.131942
-0.037  0.021  1.16997  0.161256
-0.035  0.021  1.05362  0.140546
-0.033  0.021  1.25311  0.158653
-0.031  0.021  1.61965  0.178633
-0.029  0.021  1.84496  0.187741
-0.027  0.021  2.06812  0.199328
-0.025  0.021  2.35487  0.202078
-0.023  0.021  2.81836  0.234801
-0.021  0.021  2.95885  0.229228
-0.019  0.021  3.60726  0.256681
-0.017  0.021  3.71929  0.263164
-0.015  0.021  4.51966  0.287777
-0.013  0.021  5.05099  0.30734
-0.011  0.021  5.67766  0.314879
-0.009  0.021  5.90893  0.30958
-0.007  0.021  6.61396  0.34292
-0.005  0.021  7.32509  0.375399
-0.003  0.021  7.01639  0.376308
-0.001  0.021  7.59038  0.425308
0.001  0.021  7.77803  0.292517
0.003  0.021  8.22924  0.424977
0.005  0.021  7.25388  0.36016
0.007  0.021  6.40718  0.334773
0.009  0.021  6.49372  0.341974
0.011  0.021  5.99732  0.340272
0.013  0.021  4.63156  0.275808
0.015  0.021  4.85139  0.292472
0.017  0.021  3.70529  0.244482
0.019  0.021  4.03166  0.280613
0.021  0.021  3.34716  0.254319
0.023  0.021  2.36588  0.194809
0.025  0.021  2.70751  0.223702
0.027  0.021  2.12454  0.191546
0.029  0.021  1.83357  0.187012
0.031  0.021  1.63279  0.167364
0.033  0.021  1.42354  0.16196
0.035  0.021  1.21765  0.164547
0.037  0.021  1.14612  0.149749
0.039  0.021  1.17729  0.158409
0.041  0.021  0.84774  0.142391
0.043  0.021  0.66553  0.113744
0.045  0.021  0.935462  0.13533
0.047  0.021  0.676393  0.105625
0.049  0.021  0.691683  0.117931
0.051  0.021  0.499086  0.0958927
0.053  0.021  0.42655  0.0903226
0.055  0.021  0.469099  0.106324
0.057  0.021  0.387033  0.0920667
0.059  0.021  0.557252  0.10906
0.061  0.021  0.364539  0.0886261
0.063  0.021  0.213911  0.0768503
0.065  0.021  0.439847  0.107551
0.067  0.021  0.23309  0.0815874
0.069  0.021  0.0730896  0.0631419
0.071  0.021  0.081751  0.0692257
0.073  0.021  0.0421092  0.063541
0.075  0.021  0.151263  0.0887355
0.077  0.021  0.17727  0.0970528
0.079  0.021  0.0933437  0.0879248
0.081  0.021  0.291696  0.143319
0.083  0.021  -0.0557128  0.0892451
0.085  0.021  -0.114592  0.0662378
0.087  0.021  0.517488  0.298872
0.089  0.021  -0.47768  0.477681
-0.089  0.023  0.585635  1.15918
-0.087  0.023  -0.204027  0.124773
-0.085  0.023  -0.0725927  0.155016
-0.083  0.023  0.0526917  0.101221
-0.081  0.023  0.166817  0.0973587
-0.079  0.023  0.0551575  0.0783551
-0.077  0.023  0.072308  0.0741349
-0.075  0.023  0.178313  0.0823647
-0.073  0.023  0.172281  0.0801718
-0.071  0.023  0.12733  0.0663031
-0.069  0.023  0.234376  0.0839499
-0.067  0.023  0.178196  0.0791831
-0.065  0.023  0.270547  0.0826889
-0.063  0.023  0.249469  0.072196
-0.061  0.023  0.311054  0.0910813
-0.059  0.023  0.426465  0.0952832
-0.057  0.023  0.420159  0.0957558
-0.055  0.023  0.461043  0.0853216
-0.053  0.023  0.493076  0.0989457
-0.051  0.023  0.45083  0.0927593
-0.049  0.023  0.402947  0.0890702
-0.047  0.023  0.524646  0.100338
-0.045  0.023  0.567532  0.119702
-0.043  0.023  0.898528  0.131608
-0.041  0.023  0.995191  0.131439
-0.039  0.023  1.0971  0.140852
-0.037  0.023  1.11446  0.130916
-0.035  0.023  1.26915  0.148004
-0.033  0.023  1.1163  0.141258
-0.031  0.023  1.65587  0.165159
-0.029  0.023  1.51638  0.160016
-0.027  0.023  1.76331  0.179002
-0.025  0.023  2.29418  0.208667
-0.023  0.023  2.68758  0.214315
-0.021  0.023  2.59461  0.202023
-0.019  0.023  3.4819  0.252026
-0.017  0.023  3.12001  0.23968
-0.015  0.023  3.94619  0.266509
-0.013  0.023  3.98454  0.25792
-0.011  0.023  4.75904  0.285733
-0.009  0.023  4.69799  0.283312
-0.007  0.023  5.4788  0.315698
-0.005  0.023  6.18857  0.324264
-0.003  0.023  6.15532  0.350505
-0.001  0.023  6.00653  0.361286
0.001  0.023  6.28883  0.268245
0.003  0.023  6.70195  0.374805
0.005  0.023  6.08304  0.333118
0.007  0.023  5.83247  0.31586
0.009  0.023  5.4502  0.309205
0.011  0.023  4.88734  0.295977
0.013  0.023  4.65754  0.289251
0.015  0.023  4.49613  0.29273
0.017  0.023  3.87899  0.260235
0.019  0.023  3.45983  0.260733
0.021  0.023  2.8789  0.21722
0.023  0.023  2.60376  0.234974
0.025  0.023  2.25935  0.195563
0.027  0.023  2.46067  0.214839
0.029  0.023  1.88702  0.189013
0.031  0.023  1.57446  0.164675
0.033  0.023  1.57146  0.173457
0.035  0.023  1.4709  0.162248
0.037  0.023  0.9891  0.125343
0.039  0.023  0.999513  0.132756
0.041  0.023  1.07368  0.139757
0.043  0.023  0.987168  0.140307
0.045  0.023  0.812368  0.129558
0.047  0.023  0.698746  0.133375
0.049  0.023  0.661182  0.111396
0.051  0.023  0.49297  0.100834
0.053  0.023  0.695351  0.121111
0.055  0.023  0.749512  0.132443
0.057  0.023  0.404893  0.087588
0.059  0.023  0.278098  0.0890848
0.061  0.023  0.370343  0.0851746
0.063  0.023  0.166822  0.0669126
0.065  0.023  0.264289  0.0778633
0.067  0.023  0.138346  0.0666877
0.069  0.023  0.218024  0.0872453
0.071  0.023  0.124528  0.0822667
0.073  0.023  0.216271  0.0837928
0.075  0.023  0.0858818  0.065964
0.077  0.023  0.209805  0.0919913
0.079  0.023  0.186093  0.106674
0.081  0.023  0.131385  0.100825
0.083  0.023  0.172166  0.118764
0.085  0.023  0.0434635  0.0904062
0.087  0.023  -0.0739276  0.0739277
0.089  0.023  1.04682  1.04686
-0.089  0.025  0  0
-0.087  0.025  0.253227  0.236671
-0.085  0.025  0.0385082  0.147302
-0.083  0.025  0.205124  0.128886
-0.081  0.025  0.12557  0.114803
-0.079  0.025  0.146245  0.0815563
-0.077  0.025  0.159052  0.0810331
-0.075  0.025  0.24094  0.0923788
-0.073  0.025  0.179461  0.0871101
-0.071  0.025  0.269757  0.09743
-0.069  0.025  0.173293  0.079471
-0.067  0.025  0.153863  0.0685592
-0.065  0.025  0.274818  0.0716188
-0.063  0.025  0.272987  0.0827994
-0.061  0.025  0.33704  0.0910502
-0.059  0.025  0.431126  0.0965814
-0.057  0.025  0.442407  0.0946424
-0.055  0.025  0.433511  0.091638
-0.053  0.025  0.417736  0.0921623
-0.051  0.025  0.614542  0.118314
-0.049  0.025  0.595282  0.107782
-0.047  0.025  0.525931  0.110866
-0.045  0.025  0.738754  0.125685
-0.043  0.025  0.90472  0.139233
-0.041  0.025  0.961556  0.127163
-0.039  0.025  1.1478  0.148738
-0.037  0.025  0.941469  0.130295
-0.035  0.025  1.01135  0.137741
-0.033  0.025  1.93078  0.200775
-0.031  0.025  1.33592  0.159947
-0.029  0.025  1.45924  0.156507
-0.027  0.025  1.99631  0.20057
-0.025  0.025  1.68237  0.173719
-0.023  0.025  2.63702  0.226049
-0.021  0.025  2.42361  0.204154
-0.019  0.025  2.58006  0.218798
-0.017  0.025  2.97649  0.219282
-0.015  0.025  3.94943  0.274932
-0.013  0.025  4.16329  0.291018
-0.011  0.025  3.9504  0.273277
-0.009  0.025  4.60236  0.296979
-0.007  0.025  4.54635  0.282332
-0.005  0.025  4.52577  0.273171
-0.003  0.025  4.41252  0.307407
-0.001  0.025  4.6901  0.327166
0.001  0.025  4.69372  0.223346
0.003  0.025  5.27537  0.336293
0.005  0.025  5.04024  0.302422
0.007  0.025  4.79832  0.301658
0.009  0.025  4.82563  0.301962
0.011  0.025  4.41162  0.278726
0.013  0.025  3.7695  0.268764
0.015  0.025  3.27562  0.237115
0.017  0.025  3.39465  0.25335
0.019  0.025  3.36037  0.251585
0.021  0.025  2.54429  0.206422
0.023  0.025  2.3939  0.203608
0.025  0.025  2.29778  0.216211
0.027  0.025  1.99284  0.190017
0.029  0.025  2.07484  0.206508
0.031  0.025  1.60597  0.177186
0.033  0.025  1.51965  0.162826
0.035  0.025  1.31663  0.164462
0.037  0.025  0.854147  0.126658
0.039  0.025  1.09686  0.138816
0.041  0.025  1.14566  0.152901
0.043  0.025  0.854188  0.116822
0.045  0.025  0.571591  0.106623
0.047  0.025  0.780362  0.129323
0.049  0.025  0.507306  0.10447
0.051  0.025  0.591654  0.0989319
0.053  0.025  0.482872  0.118174
0.055  0.025  0.487785  0.115074
0.057  0.025  0.417795  0.0959917
0.059  0.025  0.427534  0.0971309
0.061  0.025  0.456002  0.103005
0.063  0.025  0.273873  0.0809895
0.065  0.025  0.273855  0.0825225
0.067  0.025  0.270438  0.082107
0.069  0.025  0.174629  0.0763865
0.071  0.025  0.342932  0.0972148
0.073  0.025  0.241629  0.0938697
0.075  0.025  0.167161  0.0836952
0.077  0.025  0.0507489  0.0868345
0.079  0.025  -0.000119873  0.0862936
0.081  0.025  0.0573036  0.0952761
0.083  0.025  0.0579414  0.104177
0.085  0.025  0.235756  0.204555
0.087  0.025  0.475074  0.323839
0.089  0.025  0  0
-0.089  0.027  0  0
-0.087  0.027  -0.06895  0.0689501
-0.085  0.027  -0.059318  0.10842
-0.083  0.027  0.0452349  0.0899602
-0.081  0.027  0.179016  0.102582
-0.079  0.027  0.114978  0.0933928
-0.077  0.027  0.208025  0.106167
-0.075  0.027  0.448967  0.117942
-0.073  0.027  0.0889863  0.0724293
-0.071  0.027  0.225506  0.0822221
-0.069  0.027  0.200854  0.0714372
-0.067  0.027  0.150324  0.0732947
-0.065  0.027  0.268831  0.0924061
-0.063  0.027  0.214702  0.0724456
-0.061  0.027  0.341666  0.0764961
-0.059  0.027  0.259925  0.0731622
-0.057  0.027  0.311826  0.08825
-0.055  0.027  0.317656  0.0806642
-0.053  0.027  0.506777  0.0939932
-0.051  0.027  0.461205  0.0912949
-0.049  0.027  0.451727  0.101681
-0.047  0.027  0.637927  0.109139
-0.045  0.027  0.674852  0.12066
-0.043  0.027  0.915963  0.127871
-0.041  0.027  0.701818  0.115743
-0.039  0.027  0.961795  0.143106
-0.037  0.027  1.10845  0.14659
-0.035  0.027  1.26987  0.14977
-0.033  0.027  1.53262  0.176257
-0.031  0.027  1.53458  0.157717
-0.029  0.027  1.8008  0.181189
-0.027  0.027  1.72307  0.182392
-0.025  0.027  2.19838  0.209653
-0.023  0.027  2.29325  0.197379
-0.021  0.027  2.36163  0.203087
-0.019  0.027  2.47229  0.212273
-0.017  0.027  3.29254  0.25104
-0.015  0.027  3.00653  0.223615
-0.013  0.027  3.66909  0.258183
-0.011  0.027  3.78763  0.258541
-0.009  0.027  3.58927  0.245501
-0.007  0.027  4.33892  0.280424
-0.005  0.027  4.11484  0.270488
-0.003  0.027  5.03691  0.325254
-0.001  0.027  4.22848  0.302129
0.001  0.027  4.58794  0.219974
0.003  0.027  4.11169  0.292187
0.005  0.027  4.05661  0.268045
0.007  0.027  4.72105  0.295867
0.009  0.027  4.53931  0.293671
0.011  0.027  4.10109  0.271132
0.013  0.027  3.42762  0.249171
0.015  0.027  3.38222  0.25551
0.017  0.027  2.91927  0.233938
0.019  0.027  2.96028  0.226659
0.021  0.027  2.56776  0.214703
0.023  0.027  2.40613  0.203537
0.025  0.027  1.89865  0.180069
0.027  0.027  1.90289  0.195428
0.029  0.027  1.63538  0.175328
0.031  0.027  1.85274  0.18028
0.033  0.027  1.64876  0.177626
0.035  0.027  1.36139  0.167054
0.037  0.027  1.26162  0.161694
0.039  0.027  1.01496  0.132529
0.041  0.027  0.678705  0.111707
0.043  0.027  0.873586  0.129001
0.045  0.027  0.93573  0.135894
0.047  0.027  0.658961  0.121653
0.049  0.027  0.554645  0.106287
0.051  0.027  0.443672  0.0977553
0.053  0.027  0.469163  0.11571
0.055  0.027  0.44528  0.0959523
0.057  0.027  0.417989  0.0858451
0.059  0.027  0.344684  0.0952911
0.061  0.027  0.336955  0.0895376
0.063  0.027  0.350997  0.0835184
0.065  0.027  0.274504  0.0767569
0.067  0.027  0.211964  0.0733708
0.069  0.027  0.0872498  0.0619464
0.071  0.027  0.15947  0.0725665
0.073  0.027  0.119203  0.0820873
0.075  0.027  0.175143  0.0880878
0.077  0.027  0.0963982  0.0848846
0.079  0.027  0.235095  0.0969271
0.081  0.027  -0.0630336  0.0845586
0.083  0.027  -0.0383659  0.0724805
0.085  0.027  -0.0377388  0.0377388
0.087  0.027  0  0
0.089  0.027  0  0
-0.089  0.029  -1.61297e-12  8.77981e-07
-0.087  0.029  0.0997101  0.225469
-0.085  0.029  0.205603  0.148242
-0.083  0.029  0.11863  0.101076
-0.081  0.029  -0.076186  0.0857049
-0.079  0.029  0.0566571  0.0737408
-0.077  0.029  -0.00788317  0.0454866
-0.075  0.029  0.163611  0.0864884
-0.073  0.029  0.167765  0.0807893
-0.071  0.029  0.177545  0.0789409
-0.069  0.029  0.148474  0.0780309
-0.067  0.029  0.369986  0.0949516
-0.065  0.029  0.16589  0.0754676
-0.063  0.029  0.239155  0.0805508
-0.061  0.029  0.382332  0.0907949
-0.059  0.029  0.433811  0.111246
-0.057  0.029  0.373474  0.103382
-0.055  0.029  0.533526  0.107952
-0.053  0.029  0.284026  0.0786589
-0.051  0.029  0.340237  0.0911487
-0.049  0.029  0.60011  0.105764
-0.047  0.029  0.642856  0.119345
-0.045  0.029  0.720121  0.122495
-0.043  0.029  0.702281  0.125275
-0.041  0.029  0.834635  0.12796
-0.039  0.029  0.901069  0.134334
-0.037  0.029  1.14169  0.155742
-0.035  0.029  1.16893  0.144836
-0.033  0.029  1.13197  0.14465
-0.031  0.029  1.26398  0.150105
-0.029  0.029  1.72439  0.173131
-0.027  0.029  1.49768  0.170781
-0.025  0.029  1.84152  0.17531
-0.023  0.029  2.19136  0.200925
-0.021  0.029  2.70855  0.235697
-0.019  0.029  2.43072  0.205238
-0.017  0.029  2.29358  0.203193
-0.015  0.029  2.52722  0.214683
-0.013  0.029  2.76583  0.226297
-0.011  0.029  3.01511  0.225267
-0.009  0.029  3.14657  0.247587
-0.007  0.029  3.43562  0.24748
-0.005  0.029  3.55162  0.249228
-0.003  0.029  4.60875  0.318602
-0.001  0.029  3.77119  0.28899
0.001  0.029  4.06325  0.214317
0.003  0.029  3.85017  0.278292
0.005  0.029  3.67744  0.254966
0.007  0.029  3.1193  0.230175
0.009  0.029  3.4069  0.25683
0.011  0.029  3.15634  0.23249
0.013  0.029  3.00871  0.243478
0.015  0.029  2.96466  0.229858
0.017  0.029  2.78625  0.224449
0.019  0.029  2.70261  0.212376
0.021  0.029  2.45991  0.210304
0.023  0.029  2.30882  0.198427
0.025  0.029  2.07098  0.183254
0.027  0.029  1.80484  0.170446
0.029  0.029  1.34477  0.15194
0.031  0.029  1.1316  0.138716
0.033  0.029  1.32512  0.153026
0.035  0.029  1.23232  0.160911
0.037  0.029  1.13697  0.138409
0.039  0.029  0.776838  0.116179
0.041  0.029  0.789034  0.129756
0.043  0.029  1.02392  0.151535
0.045  0.029  0.706262  0.124446
0.047  0.029  0.847032  0.127616
0.049  0.029  0.790438  0.128353
0.051  0.029  0.4996  0.0958971
0.053  0.029  0.471471  0.104371
0.055  0.029  0.590421  0.117244
0.057  0.029  0.342085  0.0886898
0.059  0.029  0.344674  0.0911131
0.061  0.029  0.246056  0.0778417
0.063  0.029  0.154638  0.0726946
0.065  0.029  0.214986  0.0839532
0.067  0.029  0.212526  0.0803723
0.069  0.029  0.0741329  0.0570742
0.071  0.029  0.255759  0.0904895
0.073  0.029  0.17778  0.0730853
0.075  0.029  0.158607  0.0935375
0.077  0.029  0.156399  0.0820814
0.079  0.029  0.0825803  0.0947105
0.081  0.029  0.230033  0.112244
0.083  0.029  0.0815561  0.100209
0.085  0.029  0.311682  0.179383
0.087  0.029  0.417323  0.28459
0.089  0.029  -0.472908  0.472909
-0.089  0.031  -0.477978  0.477979
-0.087  0.031  0.209649  0.202464
-0.085  0.031  0.264229  0.174591
-0.083  0.031  0.0497248  0.114259
-0.081  0.031  0.1763  0.090443
-0.079  0.031  0.212807  0.104825
-0.077  0.031  0.148238  0.0833438
-0.075  0.031  0.218868  0.0913558
-0.073  0.031  0.217275  0.088743
-0.071  0.031  0.243561  0.0822639
-0.069  0.031  0.158069  0.0798986
-0.067  0.031  0.233437  0.0793842
-0.065  0.031  0.290039  0.0857005
-0.063  0.031  0.319387  0.0920792
-0.061  0.031  0.313324  0.0767545
-0.059  0.031  0.391677  0.0947231
-0.057  0.031  0.516918  0.10978
-0.055  0.031  0.32641  0.0776545
-0.053  0.031  0.447186  0.0986027
-0.051  0.031  0.45106  0.0995788
-0.049  0.031  0.725369  0.114952
-0.047  0.031  0.598336  0.112261
-0.045  0.031  0.697674  0.111421
-0.043  0.031  0.584654  0.108257
-0.041  0.031  0.864082  0.134419
-0.039  0.031  0.861826  0.137338
-0.037  0.031  0.973475  0.136626
-0.035  0.031  1.03338  0.136206
-0.033  0.031  0.987258  0.125264
-0.031  0.031  1.23429  0.158209
-0.029  0.031  1.37187  0.161029
-0.027  0.031  1.50051  0.167356
-0.025  0.031  1.64246  0.17109
-0.023  0.031  2.04468  0.20165
-0.021  0.031  2.40676  0.218593
-0.019  0.031  2.55311  0.215456
-0.017  0.031  2.41965  0.209726
-0.015  0.031  2.36262  0.203602
-0.013  0.031  2.99424  0.236872
-0.011  0.031  2.9805  0.230116
-0.009  0.031  2.97987  0.241647
-0.007  0.031  3.18278  0.243
-0.005  0.031  3.13964  0.228121
-0.003  0.031  3.04168  0.249523
-0.001  0.031  3.39842  0.272771
0.001  0.031  3.10586  0.18106
0.003  0.031  3.48195  0.275463
0.005  0.031  3.10089  0.234305
0.007  0.031  2.84107  0.2135
0.009  0.031  3.04766  0.229101
0.011  0.031  3.02451  0.227232
0.013  0.031  2.60446  0.222728
0.015  0.031  2.57613  0.216392
0.017  0.031  2.59069  0.216327
0.019  0.031  2.70154  0.224147
0.021  0.031  2.40589  0.205929
0.023  0.031  2.32017  0.218462
0.025  0.031  1.82614  0.18594
0.027  0.031  2.13094  0.193858
0.029  0.031  1.5983  0.172875
0.031  0.031  1.79776  0.18543
0.033  0.031  1.22689  0.152938
0.035  0.031  1.20146  0.15207
0.037  0.031  1.13351  0.151287
0.039  0.031  1.20867  0.154045
0.041  0.031  0.945732  0.132406
0.043  0.031  0.671965  0.11185
0.045  0.031  0.502434  0.10451
0.047  0.031  0.583637  0.111604
0.049  0.031  0.643669  0.119406
0.051  0.031  0.53256  0.106006
0.053  0.031  0.495028  0.0997346
0.055  0.031  0.414194  0.0882454
0.057  0.031  0.259097  0.0798777
0.059  0.031  0.340829  0.081497
0.061  0.031  0.440534  0.0929212
0.063  0.031  0.414157  0.0942654
0.065  0.031  0.253792  0.0788853
0.067  0.031  0.187394  0.0746771
0.069  0.031  0.134236  0.0738646
0.071  0.031  0.283948  0.0844181
0.073  0.031  0.176165  0.0806255
0.075  0.031  0.313031  0.107546
0.077  0.031  0.221591  0.105603
0.079  0.031  0.0527333  0.0790518
0.081  0.031  0.157124  0.109757
0.083  0.031  0.169343  0.114161
0.085  0.031  0.28314  0.176774
0.087  0.031  0.339877  0.238705
0.089  0.031  -1.61321e-12  8.78112e-07
-0.089  0.033  0.582658  1.16138
-0.087  0.033  -0.12599  0.0891447
-0.085  0.033  0.245431  0.169833
-0.083  0.033  0.241266  0.144484
-0.081  0.033  0.187664  0.119627
-0.079  0.033  0.108972  0.0880572
-0.077  0.033  0.0529027  0.0716543
-0.075  0.033  0.133502  0.0766474
-0.073  0.033  0.262412  0.0954091
-0.071  0.033  0.202216  0.0741955
-0.069  0.033  0.244085  0.0853412
-0.067  0.033  0.191346  0.0803347
-0.065  0.033  0.172463  0.0673402
-0.063  0.033  0.304062  0.087873
-0.061  0.033  0.234654  0.0767874
-0.059  0.033  0.398186  0.105051
-0.057  0.033  0.311297  0.0826828
-0.055  0.033  0.342275  0.0877726
-0.053  0.033  0.493541  0.0946816
-0.051  0.033  0.555221  0.11411
-0.049  0.033  0.445248  0.0966975
-0.047  0.033  0.578333  0.111269
-0.045  0.033  0.624329  0.103627
-0.043  0.033  0.894859  0.12568
-0.041  0.033  0.794167  0.123687
-0.039  0.033  1.07363  0.146855
-0.037  0.033  0.985284  0.128134
-0.035  0.033  0.982436  0.146292
-0.033  0.033  1.22881  0.148734
-0.031  0.033  1.17299  0.134346
-0.029  0.033  1.49777  0.162367
-0.027  0.033  1.48951  0.165071
-0.025  0.033  1.48218  0.182523
-0.023  0.033  1.79025  0.19066
-0.021  0.033  2.10433  0.191509
-0.019  0.033  1.92137  0.176946
-0.017  0.033  2.50173  0.211349
-0.015  0.033  2.37669  0.202014
-0.013  0.033  2.2621  0.202309
-0.011  0.033  2.41278  0.210168
-0.009  0.033  2.46223  0.210955
-0.007  0.033  2.66723  0.220591
-0.005  0.033  3.22202  0.247215
-0.003  0.033  3.0255  0.255108
-0.001  0.033  3.35213  0.275974
0.001  0.033  2.90334  0.179789
0.003  0.033  3.21001  0.260569
0.005  0.033  2.80903  0.224701
0.007  0.033  2.66303  0.220031
0.009  0.033  2.81141  0.223517
0.011  0.033  2.21463  0.200128
0.013  0.033  2.60889  0.225634
0.015  0.033  2.31254  0.200375
0.017  0.033  2.43695  0.202352
0.019  0.033  2.12356  0.182868
0.021  0.033  2.05761  0.181252
0.023  0.033  1.9609  0.183817
0.025  0.033  1.64832  0.173711
0.027  0.033  1.4825  0.170283
0.029  0.033  1.72554  0.187581
0.031  0.033  1.36868  0.151934
0.033  0.033  1.09359  0.141984
0.035  0.033  0.846326  0.112466
0.037  0.033  0.963797  0.13432
0.039  0.033  1.09104  0.149029
0.041  0.033  0.824745  0.133997
0.043  0.033  0.864437  0.123959
0.045  0.033  0.597528  0.103155
0.047  0.033  0.592518  0.105117
0.049  0.033  0.513311  0.0999539
0.051  0.033  0.659208  0.109542
0.053  0.033  0.46478  0.0954863
0.055  0.033  0.40882  0.100242
0.057  0.033  0.276955  0.0851886
0.059  0.033  0.355464  0.0933555
0.061  0.033  0.301502  0.0741967
0.063  0.033  0.344801  0.09068
0.065  0.033  0.174396  0.0730361
0.067  0.033  0.13904  0.0793295
0.069  0.033  0.351255  0.0987379
0.071  0.033  0.196367  0.0691158
0.073  0.033  0.178341  0.087907
0.075  0.033  0.176385  0.0852305
0.077  0.033  0.028652  0.0853889
0.079  0.033  -0.0149537  0.0720771
0.081  0.033  0.0522695  0.080251
0.083  0.033  0.181316  0.130404
0.085  0.033  0.0051429  0.0667051
0.087  0.033  0.140218  0.140223
0.089  0.033  0  0
-0.089  0.035  0  0
-0.087  0.035  0.0736595  0.149757
-0.085  0.035  -0.0329677  0.0329678
-0.083  0.035  0.157089  0.109577
-0.081  0.035  0.0633934  0.0887673
-0.079  0.035  0.105247  0.0782378
-0.077  0.035  0.0895345  0.0941976
-0.075  0.035  0.0337757  0.0762742
-0.073  0.035  0.191584  0.087431
-0.071  0.035  0.228543  0.0873742
-0.069  0.035  0.156147  0.0726732
-0.067  0.035  0.167682  0.0754379
-0.065  0.035  0.273474  0.07803
-0.063  0.035  0.166669  0.069069
-0.061  0.035  0.310481  0.0805607
-0.059  0.035  0.293535  0.0806154
-0.057  0.035  0.375474  0.0917218
-0.055  0.035  0.567654  0.106119
-0.053  0.035  0.345166  0.0834762
-0.051  0.035  0.418435  0.0965838
-0.049  0.035  0.530916  0.100323
-0.047  0.035  0.557679  0.0976697
-0.045  0.035  0.55572  0.0938491
-0.043  0.035  0.679058  0.12242
-0.041  0.035  0.845784  0.124836
-0.039  0.035  0.892417  0.13203
-0.037  0.035  0.961551  0.133279
-0.035  0.035  0.945603  0.142083
-0.033  0.035  1.00871  0.137132
-0.031  0.035  1.36466  0.152762
-0.029  0.035  1.14849  0.16297
-0.027  0.035  1.48711  0.162944
-0.025  0.035  1.84361  0.197229
-0.023  0.035  1.66198  0.170395
-0.021  0.035  1.72393  0.185001
-0.019  0.035  1.79672  0.196013
-0.017  0.035  1.65659  0.168273
-0.015  0.035  1.82988  0.17086
-0.013  0.035  2.10429  0.199207
-0.011  0.035  2.39776  0.206779
-0.009  0.035  2.3922  0.208613
-0.007  0.035  2.63877  0.224703
-0.005  0.035  2.2263  0.195756
-0.003  0.035  3.10441  0.278419
-0.001  0.035  2.41501  0.228983
0.001  0.035  2.84726  0.180302
0.003  0.035  2.24128  0.221065
0.005  0.035  2.75699  0.227153
0.007  0.035  2.58008  0.218411
0.009  0.035  2.39119  0.204532
0.011  0.035  2.46185  0.211023
0.013  0.035  2.52106  0.212217
0.015  0.035  2.31294  0.206631
0.017  0.035  2.43175  0.219923
0.019  0.035  1.97796  0.187642
0.021  0.035  2.00932  0.207155
0.023  0.035  1.80262  0.176392
0.025  0.035  1.54014  0.169245
0.027  0.035  1.56794  0.167652
0.029  0.035  1.58407  0.18523
0.031  0.035  1.2518  0.143979
0.033  0.035  0.873448  0.130646
0.035  0.035  1.03346  0.134068
0.037  0.035  0.919158  0.124987
0.039  0.035  0.893975  0.122078
0.041  0.035  0.719293  0.11942
0.043  0.035  0.78846  0.118303
0.045  0.035  0.640456  0.107471
0.047  0.035  0.486368  0.089022
0.049  0.035  0.569865  0.113573
0.051  0.035  0.458773  0.104138
0.053  0.035  0.560618  0.109026
0.055  0.035  0.423968  0.095186
0.057  0.035  0.461923  0.10532
0.059  0.035  0.288702  0.0758139
0.061  0.035  0.444556  0.0974012
0.063  0.035  0.257514  0.088742
0.065  0.035  0.311266  0.0861697
0.067  0.035  0.131985  0.0667639
0.069  0.035  0.212251  0.0873393
0.071  0.035  0.176096  0.083034
0.073  0.035  0.146021  0.0758659
0.075  0.035  -0.0194339  0.0490403
0.077  0.035  0.11398  0.0819599
0.079  0.035  0.0908448  0.0858531
0.081  0.035  0.0217508  0.100156
0.083  0.035  -0.0434917  0.07361
0.085  0.035  0.448118  0.222599
0.087  0.035  0.0104212  0.162561
0.089  0.035  -0.478139  0.478139
-0.089  0.037  0  0
-0.087  0.037  0.0819655  0.220467
-0.085  0.037  0.127587  0.117905
-0.083  0.037  0.126732  0.120897
-0.081  0.037  0.0725044  0.0999174
-0.079  0.037  0.245602  0.119351
-0.077  0.037  0.0603998  0.0776275
-0.075  0.037  0.0545021  0.0714851
-0.073  0.037  0.372932  0.102452
-0.071  0.037  0.167284  0.0863564
-0.069  0.037  0.310073  0.0867724
-0.067  0.037  0.304246  0.0821902
-0.065  0.037  0.199344  0.0725831
-0.063  0.037  0.267825  0.0754398
-0.061  0.037  0.199001  0.0646335
-0.059  0.037  0.348353  0.0785583
-0.057  0.037  0.252799  0.0681801
-0.055  0.037  0.416839  0.0960815
-0.053  0.037  0.586975  0.113285
-0.051  0.037  0.489533  0.106673
-0.049  0.037  0.329028  0.0857716
-0.047  0.037  0.576494  0.113858
-0.045  0.037  0.487655  0.0993771
-0.043  0.037  0.604984  0.102195
-0.041  0.037  0.87141  0.122135
-0.039  0.037  0.82408  0.118325
-0.037  0.037  1.03293  0.143852
-0.035  0.037  0.919356  0.130422
-0.033  0.037  1.09124  0.133412
-0.031  0.037  1.1829  0.157182
-0.029  0.037  1.30355  0.159333
-0.027  0.037  1.25288  0.14329
-0.025  0.037  1.29517  0.149689
-0.023  0.037  1.41225  0.16298
-0.021  0.037  1.92704  0.201278
-0.019  0.037  1.81306  0.19072
-0.017  0.037  1.83592  0.182915
-0.015  0.037  2.22497  0.209879
-0.013  0.037  2.4916  0.224681
-0.011  0.037  2.00805  0.18543
-0.009  0.037  2.28648  0.202925
-0.007  0.037  2.54668  0.221152
-0.005  0.037  2.06625  0.186468
-0.003  0.037  2.70361  0.240847
-0.001  0.037  2.35647  0.22881
0.001  0.037  2.10888  0.150358
0.003  0.037  2.47295  0.241012
0.005  0.037  2.27312  0.195769
0.007  0.037  2.49762  0.212498
0.009  0.037  2.34588  0.21176
0.011  0.037  1.95614  0.186347
0.013  0.037  2.1415  0.196182
0.015  0.037  2.21475  0.212037
0.017  0.037  2.3015  0.218119
0.019  0.037  2.29472  0.230578
0.021  0.037  1.61984  0.157265
0.023  0.037  1.36101  0.156705
0.025  0.037  1.70703  0.186154
0.027  0.037  1.53508  0.175793
0.029  0.037  1.56479  0.172728
0.031  0.037  1.1735  0.152219
0.033  0.037  1.15147  0.15712
0.035  0.037  1.05902  0.140476
0.037  0.037  0.888505  0.131613
0.039  0.037  0.659789  0.105641
0.041  0.037  0.867111  0.122792
0.043  0.037  0.961309  0.153712
0.045  0.037  0.548076  0.0945975
0.047  0.037  0.554063  0.0984146
0.049  0.037  0.468591  0.0931135
0.051  0.037  0.545402  0.108065
0.053  0.037  0.341714  0.101996
0.055  0.037  0.616253  0.111516
0.057  0.037  0.280219  0.0822888
0.059  0.037  0.33083  0.086002
0.061  0.037  0.284591  0.0779743
0.063  0.037  0.316743  0.0901413
0.065  0.037  0.266228  0.0831767
0.067  0.037  0.337449  0.0930327
0.069  0.037  0.33318  0.0938081
0.071  0.037  0.184739  0.0875657
0.073  0.037  0.252175  0.0893153
0.075  0.037  0.0741945  0.08542
0.077  0.037  0.170703  0.0938594
0.079  0.037  0.111102  0.0885693
0.081  0.037  0.0622058  0.0841368
0.083  0.037  -0.0631782  0.0782064
0.085  0.037  0.00354926  0.0933776
0.087  0.037  0.275094  0.19475
0.089  0.037  0  0
-0.089  0.039  0  0
-0.087  0.039  -0.0643817  0.0643817
-0.085  0.039  -0.0572256  0.103594
-0.083  0.039  0.0523086  0.111793
-0.081  0.039  0.354471  0.132432
-0.079  0.039  0.160392  0.105944
-0.077  0.039  0.14042  0.0912343
-0.075  0.039  0.188625  0.0788872
-0.073  0.039  0.260991  0.0928458
-0.071  0.039  0.260995  0.081536
-0.069  0.039  0.210894  0.07587
-0.067  0.039  0.353244  0.0952418
-0.065  0.039  0.385914  0.10248
-0.063  0.039  0.229227  0.0802658
-0.061  0.039  0.206928  0.0542638
-0.059  0.039  0.331569  0.0822779
-0.057  0.039  0.346874  0.0881789
-0.055  0.039  0.361117  0.0879885
-0.053  0.039  0.355004  0.0790022
-0.051  0.039  0.393491  0.0894497
-0.049  0.039  0.592673  0.111331
-0.047  0.039  0.479532  0.0985492
-0.045  0.039  0.613564  0.115208
-0.043  0.039  0.805402  0.121599
-0.041  0.039  0.705295  0.11539
-0.039  0.039  0.901259  0.126934
-0.037  0.039  0.533697  0.0992179
-0.035  0.039  1.22395  0.155718
-0.033  0.039  0.994614  0.134216
-0.031  0.039  1.20709  0.148159
-0.029  0.039  1.27367  0.147178
-0.027  0.039  1.13007  0.149879
-0.025  0.039  1.37385  0.161377
-0.023  0.039  1.81309  0.191729
-0.021  0.039  1.27171  0.156719
-0.019  0.039  1.43577  0.149824
-0.017  0.039  1.3804  0.152855
-0.015  0.039  1.62486  0.17538
-0.013  0.039  1.69751  0.171872
-0.011  0.039  2.08577  0.182755
-0.009  0.039  2.08528  0.192742
-0.007  0.039  2.06205  0.198654
-0.005  0.039  2.05332  0.190071
-0.003  0.039  2.32616  0.223877
-0.001  0.039  2.15187  0.224516
0.001  0.039  1.95941  0.15078
0.003  0.039  1.88538  0.208776
0.005  0.039  1.98064  0.186061
0.007  0.039  1.96446  0.195115
0.009  0.039  2.2413  0.210601
0.011  0.039  1.86587  0.181404
0.013  0.039  1.88588  0.179318
0.015  0.039  1.71185  0.178843
0.017  0.039  1.81225  0.175765
0.019  0.039  1.94968  0.192541
0.021  0.039  1.68088  0.177591
0.023  0.039  1.38881  0.16507
0.025  0.039  1.62808  0.175697
0.027  0.039  1.48839  0.175381
0.029  0.039  1.26825  0.164464
0.031  0.039  1.10046  0.14183
0.033  0.039  1.21304  0.151073
0.035  0.039  0.923515  0.132305
0.037  0.039  0.843263  0.124813
0.039  0.039  0.831981  0.125328
0.041  0.039  0.733814  0.118573
0.043  0.039  0.824877  0.128074
0.045  0.039  0.43562  0.0953483
0.047  0.039  0.304918  0.0865739
0.049  0.039  0.500714  0.105144
0.051  0.039  0.512718  0.098948
0.053  0.039  0.497603  0.0964361
0.055  0.039  0.264619  0.0738732
0.057  0.039  0.291089  0.0808522
0.059  0.039  0.251438  0.0846097
0.061  0.039  0.302448  0.0850775
0.063  0.039  0.29536  0.0842532
0.065  0.039  0.185826  0.0714716
0.067  0.039  0.397912  0.100375
0.069  0.039  0.118739  0.0673689
0.071  0.039  0.0661694  0.0665977
0.073  0.039  0.262239  0.0831619
0.075  0.039  0.100054  0.078261
0.077  0.039  0.0931864  0.0968155
0.079  0.039  -0.0127665  0.0729766
0.081  0.039  0.138634  0.0908203
0.083  0.039  0.303285  0.145523
0.085  0.039  -0.0856073  0.115276
0.087  0.039  0.347923  0.2429
0.089  0.039  0  0
-0.089  0.041  2.04278  2.06967
-0.087  0.041  -0.119677  0.0899154
-0.085  0.041  0.194403  0.136513
-0.083  0.041  0.137789  0.0973595
-0.081  0.041  0.200829  0.106555
-0.079  0.041  0.0167754  0.0651392
-0.077  0.041  0.159712  0.0978337
-0.075  0.041  0.326423  0.101129
-0.073  0.041  0.179699  0.0750469
-0.071  0.041  0.127731  0.0729809
-0.069  0.041  0.133155  0.0680674
-0.067  0.041  0.120444  0.0723721
-0.065  0.041  0.356201  0.0976868
-0.063  0.041  0.249614  0.0746432
-0.061  0.041  0.348271  0.0929575
-0.059  0.041  0.278459  0.0849072
-0.057  0.041  0.237469  0.0689187
-0.055  0.041  0.323466  0.0860496
-0.053  0.041  0.42677  0.0813574
-0.051  0.041  0.315551  0.08376
-0.049  0.041  0.575335  0.100427
-0.047  0.041  0.758919  0.127235
-0.045  0.041  0.635382  0.115557
-0.043  0.041  0.595635  0.111965
-0.041  0.041  0.776318  0.125016
-0.039  0.041  0.609559  0.101385
-0.037  0.041  0.851804  0.134976
-0.035  0.041  0.954688  0.126307
-0.033  0.041  0.769432  0.122237
-0.031  0.041  1.04672  0.139411
-0.029  0.041  0.849733  0.126196
-0.027  0.041  1.11167  0.141364
-0.025  0.041  1.15504  0.141978
-0.023  0.041  1.47973  0.163729
-0.021  0.041  1.17002  0.139246
-0.019  0.041  1.68332  0.17825
-0.017  0.041  1.68079  0.167463
-0.015  0.041  1.67305  0.189019
-0.013  0.041  1.57129  0.166521
-0.011  0.041  1.67822  0.172313
-0.009  0.041  2.1542  0.204544
-0.007  0.041  1.83838  0.182556
-0.005  0.041  1.72788  0.173421
-0.003  0.041  1.87565  0.203895
-0.001  0.041  1.67333  0.190541
0.001  0.041  1.72739  0.134009
0.003  0.041  2.06719  0.213111
0.005  0.041  1.70424  0.180355
0.007  0.041  2.17869  0.213838
0.009  0.041  1.66191  0.169018
0.011  0.041  1.69632  0.176059
0.013  0.041  1.86075  0.193985
0.015  0.041  1.9277  0.189456
0.017  0.041  1.41651  0.164316
0.019  0.041  1.39224  0.154405
0.021  0.041  1.27443  0.150957
0.023  0.041  1.29068  0.154095
0.025  0.041  1.13153  0.142286
0.027  0.041  1.29856  0.147439
0.029  0.041  1.12335  0.147789
0.031  0.041  0.817234  0.124337
0.033  0.041  1.15967  0.145252
0.035  0.041  0.755663  0.121725
0.037  0.041  0.874377  0.128993
0.039  0.041  0.83408  0.129987
0.041  0.041  0.468915  0.0919711
0.043  0.041  0.444662  0.0944
0.045  0.041  0.532555  0.105319
0.047  0.041  0.384282  0.0880842
0.049  0.041  0.546967  0.102302
0.051  0.041  0.523027  0.106213
0.053  0.041  0.486918  0.10428
0.055  0.041  0.302899  0.0703553
0.057  0.041  0.243727  0.0793826
0.059  0.041  0.322098  0.0832904
0.061  0.041  0.256788  0.0866489
0.063  0.041  0.383547  0.0919908
0.065  0.041  0.112851  0.0703925
0.067  0.041  0.218259  0.0706022
0.069  0.041  0.190831  0.0821459
0.071  0.041  0.104507  0.0744318
0.073  0.041  0.283581  0.0900188
0.075  0.041  0.209148  0.0934852
0.077  0.041  0.188887  0.0989028
0.079  0.041  0.0589459  0.0816977
0.081  0.041  0.272584  0.117388
0.083  0.041  -0.0729543  0.0735748
0.085  0.041  0.0143207  0.0938302
0.087  0.041  0.282765  0.249902
0.089  0.041  -0.946841  0.946843
-0.089  0.043  0  0
-0.087  0.043  -0.0526543  0.187449
-0.085  0.043  0.156728  0.134557
-0.083  0.043  -0.0126123  0.0679214
-0.081  0.043  0.0372993  0.0776902
-0.079  0.043  0.304876  0.120387
-0.077  0.043  0.212185  0.100918
-0.075  0.043  0.0874572  0.0791317
-0.073  0.043  0.222508  0.0807452
-0.071  0.043  0.193591  0.0749326
-0.069  0.043  0.217684  0.0775622
-0.067  0.043  0.096617  0.0655726
-0.065  0.043  0.152116  0.0720899
-0.063  0.043  0.339424  0.0946395
-0.061  0.043  0.201839  0.0727932
-0.059  0.043  0.331419  0.0955449
-0.057  0.043  0.32752  0.0900041
-0.055  0.043  0.289334  0.0869674
-0.053  0.043  0.540006  0.106693
-0.051  0.043  0.254384  0.0740451
-0.049  0.043  0.442408  0.102458
-0.047  0.043  0.363867  0.104974
-0.045  0.043  0.458735  0.0978491
-0.043  0.043  0.76211  0.119243
-0.041  0.043  0.656054  0.116255
-0.039  0.043  0.539864  0.100353
-0.037  0.043  0.424646  0.0982932
-0.035  0.043  0.738941  0.113391
-0.033  0.043  0.885293  0.131551
-0.031  0.043  0.804359  0.130249
-0.029  0.043  0.983651  0.133641
-0.027  0.043  1.1209  0.139008
-0.025  0.043  1.29013  0.14671
-0.023  0.043  1.3049  0.162725
-0.021  0.043  1.61352  0.177673
-0.019  0.043  1.28023  0.155866
-0.017  0.043  1.48709  0.168174
-0.015  0.043  1.72151  0.180049
-0.013  0.043  1.5566  0.168597
-0.011  0.043  1.42645  0.153885
-0.009  0.043  1.24143  0.15791
-0.007  0.043  1.49912  0.166823
-0.005  0.043  1.59464  0.168114
-0.003  0.043  1.91389  0.202311
-0.001  0.043  1.99727  0.212023
0.001  0.043  1.92496  0.150046
0.003  0.043  1.79093  0.205813
0.005  0.043  1.67514  0.176478
0.007  0.043  1.61093  0.165626
0.009  0.043  1.91888  0.192664
0.011  0.043  1.2408  0.140333
0.013  0.043  1.74841  0.184759
0.015  0.043  1.36963  0.168494
0.017  0.043  1.57549  0.163986
0.019  0.043  1.71355  0.199321
0.021  0.043  1.25289  0.145339
0.023  0.043  1.21997  0.157312
0.025  0.043  1.43401  0.164509
0.027  0.043  1.01697  0.138353
0.029  0.043  1.0872  0.136608
0.031  0.043  0.835216  0.124579
0.033  0.043  1.00062  0.12684
0.035  0.043  0.929214  0.134097
0.037  0.043  0.583748  0.0964897
0.039  0.043  0.697688  0.118581
0.041  0.043  0.541357  0.097835
0.043  0.043  0.547991  0.103096
0.045  0.043  0.584574  0.11214
0.047  0.043  0.610194  0.116906
0.049  0.043  0.418988  0.0950246
0.051  0.043  0.312974  0.0727501
0.053  0.043  0.425491  0.0942029
0.055  0.043  0.369957  0.0920365
0.057  0.043  0.27155  0.0768138
0.059  0.043  0.195752  0.0699582
0.061  0.043  0.281185  0.0788345
0.063  0.043  0.319088  0.0853612
0.065  0.043  0.159132  0.058122
0.067  0.043  0.237478  0.0725748
0.069  0.043  0.0316562  0.0535098
0.071  0.043  0.283618  0.0886933
0.073  0.043  0.231192  0.085409
0.075  0.043  0.0788697  0.0766931
0.077  0.043  0.139578  0.0709614
0.079  0.043  0.112329  0.102868
0.081  0.043  0.120734  0.0895903
0.083  0.043  0.100837  0.105163
0.085  0.043  0.0730688  0.105193
0.087  0.043  0.227164  0.215567
0.089  0.043  -3.19638e-12  1.73987e-06
-0.089  0.045  0  0
-0.087  0.045  0.098546  0.240855
-0.085  0.045  0.247091  0.164865
-0.083  0.045  -0.0350956  0.0949367
-0.081  0.045  0.0341762  0.0810733
-0.079  0.045  0.0446436  0.0672925
-0.077  0.045  0.00953714  0.0805211
-0.075  0.045  0.142716  0.0743387
-0.073  0.045  0.105724  0.0704965
-0.071  0.045  0.102243  0.0675321
-0.069  0.045  0.276581  0.0760371
-0.067  0.045  0.176752  0.076877
-0.065  0.045  0.169325  0.0720908
-0.063  0.045  0.234056  0.0740912
-0.061  0.045  0.20653  0.0710941
-0.059  0.045  0.472015  0.104737
-0.057  0.045  0.367502  0.0803716
-0.055  0.045  0.212199  0.0725177
-0.053  0.045  0.424212  0.0846167
-0.051  0.045  0.306699  0.0839776
-0.049  0.045  0.256673  0.0721656
-0.047  0.045  0.52704  0.124995
-0.045  0.045  0.354074  0.0898212
-0.043  0.045  0.60866  0.107757
-0.041  0.045  0.542185  0.106671
-0.039  0.045  0.62638  0.117823
-0.037  0.045  0.978352  0.136604
-0.035  0.045  0.878493  0.144551
-0.033  0.045  0.72895  0.118464
-0.031  0.045  0.989733  0.138424
-0.029  0.045  1.00627  0.150136
-0.027  0.045  1.2848  0.151539
-0.025  0.045  1.11693  0.139355
-0.023  0.045  1.25145  0.147055
-0.021  0.045  1.21882  0.15521
-0.019  0.045  1.25848  0.147392
-0.017  0.045  1.60143  0.168635
-0.015  0.045  1.34213  0.153429
-0.013  0.045  1.66554  0.171819
-0.011  0.045  1.49154  0.157634
-0.009  0.045  1.50686  0.169406
-0.007  0.045  1.82293  0.18445
-0.005  0.045  1.70673  0.175062
-0.003  0.045  1.55172  0.183644
-0.001  0.045  1.77631  0.209735
0.001  0.045  1.78238  0.143338
0.003  0.045  1.91926  0.207502
0.005  0.045  1.17271  0.141861
0.007  0.045  1.18366  0.133751
0.009  0.045  1.54157  0.15883
0.011  0.045  1.4172  0.160244
0.013  0.045  1.49033  0.169347
0.015  0.045  1.39879  0.158719
0.017  0.045  1.35934  0.15442
0.019  0.045  1.30134  0.165952
0.021  0.045  1.18076  0.148998
0.023  0.045  1.36923  0.168351
0.025  0.045  0.9  0.124056
0.027  0.045  1.15326  0.144869
0.029  0.045  0.926758  0.127992
0.031  0.045  0.733716  0.116738
0.033  0.045  0.630255  0.104256
0.035  0.045  0.935509  0.143474
0.037  0.045  0.75003  0.126605
0.039  0.045  0.907932  0.137992
0.041  0.045  0.575649  0.104709
0.043  0.045  0.714447  0.133718
0.045  0.045  0.462171  0.0965793
0.047  0.045  0.460887  0.0927498
0.049  0.045  0.389122  0.0886426
0.051  0.045  0.482375  0.114395
0.053  0.045  0.510158  0.101511
0.055  0.045  0.374463  0.0858325
0.057  0.045  0.26007  0.0799617
0.059  0.045  0.384599  0.0976859
0.061  0.045  0.353772  0.091852
0.063  0.045  0.319789  0.0937614
0.065  0.045  0.272879  0.0775365
0.067  0.045  0.223873  0.084452
0.069  0.045  0.177341  0.0730355
0.071  0.045  0.1416  0.0739854
0.073  0.045  0.257291  0.0902773
0.075  0.045  0.0152691  0.0644024
0.077  0.045  0.0716966  0.0726061
0.079  0.045  0.0467397  0.0704641
0.081  0.045  0.0667515  0.0949408
0.083  0.045  0.0781608  0.112761
0.085  0.045  0.167431  0.167458
0.087  0.045  0.0166319  0.171493
0.089  0.045  0  0
-0.089  0.047  2.09825  2.09834
-0.087  0.047  0.302809  0.214138
-0.085  0.047  -0.0701658  0.0496208
-0.083  0.047  0.0501724  0.100103
-0.081  0.047  0.239311  0.114145
-0.079  0.047  0.0511055  0.0882234
-0.077  0.047  0.0833803  0.0784412
-0.075  0.047  0.0275676  0.0490391
-0.073  0.047  0.229539  0.0811664
-0.071  0.047  0.28458  0.0798071
-0.069  0.047  0.101471  0.0623348
-0.067  0.047  0.158966  0.0771484
-0.065  0.047  0.319632  0.087604
-0.063  0.047  0.268999  0.0762749
-0.061  0.047  0.155456  0.0751556
-0.059  0.047  0.17339  0.0581715
-0.057  0.047  0.275115  0.0762342
-0.055  0.047  0.333337  0.0836256
-0.053  0.047  0.16039  0.0619959
-0.051  0.047  0.43326  0.0925061
-0.049  0.047  0.383863  0.0892557
-0.047  0.047  0.431107  0.0864882
-0.045  0.047  0.520154  0.0907424
-0.043  0.047  0.785181  0.126649
-0.041  0.047  0.751849  0.127566
-0.039  0.047  0.915791  0.139583
-0.037  0.047  0.626504  0.113455
-0.035  0.047  0.66214  0.10808
-0.033  0.047  0.801018  0.124666
-0.031  0.047  0.991019  0.137913
-0.029  0.047  0.773409  0.118243
-0.027  0.047  0.950343  0.143286
-0.025  0.047  0.926494  0.131138
-0.023  0.047  1.16602  0.156951
-0.021  0.047  1.43983  0.176433
-0.019  0.047  1.37031  0.167748
-0.017  0.047  1.3027  0.162265
-0.015  0.047  1.27628  0.151419
-0.013  0.047  1.29365  0.151329
-0.011  0.047  1.31016  0.158489
-0.009  0.047  1.10823  0.137887
-0.007  0.047  1.11026  0.130371
-0.005  0.047  1.48413  0.162783
-0.003  0.047  1.49021  0.172803
-0.001  0.047  1.80808  0.218906
0.001  0.047  1.58516  0.127599
0.003  0.047  1.21588  0.160026
0.005  0.047  1.29779  0.14904
0.007  0.047  1.40741  0.163006
0.009  0.047  1.38795  0.155673
0.011  0.047  1.72617  0.178211
0.013  0.047  1.12385  0.145671
0.015  0.047  1.38866  0.156509
0.017  0.047  1.13766  0.137396
0.019  0.047  1.2018  0.145779
0.021  0.047  1.12688  0.143181
0.023  0.047  1.23445  0.154991
0.025  0.047  0.956298  0.139341
0.027  0.047  0.948465  0.126729
0.029  0.047  1.08546  0.150595
0.031  0.047  1.12766  0.145603
0.033  0.047  0.935001  0.136313
0.035  0.047  0.764789  0.116857
0.037  0.047  0.85828  0.147529
0.039  0.047  0.596716  0.0989901
0.041  0.047  0.606211  0.106354
0.043  0.047  0.690989  0.113928
0.045  0.047  0.465865  0.0985278
0.047  0.047  0.539549  0.102346
0.049  0.047  0.545666  0.108351
0.051  0.047  0.42465  0.101032
0.053  0.047  0.542253  0.126453
0.055  0.047  0.309208  0.08899
0.057  0.047  0.29694  0.0842419
0.059  0.047  0.222508  0.0761631
0.061  0.047  0.160019  0.0649584
0.063  0.047  0.21504  0.0727679
0.065  0.047  0.0759725  0.0560201
0.067  0.047  0.310323  0.0889427
0.069  0.047  0.139954  0.0622579
0.071  0.047  0.136436  0.082427
0.073  0.047  0.205962  0.0886824
0.075  0.047  0.240893  0.0990593
0.077  0.047  -0.00426573  0.0515572
0.079  0.047  -0.0836  0.0477808
0.081  0.047  0.0972911  0.0934434
0.083  0.047  0.11977  0.120929
0.085  0.047  0.213511  0.189447
0.087  0.047  0.44501  0.256973
0.089  0.047  -0.947512  0.947514
-0.089  0.049  0  0
-0.087  0.049  0.0946802  0.250552
-0.085  0.049  0.00602581  0.0903086
-0.083  0.049  0.0916818  0.123211
-0.081  0.049  0.065825  0.0876819
-0.079  0.049  0.0680085  0.0579389
-0.077  0.049  -0.00410688  0.0712872
-0.075  0.049  0.0704034  0.046701
-0.073  0.049  0.185154  0.0748748
-0.071  0.049  0.0982708  0.0776602
-0.069  0.049  0.184983  0.069238
-0.067  0.049  0.271178  0.0823425
-0.065  0.049  0.352076  0.0892382
-0.063  0.049  0.28369  0.0889822
-0.061  0.049  0.317516  0.0878103
-0.059  0.049  0.244112  0.075003
-0.057  0.049  0.303927  0.0898965
-0.055  0.049  0.537859  0.110185
-0.053  0.049  0.23743  0.0630965
-0.051  0.049  0.384093  0.0909349
-0.049  0.049  0.618382  0.123816
-0.047  0.049  0.493413  0.0938139
-0.045  0.049  0.491324  0.0974566
-0.043  0.049  0.375764  0.0847111
-0.041  0.049  0.544317  0.100251
-0.039  0.049  0.481027  0.0996925
-0.037  0.049  0.562095  0.120907
-0.035  0.049  0.778683  0.12198
-0.033  0.049  0.526607  0.0983055
-0.031  0.049  0.669975  0.113541
-0.029  0.049  0.643384  0.114565
-0.027  0.049  0.967589  0.135382
-0.025  0.049  0.943283  0.128278
-0.023  0.049  0.896584  0.123626
-0.021  0.049  1.04344  0.130976
-0.019  0.049  0.992659  0.137874
-0.017  0.049  1.20957  0.141505
-0.015  0.049  1.01955  0.137358
-0.013  0.049  0.999685  0.133137
-0.011  0.049  1.14947  0.143643
-0.009  0.049  1.02508  0.1308
-0.007  0.049  1.21839  0.153597
-0.005  0.049  1.24501  0.147412
-0.003  0.049  1.54293  0.183008
-0.001  0.049  1.21282  0.164777
0.001  0.049  1.34719  0.123811
0.003  0.049  1.32897  0.172429
0.005  0.049  1.25269  0.151528
0.007  0.049  1.23346  0.151928
0.009  0.049  1.27942  0.152521
0.011  0.049  1.34769  0.156485
0.013  0.049  1.37657  0.165161
0.015  0.049  1.19598  0.14572
0.017  0.049  1.44114  0.163258
0.019  0.049  0.973195  0.144887
0.021  0.049  0.972849  0.140819
0.023  0.049  0.825894  0.119106
0.025  0.049  0.890675  0.127665
0.027  0.049  0.724293  0.108796
0.029  0.049  0.781289  0.127232
0.031  0.049  0.75808  0.116379
0.033  0.049  0.928173  0.142095
0.035  0.049  0.682212  0.115851
0.037  0.049  0.623211  0.109128
0.039  0.049  0.76052  0.12954
0.041  0.049  0.493197  0.0981104
0.043  0.049  0.70537  0.127364
0.045  0.049  0.490451  0.106491
0.047  0.049  0.370545  0.0844899
0.049  0.049  0.422784  0.107555
0.051  0.049  0.551782  0.108807
0.053  0.049  0.208463  0.0558402
0.055  0.049  0.291626  0.0763988
0.057  0.049  0.277775  0.0836155
0.059  0.049  0.280488  0.0738139
0.061  0.049  0.234847  0.073915
0.063  0.049  0.33629  0.0906936
0.065  0.049  0.315766  0.0889694
0.067  0.049  0.215535  0.0735447
0.069  0.049  0.180708  0.0685858
0.071  0.049  0.219552  0.0851089
0.073  0.049  0.0586368  0.0730191
0.075  0.049  0.0373833  0.067631
0.077  0.049  0.0555195  0.0713692
0.079  0.049  0.207786  0.0942962
0.081  0.049  0.0335649  0.0605867
0.083  0.049  0.220961  0.135394
0.085  0.049  0.48106  0.196678
0.087  0.049  0  0
0.089  0.049  0  0
-0.089  0.051  0  0
-0.087  0.051  -0.069178  0.0691781
-0.085  0.051  -0.0846516  0.112528
-0.083  0.051  0.0822661  0.145274
-0.081  0.051  0.0358624  0.0892315
-0.079  0.051  0.0343166  0.0806181
-0.077  0.051  0.101866  0.0790343
-0.075  0.051  0.0439869  0.0805517
-0.073  0.051  0.208555  0.0883372
-0.071  0.051  0.0365068  0.0584665
-0.069  0.051  0.274363  0.0805909
-0.067  0.051  0.19312  0.0733273
-0.065  0.051  0.0869499  0.0667171
-0.063  0.051  0.154863  0.0565808
-0.061  0.051  0.270191  0.0850163
-0.059  0.051  0.259938  0.0881895
-0.057  0.051  0.230729  0.0728234
-0.055  0.051  0.345056  0.0835756
-0.053  0.051  0.319506  0.10033
-0.051  0.051  0.470205  0.105743
-0.049  0.051  0.354593  0.0928546
-0.047  0.051  0.3175  0.100731
-0.045  0.051  0.525138  0.107093
-0.043  0.051  0.521983  0.109519
-0.041  0.051  0.552858  0.100638
-0.039  0.051  0.508602  0.108087
-0.037  0.051  0.772329  0.120151
-0.035  0.051  0.824854  0.152048
-0.033  0.051  0.66997  0.120871
-0.031  0.051  0.657901  0.120189
-0.029  0.051  1.28566  0.160328
-0.027  0.051  0.84909  0.130873
-0.025  0.051  1.10731  0.148003
-0.023  0.051  0.961089  0.142216
-0.021  0.051  1.04294  0.137628
-0.019  0.051  0.905063  0.130452
-0.017  0.051  1.23426  0.161676
-0.015  0.051  1.20042  0.143305
-0.013  0.051  1.11483  0.142698
-0.011  0.051  1.21864  0.152713
-0.009  0.051  1.39817  0.166141
-0.007  0.051  1.44729  0.179827
-0.005  0.051  1.14107  0.138948
-0.003  0.051  1.58323  0.192024
-0.001  0.051  1.61859  0.19354
0.001  0.051  1.15134  0.11294
0.003  0.051  1.13905  0.157437
0.005  0.051  1.4001  0.158882
0.007  0.051  0.920525  0.135128
0.009  0.051  1.31322  0.17071
0.011  0.051  1.16962  0.145487
0.013  0.051  0.934762  0.136081
0.015  0.051  1.30487  0.162333
0.017  0.051  0.8602  0.128389
0.019  0.051  1.07342  0.141396
0.021  0.051  1.03696  0.137799
0.023  0.051  0.859234  0.122291
0.025  0.051  0.899479  0.139234
0.027  0.051  0.892406  0.12722
0.029  0.051  0.660621  0.116815
0.031  0.051  0.69724  0.113863
0.033  0.051  0.53273  0.101637
0.035  0.051  0.707201  0.118605
0.037  0.051  0.624673  0.114423
0.039  0.051  0.398119  0.0919558
0.041  0.051  0.456129  0.0955494
0.043  0.051  0.78159  0.12043
0.045  0.051  0.410899  0.0879859
0.047  0.051  0.440328  0.0956469
0.049  0.051  0.570113  0.105193
0.051  0.051  0.233867  0.0773116
0.053  0.051  0.479397  0.0990508
0.055  0.051  0.25008  0.0733261
0.057  0.051  0.34886  0.0833825
0.059  0.051  0.420955  0.0934777
0.061  0.051  0.120139  0.0598245
0.063  0.051  0.280453  0.0817256
0.065  0.051  0.223532  0.0698656
0.067  0.051  0.261192  0.0786838
0.069  0.051  0.209045  0.0813236
0.071  0.051  0.211176  0.0878709
0.073  0.051  0.169427  0.0803882
0.075  0.051  0.110118  0.0692462
0.077  0.051  0.171707  0.0879789
0.079  0.051  0.229077  0.124321
0.081  0.051  0.0503758  0.0876555
0.083  0.051  0.0969184  0.113619
0.085  0.051  0.12685  0.118498
0.087  0.051  -0.069178  0.0691781
0.089  0.051  0  0
-0.089  0.053  7.08561e-12  3.85687e-06
-0.087  0.053  0.405871  0.283336
-0.085  0.053  0.195785  0.135291
-0.083  0.053  0.147381  0.118321
-0.081  0.053  0.0229985  0.0982559
-0.079  0.053  0.0830247  0.0748376
-0.077  0.053  0.0559528  0.0624807
-0.075  0.053  0.0160275  0.0614317
-0.073  0.053  0.11669  0.0635403
-0.071  0.053  0.158345  0.0677252
-0.069  0.053  0.138911  0.069558
-0.067  0.053  0.109291  0.0676108
-0.065  0.053  0.254329  0.0665415
-0.063  0.053  0.0521757  0.0524847
-0.061  0.053  0.172132  0.0719297
-0.059  0.053  0.338597  0.0901763
-0.057  0.053  0.303172  0.0896767
-0.055  0.053  0.161802  0.0630691
-0.053  0.053  0.420751  0.101738
-0.051  0.053  0.433444  0.0995495
-0.049  0.053  0.378157  0.0886127
-0.047  0.053  0.356973  0.0911526
-0.045  0.053  0.4926  0.103133
-0.043  0.053  0.404584  0.0888367
-0.041  0.053  0.531681  0.103337
-0.039  0.053  0.536993  0.110479
-0.037  0.053  0.518237  0.102943
-0.035  0.053  0.621317  0.112318
-0.033  0.053  0.65079  0.113842
-0.031  0.053  0.686016  0.133922
-0.029  0.053  0.831442  0.137636
-0.027  0.053  0.766717  0.111263
-0.025  0.053  0.752386  0.120955
-0.023  0.053  0.898104  0.129513
-0.021  0.053  1.14806  0.152008
-0.019  0.053  0.83624  0.122245
-0.017  0.053  1.07682  0.13964
-0.015  0.053  1.15649  0.149409
-0.013  0.053  0.989098  0.133713
-0.011  0.053  1.11126  0.141231
-0.009  0.053  0.972593  0.149375
-0.007  0.053  1.22893  0.163
-0.005  0.053  1.27002  0.153443
-0.003  0.053  0.919289  0.138572
-0.001  0.053  0.964009  0.140909
0.001  0.053  1.03312  0.106238
0.003  0.053  1.2541  0.17831
0.005  0.053  0.92303  0.133614
0.007  0.053  0.982899  0.133887
0.009  0.053  1.25303  0.155162
0.011  0.053  1.26846  0.149149
0.013  0.053  1.1045  0.146497
0.015  0.053  1.10375  0.142798
0.017  0.053  1.03638  0.142965
0.019  0.053  0.99593  0.136129
0.021  0.053  1.06938  0.148039
0.023  0.053  1.15652  0.156903
0.025  0.053  0.86576  0.136158
0.027  0.053  0.920125  0.131134
0.029  0.053  0.597675  0.10409
0.031  0.053  0.793017  0.119002
0.033  0.053  0.764249  0.125071
0.035  0.053  0.527415  0.0998855
0.037  0.053  0.659275  0.108144
0.039  0.053  0.598981  0.101126
0.041  0.053  0.52718  0.119695
0.043  0.053  0.453732  0.0951458
0.045  0.053  0.418784  0.100942
0.047  0.053  0.37603  0.0784391
0.049  0.053  0.458599  0.0934333
0.051  0.053  0.347604  0.0859069
0.053  0.053  0.320123  0.0765491
0.055  0.053  0.37148  0.0857107
0.057  0.053  0.32542  0.0805764
0.059  0.053  0.260818  0.0718904
0.061  0.053  0.177434  0.0619253
0.063  0.053  0.14933  0.0691956
0.065  0.053  0.196271  0.0703558
0.067  0.053  0.226724  0.0764212
0.069  0.053  0.142653  0.060081
0.071  0.053  0.158147  0.085309
0.073  0.053  0.11304  0.0638614
0.075  0.053  0.0840392  0.0634137
0.077  0.053  0.0562904  0.0635317
0.079  0.053  0.0595947  0.08862
0.081  0.053  0.0939956  0.0892968
0.083  0.053  0.0496341  0.107973
0.085  0.053  -0.0782508  0.102383
0.087  0.053  0.254675  0.29497
0.089  0.053  0  0
-0.089  0.055  0  0
-0.087  0.055  0.168862  0.168869
-0.085  0.055  0.0956927  0.0890114
-0.083  0.055  -0.121155  0.0916752
-0.081  0.055  -0.0668359  0.113571
-0.079  0.055  0.250186  0.105915
-0.077  0.055  0.24809  0.0975921
-0.075  0.055  -0.0334686  0.0601651
-0.073  0.055  -0.0315191  0.0569023
-0.071  0.055  0.131567  0.0762134
-0.069  0.055  0.223393  0.0769774
-0.067  0.055  0.109531  0.0595724
-0.065  0.055  0.0298851  0.0672854
-0.063  0.055  0.175791  0.0632066
-0.061  0.055  0.310477  0.0796796
-0.059  0.055  0.133387  0.0703269
-0.057  0.055  0.262528  0.093217
-0.055  0.055  0.177451  0.059094
-0.053  0.055  0.219511  0.0830568
-0.051  0.055  0.344375  0.0791426
-0.049  0.055  0.275598  0.0739571
-0.047  0.055  0.553839  0.125278
-0.045  0.055  0.396643  0.0886538
-0.043  0.055  0.391437  0.0837554
-0.041  0.055  0.551052  0.101688
-0.039  0.055  0.562028  0.102858
-0.037  0.055  0.534085  0.103652
-0.035  0.055  0.585952  0.112483
-0.033  0.055  0.62713  0.121249
-0.031  0.055  0.656537  0.112131
-0.029  0.055  0.665453  0.114564
-0.027  0.055  0.96124  0.130646
-0.025  0.055  1.06972  0.14162
-0.023  0.055  0.932  0.122404
-0.021  0.055  0.894242  0.125323
-0.019  0.055  1.02322  0.143033
-0.017  0.055  0.707486  0.107244
-0.015  0.055  0.881434  0.138861
-0.013  0.055  1.22475  0.153246
-0.011  0.055  0.996077  0.130898
-0.009  0.055  0.919429  0.13809
-0.007  0.055  1.02463  0.140306
-0.005  0.055  1.24083  0.15296
-0.003  0.055  1.21078  0.16441
-0.001  0.055  0.936686  0.137811
0.001  0.055  0.991878  0.105061
0.003  0.055  1.1486  0.158159
0.005  0.055  1.02616  0.144469
0.007  0.055  0.929407  0.131082
0.009  0.055  0.904458  0.129998
0.011  0.055  1.19719  0.150385
0.013  0.055  0.90285  0.140149
0.015  0.055  1.00046  0.14416
0.017  0.055  0.988406  0.148049
0.019  0.055  0.835637  0.12953
0.021  0.055  0.686873  0.126507
0.023  0.055  0.853908  0.128042
0.025  0.055  0.859721  0.121306
0.027  0.055  0.6745  0.115925
0.029  0.055  0.615529  0.113875
0.031  0.055  0.622329  0.116501
0.033  0.055  0.384718  0.0884481
0.035  0.055  0.517253  0.106157
0.037  0.055  0.662787  0.117832
0.039  0.055  0.410115  0.0834048
0.041  0.055  0.53914  0.11308
0.043  0.055  0.479271  0.103274
0.045  0.055  0.45393  0.100558
0.047  0.055  0.425477  0.090409
0.049  0.055  0.466208  0.100882
0.051  0.055  0.343177  0.0950054
0.053  0.055  0.153505  0.0651978
0.055  0.055  0.234715  0.0741865
0.057  0.055  0.228862  0.0717619
0.059  0.055  0.178087  0.0749271
0.061  0.055  0.229216  0.066942
0.063  0.055  0.166258  0.0574606
0.065  0.055  0.193808  0.0732677
0.067  0.055  0.159672  0.0729089
0.069  0.055  0.0459332  0.054926
0.071  0.055  0.127182  0.0718096
0.073  0.055  0.144268  0.0839126
0.075  0.055  0.131925  0.0758216
0.077  0.055  0.033141  0.0918281
0.079  0.055  0.230643  0.100708
0.081  0.055  0.242235  0.114178
0.083  0.055  0.224288  0.11235
0.085  0.055  0.0641469  0.125966
0.087  0.055  0.134587  0.169726
0.089  0.055  -0.578334  0.74056
-0.089  0.057  -3.2015e-12  1.74266e-06
-0.087  0.057  -0.0684826  0.0684827
-0.085  0.057  0.241079  0.17035
-0.083  0.057  0.252709  0.154606
-0.081  0.057  0.0866514  0.0619495
-0.079  0.057  0.0440041  0.0840382
-0.077  0.057  0.0208213  0.0710218
-0.075  0.057  0.117365  0.0737679
-0.073  0.057  0.162145  0.0814361
-0.071  0.057  0.0790353  0.0824796
-0.069  0.057  0.278865  0.0896907
-0.067  0.057  0.164884  0.0806112
-0.065  0.057  0.203371  0.0696282
-0.063  0.057  0.216595  0.0726591
-0.061  0.057  0.210799  0.0727095
-0.059  0.057  0.18166  0.0672047
-0.057  0.057  0.260285  0.076851
-0.055  0.057  0.261579  0.0707396
-0.053  0.057  0.319811  0.0808664
-0.051  0.057  0.319711  0.0824866
-0.049  0.057  0.143923  0.0793467
-0.047  0.057  0.267449  0.0789391
-0.045  0.057  0.374681  0.0926439
-0.043  0.057  0.614543  0.112707
-0.041  0.057  0.344447  0.0910964
-0.039  0.057  0.350925  0.0871441
-0.037  0.057  0.474924  0.103936
-0.035  0.057  0.594948  0.115408
-0.033  0.057  0.696965  0.108521
-0.031  0.057  0.638387  0.110947
-0.029  0.057  0.511344  0.10035
-0.027  0.057  0.563807  0.10417
-0.025  0.057  0.826226  0.115598
-0.023  0.057  0.652041  0.123421
-0.021  0.057  0.762154  0.114194
-0.019  0.057  0.868705  0.136029
-0.017  0.057  0.943498  0.130195
-0.015  0.057  0.797126  0.12683
-0.013  0.057  0.963687  0.137731
-0.011  0.057  0.832029  0.123434
-0.009  0.057  0.884455  0.125637
-0.007  0.057  1.06248  0.154818
-0.005  0.057  0.966512  0.13609
-0.003  0.057  0.741034  0.125183
-0.001  0.057  0.872763  0.143884
0.001  0.057  1.05709  0.114369
0.003  0.057  0.876909  0.140299
0.005  0.057  0.953251  0.128174
0.007  0.057  0.767746  0.122492
0.009  0.057  0.995227  0.138435
0.011  0.057  0.833031  0.123611
0.013  0.057  0.796357  0.120398
0.015  0.057  0.7882  0.112032
0.017  0.057  0.711938  0.115106
0.019  0.057  0.766977  0.124753
0.021  0.057  0.828447  0.14497
0.023  0.057  0.749732  0.128738
0.025  0.057  0.718891  0.134359
0.027  0.057  0.544784  0.105994
0.029  0.057  0.703624  0.112809
0.031  0.057  0.413018  0.0938635
0.033  0.057  0.809207  0.127652
0.035  0.057  0.353567  0.0824965
0.037  0.057  0.544816  0.0960246
0.039  0.057  0.356356  0.0764773
0.041  0.057  0.394407  0.0844015
0.043  0.057  0.655988  0.107593
0.045  0.057  0.518678  0.107982
0.047  0.057  0.170212  0.0633464
0.049  0.057  0.250079  0.0719183
0.051  0.057  0.387221  0.128031
0.053  0.057  0.232169  0.0699812
0.055  0.057  0.462149  0.109037
0.057  0.057  0.104996  0.0648809
0.059  0.057  0.276148  0.081229
0.061  0.057  0.21649  0.0720689
0.063  0.057  0.147686  0.0662597
0.065  0.057  0.162625  0.0677697
0.067  0.057  0.23709  0.0776843
0.069  0.057  0.119294  0.0709174
0.071  0.057  0.0499759  0.0518401
0.073  0.057  0.107235  0.0597418
0.075  0.057  0.140348  0.0788152
0.077  0.057  0.011558  0.0616465
0.079  0.057  0.0869546  0.0810519
0.081  0.057  0.137775  0.0905633
0.083  0.057  -0.0105995  0.0748526
0.085  0.057  0.0312141  0.0928474
0.087  0.057  0.201482  0.237057
0.089  0.057  0.750007  1.2552
-0.089  0.059  0.13468  0.531981
-0.087  0.059  0.462711  0.270246
-0.085  0.059  0.168011  0.145096
-0.083  0.059  0.0184681  0.0945105
-0.081  0.059  -0.053325  0.0747914
-0.079  0.059  0.239396  0.103762
-0.077  0.059  0.0240858  0.0749256
-0.075  0.059  0.0912243  0.0672286
-0.073  0.059  0.0282902  0.0598366
-0.071  0.059  0.210621  0.0744154
-0.069  0.059  0.166472  0.0702714
-0.067  0.059  0.216921  0.0707959
-0.065  0.059  0.0829813  0.0618335
-0.063  0.059  0.198134  0.0672718
-0.061  0.059  0.173939  0.0742318
-0.059  0.059  0.203011  0.0778319
-0.057  0.059  0.128969  0.0541089
-0.055  0.059  0.256532  0.0768502
-0.053  0.059  0.402668  0.10312
-0.051  0.059  0.436449  0.0971352
-0.049  0.059  0.418973  0.0904001
-0.047  0.059  0.319848  0.0802256
-0.045  0.059  0.436473  0.09401
-0.043  0.059  0.439446  0.098787
-0.041  0.059  0.495799  0.100693
-0.039  0.059  0.348379  0.0882598
-0.037  0.059  0.455865  0.0972312
-0.035  0.059  0.330616  0.0877295
-0.033  0.059  0.53815  0.100182
-0.031  0.059  0.569576  0.108729
-0.029  0.059  0.688575  0.118982
-0.027  0.059  0.678768  0.11946
-0.025  0.059  0.645743  0.10854
-0.023  0.059  0.624684  0.122281
-0.021  0.059  0.630551  0.117658
-0.019  0.059  0.856024  0.128458
-0.017  0.059  0.661701  0.111539
-0.015  0.059  0.751634  0.114631
-0.013  0.059  0.638565  0.105013
-0.011  0.059  0.714421  0.121412
-0.009  0.059  0.792783  0.114396
-0.007  0.059  0.889953  0.126381
-0.005  0.059  0.870769  0.133388
-0.003  0.059  0.713584  0.121158
-0.001  0.059  0.90923  0.144362
0.001  0.059  1.00144  0.112994
0.003  0.059  0.847505  0.145123
0.005  0.059  0.928815  0.147969
0.007  0.059  0.658027  0.105809
0.009  0.059  0.856323  0.123151
0.011  0.059  0.944706  0.130536
0.013  0.059  0.836617  0.125047
0.015  0.059  0.65216  0.107349
0.017  0.059  0.727682  0.113527
0.019  0.059  0.754052  0.137663
0.021  0.059  0.758459  0.123802
0.023  0.059  0.679869  0.112556
0.025  0.059  0.596709  0.109614
0.027  0.059  0.74459  0.113477
0.029  0.059  0.654611  0.125145
0.031  0.059  0.635065  0.111468
0.033  0.059  0.606026  0.106366
0.035  0.059  0.624045  0.125061
0.037  0.059  0.607186  0.123365
0.039  0.059  0.483759  0.0997204
0.041  0.059  0.500308  0.110115
0.043  0.059  0.302578  0.0768883
0.045  0.059  0.178297  0.0659657
0.047  0.059  0.276873  0.0671502
0.049  0.059  0.243535  0.0788539
0.051  0.059  0.145685  0.068499
0.053  0.059  0.407328  0.0999415
0.055  0.059  0.233541  0.0776862
0.057  0.059  0.324725  0.0912451
0.059  0.059  0.309641  0.0812824
0.061  0.059  0.13041  0.0624619
0.063  0.059  0.19241  0.0732343
0.065  0.059  0.223256  0.0723494
0.067  0.059  0.235758  0.0728922
0.069  0.059  0.135356  0.0641354
0.071  0.059  0.0359474  0.0571967
0.073  0.059  0.195909  0.0847912
0.075  0.059  0.0263303  0.0750626
0.077  0.059  0.131271  0.0766349
0.079  0.059  0.371283  0.115489
0.081  0.059  0.106158  0.0892484
0.083  0.059  0.13406  0.0962288
0.085  0.059  0.411549  0.187767
0.087  0.059  -0.0427393  0.100558
0.089  0.059  0  0
-0.089  0.061  0  0
-0.087  0.061  0.164973  0.241267
-0.085  0.061  0.0390417  0.127866
-0.083  0.061  0.123568  0.103721
-0.081  0.061  -0.0690225  0.0564142
-0.079  0.061  0.16836  0.0935518
-0.077  0.061  0.173652  0.0965706
-0.075  0.061  0.0961627  0.0686288
-0.073  0.061  0.125088  0.0699683
-0.071  0.061  0.230604  0.078763
-0.069  0.061  0.170175  0.0785559
-0.067  0.061  0.0902856  0.0562087
-0.065  0.061  0.202101  0.0809255
-0.063  0.061  0.0638489  0.0540518
-0.061  0.061  0.168084  0.0745247
-0.059  0.061  0.184527  0.0666293
-0.057  0.061  0.27371  0.0743755
-0.055  0.061  0.295886  0.088826
-0.053  0.061  0.285817  0.0874233
-0.051  0.061  0.31848  0.08742
-0.049  0.061  0.428074  0.0985827
-0.047  0.061  0.219251  0.0689133
-0.045  0.061  0.353258  0.0882641
-0.043  0.061  0.183976  0.0678598
-0.041  0.061  0.295047  0.084771
-0.039  0.061  0.67505  0.13401
-0.037  0.061  0.340104  0.0948115
-0.035  0.061  0.50879  0.104454
-0.033  0.061  0.532989  0.121803
-0.031  0.061  0.596804  0.113799
-0.029  0.061  0.604586  0.113623
-0.027  0.061  0.502423  0.102918
-0.025  0.061  0.887101  0.15158
-0.023  0.061  0.640466  0.116971
-0.021  0.061  0.346815  0.0818881
-0.019  0.061  0.554562  0.108722
-0.017  0.061  0.816134  0.121643
-0.015  0.061  0.958503  0.132649
-0.013  0.061  0.664362  0.11501
-0.011  0.061  0.844319  0.123952
-0.009  0.061  0.835668  0.132278
-0.007  0.061  0.763495  0.123623
-0.005  0.061  0.672859  0.110819
-0.003  0.061  0.610359  0.116599
-0.001  0.061  0.76781  0.143799
0.001  0.061  0.863146  0.107957
0.003  0.061  0.877403  0.137329
0.005  0.061  0.902422  0.149868
0.007  0.061  0.952965  0.142059
0.009  0.061  0.823219  0.137829
0.011  0.061  0.69598  0.104828
0.013  0.061  0.878419  0.135132
0.015  0.061  0.671599  0.12127
0.017  0.061  0.884802  0.134109
0.019  0.061  0.624243  0.112788
0.021  0.061  0.694424  0.111118
0.023  0.061  0.647094  0.11048
0.025  0.061  0.495491  0.109735
0.027  0.061  0.513903  0.10613
0.029  0.061  0.568376  0.101817
0.031  0.061  0.389432  0.0941807
0.033  0.061  0.51798  0.103196
0.035  0.061  0.401815  0.0943984
0.037  0.061  0.447967  0.0992349
0.039  0.061  0.397155  0.0965413
0.041  0.061  0.386402  0.104466
0.043  0.061  0.420609  0.092648
0.045  0.061  0.266654  0.0740561
0.047  0.061  0.219044  0.0811636
0.049  0.061  0.240549  0.0753294
0.051  0.061  0.271391  0.0767612
0.053  0.061  0.220433  0.0641611
0.055  0.061  0.270346  0.0741649
0.057  0.061  0.266124  0.0786068
0.059  0.061  0.193651  0.068796
0.061  0.061  0.261591  0.0848501
0.063  0.061  0.103798  0.0664136
0.065  0.061  0.261442  0.0828146
0.067  0.061  0.0925214  0.0523451
0.069  0.061  0.19623  0.0850932
0.071  0.061  0.257222  0.0893437
0.073  0.061  0.0590591  0.0727874
0.075  0.061  -0.0450692  0.058627
0.077  0.061  -0.0605217  0.0271561
0.079  0.061  -0.042951  0.0713119
0.081  0.061  0.0593528  0.103041
0.083  0.061  0.155191  0.132802
0.085  0.061  -0.0327315  0.0327315
0.087  0.061  -0.0692692  0.0692693
0.089  0.061  0  0
-0.089  0.063  0  0
-0.087  0.063  0  0
-0.085  0.063  0.0861671  0.0861699
-0.083  0.063  -0.0247479  0.0677967
-0.081  0.063  0.234491  0.117042
-0.079  0.063  0.0254394  0.0544525
-0.077  0.063  0.192629  0.0960776
-0.075  0.063  0.115048  0.0707038
-0.073  0.063  0.0608176  0.0621355
-0.071  0.063  0.0194554  0.0381894
-0.069  0.063  0.104193  0.0694698
-0.067  0.063  0.148018  0.0795345
-0.065  0.063  0.117492  0.0734015
-0.063  0.063  0.0164683  0.0575313
-0.061  0.063  0.157622  0.0641656
-0.059  0.063  0.220755  0.0797623
-0.057  0.063  0.143159  0.0679169
-0.055  0.063  0.202858  0.0566436
-0.053  0.063  0.295699  0.0958812
-0.051  0.063  0.3374  0.0793169
-0.049  0.063  0.29566  0.078564
-0.047  0.063  0.337813  0.110544
-0.045  0.063  0.441018  0.0983184
-0.043  0.063  0.436366  0.104053
-0.041  0.063  0.284221  0.0856631
-0.039  0.063  0.395863  0.0930539
-0.037  0.063  0.766801  0.131058
-0.035  0.063  0.313479  0.0829075
-0.033  0.063  0.480992  0.0944705
-0.031  0.063  0.573094  0.107838
-0.029  0.063  0.63577  0.109693
-0.027  0.063  0.639537  0.108801
-0.025  0.063  0.392644  0.0911798
-0.023  0.063  0.658605  0.119075
-0.021  0.063  0.839664  0.145539
-0.019  0.063  0.706085  0.122233
-0.017  0.063  0.661143  0.119983
-0.015  0.063  0.778763  0.125914
-0.013  0.063  0.700903  0.138938
-0.011  0.063  0.595281  0.120808
-0.009  0.063  0.607286  0.0942343
-0.007  0.063  0.686862  0.108033
-0.005  0.063  0.604904  0.102325
-0.003  0.063  0.823681  0.134242
-0.001  0.063  0.822926  0.142631
0.001  0.063  0.767493  0.0960344
0.003  0.063  0.714999  0.124821
0.005  0.063  0.770417  0.122059
0.007  0.063  0.623461  0.106291
0.009  0.063  0.762633  0.116933
0.011  0.063  0.786765  0.128342
0.013  0.063  0.658609  0.122837
0.015  0.063  0.768604  0.128048
0.017  0.063  0.608705  0.108649
0.019  0.063  0.677328  0.119211
0.021  0.063  0.578122  0.102822
0.023  0.063  0.859163  0.141495
0.025  0.063  0.600387  0.108975
0.027  0.063  0.620529  0.109149
0.029  0.063  0.400462  0.0933003
0.031  0.063  0.631233  0.113869
0.033  0.063  0.348799  0.0919033
0.035  0.063  0.310797  0.0812276
0.037  0.063  0.358005  0.0826823
0.039  0.063  0.645517  0.116742
0.041  0.063  0.359472  0.0842794
0.043  0.063  0.401775  0.0885367
0.045  0.063  0.323987  0.0793242
0.047  0.063  0.300739  0.0777661
0.049  0.063  0.200791  0.0747109
0.051  0.063  0.192498  0.0682036
0.053  0.063  0.306282  0.0893809
0.055  0.063  0.200883  0.0738003
0.057  0.063  0.164647  0.0674039
0.059  0.063  0.15621  0.0696242
0.061  0.063  0.106496  0.0662578
0.063  0.063  0.114226  0.0658029
0.065  0.063  0.126729  0.0630423
0.067  0.063  0.144912  0.0723612
0.069  0.063  0.26702  0.0946435
0.071  0.063  0.249082  0.0815931
0.073  0.063  0.156874  0.0793477
0.075  0.063  0.0221746  0.0658399
0.077  0.063  0.101023  0.0857936
0.079  0.063  0.0824018  0.073624
0.081  0.063  -0.0107567  0.102949
0.083  0.063  0.0935919  0.0862656
0.085  0.063  0.0725089  0.0725118
0.087  0.063  0.237236  0.227576
0.089  0.063  6.89691e-12  3.80816e-06
-0.089  0.065  0  0
-0.087  0.065  0.384868  0.267366
-0.085  0.065  -0.077044  0.0544785
-0.083  0.065  -0.0690511  0.0722345
-0.081  0.065  -0.000638672  0.085433
-0.079  0.065  0.0831767  0.0931306
-0.077  0.065  0.188013  0.0982895
-0.075  0.065  0.0414685  0.0737643
-0.073  0.065  0.146155  0.0719662
-0.071  0.065  0.136186  0.0692612
-0.069  0.065  0.0639701  0.0669905
-0.067  0.065  0.1244  0.0755522
-0.065  0.065  0.2025  0.0681425
-0.063  0.065  0.107524  0.0594062
-0.061  0.065  0.10754  0.0707291
-0.059  0.065  0.139998  0.0629873
-0.057  0.065  0.0695573  0.0553822
-0.055  0.065  0.317073  0.0791437
-0.053  0.065  0.30237  0.0990827
-0.051  0.065  0.327539  0.0826105
-0.049  0.065  0.314232  0.0794787
-0.047  0.065  0.307766  0.0730712
-0.045  0.065  0.391493  0.0859526
-0.043  0.065  0.301643  0.081269
-0.041  0.065  0.513172  0.103342
-0.039  0.065  0.383392  0.0775403
-0.037  0.065  0.511206  0.0967095
-0.035  0.065  0.320392  0.0918475
-0.033  0.065  0.432435  0.0970016
-0.031  0.065  0.468493  0.0977698
-0.029  0.065  0.602538  0.112138
-0.027  0.065  0.43892  0.0947409
-0.025  0.065  0.567243  0.113427
-0.023  0.065  0.486944  0.0962704
-0.021  0.065  0.482351  0.114236
-0.019  0.065  0.676658  0.126874
-0.017  0.065  0.529213  0.110882
-0.015  0.065  0.679222  0.114185
-0.013  0.065  0.661178  0.111359
-0.011  0.065  0.503057  0.0915643
-0.009  0.065  0.711332  0.117433
-0.007  0.065  0.505982  0.101565
-0.005  0.065  0.631751  0.115342
-0.003  0.065  0.832468  0.132059
-0.001  0.065  0.789083  0.141798
0.001  0.065  0.743306  0.0932055
0.003  0.065  0.658601  0.129767
0.005  0.065  0.817615  0.126057
0.007  0.065  0.735432  0.122887
0.009  0.065  0.747276  0.148381
0.011  0.065  0.686297  0.11769
0.013  0.065  0.714035  0.119804
0.015  0.065  0.621027  0.116514
0.017  0.065  0.54766  0.101901
0.019  0.065  0.708418  0.11406
0.021  0.065  0.522551  0.106677
0.023  0.065  0.515641  0.100589
0.025  0.065  0.472441  0.0985052
0.027  0.065  0.620902  0.11095
0.029  0.065  0.487312  0.109835
0.031  0.065  0.46132  0.0918129
0.033  0.065  0.471166  0.0996513
0.035  0.065  0.578715  0.118984
0.037  0.065  0.504519  0.110564
0.039  0.065  0.285892  0.086089
0.041  0.065  0.38089  0.0920151
0.043  0.065  0.438246  0.0949273
0.045  0.065  0.25945  0.0719879
0.047  0.065  0.304465  0.0821149
0.049  0.065  0.210221  0.0680097
0.051  0.065  0.269994  0.0884011
0.053  0.065  0.19111  0.065723
0.055  0.065  0.253543  0.0943074
0.057  0.065  0.166146  0.0694162
0.059  0.065  0.131886  0.0560356
0.061  0.065  0.116616  0.0640768
0.063  0.065  0.197978  0.0785521
0.065  0.065  0.207255  0.0795406
0.067  0.065  0.184665  0.0653488
0.069  0.065  0.0601726  0.0580553
0.071  0.065  0.141003  0.0694595
0.073  0.065  0.0290761  0.0666577
0.075  0.065  0.00577499  0.0691019
0.077  0.065  0.153372  0.085051
0.079  0.065  -0.0202672  0.0596453
0.081  0.065  0.43381  0.138935
0.083  0.065  0.0238198  0.0562411
0.085  0.065  0.232115  0.157994
0.087  0.065  0  0
0.089  0.065  0  0
-0.089  0.067  0  0
-0.087  0.067  0.0219314  0.194622
-0.085  0.067  0.0169315  0.101593
-0.083  0.067  0.0856544  0.0833816
-0.081  0.067  0.0110416  0.0686873
-0.079  0.067  0.116481  0.0900836
-0.077  0.067  0.0250919  0.0701172
-0.075  0.067  0.0637566  0.0754477
-0.073  0.067  0.0841148  0.0607018
-0.071  0.067  0.202713  0.0728926
-0.069  0.067  0.100581  0.0681262
-0.067  0.067  0.0955911  0.0648414
-0.065  0.067  0.156774  0.0719787
-0.063  0.067  0.123889  0.0733546
-0.061  0.067  0.196175  0.0695423
-0.059  0.067  0.275638  0.0900422
-0.057  0.067  0.247197  0.0719099
-0.055  0.067  0.120222  0.0454819
-0.053  0.067  0.211772  0.070444
-0.051  0.067  0.351425  0.0913603
-0.049  0.067  0.314526  0.0787571
-0.047  0.067  0.262607  0.0742962
-0.045  0.067  0.39381  0.089932
-0.043  0.067  0.293398  0.0850541
-0.041  0.067  0.401819  0.111099
-0.039  0.067  0.285545  0.0810193
-0.037  0.067  0.343827  0.0833286
-0.035  0.067  0.341667  0.0846473
-0.033  0.067  0.425973  0.0829927
-0.031  0.067  0.308061  0.0784419
-0.029  0.067  0.451684  0.0964298
-0.027  0.067  0.545884  0.110305
-0.025  0.067  0.46312  0.112434
-0.023  0.067  0.321642  0.0848004
-0.021  0.067  0.555049  0.114137
-0.019  0.067  0.556641  0.114256
-0.017  0.067  0.61131  0.119005
-0.015  0.067  0.652134  0.110725
-0.013  0.067  0.759475  0.119049
-0.011  0.067  0.674861  0.12489
-0.009  0.067  0.752964  0.118165
-0.007  0.067  0.496097  0.0971305
-0.005  0.067  0.421725  0.0912719
-0.003  0.067  0.805498  0.143255
-0.001  0.067  0.916602  0.159185
0.001  0.067  0.5821  0.0756707
0.003  0.067  0.777695  0.13275
0.005  0.067  0.657954  0.108104
0.007  0.067  0.34943  0.0904506
0.009  0.067  0.689049  0.134062
0.011  0.067  0.643767  0.109594
0.013  0.067  0.55002  0.109177
0.015  0.067  0.552759  0.0983919
0.017  0.067  0.564846  0.101407
0.019  0.067  0.544017  0.0970734
0.021  0.067  0.398601  0.0854983
0.023  0.067  0.422828  0.0985921
0.025  0.067  0.387138  0.0928449
0.027  0.067  0.414403  0.0939849
0.029  0.067  0.381178  0.0925629
0.031  0.067  0.404972  0.100629
0.033  0.067  0.557947  0.104503
0.035  0.067  0.43638  0.104294
0.037  0.067  0.315766  0.0824
0.039  0.067  0.330831  0.0822175
0.041  0.067  0.397804  0.0968249
0.043  0.067  0.310277  0.0831643
0.045  0.067  0.416069  0.101214
0.047  0.067  0.301549  0.0845368
0.049  0.067  0.198437  0.0687878
0.051  0.067  0.194263  0.0662679
0.053  0.067  0.1544  0.0639608
0.055  0.067  0.428807  0.104304
0.057  0.067  0.155611  0.0682616
0.059  0.067  0.209  0.0595127
0.061  0.067  0.143476  0.0736214
0.063  0.067  0.135237  0.0663616
0.065  0.067  0.182819  0.0739738
0.067  0.067  0.147238  0.0684641
0.069  0.067  0.129288  0.0759469
0.071  0.067  0.389907  0.0952559
0.073  0.067  0.0909151  0.0717709
0.075  0.067  -0.117683  0.0571831
0.077  0.067  0.0921197  0.0721222
0.079  0.067  -0.0230346  0.0494877
0.081  0.067  0.105509  0.088994
0.083  0.067  0.0165769  0.0926878
0.085  0.067  0.0513807  0.0907495
0.087  0.067  0.0867515  0.177265
0.089  0.067  0  0
-0.089  0.069  0  0
-0.087  0.069  -0.144627  0.102291
-0.085  0.069  0.0173915  0.105336
-0.083  0.069  0.179559  0.119354
-0.081  0.069  0.055673  0.107357
-0.079  0.069  0.268651  0.119588
-0.077  0.069  0.270985  0.0950252
-0.075  0.069  0.0474231  0.0634858
-0.073  0.069  0.132244  0.0884579
-0.071  0.069  0.0968747  0.0664524
-0.069  0.069  0.189789  0.0769408
-0.067  0.069  0.163121  0.0668699
-0.065  0.069  0.244865  0.0816063
-0.063  0.069  0.070803  0.0576176
-0.061  0.069  0.115645  0.0649661
-0.059  0.069  0.109892  0.0586653
-0.057  0.069  0.2386  0.0764267
-0.055  0.069  0.137773  0.0629783
-0.053  0.069  0.244186  0.0745791
-0.051  0.069  0.417008  0.101605
-0.049  0.069  0.282417  0.0748425
-0.047  0.069  0.312586  0.0811428
-0.045  0.069  0.280369  0.0814505
-0.043  0.069  0.265736  0.0753041
-0.041  0.069  0.287463  0.0779803
-0.039  0.069  0.246022  0.0810745
-0.037  0.069  0.310126  0.0798192
-0.035  0.069  0.359818  0.095596
-0.033  0.069  0.241185  0.0772101
-0.031  0.069  0.497173  0.0978469
-0.029  0.069  0.407588  0.0963679
-0.027  0.069  0.433512  0.102193
-0.025  0.069  0.364895  0.0791242
-0.023  0.069  0.576082  0.101747
-0.021  0.069  0.461655  0.0945026
-0.019  0.069  0.518417  0.100982
-0.017  0.069  0.415795  0.0947795
-0.015  0.069  0.656149  0.120843
-0.013  0.069  0.614453  0.115747
-0.011  0.069  0.559584  0.0948537
-0.009  0.069  0.568905  0.108232
-0.007  0.069  0.510432  0.093537
-0.005  0.069  0.516163  0.0987296
-0.003  0.069  0.480219  0.0993952
-0.001  0.069  0.753744  0.145072
0.001  0.069  0.49329  0.0755931
0.003  0.069  0.597187  0.11167
0.005  0.069  0.435711  0.0877918
0.007  0.069  0.593889  0.111704
0.009  0.069  0.664181  0.111893
0.011  0.069  0.341033  0.0858011
0.013  0.069  0.520753  0.0905955
0.015  0.069  0.512151  0.105309
0.017  0.069  0.450728  0.101444
0.019  0.069  0.526227  0.102418
0.021  0.069  0.4348  0.101179
0.023  0.069  0.307807  0.0728511
0.025  0.069  0.370282  0.090243
0.027  0.069  0.372893  0.0859475
0.029  0.069  0.332879  0.0860353
0.031  0.069  0.566271  0.127406
0.033  0.069  0.283969  0.0700162
0.035  0.069  0.254949  0.0801985
0.037  0.069  0.277491  0.0808377
0.039  0.069  0.279848  0.0807709
0.041  0.069  0.37846  0.0946646
0.043  0.069  0.217287  0.0741662
0.045  0.069  0.254101  0.0676042
0.047  0.069  0.119049  0.0687905
0.049  0.069  0.295957  0.0861182
0.051  0.069  0.100468  0.059752
0.053  0.069  0.33538  0.0800738
0.055  0.069  0.201552  0.0712726
0.057  0.069  0.109321  0.0664431
0.059  0.069  0.0894482  0.0623319
0.061  0.069  0.212604  0.0665837
0.063  0.069  0.0609567  0.0522452
0.065  0.069  0.162791  0.0668572
0.067  0.069  0.043839  0.0540353
0.069  0.069  0.174436  0.0725717
0.071  0.069  0.0604859  0.059759
0.073  0.069  0.0477266  0.0707914
0.075  0.069  0.119626  0.0725263
0.077  0.069  0.0974372  0.0866547
0.079  0.069  -0.0207678  0.0708493
0.081  0.069  0.213351  0.0963272
0.083  0.069  -0.0263261  0.0263262
0.085  0.069  0.120713  0.167671
0.087  0.069  0.0956732  0.179554
0.089  0.069  0  0
-0.089  0.071  -0.950877  0.950878
-0.087  0.071  0.0197154  0.187807
-0.085  0.071  -0.0792468  0.0560361
-0.083  0.071  0.275432  0.136538
-0.081  0.071  0.0138787  0.0755803
-0.079  0.071  0.152439  0.0870351
-0.077  0.071  0.133139  0.0850844
-0.075  0.071  0.0674677  0.0815163
-0.073  0.071  0.117057  0.0756673
-0.071  0.071  0.114483  0.0687697
-0.069  0.071  0.0793317  0.0714733
-0.067  0.071  0.0224865  0.0543326
-0.065  0.071  0.027564  0.0624346
-0.063  0.071  0.305845  0.0829785
-0.061  0.071  0.0691076  0.0560031
-0.059  0.071  0.159264  0.0623125
-0.057  0.071  0.273966  0.0823368
-0.055  0.071  0.211024  0.0756347
-0.053  0.071  0.229085  0.0783857
-0.051  0.071  0.126713  0.0621844
-0.049  0.071  0.197365  0.0745981
-0.047  0.071  0.0856353  0.0706118
-0.045  0.071  0.275541  0.0779029
-0.043  0.071  0.289704  0.0909484
-0.041  0.071  0.240976  0.0725779
-0.039  0.071  0.403523  0.0890985
-0.037  0.071  0.29027  0.0750576
-0.035  0.071  0.404974  0.0921616
-0.033  0.071  0.31114  0.0875093
-0.031  0.071  0.611631  0.122766
-0.029  0.071  0.408852  0.101027
-0.027  0.071  0.323361  0.089274
-0.025  0.071  0.357872  0.102041
-0.023  0.071  0.258045  0.0741575
-0.021  0.071  0.316815  0.0815295
-0.019  0.071  0.648262  0.121476
-0.017  0.071  0.334421  0.0852638
-0.015  0.071  0.382607  0.0864981
-0.013  0.071  0.260777  0.0798003
-0.011  0.071  0.451117  0.0951894
-0.009  0.071  0.444267  0.0929592
-0.007  0.071  0.596653  0.116511
-0.005  0.071  0.465203  0.100042
-0.003  0.071  0.497655  0.101006
-0.001  0.071  0.301557  0.0876067
0.001  0.071  0.529271  0.0820159
0.003  0.071  0.525576  0.111687
0.005  0.071  0.477691  0.0874796
0.007  0.071  0.460294  0.109747
0.009  0.071  0.53593  0.100806
0.011  0.071  0.424001  0.0918432
0.013  0.071  0.283389  0.0751854
0.015  0.071  0.393602  0.0983302
0.017  0.071  0.379412  0.0836514
0.019  0.071  0.577579  0.106998
0.021  0.071  0.356983  0.087149
0.023  0.071  0.272953  0.0748753
0.025  0.071  0.298586  0.0830957
0.027  0.071  0.249638  0.0899169
0.029  0.071  0.225493  0.0706326
0.031  0.071  0.344633  0.0891915
0.033  0.071  0.3155  0.0903218
0.035  0.071  0.319248  0.0778636
0.037  0.071  0.221897  0.0844013
0.039  0.071  0.320723  0.0892078
0.041  0.071  0.332538  0.0870082
0.043  0.071  0.178259  0.0688136
0.045  0.071  0.262595  0.0759867
0.047  0.071  0.267696  0.0829896
0.049  0.071  0.289777  0.072187
0.051  0.071  0.149122  0.0613246
0.053  0.071  0.234023  0.0697723
0.055  0.071  0.141675  0.0560984
0.057  0.071  0.0739337  0.0641402
0.059  0.071  0.288581  0.0822473
0.061  0.071  0.0747903  0.0481309
0.063  0.071  0.0852286  0.0629067
0.065  0.071  0.106724  0.0605105
0.067  0.071  0.162311  0.0726623
0.069  0.071  0.155755  0.0629011
0.071  0.071  0.01925  0.0413076
0.073  0.071  0.150626  0.0743186
0.075  0.071  0.00625389  0.0723812
0.077  0.071  0.00191892  0.0758107
0.079  0.071  0.190482  0.0980868
0.081  0.071  0.0320799  0.0927392
0.083  0.071  -0.120464  0.0540282
0.085  0.071  0.125578  0.15638
0.087  0.071  0.154859  0.154865
0.089  0.071  0  0
-0.089  0.073  0  0
-0.087  0.073  0.290685  0.208473
-0.085  0.073  0.0845896  0.0845923
-0.083  0.073  0.089296  0.0864476
-0.081  0.073  0.0199811  0.0663184
-0.079  0.073  0.0804261  0.08982
-0.077  0.073  0.0811414  0.0661703
-0.075  0.073  0.0352822  0.0492423
-0.073  0.073  0.0340959  0.051808
-0.071  0.073  0.15906  0.0648393
-0.069  0.073  0.00837273  0.0443838
-0.067  0.073  0.110246  0.0697948
-0.065  0.073  0.130796  0.0648958
-0.063  0.073  0.0696438  0.0696986
-0.061  0.073  0.0907241  0.0550521
-0.059  0.073  0.189207  0.0615377
-0.057  0.073  0.105172  0.0628699
-0.055  0.073  0.108332  0.0703592
-0.053  0.073  0.254708  0.0725514
-0.051  0.073  0.113489  0.0614659
-0.049  0.073  0.235608  0.0825776
-0.047  0.073  0.231272  0.0747612
-0.045  0.073  0.182993  0.0619898
-0.043  0.073  0.123781  0.0553866
-0.041  0.073  0.21451  0.0807742
-0.039  0.073  0.163696  0.0679332
-0.037  0.073  0.3938  0.0975898
-0.035  0.073  0.345851  0.0825858
-0.033  0.073  0.315234  0.0856351
-0.031  0.073  0.231878  0.075031
-0.029  0.073  0.301745  0.0802415
-0.027  0.073  0.263029  0.0737665
-0.025  0.073  0.390607  0.0949682
-0.023  0.073  0.235166  0.0727682
-0.021  0.073  0.354952  0.0815461
-0.019  0.073  0.320873  0.0823404
-0.017  0.073  0.374125  0.087004
-0.015  0.073  0.483811  0.0955803
-0.013  0.073  0.365292  0.0828651
-0.011  0.073  0.50344  0.104879
-0.009  0.073  0.406026  0.096087
-0.007  0.073  0.423584  0.0908947
-0.005  0.073  0.748274  0.122324
-0.003  0.073  0.231985  0.0828596
-0.001  0.073  0.569445  0.10964
0.001  0.073  0.438223  0.0714559
0.003  0.073  0.501344  0.104675
0.005  0.073  0.439395  0.0915291
0.007  0.073  0.402339  0.0866956
0.009  0.073  0.645057  0.104914
0.011  0.073  0.530852  0.11134
0.013  0.073  0.44166  0.0998138
0.015  0.073  0.323008  0.0906803
0.017  0.073  0.537027  0.108664
0.019  0.073  0.40958  0.092473
0.021  0.073  0.336501  0.0996912
0.023  0.073  0.338045  0.0873422
0.025  0.073  0.282111  0.0804955
0.027  0.073  0.344074  0.089429
0.029  0.073  0.398522  0.0881674
0.031  0.073  0.424828  0.0913648
0.033  0.073  0.335746  0.0896783
0.035  0.073  0.228466  0.079943
0.037  0.073  0.282037  0.0807908
0.039  0.073  0.269885  0.0714288
0.041  0.073  0.184065  0.0622492
0.043  0.073  0.145943  0.065357
0.045  0.073  0.253734  0.0833406
0.047  0.073  0.0929849  0.0555622
0.049  0.073  0.143225  0.0737908
0.051  0.073  0.208869  0.0732461
0.053  0.073  0.238468  0.0756959
0.055  0.073  0.237126  0.073066
0.057  0.073  0.0777648  0.0681972
0.059  0.073  0.158164  0.0636922
0.061  0.073  0.214115  0.0734187
0.063  0.073  0.12415  0.0656421
0.065  0.073  0.101902  0.0529622
0.067  0.073  0.0838275  0.0525527
0.069  0.073  0.0567158  0.050927
0.071  0.073  0.019999  0.0510911
0.073  0.073  -0.0428865  0.0453624
0.075  0.073  0.117794  0.0598306
0.077  0.073  0.115603  0.0713957
0.079  0.073  -0.0837093  0.0505153
0.081  0.073  0.149735  0.0995936
0.083  0.073  0.236124  0.132371
0.085  0.073  -0.0779651  0.0551302
0.087  0.073  0.198826  0.204557
0.089  0.073  -3.21055e-12  1.74758e-06
-0.089  0.075  0  0
-0.087  0.075  -0.185697  0.12441
-0.085  0.075  -0.0651132  0.109016
-0.083  0.075  0.0037421  0.0684312
-0.081  0.075  0.0472633  0.0809258
-0.079  0.075  0.0539741  0.0770173
-0.077  0.075  0.0153722  0.0634385
-0.075  0.075  0.0829375  0.0720731
-0.073  0.075  0.195234  0.0815899
-0.071  0.075  -0.0126565  0.0454882
-0.069  0.075  0.0857137  0.0645256
-0.067  0.075  0.0583846  0.0643841
-0.065  0.075  0.127542  0.0692519
-0.063  0.075  0.181519  0.0818577
-0.061  0.075  0.0909124  0.0552913
-0.059  0.075  0.0507339  0.0593727
-0.057  0.075  0.0505262  0.0506691
-0.055  0.075  0.110314  0.0593769
-0.053  0.075  0.209862  0.0770122
-0.051  0.075  0.202136  0.0641695
-0.049  0.075  0.177196  0.0752062
-0.047  0.075  0.207096  0.0843676
-0.045  0.075  0.221728  0.0788746
-0.043  0.075  0.243845  0.0770336
-0.041  0.075  0.311494  0.0834857
-0.039  0.075  0.307815  0.0870806
-0.037  0.075  0.316902  0.0803301
-0.035  0.075  0.292487  0.080751
-0.033  0.075  0.322918  0.0822916
-0.031  0.075  0.275465  0.081805
-0.029  0.075  0.342937  0.0913215
-0.027  0.075  0.173129  0.0699269
-0.025  0.075  0.525947  0.100914
-0.023  0.075  0.30239  0.0802866
-0.021  0.075  0.269798  0.0750533
-0.019  0.075  0.494381  0.10948
-0.017  0.075  0.527902  0.100406
-0.015  0.075  0.416574  0.0781645
-0.013  0.075  0.422213  0.0933874
-0.011  0.075  0.337173  0.0713335
-0.009  0.075  0.510618  0.101272
-0.007  0.075  0.47951  0.104639
-0.005  0.075  0.301456  0.0889025
-0.003  0.075  0.385359  0.10029
-0.001  0.075  0.685276  0.133504
0.001  0.075  0.295719  0.0643157
0.003  0.075  0.408867  0.0967969
0.005  0.075  0.561998  0.107066
0.007  0.075  0.485629  0.096227
0.009  0.075  0.395617  0.0937091
0.011  0.075  0.452455  0.107899
0.013  0.075  0.441911  0.0991087
0.015  0.075  0.301038  0.0756597
0.017  0.075  0.488511  0.0993409
0.019  0.075  0.36656  0.0923644
0.021  0.075  0.367773  0.0809237
0.023  0.075  0.365042  0.0931211
0.025  0.075  0.268744  0.0732262
0.027  0.075  0.293946  0.0910238
0.029  0.075  0.288248  0.0826811
0.031  0.075  0.244538  0.0758706
0.033  0.075  0.384811  0.0996765
0.035  0.075  0.194968  0.0756107
0.037  0.075  0.145665  0.0585211
0.039  0.075  0.277499  0.0882955
0.041  0.075  0.299836  0.0846892
0.043  0.075  0.249696  0.087341
0.045  0.075  0.209906  0.0681587
0.047  0.075  0.300155  0.0832448
0.049  0.075  0.342928  0.0849895
0.051  0.075  0.0100915  0.0514216
0.053  0.075  0.156455  0.0650231
0.055  0.075  0.15101  0.0647692
0.057  0.075  0.0633997  0.0514198
0.059  0.075  0.0704211  0.0493953
0.061  0.075  0.128109  0.0598598
0.063  0.075  0.173232  0.0751593
0.065  0.075  0.133159  0.0734197
0.067  0.075  0.0580976  0.0618682
0.069  0.075  0.246046  0.0869505
0.071  0.075  -0.00451585  0.0559843
0.073  0.075  0.0747488  0.0735116
0.075  0.075  0.0219681  0.0655652
0.077  0.075  0.109451  0.0698282
0.079  0.075  0.140864  0.0870587
0.081  0.075  0.0715714  0.0964336
0.083  0.075  0.0924669  0.102509
0.085  0.075  0.0774785  0.12411
0.087  0.075  0.166089  0.166094
0.089  0.075  0  0
-0.089  0.077  0  0
-0.087  0.077  -0.0243022  0.0440081
-0.085  0.077  -0.0337356  0.0337356
-0.083  0.077  0.0688355  0.118314
-0.081  0.077  0.0977943  0.0695572
-0.079  0.077  -0.0143704  0.0669937
-0.077  0.077  -0.0729075  0.0485834
-0.075  0.077  0.163363  0.0723958
-0.073  0.077  0.142877  0.0718998
-0.071  0.077  0.14254  0.0667885
-0.069  0.077  0.0283307  0.0566315
-0.067  0.077  0.186608  0.0660433
-0.065  0.077  0.203615  0.0703656
-0.063  0.077  0.109294  0.0481633
-0.061  0.077  0.0648232  0.055432
-0.059  0.077  0.241677  0.0664414
-0.057  0.077  0.039154  0.0490806
-0.055  0.077  0.140867  0.0674019
-0.053  0.077  0.294721  0.0830172
-0.051  0.077  0.20567  0.079646
-0.049  0.077  0.269103  0.0847064
-0.047  0.077  0.342161  0.0870597
-0.045  0.077  0.314578  0.0842037
-0.043  0.077  0.182615  0.0731687
-0.041  0.077  0.287002  0.0793373
-0.039  0.077  0.360439  0.0861419
-0.037  0.077  0.182615  0.0818309
-0.035  0.077  0.269378  0.0783691
-0.033  0.077  0.349336  0.0949853
-0.031  0.077  0.24579  0.0717128
-0.029  0.077  0.26615  0.0723028
-0.027  0.077  0.259372  0.0836357
-0.025  0.077  0.305819  0.0826245
-0.023  0.077  0.330559  0.0936555
-0.021  0.077  0.308505  0.0876154
-0.019  0.077  0.520576  0.114757
-0.017  0.077  0.428919  0.0890726
-0.015  0.077  0.507899  0.1033
-0.013  0.077  0.28595  0.0802542
-0.011  0.077  0.341491  0.0843847
-0.009  0.077  0.386126  0.0825085
-0.007  0.077  0.589021  0.116207
-0.005  0.077  0.316622  0.0831232
-0.003  0.077  0.428363  0.10715
-0.001  0.077  0.39003  0.0987729
0.001  0.077  0.320378  0.0679541
0.003  0.077  0.328205  0.0939031
0.005  0.077  0.389297  0.0913986
0.007  0.077  0.353313  0.07903
0.009  0.077  0.396881  0.0860242
0.011  0.077  0.355182  0.0859043
0.013  0.077  0.419005  0.0938504
0.015  0.077  0.373058  0.0811961
0.017  0.077  0.390327  0.0968734
0.019  0.077  0.414557  0.0919515
0.021  0.077  0.261515  0.0678938
0.023  0.077  0.397231  0.105751
0.025  0.077  0.265458  0.0802884
0.027  0.077  0.234625  0.0734117
0.029  0.077  0.218027  0.0758596
0.031  0.077  0.214264  0.0666905
0.033  0.077  0.239139  0.0861504
0.035  0.077  0.377607  0.0875291
0.037  0.077  0.195941  0.0764105
0.039  0.077  0.209238  0.0780027
0.041  0.077  0.210544  0.0733458
0.043  0.077  0.14682  0.0691091
0.045  0.077  0.191794  0.07653
0.047  0.077  0.165807  0.0766626
0.049  0.077  0.275541  0.0832301
0.051  0.077  0.237178  0.0776519
0.053  0.077  0.125312  0.062727
0.055  0.077  0.12866  0.0632004
0.057  0.077  0.133477  0.0745483
0.059  0.077  0.117144  0.0763674
0.061  0.077  0.148966  0.0677115
0.063  0.077  0.114782  0.0497049
0.065  0.077  0.0417748  0.0589069
0.067  0.077  0.116218  0.0669981
0.069  0.077  0.157489  0.0673273
0.071  0.077  0.137418  0.0716737
0.073  0.077  0.00249256  0.0471681
0.075  0.077  0.142568  0.0717915
0.077  0.077  0.0526369  0.073434
0.079  0.077  0.210464  0.0981567
0.081  0.077  0.171897  0.109268
0.083  0.077  0.271252  0.121635
0.085  0.077  -0.110284  0.0636976
0.087  0.077  -0.0775731  0.0775732
0.089  0.077  0  0
-0.089  0.079  7.11926e-12  3.87519e-06
-0.087  0.079  0.409585  0.283822
-0.085  0.079  0.0152521  0.125821
-0.083  0.079  -0.052243  0.0369439
-0.081  0.079  -0.0653725  0.0805135
-0.079  0.079  0.04091  0.0683905
-0.077  0.079  0.0828598  0.0512639
-0.075  0.079  0.0670577  0.0709521
-0.073  0.079  0.12656  0.0639609
-0.071  0.079  0.2686  0.083226
-0.069  0.079  0.0315477  0.0567351
-0.067  0.079  0.205292  0.0822019
-0.065  0.079  0.0699928  0.0585514
-0.063  0.079  0.0699342  0.0604407
-0.061  0.079  0.103736  0.0628214
-0.059  0.079  0.15048  0.0690603
-0.057  0.079  0.307791  0.0714615
-0.055  0.079  -0.0259058  0.0539096
-0.053  0.079  0.113032  0.0594261
-0.051  0.079  0.0646655  0.0669631
-0.049  0.079  0.250034  0.0738389
-0.047  0.079  0.118353  0.0613029
-0.045  0.079  0.219592  0.0696076
-0.043  0.079  0.112133  0.0655121
-0.041  0.079  0.194181  0.0737463
-0.039  0.079  0.14312  0.0671266
-0.037  0.079  0.209762  0.0702637
-0.035  0.079  0.159272  0.0740295
-0.033  0.079  0.337048  0.0829501
-0.031  0.079  0.365643  0.0860761
-0.029  0.079  0.363579  0.101175
-0.027  0.079  0.212908  0.0775176
-0.025  0.079  0.384088  0.0992162
-0.023  0.079  0.324468  0.0825424
-0.021  0.079  0.417556  0.0920164
-0.019  0.079  0.294944  0.072855
-0.017  0.079  0.234402  0.0761565
-0.015  0.079  0.334863  0.0803773
-0.013  0.079  0.440329  0.100009
-0.011  0.079  0.419177  0.0914079
-0.009  0.079  0.611979  0.107326
-0.007  0.079  0.284363  0.0924648
-0.005  0.079  0.211646  0.0758375
-0.003  0.079  0.333699  0.102881
-0.001  0.079  0.170723  0.0800914
0.001  0.079  0.543056  0.0799674
0.003  0.079  0.512426  0.112956
0.005  0.079  0.245399  0.0785795
0.007  0.079  0.360753  0.0841771
0.009  0.079  0.532984  0.107848
0.011  0.079  0.287312  0.0773762
0.013  0.079  0.196637  0.069738
0.015  0.079  0.457617  0.0959645
0.017  0.079  0.230627  0.0757164
0.019  0.079  0.505909  0.0891198
0.021  0.079  0.338161  0.0882872
0.023  0.079  0.376876  0.087277
0.025  0.079  0.256804  0.0737973
0.027  0.079  0.284132  0.0871798
0.029  0.079  0.372788  0.0895424
0.031  0.079  0.152744  0.0688527
0.033  0.079  0.115446  0.0648111
0.035  0.079  0.352445  0.0914801
0.037  0.079  0.225372  0.0755512
0.039  0.079  0.16074  0.0759056
0.041  0.079  0.22131  0.0751437
0.043  0.079  0.194891  0.0570482
0.045  0.079  0.184673  0.0871929
0.047  0.079  0.154302  0.0654012
0.049  0.079  0.107408  0.0544914
0.051  0.079  0.159611  0.0737996
0.053  0.079  0.106331  0.0591172
0.055  0.079  0.238585  0.0823895
0.057  0.079  0.151023  0.0714649
0.059  0.079  0.175457  0.0689335
0.061  0.079  0.0552033  0.048924
0.063  0.079  0.195147  0.0689639
0.065  0.079  0.0234181  0.0425237
0.067  0.079  0.148148  0.0620102
0.069  0.079  0.00474586  0.0416055
0.071  0.079  0.192439  0.0856822
0.073  0.079  0.0457149  0.046161
0.075  0.079  0.0561062  0.0642166
0.077  0.079  0.0716363  0.0724093
0.079  0.079  -0.0272115  0.0477057
0.081  0.079  0.0166662  0.0810665
0.083  0.079  -0.0913099  0.0758196
0.085  0.079  0.101836  0.154868
0.087  0.079  -0.0703501  0.0703502
0.089  0.079  0  0
-0.089  0.081  0  0
-0.087  0.081  0.144832  0.144837
-0.085  0.081  0.181317  0.184034
-0.083  0.081  0.231473  0.146042
-0.081  0.081  0.0602069  0.0891735
-0.079  0.081  0.0938362  0.0782167
-0.077  0.081  0.0260494  0.0629309
-0.075  0.081  0.00488375  0.0786396
-0.073  0.081  0.141204  0.0745687
-0.071  0.081  0.0337152  0.0639112
-0.069  0.081  0.154349  0.0717998
-0.067  0.081  0.0515014  0.0635836
-0.065  0.081  -0.0256083  0.0407447
-0.063  0.081  0.129057  0.0668257
-0.061  0.081  0.0295515  0.0482786
-0.059  0.081  0.152611  0.0633942
-0.057  0.081  0.170637  0.0669105
-0.055  0.081  0.193977  0.0812272
-0.053  0.081  0.216326  0.0693494
-0.051  0.081  0.13546  0.0707403
-0.049  0.081  0.258685  0.0789552
-0.047  0.081  0.249246  0.0763752
-0.045  0.081  0.210548  0.0764492
-0.043  0.081  0.157106  0.073522
-0.041  0.081  0.117501  0.0620486
-0.039  0.081  0.246959  0.081034
-0.037  0.081  0.186858  0.0592459
-0.035  0.081  0.159073  0.0669859
-0.033  0.081  0.256297  0.0748488
-0.031  0.081  0.245836  0.0736467
-0.029  0.081  0.238091  0.0868608
-0.027  0.081  0.27741  0.069683
-0.025  0.081  0.445305  0.106009
-0.023  0.081  0.334546  0.0869953
-0.021  0.081  0.236612  0.0834009
-0.019  0.081  0.242149  0.0707807
-0.017  0.081  0.340336  0.0800506
-0.015  0.081  0.254553  0.0889832
-0.013  0.081  0.322162  0.0841792
-0.011  0.081  0.181366  0.0844289
-0.009  0.081  0.165334  0.054638
-0.007  0.081  0.359744  0.0884265
-0.005  0.081  0.33047  0.0940757
-0.003  0.081  0.41098  0.11615
-0.001  0.081  0.374278  0.102313
0.001  0.081  0.311648  0.0675257
0.003  0.081  0.424261  0.103414
0.005  0.081  0.338531  0.0856623
0.007  0.081  0.432645  0.102205
0.009  0.081  0.224688  0.0712919
0.011  0.081  0.302138  0.0854087
0.013  0.081  0.241268  0.0749312
0.015  0.081  0.265732  0.0854333
0.017  0.081  0.257522  0.071718
0.019  0.081  0.341044  0.0894283
0.021  0.081  0.184296  0.057891
0.023  0.081  0.510322  0.103593
0.025  0.081  0.262368  0.0773608
0.027  0.081  0.285998  0.0773374
0.029  0.081  0.231305  0.0817725
0.031  0.081  0.277454  0.0802722
0.033  0.081  0.232429  0.0820872
0.035  0.081  0.178979  0.0626434
0.037  0.081  0.236595  0.0825978
0.039  0.081  0.190347  0.0649628
0.041  0.081  0.244083  0.0708605
0.043  0.081  0.126698  0.0643601
0.045  0.081  0.192496  0.064904
0.047  0.081  0.230601  0.0792458
0.049  0.081  0.21002  0.0792633
0.051  0.081  0.266663  0.0742073
0.053  0.081  0.122233  0.0627642
0.055  0.081  0.12693  0.0494679
0.057  0.081  -0.0302271  0.0487426
0.059  0.081  0.0386137  0.0471991
0.061  0.081  0.223927  0.0838788
0.063  0.081  0.045818  0.0467177
0.065  0.081  0.136819  0.071227
0.067  0.081  0.113936  0.0599388
0.069  0.081  0.070631  0.0457345
0.071  0.081  0.0947003  0.0579051
0.073  0.081  -0.0337511  0.060208
0.075  0.081  -0.0412036  0.0645814
0.077  0.081  0.133445  0.0734704
0.079  0.081  0.118255  0.0822717
0.081  0.081  0.0835346  0.106397
0.083  0.081  0.0317701  0.0908402
0.085  0.081  0.169586  0.148744
0.087  0.081  -0.065841  0.065841
0.089  0.081  0  0
-0.089  0.083  0  0
-0.087  0.083  0.163046  0.163052
-0.085  0.083  0.0762695  0.147262
-0.083  0.083  0.123514  0.0901982
-0.081  0.083  0.168272  0.104486
-0.079  0.083  0.0861095  0.0874054
-0.077  0.083  0.151484  0.0800655
-0.075  0.083  0.130614  0.0845701
-0.073  0.083  0.0301684  0.0597535
-0.071  0.083  0.190674  0.0766175
-0.069  0.083  0.0253053  0.0479735
-0.067  0.083  0.0770986  0.0536637
-0.065  0.083  0.0428127  0.0567609
-0.063  0.083  0.119369  0.0717345
-0.061  0.083  0.0508197  0.0449557
-0.059  0.083  0.113785  0.0489573
-0.057  0.083  0.153173  0.0658006
-0.055  0.083  0.139601  0.0592803
-0.053  0.083  0.146828  0.0669954
-0.051  0.083  0.18283  0.069386
-0.049  0.083  0.125633  0.0617863
-0.047  0.083  0.0728969  0.0603465
-0.045  0.083  0.14167  0.0656508
-0.043  0.083  0.0748469  0.0714535
-0.041  0.083  0.132159  0.0653215
-0.039  0.083  0.161679  0.0575335
-0.037  0.083  0.111054  0.0501619
-0.035  0.083  0.190877  0.0703796
-0.033  0.083  0.147404  0.0636036
-0.031  0.083  0.158288  0.0666422
-0.029  0.083  0.416479  0.0911754
-0.027  0.083  0.23976  0.0793023
-0.025  0.083  0.211508  0.0684953
-0.023  0.083  0.282675  0.0838872
-0.021  0.083  0.163546  0.0726432
-0.019  0.083  0.280067  0.0844705
-0.017  0.083  0.366771  0.0925064
-0.015  0.083  0.232502  0.0712798
-0.013  0.083  0.237511  0.0734016
-0.011  0.083  0.310778  0.0830595
-0.009  0.083  0.338777  0.0900692
-0.007  0.083  0.273598  0.080154
-0.005  0.083  0.193574  0.0661914
-0.003  0.083  0.385749  0.0958273
-0.001  0.083  0.280803  0.0826827
0.001  0.083  0.274983  0.0588354
0.003  0.083  0.372771  0.107758
0.005  0.083  0.288157  0.077037
0.007  0.083  0.244291  0.0903065
0.009  0.083  0.290148  0.0827793
0.011  0.083  0.194311  0.0727981
0.013  0.083  0.220389  0.0722601
0.015  0.083  0.111411  0.0716076
0.017  0.083  0.25506  0.0776779
0.019  0.083  0.215724  0.0793357
0.021  0.083  0.216833  0.0692646
0.023  0.083  0.214197  0.0704861
0.025  0.083  0.210636  0.074752
0.027  0.083  0.202029  0.0680068
0.029  0.083  0.265198  0.0824239
0.031  0.083  0.217227  0.066622
0.033  0.083  0.0695553  0.057979
0.035  0.083  0.0523662  0.0631681
0.037  0.083  0.156  0.0761409
0.039  0.083  0.19485  0.0780701
0.041  0.083  0.10585  0.0623921
0.043  0.083  0.276933  0.0807804
0.045  0.083  0.276314  0.0830635
0.047  0.083  0.229333  0.0767408
0.049  0.083  0.246846  0.0721355
0.051  0.083  0.253251  0.0783851
0.053  0.083  0.159167  0.0583156
0.055  0.083  0.0771418  0.0496685
0.057  0.083  0.0850666  0.0618287
0.059  0.083  0.0475906  0.054424
0.061  0.083  0.0521864  0.051947
0.063  0.083  0.0422226  0.0614957
0.065  0.083  0.0772928  0.0606151
0.067  0.083  0.0699797  0.0563594
0.069  0.083  0.184965  0.0760375
0.071  0.083  0.166731  0.0696734
0.073  0.083  0.133001  0.0834973
0.075  0.083  0.169582  0.0831485
0.077  0.083  0.053157  0.0794213
0.079  0.083  0.13076  0.0850261
0.081  0.083  0.169057  0.0973843
0.083  0.083  -0.0290324  0.0738507
0.085  0.083  0.0898729  0.117974
0.087  0.083  0.32081  0.226864
0.089  0.083  0  0
-0.089  0.085  0  0
-0.087  0.085  0  0
-0.085  0.085  0.0103632  0.0974944
-0.083  0.085  0.0739775  0.115773
-0.081  0.085  -0.00118426  0.0679323
-0.079  0.085  0.185379  0.102226
-0.077  0.085  0.134583  0.0829933
-0.075  0.085  0.130022  0.0741881
-0.073  0.085  0.0667727  0.0717292
-0.071  0.085  0.103744  0.0628682
-0.069  0.085  0.0967148  0.0672962
-0.067  0.085  0.103963  0.0581589
-0.065  0.085  0.135302  0.066426
-0.063  0.085  0.0821243  0.059207
-0.061  0.085  -0.0246334  0.0529389
-0.059  0.085  0.018505  0.0579455
-0.057  0.085  0.189034  0.070396
-0.055  0.085  0.168894  0.0697883
-0.053  0.085  0.224145  0.0848559
-0.051  0.085  0.0790942  0.0598343
-0.049  0.085  0.111349  0.0691722
-0.047  0.085  0.141572  0.0680715
-0.045  0.085  0.139219  0.0697723
-0.043  0.085  0.0937695  0.0573453
-0.041  0.085  0.144416  0.0799443
-0.039  0.085  -0.00304353  0.0616108
-0.037  0.085  0.146151  0.0629748
-0.035  0.085  0.320665  0.0903581
-0.033  0.085  0.291947  0.0836546
-0.031  0.085  0.11538  0.0683559
-0.029  0.085  0.28463  0.0783774
-0.027  0.085  0.133924  0.0709895
-0.025  0.085  0.202386  0.0602636
-0.023  0.085  0.354429  0.092864
-0.021  0.085  0.263749  0.0758091
-0.019  0.085  0.327631  0.0875366
-0.017  0.085  0.203312  0.0799319
-0.015  0.085  0.330763  0.088349
-0.013  0.085  0.310026  0.0809363
-0.011  0.085  0.289964  0.0788871
-0.009  0.085  0.309395  0.0863177
-0.007  0.085  0.217177  0.077134
-0.005  0.085  0.281219  0.0877175
-0.003  0.085  0.274203  0.0865481
-0.001  0.085  0.331141  0.106666
0.001  0.085  0.336584  0.0695302
0.003  0.085  0.347782  0.095109
0.005  0.085  0.208492  0.0706155
0.007  0.085  0.317949  0.0904035
0.009  0.085  0.369566  0.0939117
0.011  0.085  0.322831  0.0809748
0.013  0.085  0.358683  0.0940118
0.015  0.085  0.225066  0.0738177
0.017  0.085  0.314355  0.0830131
0.019  0.085  0.355619  0.0826335
0.021  0.085  0.221659  0.0788603
0.023  0.085  0.115167  0.0606797
0.025  0.085  0.284093  0.0815271
0.027  0.085  0.181483  0.0698296
0.029  0.085  0.199294  0.0789151
0.031  0.085  0.331685  0.0942604
0.033  0.085  0.162074  0.0734006
0.035  0.085  0.0465419  0.0435569
0.037  0.085  0.214398  0.0764786
0.039  0.085  0.124949  0.0662783
0.041  0.085  0.0151115  0.0509523
0.043  0.085  0.220517  0.0856988
0.045  0.085  0.283538  0.075598
0.047  0.085  0.257714  0.0704472
0.049  0.085  0.0265012  0.0475137
0.051  0.085  0.151586  0.0719799
0.053  0.085  0.0995707  0.0579073
0.055  0.085  0.0453676  0.0558889
0.057  0.085  0.129852  0.0676559
0.059  0.085  0.21251  0.0758937
0.061  0.085  0.115706  0.0658537
0.063  0.085  0.134757  0.0723668
0.065  0.085  0.132297  0.052055
0.067  0.085  0.129508  0.0657517
0.069  0.085  0.104426  0.0708245
0.071  0.085  0.0219112  0.0522499
0.073  0.085  0.11506  0.0661469
0.075  0.085  0.181039  0.0852607
0.077  0.085  0.0317094  0.0625318
0.079  0.085  0.122122  0.0878154
0.081  0.085  0.109095  0.0750285
0.083  0.085  0.13927  0.0964718
0.085  0.085  -0.0720302  0.0509331
0.087  0.085  -0.0798393  0.0798394
0.089  0.085  0  0
-0.089  0.087  0  0
-0.087  0.087  0.16842  0.24613
-0.085  0.087  -0.0220242  0.140479
-0.083  0.087  0.126965  0.124192
-0.081  0.087  0.0483686  0.100701
-0.079  0.087  0.0251777  0.0477783
-0.077  0.087  0.124852  0.0739355
-0.075  0.087  0.108415  0.07681
-0.073  0.087  0.0377903  0.0504711
-0.071  0.087  0.153223  0.0851603
-0.069  0.087  0.104641  0.070802
-0.067  0.087  0.217288  0.0844669
-0.065  0.087  0.128167  0.0693675
-0.063  0.087  0.0436187  0.06009
-0.061  0.087  0.141664  0.0707024
-0.059  0.087  0.105778  0.0630022
-0.057  0.087  0.177029  0.0705958
-0.055  0.087  0.116763  0.0695906
-0.053  0.087  0.113551  0.0646282
-0.051  0.087  0.112753  0.0568873
-0.049  0.087  0.252116  0.0820701
-0.047  0.087  0.10974  0.0718975
-0.045  0.087  0.167027  0.0696039
-0.043  0.087  0.290076  0.0777304
-0.041  0.087  0.2217  0.0718224
-0.039  0.087  0.263222  0.0806937
-0.037  0.087  0.188842  0.0705027
-0.035  0.087  0.0507468  0.0483398
-0.033  0.087  0.324145  0.0889525
-0.031  0.087  0.165426  0.073708
-0.029  0.087  0.208377  0.0737684
-0.027  0.087  0.0499601  0.0671484
-0.025  0.087  0.135435  0.0689535
-0.023  0.087  0.125445  0.0607887
-0.021  0.087  0.242268  0.0763103
-0.019  0.087  0.180572  0.074549
-0.017  0.087  0.255568  0.0843626
-0.015  0.087  0.296752  0.0940834
-0.013  0.087  0.228748  0.0857352
-0.011  0.087  0.174606  0.0726883
-0.009  0.087  0.272413  0.0806138
-0.007  0.087  0.275343  0.0894139
-0.005  0.087  0.196302  0.0735792
-0.003  0.087  0.187996  0.0776016
-0.001  0.087  0.21064  0.08704
0.001  0.087  0.237361  0.0574732
0.003  0.087  0.239562  0.0823893
0.005  0.087  0.363619  0.0934727
0.007  0.087  0.263619  0.0712104
0.009  0.087  0.229279  0.0814305
0.011  0.087  0.12002  0.0546155
0.013  0.087  0.365581  0.0797144
0.015  0.087  0.289614  0.0846175
0.017  0.087  0.122699  0.0608823
0.019  0.087  0.178748  0.0837941
0.021  0.087  0.352273  0.0898164
0.023  0.087  0.122273  0.0639259
0.025  0.087  0.256327  0.0679118
0.027  0.087  0.110219  0.070558
0.029  0.087  0.271403  0.0790924
0.031  0.087  0.198409  0.0756386
0.033  0.087  0.19687  0.0765201
0.035  0.087  0.128657  0.0709376
0.037  0.087  0.117491  0.0654934
0.039  0.087  0.101994  0.0613703
0.041  0.087  0.12146  0.0725512
0.043  0.087  0.286585  0.0807745
0.045  0.087  0.209741  0.0711627
0.047  0.087  -0.00688716  0.0530233
0.049  0.087  0.118249  0.0711533
0.051  0.087  0.138432  0.060477
0.053  0.087  0.133603  0.0802899
0.055  0.087  0.0671784  0.059428
0.057  0.087  0.0870523  0.064894
0.059  0.087  0.240587  0.0849805
0.061  0.087  0.0738306  0.0617852
0.063  0.087  -0.000129756  0.0369456
0.065  0.087  0.176135  0.0666222
0.067  0.087  0.157845  0.0805433
0.069  0.087  0.0344042  0.0745325
0.071  0.087  0.0892386  0.0796486
0.073  0.087  0.0577953  0.0624579
0.075  0.087  0.194254  0.092919
0.077  0.087  0.0485424  0.0665858
0.079  0.087  0.156013  0.0783411
0.081  0.087  0.0292345  0.0607228
0.083  0.087  0.0536765  0.085365
0.085  0.087  0.0435312  0.091356
0.087  0.087  0  0
0.089  0.087  0  0
-0.089  0.089  0  0
-0.087  0.089  -0.154939  0.109613
-0.085  0.089  0.00102248  0.101159
-0.083  0.089  0.060876  0.109329
-0.081  0.089  -0.0488396  0.0701206
-0.079  0.089  0.132356  0.0808504
-0.077  0.089  -0.0273605  0.0477642
-0.075  0.089  0.0776778  0.0806243
-0.073  0.089  0.10069  0.0657049
-0.071  0.089  0.102861  0.0711823
-0.069  0.089  0.00535226  0.0447808
-0.067  0.089  0.104334  0.0676599
-0.065  0.089  0.0200002  0.0550496
-0.063  0.089  0.0155201  0.0656278
-0.061  0.089  0.0452736  0.0691586
-0.059  0.089  0.0563262  0.0580993
-0.057  0.089  0.199753  0.0706682
-0.055  0.089  0.145166  0.0710685
-0.053  0.089  0.234813  0.080181
-0.051  0.089  0.166334  0.0707863
-0.049  0.089  0.0724823  0.0674015
-0.047  0.089  0.131274  0.0761329
-0.045  0.089  0.271519  0.0701056
-0.043  0.089  0.104243  0.0556036
-0.041  0.089  0.214594  0.0819047
-0.039  0.089  0.0615395  0.0545199
-0.037  0.089  0.162739  0.0675769
-0.035  0.089  0.183833  0.0721311
-0.033  0.089  0.239848  0.0810666
-0.031  0.089  0.089758  0.0692691
-0.029  0.089  0.117665  0.0654177
-0.027  0.089  0.271201  0.0775291
-0.025  0.089  0.135966  0.0651788
-0.023  0.089  0.204134  0.0790296
-0.021  0.089  0.0900969  0.0653212
-0.019  0.089  0.207895  0.0765141
-0.017  0.089  0.237967  0.0827929
-0.015  0.089  0.304854  0.0873029
-0.013  0.089  0.23053  0.0761279
-0.011  0.089  0.176739  0.066128
-0.009  0.089  0.201976  0.0768392
-0.007  0.089  0.273734  0.0799869
-0.005  0.089  0.224858  0.0863562
-0.003  0.089  0.242187  0.0910674
-0.001  0.089  0.206435  0.0836851
0.001  0.089  0.180447  0.0506347
0.003  0.089  0.200715  0.0818829
0.005  0.089  0.295281  0.0877369
0.007  0.089  0.246223  0.076953
0.009  0.089  0.17014  0.0603106
0.011  0.089  0.179265  0.0672768
0.013  0.089  0.230457  0.0793358
0.015  0.089  0.289367  0.0791539
0.017  0.089  0.14774  0.0816622
0.019  0.089  0.205053  0.0777454
0.021  0.089  0.204913  0.0792171
0.023  0.089  0.156676  0.0738156
0.025  0.089  0.118566  0.0624951
0.027  0.089  0.236945  0.0826276
0.029  0.089  0.117919  0.0665197
0.031  0.089  0.263084  0.0863212
0.033  0.089  0.195679  0.08741
0.035  0.089  0.0281941  0.0651799
0.037  0.089  0.121553  0.0631479
0.039  0.089  0.302712  0.0919037
0.041  0.089  0.157508  0.077223
0.043  0.089  0.095716  0.0600302
0.045  0.089  0.11575  0.0650166
0.047  0.089  0.174457  0.0682209
0.049  0.089  0.0133272  0.0501059
0.051  0.089  0.11629  0.0736674
0.053  0.089  0.14475  0.0636302
0.055  0.089  0.0837437  0.0582359
0.057  0.089  0.182281  0.069054
0.059  0.089  0.088869  0.0619447
0.061  0.089  0.129592  0.0656375
0.063  0.089  0.144369  0.0733511
0.065  0.089  0.0820157  0.0642588
0.067  0.089  0.0922945  0.0730962
0.069  0.089  -0.0211534  0.0558361
0.071  0.089  -0.0376203  0.0586437
0.073  0.089  0.161045  0.0829696
0.075  0.089  0.146063  0.0715591
0.077  0.089  -0.017766  0.0690396
0.079  0.089  0.0479501  0.0533502
0.081  0.089  -0.0185518  0.0565885
0.083  0.089  0.127755  0.093695
0.085  0.089  0.0139611  0.130773
0.087  0.089  0  0
0.089  0.089  0  0
