# Supplementary material for: Study of Precipitates in Oxide Dispersion-Strengthened Steels by SANS, TEM, and APT
Source: Nanomaterials (Basel). 2024 Jan 15;14(2):0. doi: 10.3390/nano14020194 (PMC11154373; doi:10.3390/nano14020194)
Supplement: Supplementary file 1 [file nanomaterials-14-00194-s001.zip › 2 Supplementary data/CSNS-SANS data/2D/KP-4 ODS 2D no field.dat]

#Mask file is mask_20220425_3cm.xml 
#Calibration file is calibration_20220425_PC_SE_A3_6mm_SDD4.dat 
#Run 19950 and Trans 19947 from SANS@CSNS
#EmptyBeamRun 19948 and Trans 19943
#Sample Diameter 7.01 mm and sample thickness 0.81 mm
#QxyMax is 0.09 and DeltaQ is 0.002
#Wavelength_rebin is 6,0.01,9.8
#Trans fitting method is Smooth 
#The number of points for Trans fitting to average over is 10
#Scaling factor is 1.02
Data columns Qx - Qy - I(Qx,Qy) - err(I)
ASCII data
-0.089  -0.089  0  0
-0.087  -0.089  0.204319  0.144556
-0.085  -0.089  0.0230149  0.101368
-0.083  -0.089  0.107598  0.0796419
-0.081  -0.089  0.187937  0.070501
-0.079  -0.089  0.177019  0.0699861
-0.077  -0.089  0.126093  0.0773187
-0.075  -0.089  0.0500266  0.0534235
-0.073  -0.089  0.156221  0.0619964
-0.071  -0.089  0.0808354  0.0452447
-0.069  -0.089  0.0808032  0.0637864
-0.067  -0.089  0.0703121  0.0542036
-0.065  -0.089  0.115912  0.0484803
-0.063  -0.089  0.151722  0.0590748
-0.061  -0.089  0.112125  0.0535059
-0.059  -0.089  0.0654732  0.046837
-0.057  -0.089  0.161517  0.0618326
-0.055  -0.089  0.102836  0.0436106
-0.053  -0.089  0.244878  0.056865
-0.051  -0.089  0.0869388  0.0602477
-0.049  -0.089  0.174873  0.0579433
-0.047  -0.089  0.108348  0.0544969
-0.045  -0.089  0.106008  0.045252
-0.043  -0.089  0.162939  0.050983
-0.041  -0.089  0.28531  0.0716754
-0.039  -0.089  0.0962933  0.0485555
-0.037  -0.089  0.117444  0.0568763
-0.035  -0.089  0.194675  0.0607171
-0.033  -0.089  0.211054  0.0602252
-0.031  -0.089  0.137797  0.0535528
-0.029  -0.089  0.258608  0.0641096
-0.027  -0.089  0.108117  0.0550356
-0.025  -0.089  0.20848  0.0707129
-0.023  -0.089  0.26523  0.0705379
-0.021  -0.089  0.191002  0.0516665
-0.019  -0.089  0.218562  0.063817
-0.017  -0.089  0.118179  0.0454337
-0.015  -0.089  0.075275  0.0532938
-0.013  -0.089  0.272796  0.0682117
-0.011  -0.089  0.170253  0.0596551
-0.009  -0.089  0.224142  0.0698426
-0.007  -0.089  0.052262  0.0455004
-0.005  -0.089  0.135583  0.0612037
-0.003  -0.089  0.177098  0.0601194
-0.001  -0.089  0.248772  0.0661042
0.001  -0.089  0.294855  0.049519
0.003  -0.089  0.179963  0.0716324
0.005  -0.089  0.325723  0.0660076
0.007  -0.089  0.23648  0.0599789
0.009  -0.089  0.131754  0.0517974
0.011  -0.089  0.243847  0.0628265
0.013  -0.089  0.0968328  0.0436255
0.015  -0.089  0.192377  0.063983
0.017  -0.089  0.111674  0.0528396
0.019  -0.089  0.260679  0.0631023
0.021  -0.089  0.246264  0.0644784
0.023  -0.089  0.136834  0.0521602
0.025  -0.089  0.253875  0.0619898
0.027  -0.089  0.235485  0.0649405
0.029  -0.089  0.200334  0.0533872
0.031  -0.089  0.177169  0.0585342
0.033  -0.089  0.102774  0.0561118
0.035  -0.089  0.247775  0.0562303
0.037  -0.089  0.155565  0.0515015
0.039  -0.089  0.17827  0.0598843
0.041  -0.089  0.15915  0.0568386
0.043  -0.089  0.243823  0.0586808
0.045  -0.089  0.0877951  0.0515712
0.047  -0.089  0.108809  0.0536508
0.049  -0.089  0.182047  0.0484285
0.051  -0.089  0.176901  0.0537168
0.053  -0.089  0.123107  0.055819
0.055  -0.089  0.105151  0.0518471
0.057  -0.089  0.195958  0.05726
0.059  -0.089  0.121488  0.0495807
0.061  -0.089  0.0749768  0.0573615
0.063  -0.089  0.146194  0.0557462
0.065  -0.089  0.138559  0.057536
0.067  -0.089  0.0327442  0.0552831
0.069  -0.089  0.122169  0.0631314
0.071  -0.089  0.121616  0.0593821
0.073  -0.089  0.0679329  0.0458883
0.075  -0.089  0.0510001  0.0492358
0.077  -0.089  0.0550078  0.0565519
0.079  -0.089  0.153663  0.0716398
0.081  -0.089  -0.0279534  0.0455032
0.083  -0.089  0.052136  0.0875763
0.085  -0.089  -0.0703974  0.0497807
0.087  -0.089  0.101165  0.101169
0.089  -0.089  0  0
-0.089  -0.087  0  0
-0.087  -0.087  0.293819  0.19772
-0.085  -0.087  0.256312  0.114687
-0.083  -0.087  0.101792  0.079861
-0.081  -0.087  0.0810835  0.0807953
-0.079  -0.087  -0.0219629  0.063658
-0.077  -0.087  0.1254  0.0677375
-0.075  -0.087  0.138652  0.0676702
-0.073  -0.087  0.193107  0.0687217
-0.071  -0.087  0.314207  0.076111
-0.069  -0.087  0.123288  0.057213
-0.067  -0.087  0.197188  0.0669872
-0.065  -0.087  0.10368  0.0557595
-0.063  -0.087  0.0935073  0.0488683
-0.061  -0.087  0.132622  0.051187
-0.059  -0.087  0.0153475  0.0452485
-0.057  -0.087  0.102869  0.0444378
-0.055  -0.087  0.0135063  0.0470024
-0.053  -0.087  0.21535  0.0613683
-0.051  -0.087  0.143792  0.050407
-0.049  -0.087  0.156723  0.0517609
-0.047  -0.087  0.201948  0.0515197
-0.045  -0.087  0.143055  0.0616901
-0.043  -0.087  0.167693  0.0600016
-0.041  -0.087  0.0902038  0.0463811
-0.039  -0.087  0.21425  0.0602125
-0.037  -0.087  0.0773237  0.0464129
-0.035  -0.087  0.19032  0.0658063
-0.033  -0.087  0.211844  0.062611
-0.031  -0.087  0.0999487  0.0492934
-0.029  -0.087  0.230796  0.0632382
-0.027  -0.087  0.195719  0.0575146
-0.025  -0.087  0.328979  0.0741555
-0.023  -0.087  0.215604  0.0550708
-0.021  -0.087  0.24383  0.0597075
-0.019  -0.087  0.222551  0.0598818
-0.017  -0.087  0.181715  0.0590716
-0.015  -0.087  0.290514  0.0729302
-0.013  -0.087  0.183276  0.0547779
-0.011  -0.087  0.258364  0.0618665
-0.009  -0.087  0.374932  0.0734622
-0.007  -0.087  0.200552  0.0613345
-0.005  -0.087  0.210843  0.0633661
-0.003  -0.087  0.181705  0.0632111
-0.001  -0.087  0.223572  0.0733297
0.001  -0.087  0.189818  0.0442105
0.003  -0.087  0.235715  0.067032
0.005  -0.087  0.378127  0.0739898
0.007  -0.087  0.111383  0.0493454
0.009  -0.087  0.262574  0.0617597
0.011  -0.087  0.133736  0.0510453
0.013  -0.087  0.149898  0.0529905
0.015  -0.087  0.288601  0.0673721
0.017  -0.087  0.296094  0.0702273
0.019  -0.087  0.290183  0.0649879
0.021  -0.087  0.151706  0.0501717
0.023  -0.087  0.190317  0.0566409
0.025  -0.087  0.131747  0.0597037
0.027  -0.087  0.126849  0.0554578
0.029  -0.087  0.333856  0.0729932
0.031  -0.087  0.198282  0.0614461
0.033  -0.087  0.156063  0.0572052
0.035  -0.087  0.232194  0.05307
0.037  -0.087  0.251334  0.0646412
0.039  -0.087  0.204706  0.0621203
0.041  -0.087  0.154249  0.0455526
0.043  -0.087  0.105649  0.0434695
0.045  -0.087  0.119502  0.0646483
0.047  -0.087  0.163525  0.0576188
0.049  -0.087  0.193425  0.0521139
0.051  -0.087  0.0566185  0.0534831
0.053  -0.087  0.185638  0.0562909
0.055  -0.087  0.140002  0.0565064
0.057  -0.087  -0.0106743  0.0509616
0.059  -0.087  0.0940691  0.0537731
0.061  -0.087  0.195206  0.0598693
0.063  -0.087  0.0857134  0.0547904
0.065  -0.087  0.0988088  0.0544139
0.067  -0.087  0.040121  0.0574715
0.069  -0.087  0.0695773  0.0552496
0.071  -0.087  0.0783636  0.0542288
0.073  -0.087  0.0470743  0.0646531
0.075  -0.087  0.137865  0.0607476
0.077  -0.087  0.0256496  0.0565328
0.079  -0.087  0.0572588  0.0698448
0.081  -0.087  0.164478  0.0812719
0.083  -0.087  -0.0153173  0.0459717
0.085  -0.087  0.248981  0.111552
0.087  -0.087  -0.0710052  0.0710053
0.089  -0.087  0  0
-0.089  -0.085  0  0
-0.087  -0.085  -0.0513691  0.146603
-0.085  -0.085  0.135613  0.103737
-0.083  -0.085  -0.0128039  0.0679574
-0.081  -0.085  0.158736  0.0809234
-0.079  -0.085  0.115569  0.0668012
-0.077  -0.085  0.0643626  0.071034
-0.075  -0.085  0.0729382  0.0532194
-0.073  -0.085  0.107087  0.0579757
-0.071  -0.085  0.158115  0.0563989
-0.069  -0.085  0.18979  0.0670647
-0.067  -0.085  0.168228  0.0626793
-0.065  -0.085  0.0935664  0.0519887
-0.063  -0.085  0.127716  0.0583786
-0.061  -0.085  0.104283  0.0588504
-0.059  -0.085  0.0618484  0.0469615
-0.057  -0.085  0.168482  0.0571146
-0.055  -0.085  0.187422  0.0567845
-0.053  -0.085  0.164162  0.0595407
-0.051  -0.085  0.214093  0.0568635
-0.049  -0.085  0.151473  0.0564369
-0.047  -0.085  0.214239  0.0678459
-0.045  -0.085  0.143121  0.0509927
-0.043  -0.085  0.282957  0.0634062
-0.041  -0.085  0.165392  0.0594849
-0.039  -0.085  0.294344  0.0638838
-0.037  -0.085  0.209416  0.0600598
-0.035  -0.085  0.342461  0.0640537
-0.033  -0.085  0.128955  0.0490989
-0.031  -0.085  0.211924  0.0588145
-0.029  -0.085  0.262337  0.0595174
-0.027  -0.085  0.187358  0.0606045
-0.025  -0.085  0.299238  0.0674918
-0.023  -0.085  0.205774  0.0549911
-0.021  -0.085  0.191006  0.0534987
-0.019  -0.085  0.196975  0.0602551
-0.017  -0.085  0.246298  0.0617931
-0.015  -0.085  0.0842372  0.0477681
-0.013  -0.085  0.112706  0.0602645
-0.011  -0.085  0.206145  0.0552608
-0.009  -0.085  0.208186  0.0535825
-0.007  -0.085  0.331025  0.0724618
-0.005  -0.085  0.172316  0.055192
-0.003  -0.085  0.215985  0.0645643
-0.001  -0.085  0.162104  0.0567849
0.001  -0.085  0.287355  0.0533874
0.003  -0.085  0.197693  0.0611486
0.005  -0.085  0.256226  0.056339
0.007  -0.085  0.186024  0.0557619
0.009  -0.085  0.231182  0.0642659
0.011  -0.085  0.216853  0.059043
0.013  -0.085  0.220779  0.0624222
0.015  -0.085  0.280318  0.0688142
0.017  -0.085  0.224821  0.063319
0.019  -0.085  0.287698  0.0694005
0.021  -0.085  0.106702  0.0495115
0.023  -0.085  0.139136  0.0587363
0.025  -0.085  0.225556  0.0643614
0.027  -0.085  0.246777  0.0642411
0.029  -0.085  0.189543  0.0594141
0.031  -0.085  0.248116  0.0550962
0.033  -0.085  0.192663  0.0574566
0.035  -0.085  0.157189  0.0587405
0.037  -0.085  0.225413  0.0613955
0.039  -0.085  0.217956  0.0612625
0.041  -0.085  0.235709  0.0533286
0.043  -0.085  0.16287  0.0601923
0.045  -0.085  0.112874  0.0512022
0.047  -0.085  0.148297  0.0500025
0.049  -0.085  0.208626  0.0613336
0.051  -0.085  0.0898763  0.0563101
0.053  -0.085  0.121272  0.0587308
0.055  -0.085  0.125916  0.0533949
0.057  -0.085  0.0417361  0.0476072
0.059  -0.085  0.110259  0.0502044
0.061  -0.085  0.0796295  0.0530897
0.063  -0.085  0.151238  0.0545861
0.065  -0.085  0.121243  0.0504606
0.067  -0.085  0.12428  0.0600761
0.069  -0.085  0.106772  0.0511298
0.071  -0.085  0.0687946  0.0504685
0.073  -0.085  0.113561  0.0555652
0.075  -0.085  0.11127  0.0545854
0.077  -0.085  -0.0279059  0.0594211
0.079  -0.085  -0.0417668  0.0582431
0.081  -0.085  -0.0358814  0.0646771
0.083  -0.085  0.149282  0.0839405
0.085  -0.085  0.102893  0.086113
0.087  -0.085  -0.303073  0.151563
0.089  -0.085  0  0
-0.089  -0.083  0  0
-0.087  -0.083  0.0228574  0.120845
-0.085  -0.083  -0.160304  0.108079
-0.083  -0.083  0.12096  0.0607454
-0.081  -0.083  0.155626  0.0748403
-0.079  -0.083  0.161241  0.0687044
-0.077  -0.083  -0.00916992  0.0620512
-0.075  -0.083  0.0357313  0.0514731
-0.073  -0.083  0.11772  0.0617607
-0.071  -0.083  0.151205  0.0582875
-0.069  -0.083  0.198269  0.0670169
-0.067  -0.083  0.212656  0.068465
-0.065  -0.083  0.216115  0.0599407
-0.063  -0.083  0.127935  0.0574792
-0.061  -0.083  0.172514  0.0534019
-0.059  -0.083  0.0962754  0.046959
-0.057  -0.083  0.09522  0.049016
-0.055  -0.083  0.158267  0.0581661
-0.053  -0.083  0.0937322  0.0477015
-0.051  -0.083  0.25428  0.0624581
-0.049  -0.083  0.140201  0.0550938
-0.047  -0.083  0.218246  0.0633428
-0.045  -0.083  0.212327  0.0597035
-0.043  -0.083  0.125807  0.047617
-0.041  -0.083  0.118053  0.0462757
-0.039  -0.083  0.203411  0.0574701
-0.037  -0.083  0.298379  0.0707348
-0.035  -0.083  0.243478  0.0596773
-0.033  -0.083  0.261694  0.0590507
-0.031  -0.083  0.183318  0.0566765
-0.029  -0.083  0.255244  0.0598868
-0.027  -0.083  0.222635  0.0581323
-0.025  -0.083  0.270373  0.0637091
-0.023  -0.083  0.27718  0.0668744
-0.021  -0.083  0.30133  0.0644218
-0.019  -0.083  0.29868  0.0668942
-0.017  -0.083  0.265988  0.0614804
-0.015  -0.083  0.281463  0.0637131
-0.013  -0.083  0.22809  0.0551939
-0.011  -0.083  0.229111  0.0649985
-0.009  -0.083  0.265663  0.0725079
-0.007  -0.083  0.316972  0.0632613
-0.005  -0.083  0.147867  0.0530016
-0.003  -0.083  0.389067  0.0815621
-0.001  -0.083  0.284447  0.0595972
0.001  -0.083  0.286767  0.0501254
0.003  -0.083  0.315051  0.0717701
0.005  -0.083  0.240824  0.0644583
0.007  -0.083  0.374463  0.0772913
0.009  -0.083  0.290805  0.067226
0.011  -0.083  0.301576  0.0607639
0.013  -0.083  0.325119  0.0604986
0.015  -0.083  0.190745  0.0585335
0.017  -0.083  0.353471  0.0691743
0.019  -0.083  0.267369  0.0570608
0.021  -0.083  0.284324  0.0649994
0.023  -0.083  0.211975  0.0551926
0.025  -0.083  0.207375  0.060546
0.027  -0.083  0.167411  0.0553827
0.029  -0.083  0.238966  0.0640961
0.031  -0.083  0.171816  0.0618857
0.033  -0.083  0.327454  0.0662518
0.035  -0.083  0.333113  0.0694119
0.037  -0.083  0.25218  0.0610723
0.039  -0.083  0.204613  0.0574886
0.041  -0.083  0.197885  0.053227
0.043  -0.083  0.118536  0.0511303
0.045  -0.083  0.165584  0.0571409
0.047  -0.083  0.175889  0.0508272
0.049  -0.083  0.181637  0.0543684
0.051  -0.083  0.179263  0.0652009
0.053  -0.083  0.141053  0.0481399
0.055  -0.083  0.165308  0.0540927
0.057  -0.083  0.128355  0.0590096
0.059  -0.083  0.197337  0.0645897
0.061  -0.083  0.15264  0.0516384
0.063  -0.083  0.0415194  0.0558555
0.065  -0.083  0.171084  0.0563001
0.067  -0.083  0.115739  0.0566802
0.069  -0.083  0.132309  0.0542455
0.071  -0.083  0.159572  0.0526629
0.073  -0.083  0.237637  0.0595829
0.075  -0.083  0.105053  0.0506787
0.077  -0.083  0.0253957  0.0484461
0.079  -0.083  -0.000661802  0.0583411
0.081  -0.083  0.0745357  0.0748403
0.083  -0.083  0.177464  0.0926411
0.085  -0.083  0.101682  0.0831965
0.087  -0.083  -0.0695679  0.069568
0.089  -0.083  0  0
-0.089  -0.081  0  0
-0.087  -0.081  -0.0684984  0.213261
-0.085  -0.081  0.115935  0.110717
-0.083  -0.081  0.0944025  0.0986945
-0.081  -0.081  0.0937675  0.0645764
-0.079  -0.081  0.127324  0.074147
-0.077  -0.081  0.106358  0.0678382
-0.075  -0.081  0.145694  0.0552097
-0.073  -0.081  0.0939055  0.0647483
-0.071  -0.081  0.157482  0.0559007
-0.069  -0.081  0.0979618  0.0558362
-0.067  -0.081  0.0836861  0.0502549
-0.065  -0.081  0.0815583  0.0515057
-0.063  -0.081  0.120549  0.0547585
-0.061  -0.081  0.17903  0.0619659
-0.059  -0.081  0.129994  0.0616647
-0.057  -0.081  0.153161  0.0460905
-0.055  -0.081  0.149399  0.0526829
-0.053  -0.081  0.0706662  0.0514168
-0.051  -0.081  0.17964  0.0605922
-0.049  -0.081  0.156489  0.0557999
-0.047  -0.081  0.167579  0.0527135
-0.045  -0.081  0.242571  0.0641265
-0.043  -0.081  0.227963  0.0595711
-0.041  -0.081  0.21191  0.0617886
-0.039  -0.081  0.256217  0.0680505
-0.037  -0.081  0.189775  0.0544716
-0.035  -0.081  0.229316  0.0560712
-0.033  -0.081  0.356851  0.0684672
-0.031  -0.081  0.21924  0.0619012
-0.029  -0.081  0.227133  0.0599171
-0.027  -0.081  0.202151  0.0637557
-0.025  -0.081  0.266006  0.0632698
-0.023  -0.081  0.187176  0.0638169
-0.021  -0.081  0.280627  0.0673159
-0.019  -0.081  0.1457  0.0536234
-0.017  -0.081  0.255084  0.050369
-0.015  -0.081  0.260159  0.0649336
-0.013  -0.081  0.188655  0.0643219
-0.011  -0.081  0.340355  0.0745759
-0.009  -0.081  0.191205  0.0597391
-0.007  -0.081  0.322709  0.0630402
-0.005  -0.081  0.210252  0.0690089
-0.003  -0.081  0.423352  0.0809404
-0.001  -0.081  0.427526  0.0810272
0.001  -0.081  0.282616  0.0488583
0.003  -0.081  0.413554  0.0820107
0.005  -0.081  0.264877  0.0641049
0.007  -0.081  0.353407  0.0717375
0.009  -0.081  0.22329  0.0651043
0.011  -0.081  0.342172  0.0681977
0.013  -0.081  0.297764  0.061724
0.015  -0.081  0.363741  0.0721176
0.017  -0.081  0.326603  0.0640305
0.019  -0.081  0.228837  0.0521363
0.021  -0.081  0.263087  0.0592876
0.023  -0.081  0.265622  0.0657964
0.025  -0.081  0.290634  0.0634439
0.027  -0.081  0.247264  0.0606956
0.029  -0.081  0.353802  0.0687877
0.031  -0.081  0.264913  0.0609066
0.033  -0.081  0.311539  0.0676021
0.035  -0.081  0.389837  0.0674583
0.037  -0.081  0.250933  0.0578046
0.039  -0.081  0.175387  0.0531514
0.041  -0.081  0.128578  0.0493555
0.043  -0.081  0.164606  0.0465002
0.045  -0.081  0.163218  0.0532541
0.047  -0.081  0.0501587  0.0476879
0.049  -0.081  0.215524  0.0537227
0.051  -0.081  0.214851  0.0572035
0.053  -0.081  0.161777  0.0516681
0.055  -0.081  0.133918  0.0469316
0.057  -0.081  0.166604  0.0600325
0.059  -0.081  0.167269  0.0556681
0.061  -0.081  0.190005  0.0584573
0.063  -0.081  0.135489  0.0539936
0.065  -0.081  0.0502063  0.0513392
0.067  -0.081  0.186001  0.0634678
0.069  -0.081  0.111883  0.0569312
0.071  -0.081  0.11702  0.0574851
0.073  -0.081  0.0928014  0.0546592
0.075  -0.081  -0.0111247  0.0619033
0.077  -0.081  0.0549645  0.0747354
0.079  -0.081  0.128871  0.0581209
0.081  -0.081  0.0659124  0.0744047
0.083  -0.081  0.0291153  0.0831509
0.085  -0.081  0.00222582  0.114324
0.087  -0.081  0.0359657  0.152749
0.089  -0.081  0  0
-0.089  -0.079  -0.952453  0.952455
-0.087  -0.079  0.213057  0.179743
-0.085  -0.079  0.0911688  0.126287
-0.083  -0.079  0.0472496  0.0785851
-0.081  -0.079  0.152834  0.0805816
-0.079  -0.079  0.141078  0.0611529
-0.077  -0.079  0.0251268  0.0388982
-0.075  -0.079  0.10143  0.0545237
-0.073  -0.079  0.0764346  0.0601627
-0.071  -0.079  0.0578626  0.0617403
-0.069  -0.079  0.175975  0.0637255
-0.067  -0.079  0.0491472  0.0435889
-0.065  -0.079  0.163359  0.0539489
-0.063  -0.079  0.240467  0.0609076
-0.061  -0.079  0.294737  0.06548
-0.059  -0.079  0.104156  0.0541977
-0.057  -0.079  0.160548  0.0533757
-0.055  -0.079  0.125899  0.0496538
-0.053  -0.079  0.161068  0.0487309
-0.051  -0.079  0.153572  0.0493076
-0.049  -0.079  0.139303  0.0463398
-0.047  -0.079  0.262369  0.0602982
-0.045  -0.079  0.160586  0.0524934
-0.043  -0.079  0.312532  0.0719825
-0.041  -0.079  0.315861  0.0712145
-0.039  -0.079  0.21012  0.0566906
-0.037  -0.079  0.186553  0.0597099
-0.035  -0.079  0.254966  0.0645645
-0.033  -0.079  0.132402  0.0576458
-0.031  -0.079  0.295234  0.063594
-0.029  -0.079  0.340634  0.0608158
-0.027  -0.079  0.293322  0.0577125
-0.025  -0.079  0.307171  0.0659244
-0.023  -0.079  0.189179  0.0630235
-0.021  -0.079  0.318945  0.064892
-0.019  -0.079  0.258464  0.0641543
-0.017  -0.079  0.331976  0.0694556
-0.015  -0.079  0.245302  0.0638033
-0.013  -0.079  0.32469  0.0636188
-0.011  -0.079  0.187983  0.0554173
-0.009  -0.079  0.34166  0.0639674
-0.007  -0.079  0.251421  0.0613693
-0.005  -0.079  0.275296  0.0621234
-0.003  -0.079  0.49578  0.0846233
-0.001  -0.079  0.307533  0.0728571
0.001  -0.079  0.423563  0.0572268
0.003  -0.079  0.353661  0.0684417
0.005  -0.079  0.257941  0.0636402
0.007  -0.079  0.361158  0.0717269
0.009  -0.079  0.291163  0.0614402
0.011  -0.079  0.443734  0.06891
0.013  -0.079  0.362694  0.0675345
0.015  -0.079  0.352656  0.0727715
0.017  -0.079  0.243978  0.0569294
0.019  -0.079  0.296036  0.0667252
0.021  -0.079  0.276674  0.0624319
0.023  -0.079  0.20052  0.0616223
0.025  -0.079  0.246561  0.0601981
0.027  -0.079  0.228286  0.0594063
0.029  -0.079  0.279537  0.0685562
0.031  -0.079  0.281854  0.0593631
0.033  -0.079  0.288206  0.0616023
0.035  -0.079  0.263237  0.0640888
0.037  -0.079  0.283129  0.0621509
0.039  -0.079  0.140524  0.0594381
0.041  -0.079  0.141754  0.0496961
0.043  -0.079  0.203335  0.0616717
0.045  -0.079  0.159644  0.0519267
0.047  -0.079  0.240405  0.053647
0.049  -0.079  0.154785  0.0550022
0.051  -0.079  0.136899  0.0508441
0.053  -0.079  0.213565  0.0617723
0.055  -0.079  0.149536  0.0535325
0.057  -0.079  0.224344  0.0549633
0.059  -0.079  0.182834  0.0568866
0.061  -0.079  0.235963  0.0643909
0.063  -0.079  0.0760674  0.0485048
0.065  -0.079  0.219028  0.0575988
0.067  -0.079  0.139267  0.0575031
0.069  -0.079  0.0621637  0.0476034
0.071  -0.079  0.10921  0.0494298
0.073  -0.079  0.0541571  0.062311
0.075  -0.079  0.0401209  0.0693623
0.077  -0.079  0.13813  0.0607373
0.079  -0.079  0.130518  0.0618461
0.081  -0.079  -0.0175798  0.0455429
0.083  -0.079  0.0331019  0.0832908
0.085  -0.079  -0.0348089  0.034809
0.087  -0.079  -0.212718  0.122882
0.089  -0.079  -3.2146e-12  1.74979e-06
-0.089  -0.077  0  0
-0.087  -0.077  0.126172  0.164163
-0.085  -0.077  0.231585  0.104234
-0.083  -0.077  0.0626153  0.0789326
-0.081  -0.077  0.152857  0.0795658
-0.079  -0.077  0.0516392  0.0678902
-0.077  -0.077  0.257939  0.0833029
-0.075  -0.077  0.232975  0.065555
-0.073  -0.077  0.0705792  0.055346
-0.071  -0.077  0.0730806  0.0526916
-0.069  -0.077  0.176162  0.0638917
-0.067  -0.077  0.150505  0.0528102
-0.065  -0.077  0.149625  0.0633991
-0.063  -0.077  0.162926  0.0601671
-0.061  -0.077  0.142036  0.0482667
-0.059  -0.077  0.302328  0.0653244
-0.057  -0.077  0.140814  0.0496713
-0.055  -0.077  0.146008  0.0496526
-0.053  -0.077  0.133741  0.060087
-0.051  -0.077  0.208825  0.0589374
-0.049  -0.077  0.199356  0.0582984
-0.047  -0.077  0.222123  0.055876
-0.045  -0.077  0.23504  0.0545539
-0.043  -0.077  0.115552  0.0531916
-0.041  -0.077  0.328818  0.0625304
-0.039  -0.077  0.32108  0.0674048
-0.037  -0.077  0.174824  0.0534792
-0.035  -0.077  0.221209  0.0586494
-0.033  -0.077  0.220727  0.0545255
-0.031  -0.077  0.23917  0.0602895
-0.029  -0.077  0.342027  0.0741179
-0.027  -0.077  0.311722  0.0672896
-0.025  -0.077  0.349329  0.0634893
-0.023  -0.077  0.271918  0.0646231
-0.021  -0.077  0.295039  0.0597207
-0.019  -0.077  0.485148  0.0850411
-0.017  -0.077  0.386296  0.0757004
-0.015  -0.077  0.259407  0.0639848
-0.013  -0.077  0.293691  0.0586689
-0.011  -0.077  0.360636  0.0678362
-0.009  -0.077  0.435417  0.0669722
-0.007  -0.077  0.391973  0.0753209
-0.005  -0.077  0.432123  0.0702372
-0.003  -0.077  0.38555  0.0776999
-0.001  -0.077  0.451513  0.0818039
0.001  -0.077  0.414218  0.0588287
0.003  -0.077  0.338205  0.0692425
0.005  -0.077  0.314492  0.0688567
0.007  -0.077  0.396945  0.0744797
0.009  -0.077  0.383538  0.0680954
0.011  -0.077  0.337653  0.0642922
0.013  -0.077  0.425734  0.0753757
0.015  -0.077  0.361417  0.0637201
0.017  -0.077  0.379491  0.0723293
0.019  -0.077  0.290782  0.0622629
0.021  -0.077  0.331061  0.0605029
0.023  -0.077  0.26586  0.0637587
0.025  -0.077  0.331715  0.0681137
0.027  -0.077  0.417242  0.0711813
0.029  -0.077  0.28587  0.0704762
0.031  -0.077  0.321768  0.0685044
0.033  -0.077  0.286448  0.059902
0.035  -0.077  0.333307  0.0696699
0.037  -0.077  0.193685  0.0558404
0.039  -0.077  0.323608  0.0662704
0.041  -0.077  0.298829  0.0712148
0.043  -0.077  0.197631  0.0639529
0.045  -0.077  0.241144  0.052905
0.047  -0.077  0.253043  0.055158
0.049  -0.077  0.253166  0.0650988
0.051  -0.077  0.129141  0.0619911
0.053  -0.077  0.293713  0.0732127
0.055  -0.077  0.244954  0.0667707
0.057  -0.077  0.176134  0.0565954
0.059  -0.077  0.0935577  0.059067
0.061  -0.077  0.191286  0.0555618
0.063  -0.077  0.178631  0.0576061
0.065  -0.077  0.155762  0.0498073
0.067  -0.077  0.161249  0.0575698
0.069  -0.077  0.092453  0.054139
0.071  -0.077  0.0283264  0.0446101
0.073  -0.077  0.170414  0.0663683
0.075  -0.077  0.073549  0.0527116
0.077  -0.077  0.0736578  0.0551874
0.079  -0.077  0.166927  0.067671
0.081  -0.077  -0.0641692  0.0592141
0.083  -0.077  0.0784174  0.0853832
0.085  -0.077  0.0175621  0.0275858
0.087  -0.077  0.257055  0.159747
0.089  -0.077  0  0
-0.089  -0.075  4.19288e-12  2.28229e-06
-0.087  -0.075  0.107735  0.146887
-0.085  -0.075  0.21031  0.116414
-0.083  -0.075  0.23498  0.102612
-0.081  -0.075  0.0475293  0.0652033
-0.079  -0.075  0.114  0.0614241
-0.077  -0.075  0.0811134  0.0637219
-0.075  -0.075  0.0723131  0.0519332
-0.073  -0.075  0.0853942  0.0572193
-0.071  -0.075  0.131163  0.0531807
-0.069  -0.075  0.0498833  0.0595916
-0.067  -0.075  0.132859  0.0596162
-0.065  -0.075  0.139332  0.0536286
-0.063  -0.075  0.157759  0.0575332
-0.061  -0.075  0.171517  0.0576235
-0.059  -0.075  0.152361  0.0547951
-0.057  -0.075  0.133805  0.0517679
-0.055  -0.075  0.260961  0.0595692
-0.053  -0.075  0.292196  0.0613032
-0.051  -0.075  0.276643  0.0666405
-0.049  -0.075  0.234104  0.057787
-0.047  -0.075  0.376811  0.0666436
-0.045  -0.075  0.179919  0.0619692
-0.043  -0.075  0.265061  0.0602104
-0.041  -0.075  0.245654  0.056037
-0.039  -0.075  0.258512  0.0590608
-0.037  -0.075  0.247144  0.0608211
-0.035  -0.075  0.229955  0.0541264
-0.033  -0.075  0.244527  0.0588026
-0.031  -0.075  0.291363  0.0564626
-0.029  -0.075  0.202379  0.0524873
-0.027  -0.075  0.308177  0.0659837
-0.025  -0.075  0.336576  0.0740952
-0.023  -0.075  0.404763  0.0725291
-0.021  -0.075  0.373783  0.0655359
-0.019  -0.075  0.46078  0.0742075
-0.017  -0.075  0.283417  0.0569848
-0.015  -0.075  0.461747  0.0725618
-0.013  -0.075  0.38602  0.0695064
-0.011  -0.075  0.311399  0.0685008
-0.009  -0.075  0.47441  0.0794315
-0.007  -0.075  0.471703  0.0781678
-0.005  -0.075  0.327298  0.0702236
-0.003  -0.075  0.473302  0.0894157
-0.001  -0.075  0.402151  0.0784844
0.001  -0.075  0.389059  0.0537619
0.003  -0.075  0.432524  0.0749326
0.005  -0.075  0.258302  0.0617676
0.007  -0.075  0.405288  0.065488
0.009  -0.075  0.325768  0.058896
0.011  -0.075  0.445217  0.0768573
0.013  -0.075  0.429356  0.0763099
0.015  -0.075  0.343339  0.0736551
0.017  -0.075  0.382668  0.0685803
0.019  -0.075  0.485108  0.0814837
0.021  -0.075  0.418502  0.0684767
0.023  -0.075  0.334325  0.070285
0.025  -0.075  0.292858  0.0642554
0.027  -0.075  0.357253  0.0647959
0.029  -0.075  0.447477  0.0776635
0.031  -0.075  0.399896  0.0703403
0.033  -0.075  0.363823  0.0679566
0.035  -0.075  0.372422  0.0715126
0.037  -0.075  0.163778  0.0605953
0.039  -0.075  0.170913  0.0580772
0.041  -0.075  0.215217  0.0550634
0.043  -0.075  0.194148  0.0568183
0.045  -0.075  0.25429  0.064629
0.047  -0.075  0.18489  0.0572856
0.049  -0.075  0.149107  0.06373
0.051  -0.075  0.183587  0.0478246
0.053  -0.075  0.236883  0.0606018
0.055  -0.075  0.206341  0.0608975
0.057  -0.075  0.252886  0.0645431
0.059  -0.075  0.192545  0.0566697
0.061  -0.075  0.0478769  0.0394113
0.063  -0.075  0.222468  0.0578116
0.065  -0.075  0.114764  0.0521508
0.067  -0.075  0.219127  0.0555788
0.069  -0.075  0.214849  0.0611117
0.071  -0.075  0.0288685  0.0503824
0.073  -0.075  0.0585522  0.0584455
0.075  -0.075  0.194138  0.0735778
0.077  -0.075  0.211777  0.0803972
0.079  -0.075  0.0234972  0.0520328
0.081  -0.075  0.0993569  0.0737731
0.083  -0.075  0.211328  0.100042
0.085  -0.075  0.0504761  0.0504778
0.087  -0.075  0.0251766  0.117944
0.089  -0.075  0  0
-0.089  -0.073  0.517648  0.801769
-0.087  -0.073  0.15279  0.185501
-0.085  -0.073  0.03187  0.0640563
-0.083  -0.073  -0.0297826  0.0678787
-0.081  -0.073  0.0346745  0.0818954
-0.079  -0.073  0.223757  0.0786904
-0.077  -0.073  0.132063  0.0678766
-0.075  -0.073  0.0224225  0.0552783
-0.073  -0.073  0.0720445  0.0576398
-0.071  -0.073  0.143671  0.0567297
-0.069  -0.073  0.254344  0.0621056
-0.067  -0.073  0.103086  0.0519047
-0.065  -0.073  0.0902251  0.050791
-0.063  -0.073  0.0724577  0.0506363
-0.061  -0.073  0.197675  0.0603371
-0.059  -0.073  0.260896  0.0651014
-0.057  -0.073  0.144234  0.0492173
-0.055  -0.073  0.173152  0.0518478
-0.053  -0.073  0.199745  0.0480635
-0.051  -0.073  0.238363  0.0573206
-0.049  -0.073  0.200566  0.0596206
-0.047  -0.073  0.210012  0.0616245
-0.045  -0.073  0.202322  0.0565996
-0.043  -0.073  0.211323  0.0552083
-0.041  -0.073  0.226181  0.0664427
-0.039  -0.073  0.420448  0.0773245
-0.037  -0.073  0.247969  0.0616282
-0.035  -0.073  0.230895  0.0662309
-0.033  -0.073  0.376699  0.0679083
-0.031  -0.073  0.246551  0.060057
-0.029  -0.073  0.298035  0.0617325
-0.027  -0.073  0.39082  0.0725146
-0.025  -0.073  0.39025  0.0691261
-0.023  -0.073  0.322873  0.0622424
-0.021  -0.073  0.346824  0.0724047
-0.019  -0.073  0.309562  0.0695058
-0.017  -0.073  0.441027  0.0706592
-0.015  -0.073  0.632009  0.0919852
-0.013  -0.073  0.494473  0.0876726
-0.011  -0.073  0.525784  0.076159
-0.009  -0.073  0.439951  0.0748603
-0.007  -0.073  0.500336  0.0837439
-0.005  -0.073  0.386895  0.0678748
-0.003  -0.073  0.492999  0.0939195
-0.001  -0.073  0.41309  0.0729654
0.001  -0.073  0.404026  0.0588805
0.003  -0.073  0.428479  0.0772883
0.005  -0.073  0.371575  0.0740527
0.007  -0.073  0.530654  0.0959807
0.009  -0.073  0.566745  0.0820956
0.011  -0.073  0.463543  0.0761444
0.013  -0.073  0.504709  0.0821956
0.015  -0.073  0.380306  0.07592
0.017  -0.073  0.449413  0.0696794
0.019  -0.073  0.340994  0.0696414
0.021  -0.073  0.310455  0.0691649
0.023  -0.073  0.359828  0.0705596
0.025  -0.073  0.360507  0.070857
0.027  -0.073  0.2702  0.0602012
0.029  -0.073  0.230114  0.0617008
0.031  -0.073  0.422386  0.0767975
0.033  -0.073  0.231321  0.0628538
0.035  -0.073  0.351053  0.0689591
0.037  -0.073  0.34897  0.073867
0.039  -0.073  0.46518  0.0775411
0.041  -0.073  0.293522  0.0702425
0.043  -0.073  0.243573  0.0570966
0.045  -0.073  0.251324  0.0594821
0.047  -0.073  0.149075  0.0559732
0.049  -0.073  0.19955  0.0530733
0.051  -0.073  0.274879  0.0588868
0.053  -0.073  0.314885  0.0633247
0.055  -0.073  0.166355  0.0607621
0.057  -0.073  0.187602  0.0582947
0.059  -0.073  0.0853655  0.0478285
0.061  -0.073  0.197339  0.0538009
0.063  -0.073  0.339941  0.067913
0.065  -0.073  0.186772  0.0631287
0.067  -0.073  0.118332  0.0554198
0.069  -0.073  0.15338  0.0602304
0.071  -0.073  0.0714466  0.055375
0.073  -0.073  0.115904  0.0523307
0.075  -0.073  0.0911619  0.0589352
0.077  -0.073  0.0145644  0.0496518
0.079  -0.073  0.0385672  0.0599505
0.081  -0.073  0.130255  0.0862677
0.083  -0.073  0.0315558  0.0487352
0.085  -0.073  0.073484  0.0991423
0.087  -0.073  -0.0461276  0.130173
0.089  -0.073  -0.951253  0.951254
-0.089  -0.071  -0.950877  0.950878
-0.087  -0.071  0.0230214  0.122684
-0.085  -0.071  0.201348  0.13022
-0.083  -0.071  0.137781  0.0871829
-0.081  -0.071  0.221949  0.0801069
-0.079  -0.071  0.13288  0.087146
-0.077  -0.071  0.0671186  0.0688677
-0.075  -0.071  0.102599  0.066719
-0.073  -0.071  0.0854464  0.0586216
-0.071  -0.071  0.158709  0.0573439
-0.069  -0.071  0.140752  0.0603564
-0.067  -0.071  0.148843  0.0523051
-0.065  -0.071  0.238051  0.0630942
-0.063  -0.071  0.225604  0.0594083
-0.061  -0.071  0.237877  0.0610266
-0.059  -0.071  0.132885  0.051315
-0.057  -0.071  0.170438  0.0603452
-0.055  -0.071  0.230286  0.0587209
-0.053  -0.071  0.201824  0.0537968
-0.051  -0.071  0.278134  0.0599962
-0.049  -0.071  0.193498  0.0534635
-0.047  -0.071  0.2356  0.0528736
-0.045  -0.071  0.264733  0.0605766
-0.043  -0.071  0.270551  0.0613057
-0.041  -0.071  0.314991  0.061805
-0.039  -0.071  0.352329  0.0701277
-0.037  -0.071  0.267355  0.0667512
-0.035  -0.071  0.390426  0.0718975
-0.033  -0.071  0.397298  0.0721005
-0.031  -0.071  0.287013  0.0638571
-0.029  -0.071  0.513154  0.0774315
-0.027  -0.071  0.425852  0.0695479
-0.025  -0.071  0.401612  0.0733071
-0.023  -0.071  0.382748  0.0727285
-0.021  -0.071  0.443403  0.0732756
-0.019  -0.071  0.489716  0.0746441
-0.017  -0.071  0.347412  0.0709774
-0.015  -0.071  0.518644  0.0792126
-0.013  -0.071  0.544604  0.0850668
-0.011  -0.071  0.412683  0.0750371
-0.009  -0.071  0.388786  0.0730178
-0.007  -0.071  0.605606  0.0899617
-0.005  -0.071  0.511301  0.08169
-0.003  -0.071  0.470751  0.0930608
-0.001  -0.071  0.544925  0.089315
0.001  -0.071  0.462145  0.060664
0.003  -0.071  0.493893  0.0764452
0.005  -0.071  0.47027  0.0774714
0.007  -0.071  0.479665  0.0768351
0.009  -0.071  0.449882  0.0787998
0.011  -0.071  0.517106  0.0806834
0.013  -0.071  0.49272  0.0831868
0.015  -0.071  0.486428  0.0769339
0.017  -0.071  0.518545  0.0763548
0.019  -0.071  0.368467  0.0706748
0.021  -0.071  0.472602  0.0714456
0.023  -0.071  0.532711  0.0861347
0.025  -0.071  0.373679  0.0683569
0.027  -0.071  0.544446  0.082365
0.029  -0.071  0.369308  0.0686889
0.031  -0.071  0.379936  0.0699201
0.033  -0.071  0.363393  0.076611
0.035  -0.071  0.248157  0.0572856
0.037  -0.071  0.415026  0.0699056
0.039  -0.071  0.339395  0.0634417
0.041  -0.071  0.315567  0.0628152
0.043  -0.071  0.250946  0.061015
0.045  -0.071  0.242741  0.06695
0.047  -0.071  0.367334  0.0753162
0.049  -0.071  0.307978  0.061561
0.051  -0.071  0.201718  0.0508065
0.053  -0.071  0.131416  0.0518014
0.055  -0.071  0.174535  0.0546528
0.057  -0.071  0.285091  0.0712065
0.059  -0.071  0.0634914  0.0536962
0.061  -0.071  0.32825  0.0668911
0.063  -0.071  0.111264  0.0591431
0.065  -0.071  0.164107  0.0543839
0.067  -0.071  0.118549  0.0542281
0.069  -0.071  0.103155  0.0552624
0.071  -0.071  0.0914175  0.0563409
0.073  -0.071  0.133549  0.052971
0.075  -0.071  0.13345  0.0652888
0.077  -0.071  0.0395474  0.0646263
0.079  -0.071  0.0769256  0.0548856
0.081  -0.071  0.166745  0.0949129
0.083  -0.071  0.0837048  0.0749231
0.085  -0.071  0.15301  0.103152
0.087  -0.071  0.11834  0.149863
0.089  -0.071  0  0
-0.089  -0.069  -0.950512  0.950513
-0.087  -0.069  0.30102  0.199964
-0.085  -0.069  0.157456  0.105939
-0.083  -0.069  0.156383  0.102729
-0.081  -0.069  0.137665  0.0716785
-0.079  -0.069  0.153454  0.0679742
-0.077  -0.069  0.0631901  0.055075
-0.075  -0.069  0.173245  0.0713544
-0.073  -0.069  0.163268  0.0634333
-0.071  -0.069  0.104577  0.0628166
-0.069  -0.069  0.168562  0.0537048
-0.067  -0.069  0.231357  0.0647722
-0.065  -0.069  0.146076  0.0573115
-0.063  -0.069  0.131414  0.0545003
-0.061  -0.069  0.248092  0.0600583
-0.059  -0.069  0.247322  0.062008
-0.057  -0.069  0.285533  0.0606232
-0.055  -0.069  0.24029  0.0594436
-0.053  -0.069  0.226863  0.05933
-0.051  -0.069  0.346876  0.0664491
-0.049  -0.069  0.339478  0.0723249
-0.047  -0.069  0.275719  0.0673773
-0.045  -0.069  0.258675  0.0713142
-0.043  -0.069  0.341463  0.0700584
-0.041  -0.069  0.349427  0.0660217
-0.039  -0.069  0.311503  0.0611905
-0.037  -0.069  0.374922  0.0801885
-0.035  -0.069  0.273638  0.0620318
-0.033  -0.069  0.509457  0.0833089
-0.031  -0.069  0.524821  0.0977737
-0.029  -0.069  0.49895  0.0826055
-0.027  -0.069  0.522212  0.0783045
-0.025  -0.069  0.484924  0.0769833
-0.023  -0.069  0.37779  0.0755395
-0.021  -0.069  0.366436  0.0661572
-0.019  -0.069  0.613768  0.0811529
-0.017  -0.069  0.369728  0.0625986
-0.015  -0.069  0.512074  0.0750795
-0.013  -0.069  0.474311  0.0824831
-0.011  -0.069  0.576174  0.0795055
-0.009  -0.069  0.621422  0.100208
-0.007  -0.069  0.623704  0.0951369
-0.005  -0.069  0.52541  0.0743167
-0.003  -0.069  0.596212  0.0936887
-0.001  -0.069  0.536859  0.0836041
0.001  -0.069  0.463679  0.062688
0.003  -0.069  0.656606  0.090767
0.005  -0.069  0.42295  0.0763802
0.007  -0.069  0.619741  0.0827894
0.009  -0.069  0.589085  0.0883479
0.011  -0.069  0.486036  0.0810706
0.013  -0.069  0.543402  0.082873
0.015  -0.069  0.410907  0.0773817
0.017  -0.069  0.672003  0.0822511
0.019  -0.069  0.650621  0.0904934
0.021  -0.069  0.404622  0.0732443
0.023  -0.069  0.477649  0.0769415
0.025  -0.069  0.4012  0.0801132
0.027  -0.069  0.466134  0.0761574
0.029  -0.069  0.3988  0.0742098
0.031  -0.069  0.437597  0.0871356
0.033  -0.069  0.259903  0.0618114
0.035  -0.069  0.365011  0.0673584
0.037  -0.069  0.349059  0.0658978
0.039  -0.069  0.437965  0.0775556
0.041  -0.069  0.275627  0.0651005
0.043  -0.069  0.332429  0.0637144
0.045  -0.069  0.231937  0.058714
0.047  -0.069  0.279893  0.0595193
0.049  -0.069  0.305127  0.0679196
0.051  -0.069  0.205742  0.0524016
0.053  -0.069  0.282534  0.0648802
0.055  -0.069  0.295538  0.0630832
0.057  -0.069  0.204023  0.0674497
0.059  -0.069  0.223103  0.0597263
0.061  -0.069  0.191851  0.0490095
0.063  -0.069  0.246339  0.0573149
0.065  -0.069  0.202155  0.0565852
0.067  -0.069  0.167153  0.0499518
0.069  -0.069  0.0977733  0.0527513
0.071  -0.069  0.203213  0.0630516
0.073  -0.069  0.0878226  0.0555335
0.075  -0.069  0.199267  0.0775379
0.077  -0.069  0.0535718  0.0557302
0.079  -0.069  0.00341156  0.0510223
0.081  -0.069  0.0563218  0.0806583
0.083  -0.069  0.00410603  0.0630315
0.085  -0.069  -0.0188366  0.0498934
0.087  -0.069  0.0256607  0.116607
0.089  -0.069  -0.950512  0.950513
-0.089  -0.067  -0.950159  0.95016
-0.087  -0.067  0.0920893  0.0920928
-0.085  -0.067  -0.085813  0.104682
-0.083  -0.067  0.0548862  0.0744461
-0.081  -0.067  -0.111202  0.0574844
-0.079  -0.067  -0.0347872  0.0577217
-0.077  -0.067  0.100391  0.0676479
-0.075  -0.067  0.24692  0.0815457
-0.073  -0.067  0.142453  0.0644232
-0.071  -0.067  0.123082  0.0484398
-0.069  -0.067  0.194419  0.0645518
-0.067  -0.067  0.207762  0.0604441
-0.065  -0.067  0.059824  0.0557094
-0.063  -0.067  0.0757485  0.052748
-0.061  -0.067  0.305017  0.0681812
-0.059  -0.067  0.204537  0.0596709
-0.057  -0.067  0.231664  0.060475
-0.055  -0.067  0.25067  0.0649934
-0.053  -0.067  0.215869  0.0566029
-0.051  -0.067  0.278996  0.0659489
-0.049  -0.067  0.188354  0.0569018
-0.047  -0.067  0.297784  0.0647398
-0.045  -0.067  0.322434  0.0674584
-0.043  -0.067  0.371017  0.0679861
-0.041  -0.067  0.302672  0.0658158
-0.039  -0.067  0.296513  0.0597039
-0.037  -0.067  0.240811  0.0607039
-0.035  -0.067  0.347283  0.0659873
-0.033  -0.067  0.404299  0.0779113
-0.031  -0.067  0.446695  0.0810263
-0.029  -0.067  0.415637  0.0652692
-0.027  -0.067  0.462149  0.0775922
-0.025  -0.067  0.447202  0.0724652
-0.023  -0.067  0.441059  0.0768038
-0.021  -0.067  0.440055  0.0697802
-0.019  -0.067  0.677488  0.0873285
-0.017  -0.067  0.549386  0.0858473
-0.015  -0.067  0.594829  0.0850963
-0.013  -0.067  0.552325  0.0850321
-0.011  -0.067  0.750203  0.100787
-0.009  -0.067  0.583047  0.0912852
-0.007  -0.067  0.402204  0.0754905
-0.005  -0.067  0.455769  0.0810442
-0.003  -0.067  0.69961  0.0921099
-0.001  -0.067  0.500559  0.0927571
0.001  -0.067  0.523137  0.0624357
0.003  -0.067  0.607547  0.0869018
0.005  -0.067  0.48244  0.0810583
0.007  -0.067  0.77595  0.10498
0.009  -0.067  0.507456  0.0824816
0.011  -0.067  0.477137  0.0773941
0.013  -0.067  0.501791  0.0753654
0.015  -0.067  0.589486  0.0849316
0.017  -0.067  0.378157  0.0837073
0.019  -0.067  0.528244  0.0808618
0.021  -0.067  0.47707  0.0767615
0.023  -0.067  0.44727  0.0752498
0.025  -0.067  0.611537  0.0794674
0.027  -0.067  0.464376  0.0720125
0.029  -0.067  0.330863  0.0597173
0.031  -0.067  0.404363  0.0726976
0.033  -0.067  0.339674  0.0592212
0.035  -0.067  0.540297  0.093639
0.037  -0.067  0.252149  0.0541911
0.039  -0.067  0.315382  0.0715177
0.041  -0.067  0.354914  0.0702614
0.043  -0.067  0.316824  0.0652379
0.045  -0.067  0.333048  0.0668822
0.047  -0.067  0.261103  0.0604803
0.049  -0.067  0.382056  0.0705576
0.051  -0.067  0.221834  0.0616693
0.053  -0.067  0.184136  0.0634068
0.055  -0.067  0.18968  0.0556294
0.057  -0.067  0.119452  0.0493585
0.059  -0.067  0.262715  0.0626409
0.061  -0.067  0.237785  0.0606181
0.063  -0.067  0.160871  0.0551638
0.065  -0.067  0.151891  0.0509164
0.067  -0.067  0.152767  0.0494837
0.069  -0.067  0.190448  0.0692203
0.071  -0.067  0.263286  0.0725045
0.073  -0.067  0.0738527  0.0572674
0.075  -0.067  0.28764  0.0785954
0.077  -0.067  0.190937  0.0648273
0.079  -0.067  0.101155  0.0573685
0.081  -0.067  0.132496  0.0850718
0.083  -0.067  0.0809997  0.086784
0.085  -0.067  0.123766  0.09372
0.087  -0.067  0.286797  0.165659
0.089  -0.067  1.24034  1.24039
-0.089  -0.065  1.23989  1.23994
-0.087  -0.065  -0.0659756  0.0659757
-0.085  -0.065  0.130755  0.116883
-0.083  -0.065  0.204217  0.0963987
-0.081  -0.065  0.334891  0.107636
-0.079  -0.065  0.0492775  0.0577693
-0.077  -0.065  -0.00248046  0.0544795
-0.075  -0.065  0.225381  0.0660126
-0.073  -0.065  0.244783  0.0771375
-0.071  -0.065  0.164113  0.0560964
-0.069  -0.065  0.25596  0.0720725
-0.067  -0.065  0.0483208  0.046591
-0.065  -0.065  0.21924  0.0574294
-0.063  -0.065  0.227453  0.0613536
-0.061  -0.065  0.201158  0.066237
-0.059  -0.065  0.251903  0.0559094
-0.057  -0.065  0.27776  0.0546186
-0.055  -0.065  0.279037  0.0651983
-0.053  -0.065  0.225443  0.0608229
-0.051  -0.065  0.289324  0.0655374
-0.049  -0.065  0.396889  0.0750744
-0.047  -0.065  0.330613  0.0650507
-0.045  -0.065  0.376033  0.064507
-0.043  -0.065  0.526594  0.0876465
-0.041  -0.065  0.410367  0.0776947
-0.039  -0.065  0.291056  0.062576
-0.037  -0.065  0.439872  0.0724814
-0.035  -0.065  0.355304  0.0691631
-0.033  -0.065  0.466499  0.0733825
-0.031  -0.065  0.540472  0.0842894
-0.029  -0.065  0.518839  0.0826897
-0.027  -0.065  0.503335  0.0809087
-0.025  -0.065  0.528887  0.0846674
-0.023  -0.065  0.445006  0.0860868
-0.021  -0.065  0.647963  0.0858103
-0.019  -0.065  0.512817  0.0720755
-0.017  -0.065  0.509844  0.0819813
-0.015  -0.065  0.681688  0.100508
-0.013  -0.065  0.586485  0.0850754
-0.011  -0.065  0.648289  0.0845619
-0.009  -0.065  0.618454  0.0930466
-0.007  -0.065  0.618531  0.0822329
-0.005  -0.065  0.646175  0.0823852
-0.003  -0.065  0.527521  0.0894659
-0.001  -0.065  0.575482  0.0934211
0.001  -0.065  0.692263  0.0741366
0.003  -0.065  0.582944  0.0841622
0.005  -0.065  0.713382  0.0912429
0.007  -0.065  0.597112  0.0824666
0.009  -0.065  0.744159  0.0936791
0.011  -0.065  0.685603  0.0898131
0.013  -0.065  0.629955  0.0896788
0.015  -0.065  0.589826  0.0887305
0.017  -0.065  0.578377  0.0855626
0.019  -0.065  0.521069  0.0839628
0.021  -0.065  0.651106  0.0875903
0.023  -0.065  0.546388  0.0822214
0.025  -0.065  0.529002  0.0816844
0.027  -0.065  0.537245  0.0787401
0.029  -0.065  0.391565  0.0729473
0.031  -0.065  0.6026  0.0872112
0.033  -0.065  0.577521  0.0851085
0.035  -0.065  0.551898  0.080693
0.037  -0.065  0.333765  0.0664559
0.039  -0.065  0.390708  0.0713094
0.041  -0.065  0.363633  0.0746529
0.043  -0.065  0.475331  0.0834913
0.045  -0.065  0.465637  0.0781205
0.047  -0.065  0.389146  0.0732606
0.049  -0.065  0.229152  0.0683533
0.051  -0.065  0.303653  0.0719815
0.053  -0.065  0.315153  0.0664834
0.055  -0.065  0.2703  0.0626252
0.057  -0.065  0.331668  0.0673174
0.059  -0.065  0.21219  0.0594317
0.061  -0.065  0.226094  0.0664477
0.063  -0.065  0.14464  0.0523006
0.065  -0.065  0.319013  0.0633221
0.067  -0.065  0.173997  0.0585286
0.069  -0.065  0.174462  0.0575544
0.071  -0.065  0.075399  0.0508047
0.073  -0.065  0.227278  0.0683773
0.075  -0.065  0.170144  0.0666853
0.077  -0.065  0.112283  0.0682479
0.079  -0.065  0.0528327  0.0749032
0.081  -0.065  0.177032  0.0879235
0.083  -0.065  0.0975768  0.0762939
0.085  -0.065  0.0499316  0.112899
0.087  -0.065  0.443384  0.21821
0.089  -0.065  4.18473e-12  2.27785e-06
-0.089  -0.063  0  0
-0.087  -0.063  0.195882  0.133126
-0.085  -0.063  0.244722  0.130136
-0.083  -0.063  0.222671  0.0852386
-0.081  -0.063  0.043773  0.0861198
-0.079  -0.063  0.100034  0.0805682
-0.077  -0.063  0.248984  0.0709643
-0.075  -0.063  0.118293  0.0680472
-0.073  -0.063  0.224753  0.0737477
-0.071  -0.063  0.0867287  0.0601303
-0.069  -0.063  0.319838  0.0745
-0.067  -0.063  0.145951  0.0642491
-0.065  -0.063  0.227064  0.0625714
-0.063  -0.063  0.184902  0.0523716
-0.061  -0.063  0.276794  0.0650358
-0.059  -0.063  0.254488  0.0596554
-0.057  -0.063  0.223816  0.0543417
-0.055  -0.063  0.234608  0.0610956
-0.053  -0.063  0.355773  0.0717314
-0.051  -0.063  0.305431  0.0715335
-0.049  -0.063  0.390737  0.0740143
-0.047  -0.063  0.356972  0.0702199
-0.045  -0.063  0.421677  0.069651
-0.043  -0.063  0.304102  0.0738507
-0.041  -0.063  0.309258  0.0644413
-0.039  -0.063  0.385406  0.0695185
-0.037  -0.063  0.408097  0.0767523
-0.035  -0.063  0.480112  0.0780273
-0.033  -0.063  0.614827  0.0869391
-0.031  -0.063  0.593668  0.0907893
-0.029  -0.063  0.479765  0.0814509
-0.027  -0.063  0.548199  0.0860988
-0.025  -0.063  0.614367  0.0835121
-0.023  -0.063  0.724038  0.0933484
-0.021  -0.063  0.542674  0.0853671
-0.019  -0.063  0.720109  0.0894101
-0.017  -0.063  0.652563  0.0825602
-0.015  -0.063  0.601289  0.0848038
-0.013  -0.063  0.636233  0.0895041
-0.011  -0.063  0.61151  0.0809852
-0.009  -0.063  0.7359  0.10044
-0.007  -0.063  0.72604  0.0953746
-0.005  -0.063  0.677854  0.0932762
-0.003  -0.063  0.485734  0.0795903
-0.001  -0.063  0.679476  0.0944402
0.001  -0.063  0.709242  0.0747429
0.003  -0.063  0.712453  0.092126
0.005  -0.063  0.509933  0.0813114
0.007  -0.063  0.744845  0.0904356
0.009  -0.063  0.560367  0.0785806
0.011  -0.063  0.629329  0.0843607
0.013  -0.063  0.716  0.0942877
0.015  -0.063  0.518393  0.0823752
0.017  -0.063  0.786413  0.105166
0.019  -0.063  0.692093  0.0883486
0.021  -0.063  0.666937  0.084867
0.023  -0.063  0.561231  0.0828732
0.025  -0.063  0.590951  0.0827983
0.027  -0.063  0.471569  0.0773238
0.029  -0.063  0.552567  0.0848563
0.031  -0.063  0.466208  0.0703749
0.033  -0.063  0.472576  0.0772949
0.035  -0.063  0.490867  0.0815698
0.037  -0.063  0.439151  0.0694914
0.039  -0.063  0.516172  0.0813032
0.041  -0.063  0.391919  0.0760574
0.043  -0.063  0.370724  0.0690317
0.045  -0.063  0.353068  0.0706421
0.047  -0.063  0.29619  0.0601523
0.049  -0.063  0.274736  0.0568062
0.051  -0.063  0.191087  0.0521186
0.053  -0.063  0.088737  0.0489786
0.055  -0.063  0.248722  0.065434
0.057  -0.063  0.36996  0.066121
0.059  -0.063  0.21931  0.0590154
0.061  -0.063  0.185188  0.0696208
0.063  -0.063  0.226771  0.0615839
0.065  -0.063  0.116377  0.0507229
0.067  -0.063  0.287997  0.0622006
0.069  -0.063  0.125432  0.0668832
0.071  -0.063  0.184519  0.0592268
0.073  -0.063  0.225455  0.0738161
0.075  -0.063  0.138612  0.0687389
0.077  -0.063  0.0802297  0.0478949
0.079  -0.063  0.0410042  0.0792753
0.081  -0.063  0.176073  0.102476
0.083  -0.063  0.0692986  0.104809
0.085  -0.063  0.165832  0.121973
0.087  -0.063  0.15496  0.220409
0.089  -0.063  0  0
-0.089  -0.061  1.23903  1.23908
-0.087  -0.061  0.210957  0.180559
-0.085  -0.061  0.174639  0.119962
-0.083  -0.061  0.0982305  0.0915423
-0.081  -0.061  0.0318923  0.0794056
-0.079  -0.061  0.11314  0.080281
-0.077  -0.061  0.191453  0.0819187
-0.075  -0.061  0.0959118  0.0653407
-0.073  -0.061  0.20226  0.0667001
-0.071  -0.061  0.219836  0.0766526
-0.069  -0.061  0.217919  0.0567527
-0.067  -0.061  0.180167  0.0592513
-0.065  -0.061  0.202518  0.0640777
-0.063  -0.061  0.301271  0.0573789
-0.061  -0.061  0.273215  0.0621559
-0.059  -0.061  0.296313  0.062545
-0.057  -0.061  0.240412  0.0657792
-0.055  -0.061  0.388208  0.0739386
-0.053  -0.061  0.339784  0.0663361
-0.051  -0.061  0.261454  0.0667629
-0.049  -0.061  0.442354  0.0698249
-0.047  -0.061  0.328949  0.0776088
-0.045  -0.061  0.483501  0.0776759
-0.043  -0.061  0.300739  0.0641023
-0.041  -0.061  0.386339  0.0738803
-0.039  -0.061  0.589179  0.0830767
-0.037  -0.061  0.375539  0.0799074
-0.035  -0.061  0.479086  0.0823279
-0.033  -0.061  0.673059  0.090054
-0.031  -0.061  0.41624  0.0709198
-0.029  -0.061  0.513928  0.0824847
-0.027  -0.061  0.768398  0.0994798
-0.025  -0.061  0.654259  0.0900834
-0.023  -0.061  0.597884  0.0963869
-0.021  -0.061  0.504779  0.0809572
-0.019  -0.061  0.461187  0.0806294
-0.017  -0.061  0.718084  0.094416
-0.015  -0.061  0.717687  0.0910235
-0.013  -0.061  0.708274  0.0867106
-0.011  -0.061  0.885684  0.104162
-0.009  -0.061  0.787136  0.100402
-0.007  -0.061  1.09583  0.120246
-0.005  -0.061  0.714023  0.0929243
-0.003  -0.061  0.826951  0.115672
-0.001  -0.061  0.8027  0.101591
0.001  -0.061  0.806214  0.0799237
0.003  -0.061  0.896235  0.114105
0.005  -0.061  0.904451  0.0968774
0.007  -0.061  0.805309  0.0943376
0.009  -0.061  0.774774  0.110857
0.011  -0.061  0.913549  0.101175
0.013  -0.061  0.615097  0.0891616
0.015  -0.061  0.592739  0.0800899
0.017  -0.061  0.626486  0.0826782
0.019  -0.061  0.695068  0.0899791
0.021  -0.061  0.658959  0.0860572
0.023  -0.061  0.616728  0.0829963
0.025  -0.061  0.584045  0.0863351
0.027  -0.061  0.487656  0.0748844
0.029  -0.061  0.548675  0.0811196
0.031  -0.061  0.561416  0.0761983
0.033  -0.061  0.510351  0.0860216
0.035  -0.061  0.525427  0.0885637
0.037  -0.061  0.496486  0.0760626
0.039  -0.061  0.433135  0.0763729
0.041  -0.061  0.482599  0.0742771
0.043  -0.061  0.40889  0.0783856
0.045  -0.061  0.479381  0.0703378
0.047  -0.061  0.411954  0.075538
0.049  -0.061  0.39372  0.0753933
0.051  -0.061  0.360466  0.0711286
0.053  -0.061  0.267977  0.0605513
0.055  -0.061  0.261418  0.0591903
0.057  -0.061  0.316762  0.069492
0.059  -0.061  0.336343  0.0678968
0.061  -0.061  0.211374  0.0612214
0.063  -0.061  0.114793  0.0542214
0.065  -0.061  0.169373  0.0493478
0.067  -0.061  0.128582  0.0590588
0.069  -0.061  0.18429  0.0517209
0.071  -0.061  0.245275  0.0727632
0.073  -0.061  0.0755077  0.071651
0.075  -0.061  0.0828858  0.0570264
0.077  -0.061  0.0404805  0.0667076
0.079  -0.061  0.167747  0.0714499
0.081  -0.061  0.110093  0.0917338
0.083  -0.061  0.102568  0.0948495
0.085  -0.061  0.160831  0.102512
0.087  -0.061  0.0726125  0.230957
0.089  -0.061  -8.31002e-13  8.88123e-07
-0.089  -0.059  0  0
-0.087  -0.059  0  0
-0.085  -0.059  0.274201  0.112059
-0.083  -0.059  0.301669  0.107583
-0.081  -0.059  0.034009  0.0871679
-0.079  -0.059  0.216739  0.0674224
-0.077  -0.059  0.179855  0.065112
-0.075  -0.059  0.256076  0.0734243
-0.073  -0.059  0.235687  0.0682331
-0.071  -0.059  0.126517  0.0526322
-0.069  -0.059  0.219349  0.0629306
-0.067  -0.059  0.115193  0.053697
-0.065  -0.059  0.29266  0.0694678
-0.063  -0.059  0.34076  0.0703147
-0.061  -0.059  0.238957  0.0625374
-0.059  -0.059  0.324141  0.0649479
-0.057  -0.059  0.274329  0.067951
-0.055  -0.059  0.263567  0.059751
-0.053  -0.059  0.287  0.0719484
-0.051  -0.059  0.355233  0.0697924
-0.049  -0.059  0.396074  0.0766716
-0.047  -0.059  0.452869  0.0757428
-0.045  -0.059  0.518091  0.0786748
-0.043  -0.059  0.409717  0.0738149
-0.041  -0.059  0.530964  0.0752057
-0.039  -0.059  0.407156  0.0702838
-0.037  -0.059  0.438034  0.0745375
-0.035  -0.059  0.581667  0.0818079
-0.033  -0.059  0.695099  0.0998935
-0.031  -0.059  0.681581  0.0950433
-0.029  -0.059  0.583239  0.0860019
-0.027  -0.059  0.67955  0.0904748
-0.025  -0.059  0.463347  0.0876362
-0.023  -0.059  0.715673  0.095064
-0.021  -0.059  0.866768  0.0973226
-0.019  -0.059  0.697809  0.0924207
-0.017  -0.059  0.587563  0.0846067
-0.015  -0.059  0.592025  0.0803408
-0.013  -0.059  0.85505  0.1012
-0.011  -0.059  0.815398  0.0923538
-0.009  -0.059  0.748729  0.0924508
-0.007  -0.059  0.875769  0.0992822
-0.005  -0.059  0.927619  0.105594
-0.003  -0.059  0.947658  0.126204
-0.001  -0.059  0.741267  0.11105
0.001  -0.059  0.916264  0.0860568
0.003  -0.059  0.905481  0.105729
0.005  -0.059  0.750895  0.0926688
0.007  -0.059  0.910444  0.100555
0.009  -0.059  0.748494  0.0866407
0.011  -0.059  0.845143  0.100547
0.013  -0.059  0.933697  0.108893
0.015  -0.059  0.863424  0.095162
0.017  -0.059  0.811106  0.0912919
0.019  -0.059  0.750923  0.0998142
0.021  -0.059  0.744209  0.08921
0.023  -0.059  0.973888  0.110855
0.025  -0.059  0.732501  0.108674
0.027  -0.059  0.901053  0.100353
0.029  -0.059  0.687794  0.0947123
0.031  -0.059  0.64868  0.0870383
0.033  -0.059  0.5162  0.0797342
0.035  -0.059  0.550337  0.0878952
0.037  -0.059  0.741259  0.0955985
0.039  -0.059  0.430396  0.0736688
0.041  -0.059  0.43839  0.0716801
0.043  -0.059  0.459611  0.0744147
0.045  -0.059  0.557016  0.0823784
0.047  -0.059  0.379739  0.0663391
0.049  -0.059  0.314664  0.0654594
0.051  -0.059  0.447015  0.077688
0.053  -0.059  0.329059  0.0647331
0.055  -0.059  0.333715  0.0626696
0.057  -0.059  0.300095  0.0610875
0.059  -0.059  0.285757  0.05534
0.061  -0.059  0.249662  0.0623179
0.063  -0.059  0.197896  0.0625019
0.065  -0.059  0.193385  0.0671999
0.067  -0.059  0.276423  0.0635348
0.069  -0.059  0.20032  0.0615687
0.071  -0.059  0.142392  0.0630403
0.073  -0.059  0.0829443  0.0569768
0.075  -0.059  0.186276  0.0801842
0.077  -0.059  0.226189  0.0711427
0.079  -0.059  0.163141  0.0729121
0.081  -0.059  0.165995  0.0833944
0.083  -0.059  0.191546  0.0852347
0.085  -0.059  0.0545525  0.0722465
0.087  -0.059  0.0884862  0.0884898
0.089  -0.059  0  0
-0.089  -0.057  0  0
-0.087  -0.057  -0.00881883  0.190385
-0.085  -0.057  0.16537  0.122158
-0.083  -0.057  -0.0924741  0.0803034
-0.081  -0.057  -0.0766292  0.0695563
-0.079  -0.057  0.172903  0.0727625
-0.077  -0.057  0.134968  0.0564351
-0.075  -0.057  0.023537  0.0554043
-0.073  -0.057  0.160075  0.0667693
-0.071  -0.057  0.202499  0.060656
-0.069  -0.057  0.36109  0.0686198
-0.067  -0.057  0.294263  0.0717146
-0.065  -0.057  0.204771  0.0689591
-0.063  -0.057  0.257827  0.0577339
-0.061  -0.057  0.241149  0.0610578
-0.059  -0.057  0.261815  0.0638496
-0.057  -0.057  0.292387  0.0653403
-0.055  -0.057  0.216822  0.0540385
-0.053  -0.057  0.260293  0.057433
-0.051  -0.057  0.363975  0.0699228
-0.049  -0.057  0.318957  0.0727566
-0.047  -0.057  0.366839  0.0676008
-0.045  -0.057  0.399418  0.0830774
-0.043  -0.057  0.340376  0.0670661
-0.041  -0.057  0.588186  0.090219
-0.039  -0.057  0.488515  0.0750312
-0.037  -0.057  0.501885  0.0762601
-0.035  -0.057  0.60399  0.0815631
-0.033  -0.057  0.702816  0.0855864
-0.031  -0.057  0.569584  0.0813274
-0.029  -0.057  0.629561  0.0859829
-0.027  -0.057  0.639882  0.0871169
-0.025  -0.057  0.836533  0.102014
-0.023  -0.057  0.635462  0.0872564
-0.021  -0.057  0.761595  0.0905264
-0.019  -0.057  0.764383  0.0905402
-0.017  -0.057  0.820812  0.0988733
-0.015  -0.057  0.697205  0.0832753
-0.013  -0.057  0.870937  0.0996592
-0.011  -0.057  0.896661  0.100113
-0.009  -0.057  0.81493  0.100144
-0.007  -0.057  0.957768  0.101456
-0.005  -0.057  0.978159  0.107583
-0.003  -0.057  0.832321  0.10414
-0.001  -0.057  1.01029  0.111508
0.001  -0.057  1.06024  0.0881617
0.003  -0.057  1.00997  0.114066
0.005  -0.057  0.956352  0.102774
0.007  -0.057  0.80792  0.101288
0.009  -0.057  0.928354  0.102595
0.011  -0.057  0.782684  0.0897183
0.013  -0.057  0.985469  0.124291
0.015  -0.057  0.949951  0.104855
0.017  -0.057  0.848667  0.096987
0.019  -0.057  0.75994  0.0941795
0.021  -0.057  0.935455  0.102622
0.023  -0.057  0.948101  0.104755
0.025  -0.057  0.712284  0.0946683
0.027  -0.057  0.77538  0.0930603
0.029  -0.057  0.792138  0.0957962
0.031  -0.057  0.611197  0.0841094
0.033  -0.057  0.577175  0.0825595
0.035  -0.057  0.451801  0.0657742
0.037  -0.057  0.539652  0.0820007
0.039  -0.057  0.513775  0.0774696
0.041  -0.057  0.562235  0.0811539
0.043  -0.057  0.703745  0.0936347
0.045  -0.057  0.377747  0.0640412
0.047  -0.057  0.462027  0.0775189
0.049  -0.057  0.433307  0.0773779
0.051  -0.057  0.396789  0.0688206
0.053  -0.057  0.311802  0.0678593
0.055  -0.057  0.355789  0.0656625
0.057  -0.057  0.357244  0.0791551
0.059  -0.057  0.422999  0.0790915
0.061  -0.057  0.284751  0.0666166
0.063  -0.057  0.250578  0.0615097
0.065  -0.057  0.268428  0.0646888
0.067  -0.057  0.21254  0.0577381
0.069  -0.057  0.188091  0.0657379
0.071  -0.057  0.424745  0.081949
0.073  -0.057  0.135697  0.060268
0.075  -0.057  0.112126  0.0721565
0.077  -0.057  0.131396  0.0774375
0.079  -0.057  0.146225  0.0812764
0.081  -0.057  0.098906  0.080911
0.083  -0.057  0.322155  0.121715
0.085  -0.057  0.159527  0.103175
0.087  -0.057  0.12265  0.153819
0.089  -0.057  0  0
-0.089  -0.055  0  0
-0.087  -0.055  0.0285433  0.204964
-0.085  -0.055  0.0312515  0.10129
-0.083  -0.055  0.232528  0.0966489
-0.081  -0.055  0.119242  0.0923204
-0.079  -0.055  0.261602  0.0863025
-0.077  -0.055  0.113313  0.0788884
-0.075  -0.055  0.152137  0.0737745
-0.073  -0.055  0.311598  0.074747
-0.071  -0.055  0.224272  0.0645925
-0.069  -0.055  0.246857  0.0738464
-0.067  -0.055  0.248289  0.0593492
-0.065  -0.055  0.232209  0.0617335
-0.063  -0.055  0.333484  0.070235
-0.061  -0.055  0.239779  0.06161
-0.059  -0.055  0.303171  0.0581806
-0.057  -0.055  0.333368  0.063369
-0.055  -0.055  0.337607  0.0697691
-0.053  -0.055  0.439254  0.0810635
-0.051  -0.055  0.467646  0.0716158
-0.049  -0.055  0.332098  0.0681959
-0.047  -0.055  0.5434  0.0855753
-0.045  -0.055  0.560336  0.0833089
-0.043  -0.055  0.563583  0.0829351
-0.041  -0.055  0.457654  0.082662
-0.039  -0.055  0.639006  0.102124
-0.037  -0.055  0.529542  0.0725331
-0.035  -0.055  0.716001  0.0938291
-0.033  -0.055  0.592911  0.0879833
-0.031  -0.055  0.676138  0.0936233
-0.029  -0.055  0.75132  0.0920559
-0.027  -0.055  0.81004  0.10059
-0.025  -0.055  0.656334  0.0842073
-0.023  -0.055  0.904022  0.101488
-0.021  -0.055  0.887708  0.0998372
-0.019  -0.055  0.808623  0.0943188
-0.017  -0.055  0.992406  0.108664
-0.015  -0.055  0.943009  0.110007
-0.013  -0.055  1.00607  0.102264
-0.011  -0.055  0.918267  0.102163
-0.009  -0.055  0.891754  0.105694
-0.007  -0.055  0.843081  0.102934
-0.005  -0.055  0.991892  0.108263
-0.003  -0.055  0.871667  0.109298
-0.001  -0.055  0.857103  0.0939137
0.001  -0.055  1.17361  0.0983852
0.003  -0.055  0.777761  0.107938
0.005  -0.055  1.18057  0.116513
0.007  -0.055  0.91695  0.107369
0.009  -0.055  0.942034  0.10961
0.011  -0.055  1.04404  0.11253
0.013  -0.055  0.902489  0.101855
0.015  -0.055  0.98522  0.108698
0.017  -0.055  0.876585  0.100751
0.019  -0.055  0.677379  0.0886406
0.021  -0.055  0.866201  0.0987141
0.023  -0.055  0.662164  0.100139
0.025  -0.055  0.845326  0.10382
0.027  -0.055  0.871685  0.0940501
0.029  -0.055  0.941171  0.104939
0.031  -0.055  0.814224  0.0987425
0.033  -0.055  0.69518  0.0915893
0.035  -0.055  0.66122  0.090718
0.037  -0.055  0.515721  0.0750192
0.039  -0.055  0.643318  0.0874224
0.041  -0.055  0.61815  0.0869921
0.043  -0.055  0.538113  0.0795777
0.045  -0.055  0.558389  0.0800418
0.047  -0.055  0.409987  0.0736369
0.049  -0.055  0.365041  0.0666168
0.051  -0.055  0.396803  0.0732379
0.053  -0.055  0.418351  0.0697576
0.055  -0.055  0.301929  0.0602584
0.057  -0.055  0.281955  0.0647948
0.059  -0.055  0.333938  0.0714392
0.061  -0.055  0.281604  0.0666928
0.063  -0.055  0.282885  0.0704623
0.065  -0.055  0.333752  0.069031
0.067  -0.055  0.274076  0.062893
0.069  -0.055  0.253202  0.0641582
0.071  -0.055  0.181979  0.0605509
0.073  -0.055  0.290382  0.0690147
0.075  -0.055  0.17863  0.0654561
0.077  -0.055  0.189565  0.0712138
0.079  -0.055  0.24137  0.08118
0.081  -0.055  0.128158  0.0832172
0.083  -0.055  0.266807  0.121898
0.085  -0.055  0.0228342  0.0967647
0.087  -0.055  0.126834  0.160326
0.089  -0.055  0  0
-0.089  -0.053  0  0
-0.087  -0.053  0.0970364  0.145161
-0.085  -0.053  0.291597  0.125327
-0.083  -0.053  0.0926117  0.0985469
-0.081  -0.053  0.141409  0.0817629
-0.079  -0.053  0.261458  0.0803719
-0.077  -0.053  0.215929  0.0818489
-0.075  -0.053  0.25056  0.0721478
-0.073  -0.053  0.204313  0.0791616
-0.071  -0.053  0.198119  0.0707152
-0.069  -0.053  0.209985  0.0567133
-0.067  -0.053  0.195466  0.0704505
-0.065  -0.053  0.225143  0.0727616
-0.063  -0.053  0.314203  0.0682769
-0.061  -0.053  0.357931  0.0678046
-0.059  -0.053  0.37716  0.0665052
-0.057  -0.053  0.429096  0.0687011
-0.055  -0.053  0.408716  0.0657098
-0.053  -0.053  0.337581  0.0606644
-0.051  -0.053  0.493048  0.0729862
-0.049  -0.053  0.519155  0.0830107
-0.047  -0.053  0.303026  0.0657684
-0.045  -0.053  0.539983  0.0776676
-0.043  -0.053  0.564774  0.0798997
-0.041  -0.053  0.53532  0.0853262
-0.039  -0.053  0.591685  0.0847741
-0.037  -0.053  0.711153  0.0878167
-0.035  -0.053  0.766683  0.0946988
-0.033  -0.053  0.648768  0.0863397
-0.031  -0.053  0.833412  0.103807
-0.029  -0.053  0.763533  0.0899572
-0.027  -0.053  0.770189  0.0970281
-0.025  -0.053  0.865822  0.106764
-0.023  -0.053  0.922202  0.11361
-0.021  -0.053  0.916137  0.109496
-0.019  -0.053  0.98471  0.107514
-0.017  -0.053  1.03036  0.117576
-0.015  -0.053  0.936145  0.101243
-0.013  -0.053  1.03307  0.103824
-0.011  -0.053  1.16825  0.118107
-0.009  -0.053  1.11556  0.114492
-0.007  -0.053  1.05206  0.110605
-0.005  -0.053  1.09155  0.107842
-0.003  -0.053  0.975025  0.110821
-0.001  -0.053  1.03457  0.12474
0.001  -0.053  0.941428  0.0811169
0.003  -0.053  1.23294  0.125086
0.005  -0.053  1.08109  0.109427
0.007  -0.053  1.16357  0.11857
0.009  -0.053  1.07874  0.107822
0.011  -0.053  0.909602  0.102826
0.013  -0.053  0.835685  0.103302
0.015  -0.053  1.08619  0.111555
0.017  -0.053  0.953161  0.100049
0.019  -0.053  0.923116  0.106302
0.021  -0.053  0.90532  0.101169
0.023  -0.053  0.934429  0.101851
0.025  -0.053  0.793918  0.0934401
0.027  -0.053  0.905626  0.105767
0.029  -0.053  0.975805  0.104057
0.031  -0.053  0.695482  0.0910573
0.033  -0.053  0.820416  0.0981552
0.035  -0.053  0.597311  0.0852525
0.037  -0.053  0.51623  0.0814698
0.039  -0.053  0.789711  0.101094
0.041  -0.053  0.595409  0.0822627
0.043  -0.053  0.649086  0.0866927
0.045  -0.053  0.626327  0.0849706
0.047  -0.053  0.497691  0.081054
0.049  -0.053  0.446261  0.0755072
0.051  -0.053  0.381879  0.0706706
0.053  -0.053  0.291193  0.0655731
0.055  -0.053  0.346345  0.064656
0.057  -0.053  0.377645  0.0698961
0.059  -0.053  0.281447  0.0698389
0.061  -0.053  0.308923  0.0610603
0.063  -0.053  0.399124  0.0724263
0.065  -0.053  0.28503  0.066584
0.067  -0.053  0.276497  0.06626
0.069  -0.053  0.220297  0.0637177
0.071  -0.053  0.196234  0.0592235
0.073  -0.053  0.285303  0.074567
0.075  -0.053  0.249718  0.0797922
0.077  -0.053  0.251318  0.0875601
0.079  -0.053  0.248597  0.0728493
0.081  -0.053  0.093996  0.0852209
0.083  -0.053  0.103266  0.0912801
0.085  -0.053  0.0390701  0.113457
0.087  -0.053  0.229392  0.213205
0.089  -0.053  -0.948018  0.948019
-0.089  -0.051  0  0
-0.087  -0.051  0.129371  0.14692
-0.085  -0.051  0.154868  0.113211
-0.083  -0.051  0.16113  0.100091
-0.081  -0.051  0.148326  0.0878257
-0.079  -0.051  0.209918  0.0737585
-0.077  -0.051  0.22923  0.0882322
-0.075  -0.051  0.34922  0.0892406
-0.073  -0.051  0.131089  0.0578082
-0.071  -0.051  0.211493  0.0686031
-0.069  -0.051  0.283193  0.0736624
-0.067  -0.051  0.313396  0.072335
-0.065  -0.051  0.297646  0.0655322
-0.063  -0.051  0.416573  0.0745271
-0.061  -0.051  0.410623  0.0744387
-0.059  -0.051  0.354453  0.0673804
-0.057  -0.051  0.529923  0.085091
-0.055  -0.051  0.531838  0.0823835
-0.053  -0.051  0.483029  0.0824275
-0.051  -0.051  0.450506  0.0777575
-0.049  -0.051  0.536407  0.0863658
-0.047  -0.051  0.50815  0.0741042
-0.045  -0.051  0.528404  0.0786924
-0.043  -0.051  0.718676  0.0869945
-0.041  -0.051  0.604828  0.0827903
-0.039  -0.051  0.576083  0.0845888
-0.037  -0.051  0.679015  0.0949355
-0.035  -0.051  0.966947  0.108137
-0.033  -0.051  0.682011  0.083239
-0.031  -0.051  0.846044  0.097468
-0.029  -0.051  0.694826  0.0875827
-0.027  -0.051  1.02475  0.107211
-0.025  -0.051  0.913055  0.10257
-0.023  -0.051  0.933099  0.103497
-0.021  -0.051  1.0755  0.106769
-0.019  -0.051  1.1017  0.109692
-0.017  -0.051  0.971749  0.110714
-0.015  -0.051  0.984638  0.104743
-0.013  -0.051  0.889064  0.10052
-0.011  -0.051  1.14317  0.115253
-0.009  -0.051  1.0969  0.109289
-0.007  -0.051  1.12786  0.115582
-0.005  -0.051  1.22932  0.118263
-0.003  -0.051  1.25725  0.145006
-0.001  -0.051  1.3068  0.133208
0.001  -0.051  1.1718  0.0923083
0.003  -0.051  1.22359  0.128809
0.005  -0.051  1.21187  0.113605
0.007  -0.051  1.00162  0.103474
0.009  -0.051  1.60912  0.13674
0.011  -0.051  1.11975  0.107911
0.013  -0.051  1.17553  0.110733
0.015  -0.051  1.33962  0.117822
0.017  -0.051  1.112  0.111534
0.019  -0.051  1.01634  0.106244
0.021  -0.051  0.988425  0.102327
0.023  -0.051  0.870156  0.0947788
0.025  -0.051  0.884016  0.107652
0.027  -0.051  0.845372  0.0940319
0.029  -0.051  0.929946  0.108883
0.031  -0.051  0.943416  0.10974
0.033  -0.051  0.76811  0.0948352
0.035  -0.051  0.805435  0.100055
0.037  -0.051  0.483074  0.0867483
0.039  -0.051  0.461295  0.0780503
0.041  -0.051  0.556775  0.0805286
0.043  -0.051  0.503378  0.0873769
0.045  -0.051  0.445184  0.0802349
0.047  -0.051  0.468383  0.0738336
0.049  -0.051  0.422927  0.074645
0.051  -0.051  0.580667  0.0847391
0.053  -0.051  0.342217  0.0700306
0.055  -0.051  0.288032  0.0605816
0.057  -0.051  0.376879  0.0698506
0.059  -0.051  0.374143  0.0718651
0.061  -0.051  0.191508  0.0555141
0.063  -0.051  0.447015  0.0745368
0.065  -0.051  0.19917  0.0649844
0.067  -0.051  0.143846  0.0592644
0.069  -0.051  0.308656  0.0747494
0.071  -0.051  0.397996  0.0802594
0.073  -0.051  0.325368  0.0738644
0.075  -0.051  0.161271  0.0727701
0.077  -0.051  0.0929594  0.0673351
0.079  -0.051  0.136882  0.0915532
0.081  -0.051  0.213187  0.0930369
0.083  -0.051  0.176712  0.102623
0.085  -0.051  0.139507  0.0805716
0.087  -0.051  0.213366  0.179994
0.089  -0.051  0  0
-0.089  -0.049  0  0
-0.087  -0.049  -0.000177385  0.1113
-0.085  -0.049  -0.0721237  0.100788
-0.083  -0.049  0.309962  0.113404
-0.081  -0.049  0.22162  0.103821
-0.079  -0.049  0.366537  0.108091
-0.077  -0.049  0.0730197  0.0709964
-0.075  -0.049  0.154461  0.0718949
-0.073  -0.049  0.289396  0.0743103
-0.071  -0.049  0.18789  0.0639934
-0.069  -0.049  0.22687  0.0786207
-0.067  -0.049  0.296059  0.073758
-0.065  -0.049  0.323054  0.073862
-0.063  -0.049  0.343544  0.0726975
-0.061  -0.049  0.2886  0.066708
-0.059  -0.049  0.457249  0.0745993
-0.057  -0.049  0.34367  0.0616713
-0.055  -0.049  0.326567  0.0724691
-0.053  -0.049  0.637554  0.0896599
-0.051  -0.049  0.508138  0.0906445
-0.049  -0.049  0.705363  0.0998238
-0.047  -0.049  0.590265  0.0876941
-0.045  -0.049  0.64708  0.0814005
-0.043  -0.049  0.782597  0.0963752
-0.041  -0.049  0.676981  0.0966431
-0.039  -0.049  0.607902  0.0856231
-0.037  -0.049  0.811579  0.0936212
-0.035  -0.049  0.954775  0.104335
-0.033  -0.049  0.911102  0.102314
-0.031  -0.049  0.800954  0.0910774
-0.029  -0.049  0.971112  0.106182
-0.027  -0.049  1.03828  0.104777
-0.025  -0.049  0.971217  0.1197
-0.023  -0.049  1.10955  0.112437
-0.021  -0.049  1.03227  0.111076
-0.019  -0.049  0.961876  0.102128
-0.017  -0.049  1.21583  0.115208
-0.015  -0.049  1.16359  0.119386
-0.013  -0.049  1.27603  0.118852
-0.011  -0.049  1.0072  0.108385
-0.009  -0.049  1.25333  0.118095
-0.007  -0.049  1.25644  0.12049
-0.005  -0.049  1.23664  0.115471
-0.003  -0.049  1.38121  0.13632
-0.001  -0.049  1.29509  0.130202
0.001  -0.049  1.27689  0.0953027
0.003  -0.049  1.27801  0.127291
0.005  -0.049  1.28341  0.121033
0.007  -0.049  1.33645  0.124613
0.009  -0.049  1.23503  0.123935
0.011  -0.049  1.30544  0.120206
0.013  -0.049  1.29035  0.110474
0.015  -0.049  1.32067  0.128445
0.017  -0.049  1.2615  0.11713
0.019  -0.049  1.26986  0.125878
0.021  -0.049  0.979937  0.101982
0.023  -0.049  0.991101  0.106539
0.025  -0.049  1.06457  0.11467
0.027  -0.049  0.948141  0.102117
0.029  -0.049  0.966334  0.109126
0.031  -0.049  0.982794  0.114572
0.033  -0.049  0.858268  0.0971654
0.035  -0.049  0.660283  0.0850711
0.037  -0.049  0.981228  0.106291
0.039  -0.049  0.731016  0.101917
0.041  -0.049  0.586537  0.0798623
0.043  -0.049  0.561827  0.0816109
0.045  -0.049  0.63943  0.0835395
0.047  -0.049  0.631708  0.0784423
0.049  -0.049  0.478464  0.0801005
0.051  -0.049  0.609438  0.0809175
0.053  -0.049  0.582811  0.0865553
0.055  -0.049  0.36752  0.0699547
0.057  -0.049  0.351988  0.0613899
0.059  -0.049  0.309995  0.0675758
0.061  -0.049  0.32781  0.0641259
0.063  -0.049  0.310855  0.0727809
0.065  -0.049  0.232604  0.0635219
0.067  -0.049  0.272533  0.0602014
0.069  -0.049  0.203017  0.0626661
0.071  -0.049  0.303849  0.0744729
0.073  -0.049  0.228391  0.0685319
0.075  -0.049  0.162831  0.073465
0.077  -0.049  0.140728  0.068764
0.079  -0.049  0.315191  0.0947918
0.081  -0.049  0.205657  0.0859918
0.083  -0.049  0.169981  0.0997407
0.085  -0.049  0.345716  0.147064
0.087  -0.049  -0.144568  0.102256
0.089  -0.049  0  0
-0.089  -0.047  -3.19793e-12  1.74071e-06
-0.087  -0.047  0.070179  0.190451
-0.085  -0.047  -0.0508704  0.0961122
-0.083  -0.047  0.0496666  0.090035
-0.081  -0.047  0.181718  0.0823428
-0.079  -0.047  0.185243  0.0876887
-0.077  -0.047  0.210103  0.0742168
-0.075  -0.047  0.227091  0.0801669
-0.073  -0.047  0.232176  0.0739431
-0.071  -0.047  0.226676  0.0664294
-0.069  -0.047  0.272982  0.0700174
-0.067  -0.047  0.25328  0.0767631
-0.065  -0.047  0.362447  0.0772774
-0.063  -0.047  0.484132  0.0788791
-0.061  -0.047  0.330299  0.0716269
-0.059  -0.047  0.478719  0.081255
-0.057  -0.047  0.555143  0.0813698
-0.055  -0.047  0.645455  0.0891795
-0.053  -0.047  0.414881  0.0710659
-0.051  -0.047  0.581069  0.0870253
-0.049  -0.047  0.631676  0.0852567
-0.047  -0.047  0.65078  0.0927079
-0.045  -0.047  0.582139  0.0872377
-0.043  -0.047  0.508961  0.0728507
-0.041  -0.047  0.702276  0.0803982
-0.039  -0.047  0.898467  0.107242
-0.037  -0.047  0.879648  0.102762
-0.035  -0.047  0.965969  0.118063
-0.033  -0.047  0.885376  0.102965
-0.031  -0.047  1.11573  0.116928
-0.029  -0.047  1.04878  0.116121
-0.027  -0.047  1.03944  0.109868
-0.025  -0.047  1.24519  0.120407
-0.023  -0.047  1.40258  0.119966
-0.021  -0.047  1.14331  0.11888
-0.019  -0.047  1.34909  0.120794
-0.017  -0.047  1.42465  0.123083
-0.015  -0.047  1.47478  0.142508
-0.013  -0.047  1.46  0.130669
-0.011  -0.047  1.34147  0.119057
-0.009  -0.047  1.43674  0.137051
-0.007  -0.047  1.36189  0.126648
-0.005  -0.047  1.3308  0.118966
-0.003  -0.047  1.66359  0.145953
-0.001  -0.047  1.44453  0.147004
0.001  -0.047  1.37565  0.0978479
0.003  -0.047  1.48087  0.134482
0.005  -0.047  1.59353  0.126653
0.007  -0.047  1.41716  0.118046
0.009  -0.047  1.37153  0.119438
0.011  -0.047  1.3104  0.124146
0.013  -0.047  1.3904  0.122612
0.015  -0.047  1.34685  0.127639
0.017  -0.047  1.36195  0.11765
0.019  -0.047  1.0924  0.107661
0.021  -0.047  1.33597  0.123067
0.023  -0.047  1.16939  0.110152
0.025  -0.047  1.17819  0.114075
0.027  -0.047  0.989408  0.105767
0.029  -0.047  1.209  0.119223
0.031  -0.047  0.94302  0.102041
0.033  -0.047  0.810413  0.0907424
0.035  -0.047  0.827488  0.0994044
0.037  -0.047  0.784148  0.0939246
0.039  -0.047  0.790429  0.0978624
0.041  -0.047  0.70148  0.0888476
0.043  -0.047  0.805592  0.0995119
0.045  -0.047  0.725371  0.0892502
0.047  -0.047  0.656141  0.0905039
0.049  -0.047  0.717569  0.0931183
0.051  -0.047  0.486462  0.0771943
0.053  -0.047  0.507452  0.0807081
0.055  -0.047  0.409236  0.0680901
0.057  -0.047  0.379441  0.0683735
0.059  -0.047  0.298191  0.0664889
0.061  -0.047  0.320908  0.0703927
0.063  -0.047  0.33367  0.0680539
0.065  -0.047  0.245135  0.0617738
0.067  -0.047  0.272671  0.0663981
0.069  -0.047  0.259229  0.0629014
0.071  -0.047  0.221174  0.0684447
0.073  -0.047  0.139952  0.0637333
0.075  -0.047  0.236691  0.0685638
0.077  -0.047  0.292189  0.0779964
0.079  -0.047  0.226335  0.0901573
0.081  -0.047  0.0954811  0.0924885
0.083  -0.047  0.354495  0.121999
0.085  -0.047  0.0479818  0.103575
0.087  -0.047  0.195385  0.164051
0.089  -0.047  4.17441e-12  2.27224e-06
-0.089  -0.045  0  0
-0.087  -0.045  -0.0800642  0.179535
-0.085  -0.045  0.0894701  0.0633783
-0.083  -0.045  -0.0134466  0.0858831
-0.081  -0.045  0.155715  0.0830602
-0.079  -0.045  0.25027  0.0884963
-0.077  -0.045  0.294097  0.0873784
-0.075  -0.045  0.215875  0.0797244
-0.073  -0.045  0.333939  0.0814085
-0.071  -0.045  0.238171  0.0624914
-0.069  -0.045  0.368631  0.0840113
-0.067  -0.045  0.401626  0.075951
-0.065  -0.045  0.359767  0.0677816
-0.063  -0.045  0.472499  0.0763765
-0.061  -0.045  0.387494  0.0722695
-0.059  -0.045  0.403658  0.0702942
-0.057  -0.045  0.523898  0.0780703
-0.055  -0.045  0.535114  0.0810623
-0.053  -0.045  0.571564  0.0847233
-0.051  -0.045  0.532135  0.089186
-0.049  -0.045  0.528792  0.0751078
-0.047  -0.045  0.596362  0.08619
-0.045  -0.045  0.585459  0.0797558
-0.043  -0.045  0.770832  0.0898866
-0.041  -0.045  0.800176  0.105478
-0.039  -0.045  0.960379  0.114944
-0.037  -0.045  0.852106  0.100112
-0.035  -0.045  0.993681  0.111324
-0.033  -0.045  0.96868  0.105626
-0.031  -0.045  0.953524  0.107237
-0.029  -0.045  1.16954  0.116053
-0.027  -0.045  1.20876  0.118196
-0.025  -0.045  1.33417  0.116337
-0.023  -0.045  1.17645  0.111312
-0.021  -0.045  1.34017  0.129425
-0.019  -0.045  1.36984  0.129784
-0.017  -0.045  1.60659  0.137334
-0.015  -0.045  1.15894  0.110025
-0.013  -0.045  1.7183  0.145138
-0.011  -0.045  1.95225  0.148768
-0.009  -0.045  1.65257  0.128279
-0.007  -0.045  1.39764  0.121356
-0.005  -0.045  1.64178  0.139686
-0.003  -0.045  1.72678  0.156691
-0.001  -0.045  1.48463  0.140123
0.001  -0.045  1.57366  0.104865
0.003  -0.045  1.59917  0.135749
0.005  -0.045  1.56177  0.133336
0.007  -0.045  1.37713  0.122271
0.009  -0.045  1.77501  0.144113
0.011  -0.045  1.5621  0.127022
0.013  -0.045  1.63354  0.144307
0.015  -0.045  1.47677  0.126231
0.017  -0.045  1.32642  0.116182
0.019  -0.045  1.58896  0.137906
0.021  -0.045  1.31329  0.122172
0.023  -0.045  1.15184  0.112941
0.025  -0.045  1.35784  0.120434
0.027  -0.045  1.18582  0.107959
0.029  -0.045  1.22287  0.112905
0.031  -0.045  0.983629  0.0969113
0.033  -0.045  1.09964  0.113508
0.035  -0.045  0.941968  0.100558
0.037  -0.045  0.879795  0.0979042
0.039  -0.045  0.949214  0.107793
0.041  -0.045  0.947219  0.11209
0.043  -0.045  0.861823  0.0977666
0.045  -0.045  0.702489  0.0951635
0.047  -0.045  0.675645  0.092253
0.049  -0.045  0.653564  0.0904734
0.051  -0.045  0.575999  0.0885716
0.053  -0.045  0.344157  0.0664873
0.055  -0.045  0.544466  0.0888107
0.057  -0.045  0.488062  0.0715172
0.059  -0.045  0.403566  0.0709057
0.061  -0.045  0.289777  0.0587207
0.063  -0.045  0.46545  0.0788214
0.065  -0.045  0.40375  0.0694397
0.067  -0.045  0.363001  0.0755943
0.069  -0.045  0.228778  0.0621581
0.071  -0.045  0.222877  0.069373
0.073  -0.045  0.364404  0.0884741
0.075  -0.045  0.121674  0.0527872
0.077  -0.045  0.3152  0.0840296
0.079  -0.045  0.175014  0.0771121
0.081  -0.045  0.027375  0.0768154
0.083  -0.045  0.0793828  0.0793387
0.085  -0.045  0.0497661  0.0867801
0.087  -0.045  0.341155  0.170654
0.089  -0.045  0  0
-0.089  -0.043  -0.947053  0.947055
-0.087  -0.043  0.286231  0.187451
-0.085  -0.043  -0.0386867  0.0918551
-0.083  -0.043  0.259008  0.120528
-0.081  -0.043  0.160724  0.0727155
-0.079  -0.043  0.298208  0.0971165
-0.077  -0.043  0.149104  0.0713027
-0.075  -0.043  0.203845  0.0739112
-0.073  -0.043  0.378171  0.0794426
-0.071  -0.043  0.259897  0.07463
-0.069  -0.043  0.40053  0.0809512
-0.067  -0.043  0.246032  0.0707066
-0.065  -0.043  0.380567  0.0699867
-0.063  -0.043  0.361501  0.0751209
-0.061  -0.043  0.331644  0.0661783
-0.059  -0.043  0.525092  0.0760964
-0.057  -0.043  0.295436  0.0577039
-0.055  -0.043  0.432931  0.0807536
-0.053  -0.043  0.640068  0.0841598
-0.051  -0.043  0.629036  0.0903038
-0.049  -0.043  0.767121  0.0928859
-0.047  -0.043  0.726755  0.0923444
-0.045  -0.043  0.889089  0.107706
-0.043  -0.043  0.750911  0.0925323
-0.041  -0.043  0.911756  0.103547
-0.039  -0.043  1.05483  0.112145
-0.037  -0.043  1.05054  0.107379
-0.035  -0.043  1.03481  0.107679
-0.033  -0.043  1.14595  0.110624
-0.031  -0.043  1.16749  0.114514
-0.029  -0.043  1.17097  0.113423
-0.027  -0.043  1.05013  0.10973
-0.025  -0.043  1.35202  0.138
-0.023  -0.043  1.23191  0.114907
-0.021  -0.043  1.46373  0.125946
-0.019  -0.043  1.41982  0.125209
-0.017  -0.043  1.74762  0.14592
-0.015  -0.043  1.52201  0.12506
-0.013  -0.043  1.55244  0.130805
-0.011  -0.043  1.49849  0.127856
-0.009  -0.043  1.55095  0.130099
-0.007  -0.043  1.70557  0.137856
-0.005  -0.043  1.66754  0.141702
-0.003  -0.043  1.46022  0.136133
-0.001  -0.043  1.77867  0.163999
0.001  -0.043  1.88059  0.117602
0.003  -0.043  1.90069  0.154522
0.005  -0.043  1.97295  0.150742
0.007  -0.043  1.91165  0.144856
0.009  -0.043  2.03536  0.151738
0.011  -0.043  1.85246  0.135933
0.013  -0.043  1.60424  0.133805
0.015  -0.043  1.70085  0.137865
0.017  -0.043  1.5485  0.126615
0.019  -0.043  1.41196  0.12896
0.021  -0.043  1.34776  0.122152
0.023  -0.043  1.40014  0.126252
0.025  -0.043  1.2398  0.127511
0.027  -0.043  1.31761  0.124143
0.029  -0.043  1.15632  0.11817
0.031  -0.043  1.09853  0.112008
0.033  -0.043  1.16664  0.117591
0.035  -0.043  1.26583  0.121969
0.037  -0.043  1.02045  0.106356
0.039  -0.043  0.981743  0.111918
0.041  -0.043  0.81889  0.102525
0.043  -0.043  0.672867  0.088314
0.045  -0.043  0.783017  0.0959197
0.047  -0.043  0.748845  0.108543
0.049  -0.043  0.541156  0.0784494
0.051  -0.043  0.679875  0.0899322
0.053  -0.043  0.642716  0.0997505
0.055  -0.043  0.428343  0.0671649
0.057  -0.043  0.505066  0.080655
0.059  -0.043  0.431637  0.0729367
0.061  -0.043  0.359471  0.0683438
0.063  -0.043  0.493817  0.0783806
0.065  -0.043  0.292933  0.074978
0.067  -0.043  0.353278  0.0745682
0.069  -0.043  0.243285  0.0696102
0.071  -0.043  0.178  0.0670317
0.073  -0.043  0.233725  0.0724557
0.075  -0.043  0.102277  0.0628337
0.077  -0.043  0.202989  0.0660215
0.079  -0.043  0.0832654  0.0688276
0.081  -0.043  0.0413888  0.0738303
0.083  -0.043  0.304065  0.0963356
0.085  -0.043  -0.00846022  0.100315
0.087  -0.043  0.295227  0.210852
0.089  -0.043  0  0
-0.089  -0.041  -1.86931  1.3304
-0.087  -0.041  -0.0467835  0.122312
-0.085  -0.041  0.0597378  0.137689
-0.083  -0.041  0.366399  0.136051
-0.081  -0.041  0.210256  0.0908694
-0.079  -0.041  0.21194  0.0940872
-0.077  -0.041  0.356173  0.0883678
-0.075  -0.041  0.312968  0.0754077
-0.073  -0.041  0.359698  0.0831356
-0.071  -0.041  0.322967  0.0799864
-0.069  -0.041  0.34359  0.0737807
-0.067  -0.041  0.387583  0.0757414
-0.065  -0.041  0.303639  0.0636999
-0.063  -0.041  0.35142  0.0727031
-0.061  -0.041  0.423518  0.0786991
-0.059  -0.041  0.444241  0.0849387
-0.057  -0.041  0.554654  0.0864222
-0.055  -0.041  0.416215  0.0758837
-0.053  -0.041  0.550396  0.0851009
-0.051  -0.041  0.678434  0.0938127
-0.049  -0.041  0.67827  0.0898714
-0.047  -0.041  0.814394  0.0930921
-0.045  -0.041  0.786432  0.0966385
-0.043  -0.041  0.92534  0.104404
-0.041  -0.041  1.10587  0.102721
-0.039  -0.041  0.983662  0.107597
-0.037  -0.041  0.946234  0.109294
-0.035  -0.041  1.01048  0.111899
-0.033  -0.041  1.2494  0.118057
-0.031  -0.041  1.42173  0.126545
-0.029  -0.041  1.23369  0.114198
-0.027  -0.041  1.18862  0.122993
-0.025  -0.041  1.32695  0.121055
-0.023  -0.041  1.58278  0.140001
-0.021  -0.041  1.7791  0.140131
-0.019  -0.041  1.83898  0.149374
-0.017  -0.041  1.75029  0.139503
-0.015  -0.041  1.93313  0.145455
-0.013  -0.041  1.60692  0.128253
-0.011  -0.041  1.58492  0.123534
-0.009  -0.041  2.09226  0.154243
-0.007  -0.041  1.82924  0.140663
-0.005  -0.041  1.99044  0.143128
-0.003  -0.041  2.00129  0.161585
-0.001  -0.041  1.93558  0.158348
0.001  -0.041  1.86022  0.107625
0.003  -0.041  1.64512  0.138984
0.005  -0.041  1.92376  0.143364
0.007  -0.041  2.13099  0.158856
0.009  -0.041  1.61335  0.131374
0.011  -0.041  2.06686  0.150885
0.013  -0.041  1.85835  0.139058
0.015  -0.041  1.73458  0.145105
0.017  -0.041  1.85992  0.139791
0.019  -0.041  1.73104  0.135642
0.021  -0.041  1.61652  0.138929
0.023  -0.041  1.38255  0.127336
0.025  -0.041  1.53492  0.12998
0.027  -0.041  1.40121  0.125529
0.029  -0.041  1.39852  0.13069
0.031  -0.041  1.14894  0.113252
0.033  -0.041  1.18339  0.112301
0.035  -0.041  0.979412  0.102998
0.037  -0.041  0.901359  0.0986715
0.039  -0.041  0.986152  0.112567
0.041  -0.041  0.86894  0.10435
0.043  -0.041  0.962081  0.103668
0.045  -0.041  1.09764  0.111499
0.047  -0.041  0.846902  0.0996768
0.049  -0.041  0.682964  0.0918354
0.051  -0.041  0.520125  0.0824477
0.053  -0.041  0.61063  0.085768
0.055  -0.041  0.60864  0.0799483
0.057  -0.041  0.392773  0.0675473
0.059  -0.041  0.586113  0.0875932
0.061  -0.041  0.397416  0.0747996
0.063  -0.041  0.486675  0.075371
0.065  -0.041  0.403327  0.0732405
0.067  -0.041  0.296743  0.073227
0.069  -0.041  0.370235  0.0756326
0.071  -0.041  0.526367  0.0829473
0.073  -0.041  0.4097  0.0852125
0.075  -0.041  0.300664  0.0871845
0.077  -0.041  0.227758  0.0797413
0.079  -0.041  0.0723888  0.0761376
0.081  -0.041  0.178546  0.0766782
0.083  -0.041  0.0464415  0.0928759
0.085  -0.041  0.323241  0.13066
0.087  -0.041  0.104635  0.132474
0.089  -0.041  0  0
-0.089  -0.039  4.17051e-12  2.27011e-06
-0.087  -0.039  0.177723  0.153314
-0.085  -0.039  0.198384  0.109758
-0.083  -0.039  0.210907  0.0989984
-0.081  -0.039  0.193032  0.087213
-0.079  -0.039  0.278617  0.0998362
-0.077  -0.039  0.0706417  0.074453
-0.075  -0.039  0.209212  0.073815
-0.073  -0.039  0.345263  0.0720186
-0.071  -0.039  0.185296  0.0702478
-0.069  -0.039  0.431976  0.0805177
-0.067  -0.039  0.347375  0.0728891
-0.065  -0.039  0.387317  0.0820305
-0.063  -0.039  0.51132  0.0824281
-0.061  -0.039  0.472292  0.0777437
-0.059  -0.039  0.521401  0.0832267
-0.057  -0.039  0.485709  0.0826268
-0.055  -0.039  0.502063  0.0745073
-0.053  -0.039  0.832027  0.0933967
-0.051  -0.039  0.619479  0.0859931
-0.049  -0.039  0.759274  0.0899861
-0.047  -0.039  0.802158  0.0961964
-0.045  -0.039  0.683823  0.0918226
-0.043  -0.039  0.901889  0.0979375
-0.041  -0.039  0.860078  0.0983583
-0.039  -0.039  1.06235  0.103795
-0.037  -0.039  0.974703  0.111149
-0.035  -0.039  1.30937  0.1267
-0.033  -0.039  1.18625  0.112299
-0.031  -0.039  1.46964  0.126171
-0.029  -0.039  1.57753  0.133861
-0.027  -0.039  1.43725  0.125085
-0.025  -0.039  1.58506  0.142022
-0.023  -0.039  1.71586  0.139811
-0.021  -0.039  1.73493  0.138237
-0.019  -0.039  1.744  0.142464
-0.017  -0.039  1.77428  0.143999
-0.015  -0.039  1.8338  0.135937
-0.013  -0.039  2.14504  0.162451
-0.011  -0.039  2.27436  0.16431
-0.009  -0.039  2.06823  0.149168
-0.007  -0.039  2.13162  0.150809
-0.005  -0.039  2.16903  0.153742
-0.003  -0.039  2.44985  0.185573
-0.001  -0.039  2.24559  0.179382
0.001  -0.039  2.007  0.115552
0.003  -0.039  2.4582  0.176318
0.005  -0.039  2.29849  0.158032
0.007  -0.039  2.20091  0.154299
0.009  -0.039  2.07461  0.14475
0.011  -0.039  2.00269  0.147316
0.013  -0.039  2.07239  0.151283
0.015  -0.039  1.93154  0.149657
0.017  -0.039  1.77803  0.137947
0.019  -0.039  1.81148  0.133569
0.021  -0.039  1.67402  0.132766
0.023  -0.039  1.63627  0.135717
0.025  -0.039  1.54953  0.132442
0.027  -0.039  1.30286  0.131814
0.029  -0.039  1.42383  0.131836
0.031  -0.039  1.19168  0.113357
0.033  -0.039  1.39289  0.122302
0.035  -0.039  1.00728  0.113294
0.037  -0.039  0.952023  0.101291
0.039  -0.039  1.04025  0.108219
0.041  -0.039  1.06626  0.120822
0.043  -0.039  1.07864  0.108896
0.045  -0.039  0.80333  0.0970959
0.047  -0.039  0.749181  0.0945865
0.049  -0.039  0.568707  0.0837449
0.051  -0.039  0.733702  0.0967722
0.053  -0.039  0.690289  0.0908695
0.055  -0.039  0.672689  0.086456
0.057  -0.039  0.71489  0.0949626
0.059  -0.039  0.432633  0.0798428
0.061  -0.039  0.424309  0.0825651
0.063  -0.039  0.390659  0.076712
0.065  -0.039  0.44685  0.0780623
0.067  -0.039  0.274716  0.0617344
0.069  -0.039  0.377563  0.0786389
0.071  -0.039  0.23449  0.0658118
0.073  -0.039  0.310346  0.0774976
0.075  -0.039  0.187034  0.069409
0.077  -0.039  0.237004  0.0776852
0.079  -0.039  0.261426  0.082716
0.081  -0.039  0.209451  0.0962061
0.083  -0.039  0.113027  0.0901971
0.085  -0.039  0.104148  0.131997
0.087  -0.039  0.299521  0.228359
0.089  -0.039  0.601141  0.861885
-0.089  -0.037  0  0
-0.087  -0.037  -0.0597751  0.0597752
-0.085  -0.037  0.21478  0.125114
-0.083  -0.037  0.166629  0.102206
-0.081  -0.037  0.223364  0.0998529
-0.079  -0.037  0.254984  0.0790067
-0.077  -0.037  0.203049  0.0837219
-0.075  -0.037  0.32933  0.0905358
-0.073  -0.037  0.235608  0.0732616
-0.071  -0.037  0.236015  0.0669295
-0.069  -0.037  0.355519  0.0722901
-0.067  -0.037  0.397797  0.0772373
-0.065  -0.037  0.455429  0.0799748
-0.063  -0.037  0.503425  0.0786259
-0.061  -0.037  0.410481  0.0745414
-0.059  -0.037  0.565271  0.0830345
-0.057  -0.037  0.683468  0.0835234
-0.055  -0.037  0.725866  0.10097
-0.053  -0.037  0.776391  0.0949283
-0.051  -0.037  0.839804  0.100917
-0.049  -0.037  0.543404  0.074558
-0.047  -0.037  0.795137  0.0934777
-0.045  -0.037  0.805292  0.0970053
-0.043  -0.037  0.768169  0.0935366
-0.041  -0.037  0.928092  0.102688
-0.039  -0.037  1.19908  0.121175
-0.037  -0.037  1.2329  0.114957
-0.035  -0.037  1.1499  0.109379
-0.033  -0.037  1.35752  0.119977
-0.031  -0.037  1.32563  0.117324
-0.029  -0.037  1.57953  0.131904
-0.027  -0.037  1.48342  0.125113
-0.025  -0.037  1.84383  0.139631
-0.023  -0.037  1.61738  0.130414
-0.021  -0.037  1.83978  0.140815
-0.019  -0.037  1.72985  0.141346
-0.017  -0.037  2.26418  0.166042
-0.015  -0.037  1.90634  0.144579
-0.013  -0.037  2.50602  0.163143
-0.011  -0.037  2.36735  0.162498
-0.009  -0.037  2.50235  0.167246
-0.007  -0.037  2.2461  0.15675
-0.005  -0.037  2.45862  0.15875
-0.003  -0.037  2.87415  0.190808
-0.001  -0.037  2.41499  0.184108
0.001  -0.037  2.24893  0.122574
0.003  -0.037  2.60428  0.179884
0.005  -0.037  2.50007  0.168144
0.007  -0.037  2.30547  0.159076
0.009  -0.037  1.96881  0.148115
0.011  -0.037  2.19874  0.149125
0.013  -0.037  2.50314  0.165835
0.015  -0.037  2.08266  0.153749
0.017  -0.037  1.97538  0.154881
0.019  -0.037  1.82336  0.139163
0.021  -0.037  1.99869  0.149999
0.023  -0.037  1.62033  0.132828
0.025  -0.037  1.37273  0.120188
0.027  -0.037  1.40784  0.127177
0.029  -0.037  1.52179  0.128219
0.031  -0.037  1.32519  0.113684
0.033  -0.037  1.50985  0.13332
0.035  -0.037  1.27802  0.126446
0.037  -0.037  1.06989  0.104133
0.039  -0.037  1.01413  0.105452
0.041  -0.037  1.01238  0.109225
0.043  -0.037  1.12977  0.110071
0.045  -0.037  0.830164  0.0967934
0.047  -0.037  0.824876  0.105493
0.049  -0.037  0.738641  0.0957207
0.051  -0.037  0.632318  0.0832231
0.053  -0.037  0.721428  0.0926749
0.055  -0.037  0.547284  0.0863352
0.057  -0.037  0.513616  0.0827795
0.059  -0.037  0.600641  0.0834905
0.061  -0.037  0.564512  0.0841972
0.063  -0.037  0.60622  0.0879687
0.065  -0.037  0.437034  0.0777502
0.067  -0.037  0.296543  0.0695233
0.069  -0.037  0.578544  0.0894954
0.071  -0.037  0.363834  0.0826817
0.073  -0.037  0.301281  0.0709756
0.075  -0.037  0.263227  0.0753264
0.077  -0.037  0.216844  0.0753374
0.079  -0.037  0.185631  0.0959321
0.081  -0.037  0.245218  0.0908398
0.083  -0.037  0.150467  0.101538
0.085  -0.037  0.169575  0.103927
0.087  -0.037  0.26991  0.178045
0.089  -0.037  0  0
-0.089  -0.035  0  0
-0.087  -0.035  0.0798696  0.0798726
-0.085  -0.035  -0.0284022  0.0682329
-0.083  -0.035  0.487916  0.122607
-0.081  -0.035  0.239591  0.104298
-0.079  -0.035  0.25484  0.0833365
-0.077  -0.035  0.165555  0.0689404
-0.075  -0.035  0.307906  0.0842074
-0.073  -0.035  0.259341  0.077832
-0.071  -0.035  0.213654  0.0799704
-0.069  -0.035  0.38129  0.0762814
-0.067  -0.035  0.395669  0.0714528
-0.065  -0.035  0.39489  0.0830542
-0.063  -0.035  0.472556  0.0789963
-0.061  -0.035  0.57575  0.090151
-0.059  -0.035  0.473692  0.0755858
-0.057  -0.035  0.59187  0.0819922
-0.055  -0.035  0.620463  0.0900769
-0.053  -0.035  0.68389  0.0900229
-0.051  -0.035  0.947151  0.110607
-0.049  -0.035  0.68289  0.0984006
-0.047  -0.035  0.918397  0.101503
-0.045  -0.035  0.850973  0.0956711
-0.043  -0.035  0.918944  0.102333
-0.041  -0.035  1.11938  0.115606
-0.039  -0.035  1.25588  0.116712
-0.037  -0.035  1.32415  0.12393
-0.035  -0.035  1.30127  0.123147
-0.033  -0.035  1.37411  0.124053
-0.031  -0.035  1.47704  0.12627
-0.029  -0.035  1.67772  0.140132
-0.027  -0.035  1.62981  0.139773
-0.025  -0.035  1.66513  0.133432
-0.023  -0.035  1.92562  0.148532
-0.021  -0.035  1.91069  0.143353
-0.019  -0.035  2.13699  0.160187
-0.017  -0.035  2.01936  0.147471
-0.015  -0.035  2.40401  0.156494
-0.013  -0.035  2.64715  0.168472
-0.011  -0.035  2.38673  0.160736
-0.009  -0.035  2.70576  0.176754
-0.007  -0.035  2.86803  0.18089
-0.005  -0.035  2.75209  0.171943
-0.003  -0.035  2.94438  0.20424
-0.001  -0.035  2.51207  0.19229
0.001  -0.035  2.66153  0.132159
0.003  -0.035  3.00469  0.199398
0.005  -0.035  2.75628  0.178488
0.007  -0.035  2.36379  0.164234
0.009  -0.035  2.72967  0.178572
0.011  -0.035  2.06265  0.144156
0.013  -0.035  2.55664  0.170774
0.015  -0.035  2.24054  0.160281
0.017  -0.035  2.50449  0.163525
0.019  -0.035  2.291  0.16764
0.021  -0.035  1.94562  0.152814
0.023  -0.035  2.18103  0.163136
0.025  -0.035  1.91206  0.147014
0.027  -0.035  1.55422  0.13045
0.029  -0.035  1.69633  0.148063
0.031  -0.035  1.48059  0.125451
0.033  -0.035  1.47728  0.127367
0.035  -0.035  1.48858  0.124231
0.037  -0.035  1.24278  0.119017
0.039  -0.035  1.0772  0.115405
0.041  -0.035  1.06459  0.109134
0.043  -0.035  1.11916  0.112111
0.045  -0.035  0.916268  0.104109
0.047  -0.035  1.02898  0.113172
0.049  -0.035  0.907515  0.105388
0.051  -0.035  0.708767  0.0838386
0.053  -0.035  0.76116  0.09068
0.055  -0.035  0.70605  0.100492
0.057  -0.035  0.62686  0.0843171
0.059  -0.035  0.361986  0.0677545
0.061  -0.035  0.445451  0.0789018
0.063  -0.035  0.411683  0.0719501
0.065  -0.035  0.45717  0.0800007
0.067  -0.035  0.455116  0.0839416
0.069  -0.035  0.308208  0.070835
0.071  -0.035  0.374035  0.0718487
0.073  -0.035  0.248432  0.0706167
0.075  -0.035  0.193252  0.0721852
0.077  -0.035  0.242828  0.0792821
0.079  -0.035  0.155556  0.0946032
0.081  -0.035  0.173108  0.0801691
0.083  -0.035  0.17862  0.0977887
0.085  -0.035  0.287796  0.117643
0.087  -0.035  0.084467  0.08447
0.089  -0.035  0.617598  0.617622
-0.089  -0.033  0  0
-0.087  -0.033  0.0259398  0.212426
-0.085  -0.033  0.248508  0.123531
-0.083  -0.033  0.17154  0.0978654
-0.081  -0.033  0.230779  0.102108
-0.079  -0.033  0.368085  0.103278
-0.077  -0.033  0.269242  0.0836565
-0.075  -0.033  0.328758  0.0783332
-0.073  -0.033  0.365093  0.0892058
-0.071  -0.033  0.425771  0.0814374
-0.069  -0.033  0.422939  0.0833036
-0.067  -0.033  0.328336  0.0751153
-0.065  -0.033  0.52169  0.079864
-0.063  -0.033  0.619677  0.0911268
-0.061  -0.033  0.604321  0.0855243
-0.059  -0.033  0.581327  0.082786
-0.057  -0.033  0.633607  0.0880662
-0.055  -0.033  0.679445  0.0854625
-0.053  -0.033  0.49889  0.0754178
-0.051  -0.033  0.928288  0.0990237
-0.049  -0.033  0.85288  0.0948771
-0.047  -0.033  0.933232  0.102043
-0.045  -0.033  0.979452  0.106927
-0.043  -0.033  1.24928  0.121667
-0.041  -0.033  1.00236  0.10579
-0.039  -0.033  1.28237  0.116769
-0.037  -0.033  1.5593  0.134202
-0.035  -0.033  1.22283  0.11101
-0.033  -0.033  1.65135  0.128367
-0.031  -0.033  1.49859  0.127406
-0.029  -0.033  1.93461  0.159306
-0.027  -0.033  1.86177  0.147811
-0.025  -0.033  2.31644  0.166029
-0.023  -0.033  2.02776  0.148148
-0.021  -0.033  2.18599  0.152222
-0.019  -0.033  2.36935  0.161713
-0.017  -0.033  2.52411  0.164558
-0.015  -0.033  2.72738  0.178038
-0.013  -0.033  2.71884  0.170305
-0.011  -0.033  2.43891  0.155392
-0.009  -0.033  2.86629  0.177864
-0.007  -0.033  2.8014  0.177447
-0.005  -0.033  2.97656  0.171713
-0.003  -0.033  3.10888  0.199772
-0.001  -0.033  3.15705  0.214264
0.001  -0.033  2.97682  0.143856
0.003  -0.033  3.31091  0.206424
0.005  -0.033  3.41453  0.190125
0.007  -0.033  3.09791  0.180561
0.009  -0.033  3.06344  0.182202
0.011  -0.033  2.8376  0.175335
0.013  -0.033  2.9582  0.180989
0.015  -0.033  2.52115  0.174349
0.017  -0.033  2.50135  0.164236
0.019  -0.033  2.60976  0.168463
0.021  -0.033  2.16086  0.154459
0.023  -0.033  2.05683  0.145859
0.025  -0.033  2.01596  0.148924
0.027  -0.033  1.94767  0.146746
0.029  -0.033  1.82204  0.138153
0.031  -0.033  1.3475  0.114598
0.033  -0.033  1.72072  0.142084
0.035  -0.033  1.30826  0.112919
0.037  -0.033  1.18354  0.115548
0.039  -0.033  1.34722  0.12172
0.041  -0.033  1.24963  0.124281
0.043  -0.033  1.13431  0.105989
0.045  -0.033  1.13708  0.119203
0.047  -0.033  0.815351  0.0971596
0.049  -0.033  0.66275  0.0943345
0.051  -0.033  0.722662  0.0863963
0.053  -0.033  0.718034  0.100042
0.055  -0.033  0.808165  0.104202
0.057  -0.033  0.72503  0.0934955
0.059  -0.033  0.626825  0.0851135
0.061  -0.033  0.688998  0.0890804
0.063  -0.033  0.475563  0.0765171
0.065  -0.033  0.44495  0.0749859
0.067  -0.033  0.37967  0.0780587
0.069  -0.033  0.401079  0.0843778
0.071  -0.033  0.398274  0.0848074
0.073  -0.033  0.206663  0.0713771
0.075  -0.033  0.377159  0.076478
0.077  -0.033  0.240426  0.0805472
0.079  -0.033  0.251455  0.0873108
0.081  -0.033  0.250766  0.0896146
0.083  -0.033  0.237168  0.100152
0.085  -0.033  0.0712488  0.0958247
0.087  -0.033  0.499065  0.221636
0.089  -0.033  2.10706e-12  1.14692e-06
-0.089  -0.031  0.617387  0.617411
-0.087  -0.031  0.135985  0.200535
-0.085  -0.031  0.350229  0.15923
-0.083  -0.031  0.188148  0.110757
-0.081  -0.031  0.146598  0.0853542
-0.079  -0.031  0.198041  0.0750486
-0.077  -0.031  0.374299  0.0988871
-0.075  -0.031  0.361675  0.0916863
-0.073  -0.031  0.388774  0.0834383
-0.071  -0.031  0.489416  0.0884314
-0.069  -0.031  0.538539  0.0876729
-0.067  -0.031  0.339372  0.0774586
-0.065  -0.031  0.33132  0.0706009
-0.063  -0.031  0.456777  0.0780274
-0.061  -0.031  0.628129  0.0843167
-0.059  -0.031  0.459512  0.0750166
-0.057  -0.031  0.798392  0.101234
-0.055  -0.031  0.787383  0.0957474
-0.053  -0.031  0.670899  0.0906701
-0.051  -0.031  0.736244  0.0946966
-0.049  -0.031  0.968796  0.105926
-0.047  -0.031  1.1372  0.125039
-0.045  -0.031  1.1562  0.117164
-0.043  -0.031  1.23274  0.115174
-0.041  -0.031  1.26724  0.120692
-0.039  -0.031  1.18827  0.118745
-0.037  -0.031  1.31004  0.112786
-0.035  -0.031  1.62154  0.136363
-0.033  -0.031  1.5554  0.126737
-0.031  -0.031  2.08669  0.157776
-0.029  -0.031  2.09403  0.155599
-0.027  -0.031  1.93591  0.144282
-0.025  -0.031  1.97443  0.144203
-0.023  -0.031  2.16856  0.153675
-0.021  -0.031  2.2084  0.158818
-0.019  -0.031  2.63077  0.172307
-0.017  -0.031  2.48231  0.163708
-0.015  -0.031  3.22706  0.190302
-0.013  -0.031  3.23191  0.182664
-0.011  -0.031  3.07864  0.181092
-0.009  -0.031  3.52592  0.200554
-0.007  -0.031  3.3122  0.188403
-0.005  -0.031  3.78771  0.200807
-0.003  -0.031  3.70608  0.216502
-0.001  -0.031  3.57194  0.216883
0.001  -0.031  3.63772  0.151925
0.003  -0.031  3.50732  0.21267
0.005  -0.031  3.32851  0.186894
0.007  -0.031  3.46668  0.190391
0.009  -0.031  3.27248  0.184138
0.011  -0.031  3.1333  0.186223
0.013  -0.031  2.90069  0.171157
0.015  -0.031  2.81831  0.173069
0.017  -0.031  2.52657  0.156804
0.019  -0.031  2.42184  0.160362
0.021  -0.031  2.20969  0.15782
0.023  -0.031  2.46978  0.169173
0.025  -0.031  2.42209  0.163789
0.027  -0.031  1.93421  0.137252
0.029  -0.031  1.66275  0.137553
0.031  -0.031  1.71673  0.139878
0.033  -0.031  1.55771  0.128275
0.035  -0.031  1.70695  0.133291
0.037  -0.031  1.45069  0.118079
0.039  -0.031  1.3033  0.126252
0.041  -0.031  1.11336  0.117193
0.043  -0.031  1.20025  0.120387
0.045  -0.031  0.924185  0.10116
0.047  -0.031  1.0067  0.103066
0.049  -0.031  0.871225  0.100386
0.051  -0.031  0.819466  0.0968836
0.053  -0.031  0.660667  0.0892452
0.055  -0.031  0.705505  0.0980757
0.057  -0.031  0.693386  0.0861993
0.059  -0.031  0.536584  0.0758438
0.061  -0.031  0.626523  0.0849269
0.063  -0.031  0.506053  0.0795597
0.065  -0.031  0.55341  0.0842023
0.067  -0.031  0.399306  0.076018
0.069  -0.031  0.502238  0.083373
0.071  -0.031  0.483537  0.0883259
0.073  -0.031  0.278782  0.0719371
0.075  -0.031  0.214575  0.073504
0.077  -0.031  0.278626  0.0821326
0.079  -0.031  0.232058  0.0805871
0.081  -0.031  0.16814  0.087614
0.083  -0.031  0.206806  0.109774
0.085  -0.031  0.301209  0.142139
0.087  -0.031  0.181634  0.151072
0.089  -0.031  0  0
-0.089  -0.029  0  0
-0.087  -0.029  0.184514  0.154117
-0.085  -0.029  0.201703  0.113939
-0.083  -0.029  0.269331  0.109011
-0.081  -0.029  0.17646  0.0733016
-0.079  -0.029  0.279591  0.094779
-0.077  -0.029  0.157781  0.0664674
-0.075  -0.029  0.388678  0.0820191
-0.073  -0.029  0.302791  0.0780662
-0.071  -0.029  0.283958  0.0815801
-0.069  -0.029  0.489299  0.0827692
-0.067  -0.029  0.436108  0.0823109
-0.065  -0.029  0.502396  0.0813878
-0.063  -0.029  0.551021  0.0825727
-0.061  -0.029  0.635215  0.0843962
-0.059  -0.029  0.668015  0.086408
-0.057  -0.029  0.843282  0.0983763
-0.055  -0.029  0.63879  0.0833871
-0.053  -0.029  0.764664  0.0935038
-0.051  -0.029  0.881468  0.097377
-0.049  -0.029  1.06128  0.106225
-0.047  -0.029  1.06229  0.12133
-0.045  -0.029  1.16536  0.108312
-0.043  -0.029  1.10634  0.109858
-0.041  -0.029  1.50063  0.128864
-0.039  -0.029  1.35412  0.116188
-0.037  -0.029  1.62346  0.135712
-0.035  -0.029  1.76702  0.153475
-0.033  -0.029  1.81449  0.137795
-0.031  -0.029  1.96417  0.14798
-0.029  -0.029  2.0773  0.151562
-0.027  -0.029  2.29036  0.159506
-0.025  -0.029  2.42062  0.169121
-0.023  -0.029  2.75615  0.173181
-0.021  -0.029  2.82266  0.179835
-0.019  -0.029  2.80039  0.176179
-0.017  -0.029  3.19387  0.189008
-0.015  -0.029  3.21222  0.17945
-0.013  -0.029  3.46578  0.19406
-0.011  -0.029  3.48838  0.190622
-0.009  -0.029  4.05364  0.215207
-0.007  -0.029  3.49698  0.191916
-0.005  -0.029  4.19801  0.209744
-0.003  -0.029  4.21072  0.231776
-0.001  -0.029  4.17586  0.245343
0.001  -0.029  4.15981  0.165325
0.003  -0.029  4.28903  0.242427
0.005  -0.029  3.87322  0.198658
0.007  -0.029  3.94587  0.209233
0.009  -0.029  3.53483  0.191279
0.011  -0.029  3.58222  0.192941
0.013  -0.029  3.3756  0.191405
0.015  -0.029  3.24058  0.191019
0.017  -0.029  3.19726  0.181436
0.019  -0.029  2.90696  0.175919
0.021  -0.029  2.93071  0.176098
0.023  -0.029  2.26808  0.169552
0.025  -0.029  2.52185  0.171254
0.027  -0.029  2.34341  0.158124
0.029  -0.029  2.16395  0.160107
0.031  -0.029  1.89368  0.152648
0.033  -0.029  1.86371  0.143629
0.035  -0.029  1.44196  0.126926
0.037  -0.029  1.5515  0.130233
0.039  -0.029  1.37769  0.125193
0.041  -0.029  1.11576  0.114779
0.043  -0.029  1.18767  0.119484
0.045  -0.029  1.19771  0.118258
0.047  -0.029  1.05388  0.113164
0.049  -0.029  0.950889  0.109181
0.051  -0.029  0.920697  0.0991803
0.053  -0.029  0.810921  0.101215
0.055  -0.029  0.765575  0.0955948
0.057  -0.029  0.707553  0.0894354
0.059  -0.029  0.637463  0.0852212
0.061  -0.029  0.50431  0.0746216
0.063  -0.029  0.588645  0.0813831
0.065  -0.029  0.582636  0.0961254
0.067  -0.029  0.460846  0.078636
0.069  -0.029  0.317205  0.0697225
0.071  -0.029  0.293624  0.0700277
0.073  -0.029  0.513965  0.0960816
0.075  -0.029  0.340002  0.0876463
0.077  -0.029  0.510606  0.100613
0.079  -0.029  0.11879  0.0763149
0.081  -0.029  0.219788  0.0881203
0.083  -0.029  0.3969  0.126671
0.085  -0.029  0.169995  0.135241
0.087  -0.029  0.405307  0.180603
0.089  -0.029  0.598043  0.610956
-0.089  -0.027  0.624014  0.624039
-0.087  -0.027  0.254514  0.14701
-0.085  -0.027  0.178962  0.13447
-0.083  -0.027  0.166274  0.12914
-0.081  -0.027  0.463692  0.124332
-0.079  -0.027  0.388907  0.101152
-0.077  -0.027  0.138348  0.0730632
-0.075  -0.027  0.246232  0.074093
-0.073  -0.027  0.315749  0.0779735
-0.071  -0.027  0.366651  0.0814103
-0.069  -0.027  0.539846  0.0930979
-0.067  -0.027  0.450215  0.0781388
-0.065  -0.027  0.479074  0.0801618
-0.063  -0.027  0.47237  0.0824064
-0.061  -0.027  0.543154  0.0880578
-0.059  -0.027  0.696912  0.0895923
-0.057  -0.027  0.793844  0.0955863
-0.055  -0.027  0.986336  0.118455
-0.053  -0.027  0.79739  0.0935966
-0.051  -0.027  0.865419  0.103871
-0.049  -0.027  0.845731  0.102655
-0.047  -0.027  1.0942  0.103288
-0.045  -0.027  1.1671  0.12291
-0.043  -0.027  1.37522  0.125636
-0.041  -0.027  1.50926  0.127923
-0.039  -0.027  1.14014  0.106443
-0.037  -0.027  1.48611  0.124386
-0.035  -0.027  1.62711  0.129162
-0.033  -0.027  2.03764  0.153916
-0.031  -0.027  2.27246  0.15791
-0.029  -0.027  2.34125  0.1555
-0.027  -0.027  2.31344  0.156927
-0.025  -0.027  2.6266  0.166098
-0.023  -0.027  2.96193  0.179665
-0.021  -0.027  2.96301  0.179194
-0.019  -0.027  3.1708  0.183952
-0.017  -0.027  3.19895  0.188937
-0.015  -0.027  3.70755  0.193921
-0.013  -0.027  4.05359  0.205173
-0.011  -0.027  4.07524  0.208188
-0.009  -0.027  4.33134  0.2148
-0.007  -0.027  4.97498  0.23213
-0.005  -0.027  4.6116  0.218205
-0.003  -0.027  4.64008  0.236673
-0.001  -0.027  5.05626  0.260968
0.001  -0.027  4.97613  0.181959
0.003  -0.027  4.93376  0.244501
0.005  -0.027  4.96529  0.231138
0.007  -0.027  4.65186  0.223914
0.009  -0.027  4.36163  0.21539
0.011  -0.027  4.20537  0.210414
0.013  -0.027  4.0097  0.206531
0.015  -0.027  3.31687  0.183902
0.017  -0.027  3.27723  0.182205
0.019  -0.027  3.46842  0.197388
0.021  -0.027  2.89399  0.175869
0.023  -0.027  2.69277  0.167569
0.025  -0.027  2.54623  0.169504
0.027  -0.027  2.43171  0.161181
0.029  -0.027  2.37998  0.160877
0.031  -0.027  2.23111  0.16023
0.033  -0.027  1.80479  0.142172
0.035  -0.027  2.03266  0.150677
0.037  -0.027  2.01209  0.150001
0.039  -0.027  1.72333  0.133867
0.041  -0.027  1.29919  0.121766
0.043  -0.027  1.37242  0.115477
0.045  -0.027  1.35474  0.126264
0.047  -0.027  1.04229  0.115653
0.049  -0.027  0.926501  0.100809
0.051  -0.027  0.878228  0.0924513
0.053  -0.027  0.948277  0.106338
0.055  -0.027  0.603716  0.0923064
0.057  -0.027  0.699898  0.091383
0.059  -0.027  0.613319  0.0801553
0.061  -0.027  0.612787  0.0861407
0.063  -0.027  0.628494  0.0888471
0.065  -0.027  0.537859  0.0834091
0.067  -0.027  0.48329  0.0865349
0.069  -0.027  0.407527  0.0765839
0.071  -0.027  0.544201  0.0940198
0.073  -0.027  0.308494  0.0732083
0.075  -0.027  0.194772  0.0724703
0.077  -0.027  0.146336  0.0832291
0.079  -0.027  0.375286  0.100654
0.081  -0.027  0.110249  0.0668816
0.083  -0.027  0.0685797  0.10038
0.085  -0.027  0.38333  0.143476
0.087  -0.027  0.017967  0.107106
0.089  -0.027  1.61037e-14  1.00244e-07
-0.089  -0.025  -0.453717  0.465594
-0.087  -0.025  0.112468  0.147097
-0.085  -0.025  0.364348  0.155059
-0.083  -0.025  0.404946  0.138505
-0.081  -0.025  0.420742  0.11936
-0.079  -0.025  0.271415  0.0964772
-0.077  -0.025  0.222538  0.0779759
-0.075  -0.025  0.337  0.0910183
-0.073  -0.025  0.352231  0.0800428
-0.071  -0.025  0.302564  0.0742671
-0.069  -0.025  0.447179  0.0833064
-0.067  -0.025  0.556992  0.0878712
-0.065  -0.025  0.529529  0.0862742
-0.063  -0.025  0.711878  0.0906217
-0.061  -0.025  0.611676  0.0833153
-0.059  -0.025  0.705788  0.0897177
-0.057  -0.025  0.777126  0.0980376
-0.055  -0.025  0.852789  0.100043
-0.053  -0.025  0.840664  0.100738
-0.051  -0.025  0.967343  0.111078
-0.049  -0.025  1.01351  0.106969
-0.047  -0.025  1.0776  0.109835
-0.045  -0.025  1.23962  0.11714
-0.043  -0.025  1.383  0.118206
-0.041  -0.025  1.55414  0.136113
-0.039  -0.025  1.84692  0.146901
-0.037  -0.025  1.75144  0.143519
-0.035  -0.025  1.89287  0.150189
-0.033  -0.025  1.91618  0.147919
-0.031  -0.025  2.25809  0.156898
-0.029  -0.025  2.1132  0.153075
-0.027  -0.025  2.84145  0.172278
-0.025  -0.025  2.69122  0.171171
-0.023  -0.025  3.19128  0.185563
-0.021  -0.025  3.18239  0.179873
-0.019  -0.025  3.29065  0.188906
-0.017  -0.025  3.75288  0.199192
-0.015  -0.025  3.75451  0.199684
-0.013  -0.025  4.65978  0.238099
-0.011  -0.025  5.15017  0.2297
-0.009  -0.025  4.62075  0.227394
-0.007  -0.025  5.21698  0.241301
-0.005  -0.025  5.68368  0.249791
-0.003  -0.025  5.81994  0.279738
-0.001  -0.025  6.04243  0.277035
0.001  -0.025  5.93213  0.196014
0.003  -0.025  6.19277  0.281406
0.005  -0.025  5.72803  0.250077
0.007  -0.025  5.05433  0.227793
0.009  -0.025  5.54775  0.250363
0.011  -0.025  4.5904  0.224378
0.013  -0.025  4.64664  0.226129
0.015  -0.025  4.40234  0.215558
0.017  -0.025  3.99128  0.203384
0.019  -0.025  3.41815  0.188811
0.021  -0.025  3.42749  0.189912
0.023  -0.025  3.08011  0.180055
0.025  -0.025  2.76475  0.169652
0.027  -0.025  2.7274  0.16894
0.029  -0.025  2.22202  0.157459
0.031  -0.025  2.43966  0.169041
0.033  -0.025  2.03462  0.143845
0.035  -0.025  1.88069  0.142469
0.037  -0.025  1.72404  0.143459
0.039  -0.025  1.41011  0.12397
0.041  -0.025  1.30231  0.12149
0.043  -0.025  1.39565  0.120843
0.045  -0.025  1.297  0.120925
0.047  -0.025  1.14096  0.112059
0.049  -0.025  0.89169  0.09362
0.051  -0.025  0.881364  0.0967436
0.053  -0.025  0.889149  0.101366
0.055  -0.025  0.810798  0.0963594
0.057  -0.025  0.767161  0.0982969
0.059  -0.025  0.716853  0.0916464
0.061  -0.025  0.599513  0.0873457
0.063  -0.025  0.501983  0.0871914
0.065  -0.025  0.63892  0.0922219
0.067  -0.025  0.547522  0.0831793
0.069  -0.025  0.465781  0.0885937
0.071  -0.025  0.379652  0.0885043
0.073  -0.025  0.447291  0.0892869
0.075  -0.025  0.416218  0.0797792
0.077  -0.025  0.210051  0.0797265
0.079  -0.025  0.170727  0.0789388
0.081  -0.025  0.19022  0.0865908
0.083  -0.025  0.165211  0.106163
0.085  -0.025  0.116714  0.0960462
0.087  -0.025  0.108653  0.149569
0.089  -0.025  0.170218  0.778527
-0.089  -0.023  0  0
-0.087  -0.023  0.248366  0.228139
-0.085  -0.023  0.398961  0.153977
-0.083  -0.023  0.250291  0.102793
-0.081  -0.023  0.213599  0.100733
-0.079  -0.023  0.310254  0.104962
-0.077  -0.023  0.343257  0.0824293
-0.075  -0.023  0.317351  0.0823256
-0.073  -0.023  0.473829  0.0997436
-0.071  -0.023  0.420044  0.0828054
-0.069  -0.023  0.340604  0.0756837
-0.067  -0.023  0.403787  0.0764777
-0.065  -0.023  0.650557  0.089844
-0.063  -0.023  0.72473  0.0945349
-0.061  -0.023  0.805112  0.0940635
-0.059  -0.023  0.570322  0.0788612
-0.057  -0.023  0.776529  0.0966851
-0.055  -0.023  0.76262  0.100112
-0.053  -0.023  0.809652  0.0983479
-0.051  -0.023  0.909837  0.100639
-0.049  -0.023  1.05115  0.110904
-0.047  -0.023  1.21569  0.116815
-0.045  -0.023  1.18634  0.111855
-0.043  -0.023  1.40741  0.119012
-0.041  -0.023  1.67545  0.13492
-0.039  -0.023  1.76385  0.146213
-0.037  -0.023  2.16167  0.160195
-0.035  -0.023  1.95207  0.145858
-0.033  -0.023  2.15703  0.153473
-0.031  -0.023  2.39076  0.158631
-0.029  -0.023  2.49229  0.160692
-0.027  -0.023  3.09552  0.181758
-0.025  -0.023  3.07993  0.183348
-0.023  -0.023  3.32444  0.19981
-0.021  -0.023  3.56949  0.194825
-0.019  -0.023  3.91336  0.209308
-0.017  -0.023  4.32259  0.207765
-0.015  -0.023  4.89421  0.231524
-0.013  -0.023  5.30831  0.232694
-0.011  -0.023  5.35287  0.231709
-0.009  -0.023  6.30297  0.250045
-0.007  -0.023  6.6055  0.273193
-0.005  -0.023  6.95925  0.270488
-0.003  -0.023  6.62102  0.280169
-0.001  -0.023  7.6976  0.318775
0.001  -0.023  6.9047  0.210402
0.003  -0.023  7.21876  0.296764
0.005  -0.023  6.80856  0.260004
0.007  -0.023  6.70711  0.269449
0.009  -0.023  6.41961  0.260556
0.011  -0.023  5.60983  0.242508
0.013  -0.023  4.87477  0.223405
0.015  -0.023  4.72268  0.223971
0.017  -0.023  4.25048  0.21098
0.019  -0.023  3.848  0.20163
0.021  -0.023  3.25314  0.17723
0.023  -0.023  3.62313  0.205326
0.025  -0.023  2.88696  0.173314
0.027  -0.023  3.07754  0.183796
0.029  -0.023  2.58213  0.16314
0.031  -0.023  2.20701  0.150141
0.033  -0.023  1.9333  0.146622
0.035  -0.023  1.8669  0.13818
0.037  -0.023  1.83773  0.142757
0.039  -0.023  1.57033  0.129696
0.041  -0.023  1.60933  0.1295
0.043  -0.023  1.10571  0.10636
0.045  -0.023  1.28213  0.122732
0.047  -0.023  1.12693  0.106034
0.049  -0.023  0.836961  0.0994329
0.051  -0.023  0.909762  0.0977793
0.053  -0.023  0.850418  0.100384
0.055  -0.023  0.73174  0.091587
0.057  -0.023  0.786109  0.0934401
0.059  -0.023  0.719804  0.0905263
0.061  -0.023  0.826477  0.0990024
0.063  -0.023  0.493186  0.0764926
0.065  -0.023  0.522496  0.0802673
0.067  -0.023  0.501742  0.0804226
0.069  -0.023  0.657246  0.0987897
0.071  -0.023  0.298576  0.0724805
0.073  -0.023  0.281733  0.0748199
0.075  -0.023  0.178651  0.0829627
0.077  -0.023  0.348464  0.0938921
0.079  -0.023  0.350851  0.0951475
0.081  -0.023  0.0892016  0.0851586
0.083  -0.023  0.309262  0.119487
0.085  -0.023  0.314503  0.137818
0.087  -0.023  0.218885  0.264235
0.089  -0.023  0.180303  0.769257
-0.089  -0.021  1.23399  0.872632
-0.087  -0.021  0  0
-0.085  -0.021  0.231956  0.125605
-0.083  -0.021  0.178263  0.0941552
-0.081  -0.021  0.475601  0.109948
-0.079  -0.021  0.423044  0.100989
-0.077  -0.021  0.239818  0.0850226
-0.075  -0.021  0.268927  0.0901494
-0.073  -0.021  0.322179  0.0798865
-0.071  -0.021  0.372599  0.080014
-0.069  -0.021  0.452103  0.0754016
-0.067  -0.021  0.573388  0.0833832
-0.065  -0.021  0.493365  0.084537
-0.063  -0.021  0.569494  0.0862675
-0.061  -0.021  0.79155  0.0974921
-0.059  -0.021  0.727167  0.0876166
-0.057  -0.021  0.926191  0.101281
-0.055  -0.021  0.96735  0.102729
-0.053  -0.021  0.996865  0.106595
-0.051  -0.021  1.11452  0.121268
-0.049  -0.021  1.09632  0.109387
-0.047  -0.021  1.32507  0.121193
-0.045  -0.021  1.25725  0.118094
-0.043  -0.021  1.49317  0.131435
-0.041  -0.021  1.35352  0.11709
-0.039  -0.021  1.83739  0.146138
-0.037  -0.021  2.12848  0.150287
-0.035  -0.021  2.04129  0.150008
-0.033  -0.021  2.3459  0.159769
-0.031  -0.021  2.34665  0.157721
-0.029  -0.021  2.75311  0.172293
-0.027  -0.021  3.16617  0.184273
-0.025  -0.021  3.26198  0.183693
-0.023  -0.021  3.63016  0.20082
-0.021  -0.021  4.20547  0.217429
-0.019  -0.021  4.60467  0.216184
-0.017  -0.021  5.12588  0.234444
-0.015  -0.021  5.47001  0.243187
-0.013  -0.021  6.24314  0.254395
-0.011  -0.021  6.81254  0.267197
-0.009  -0.021  7.02148  0.269144
-0.007  -0.021  7.72206  0.284472
-0.005  -0.021  8.64601  0.301911
-0.003  -0.021  9.19162  0.33812
-0.001  -0.021  8.69822  0.329026
0.001  -0.021  8.80615  0.242898
0.003  -0.021  8.87863  0.334946
0.005  -0.021  8.44256  0.305391
0.007  -0.021  7.86878  0.293088
0.009  -0.021  6.8547  0.264604
0.011  -0.021  6.68891  0.273166
0.013  -0.021  5.72951  0.241415
0.015  -0.021  5.36727  0.242714
0.017  -0.021  5.1262  0.237547
0.019  -0.021  4.68637  0.222505
0.021  -0.021  3.75928  0.20195
0.023  -0.021  3.62652  0.198731
0.025  -0.021  3.36261  0.188931
0.027  -0.021  2.82925  0.170788
0.029  -0.021  2.52372  0.157722
0.031  -0.021  2.99663  0.187948
0.033  -0.021  2.27982  0.157155
0.035  -0.021  2.02497  0.146694
0.037  -0.021  1.95351  0.13616
0.039  -0.021  1.6915  0.133513
0.041  -0.021  1.62293  0.138538
0.043  -0.021  1.25882  0.108194
0.045  -0.021  1.45636  0.127289
0.047  -0.021  0.991235  0.102284
0.049  -0.021  0.995884  0.104669
0.051  -0.021  0.818164  0.0930413
0.053  -0.021  0.85654  0.096509
0.055  -0.021  0.930089  0.10359
0.057  -0.021  0.616527  0.0840601
0.059  -0.021  0.852314  0.0932368
0.061  -0.021  0.544574  0.0833657
0.063  -0.021  0.463339  0.0763958
0.065  -0.021  0.438343  0.0821988
0.067  -0.021  0.278634  0.0689656
0.069  -0.021  0.310049  0.0732774
0.071  -0.021  0.426471  0.0877965
0.073  -0.021  0.383237  0.0846158
0.075  -0.021  0.294768  0.0875302
0.077  -0.021  0.472208  0.0989767
0.079  -0.021  0.192902  0.0887914
0.081  -0.021  0.329635  0.100866
0.083  -0.021  0.303532  0.104917
0.085  -0.021  0.351169  0.157723
0.087  -0.021  0.290846  0.167945
0.089  -0.021  0  0
-0.089  -0.019  0.139302  0.780246
-0.087  -0.019  0.198212  0.140208
-0.085  -0.019  -0.071421  0.083428
-0.083  -0.019  0.246086  0.102547
-0.081  -0.019  0.491616  0.116497
-0.079  -0.019  0.16967  0.0741983
-0.077  -0.019  0.337149  0.0844334
-0.075  -0.019  0.467306  0.0969302
-0.073  -0.019  0.393878  0.0825589
-0.071  -0.019  0.414542  0.0828785
-0.069  -0.019  0.471263  0.0782613
-0.067  -0.019  0.500433  0.0872458
-0.065  -0.019  0.540457  0.090448
-0.063  -0.019  0.519901  0.0850191
-0.061  -0.019  0.648665  0.0892781
-0.059  -0.019  0.675584  0.0895461
-0.057  -0.019  0.908358  0.101554
-0.055  -0.019  0.874332  0.107977
-0.053  -0.019  0.869013  0.0928272
-0.051  -0.019  0.979156  0.100988
-0.049  -0.019  1.10607  0.115835
-0.047  -0.019  1.3004  0.123555
-0.045  -0.019  1.66641  0.137814
-0.043  -0.019  1.51676  0.126506
-0.041  -0.019  1.81134  0.143279
-0.039  -0.019  2.14972  0.158867
-0.037  -0.019  2.00184  0.152352
-0.035  -0.019  2.16485  0.152918
-0.033  -0.019  2.55156  0.166861
-0.031  -0.019  2.65853  0.174115
-0.029  -0.019  2.94982  0.179644
-0.027  -0.019  3.43158  0.194105
-0.025  -0.019  3.81914  0.204129
-0.023  -0.019  4.04222  0.210153
-0.021  -0.019  4.37182  0.210131
-0.019  -0.019  5.25731  0.24387
-0.017  -0.019  6.18295  0.247054
-0.015  -0.019  6.14089  0.251792
-0.013  -0.019  6.68255  0.256366
-0.011  -0.019  8.05859  0.287789
-0.009  -0.019  9.4873  0.312611
-0.007  -0.019  9.75654  0.327674
-0.005  -0.019  11.263  0.339867
-0.003  -0.019  10.903  0.36376
-0.001  -0.019  11.4447  0.382903
0.001  -0.019  11.5938  0.271814
0.003  -0.019  11.8598  0.384544
0.005  -0.019  11.1446  0.336734
0.007  -0.019  10.0562  0.330517
0.009  -0.019  9.23115  0.310807
0.011  -0.019  8.04914  0.291059
0.013  -0.019  7.00529  0.280557
0.015  -0.019  6.77628  0.266596
0.017  -0.019  5.70969  0.234467
0.019  -0.019  4.69762  0.22583
0.021  -0.019  4.48281  0.220758
0.023  -0.019  4.25656  0.213263
0.025  -0.019  3.62237  0.193509
0.027  -0.019  3.02733  0.177656
0.029  -0.019  3.13611  0.18408
0.031  -0.019  2.62069  0.171967
0.033  -0.019  2.50015  0.165523
0.035  -0.019  2.14063  0.144156
0.037  -0.019  1.89556  0.145492
0.039  -0.019  1.53756  0.124607
0.041  -0.019  1.63393  0.133787
0.043  -0.019  1.58392  0.131046
0.045  -0.019  1.39552  0.125282
0.047  -0.019  1.21183  0.109512
0.049  -0.019  1.27938  0.123978
0.051  -0.019  0.908314  0.0963674
0.053  -0.019  0.942836  0.0996705
0.055  -0.019  0.804301  0.0914406
0.057  -0.019  0.873037  0.103964
0.059  -0.019  0.773475  0.0913314
0.061  -0.019  0.666287  0.088001
0.063  -0.019  0.752416  0.0930278
0.065  -0.019  0.471977  0.0796316
0.067  -0.019  0.50379  0.0809623
0.069  -0.019  0.603854  0.0910825
0.071  -0.019  0.398034  0.0789705
0.073  -0.019  0.354767  0.0800294
0.075  -0.019  0.264579  0.0831091
0.077  -0.019  0.233821  0.0749025
0.079  -0.019  0.283143  0.0991058
0.081  -0.019  0.256945  0.10856
0.083  -0.019  0.301045  0.10602
0.085  -0.019  0.20797  0.120845
0.087  -0.019  0.227103  0.192051
0.089  -0.019  0.618576  0.621179
-0.089  -0.017  0  0
-0.087  -0.017  0.214927  0.151988
-0.085  -0.017  0.142553  0.119654
-0.083  -0.017  0.374764  0.145213
-0.081  -0.017  0.223824  0.0966762
-0.079  -0.017  0.472248  0.105645
-0.077  -0.017  0.256425  0.083466
-0.075  -0.017  0.453102  0.0976094
-0.073  -0.017  0.323828  0.0748689
-0.071  -0.017  0.450889  0.0862606
-0.069  -0.017  0.570977  0.0926776
-0.067  -0.017  0.565691  0.0800856
-0.065  -0.017  0.513349  0.0807994
-0.063  -0.017  0.660162  0.0874076
-0.061  -0.017  0.577939  0.079288
-0.059  -0.017  0.872011  0.102759
-0.057  -0.017  0.74292  0.098176
-0.055  -0.017  0.908045  0.100279
-0.053  -0.017  1.1344  0.115398
-0.051  -0.017  1.28668  0.136386
-0.049  -0.017  1.15844  0.111354
-0.047  -0.017  1.25273  0.121501
-0.045  -0.017  1.5743  0.132864
-0.043  -0.017  1.57079  0.130021
-0.041  -0.017  1.7728  0.1366
-0.039  -0.017  1.79697  0.138423
-0.037  -0.017  2.12802  0.159543
-0.035  -0.017  2.06977  0.155921
-0.033  -0.017  2.62264  0.1649
-0.031  -0.017  2.87896  0.175583
-0.029  -0.017  3.13449  0.182273
-0.027  -0.017  3.39693  0.195674
-0.025  -0.017  4.19118  0.216653
-0.023  -0.017  5.01207  0.229331
-0.021  -0.017  5.08806  0.229204
-0.019  -0.017  5.94745  0.260207
-0.017  -0.017  6.58381  0.259831
-0.015  -0.017  7.83639  0.285089
-0.013  -0.017  8.90837  0.317502
-0.011  -0.017  10.796  0.334098
-0.009  -0.017  11.8144  0.351343
-0.007  -0.017  12.8766  0.372089
-0.005  -0.017  15.078  0.392068
-0.003  -0.017  15.3588  0.438982
-0.001  -0.017  16.5984  0.468602
0.001  -0.017  16.5559  0.335239
0.003  -0.017  15.7462  0.44361
0.005  -0.017  14.4572  0.389358
0.007  -0.017  13.1573  0.39011
0.009  -0.017  10.8552  0.341966
0.011  -0.017  9.96237  0.325199
0.013  -0.017  8.77474  0.313057
0.015  -0.017  8.00473  0.296379
0.017  -0.017  6.44563  0.265255
0.019  -0.017  5.58693  0.250492
0.021  -0.017  5.41368  0.246049
0.023  -0.017  4.51553  0.217957
0.025  -0.017  3.92479  0.204902
0.027  -0.017  3.46201  0.196955
0.029  -0.017  2.92377  0.184664
0.031  -0.017  2.48339  0.158906
0.033  -0.017  2.53711  0.172216
0.035  -0.017  2.32783  0.158208
0.037  -0.017  2.05202  0.155553
0.039  -0.017  1.88032  0.145476
0.041  -0.017  1.58406  0.129113
0.043  -0.017  1.43357  0.116981
0.045  -0.017  1.21225  0.110335
0.047  -0.017  1.19363  0.115521
0.049  -0.017  1.33044  0.12572
0.051  -0.017  1.00658  0.107247
0.053  -0.017  1.00287  0.1037
0.055  -0.017  1.10926  0.119006
0.057  -0.017  0.669415  0.0926347
0.059  -0.017  0.68612  0.0860511
0.061  -0.017  0.732511  0.0965764
0.063  -0.017  0.588439  0.0825312
0.065  -0.017  0.496134  0.0891071
0.067  -0.017  0.33475  0.0751562
0.069  -0.017  0.430261  0.0827968
0.071  -0.017  0.320484  0.0650952
0.073  -0.017  0.382114  0.0852423
0.075  -0.017  0.422925  0.0901162
0.077  -0.017  0.420501  0.0969424
0.079  -0.017  0.27538  0.0954121
0.081  -0.017  0.324129  0.104899
0.083  -0.017  0.228927  0.112478
0.085  -0.017  0.125172  0.121261
0.087  -0.017  0.168204  0.222978
0.089  -0.017  0  0
-0.089  -0.015  9.90964e-14  2.48608e-07
-0.087  -0.015  0.114875  0.163712
-0.085  -0.015  0.238068  0.115507
-0.083  -0.015  0.234766  0.10279
-0.081  -0.015  0.279004  0.0940698
-0.079  -0.015  0.36839  0.0959419
-0.077  -0.015  0.409649  0.0901029
-0.075  -0.015  0.404735  0.0913652
-0.073  -0.015  0.411919  0.0907555
-0.071  -0.015  0.566814  0.0917112
-0.069  -0.015  0.448304  0.0758916
-0.067  -0.015  0.572277  0.085352
-0.065  -0.015  0.695787  0.0910575
-0.063  -0.015  0.791144  0.100126
-0.061  -0.015  0.770987  0.0971137
-0.059  -0.015  0.997385  0.106085
-0.057  -0.015  0.873614  0.103074
-0.055  -0.015  0.868081  0.100974
-0.053  -0.015  1.09877  0.108434
-0.051  -0.015  1.09308  0.10951
-0.049  -0.015  1.22138  0.113129
-0.047  -0.015  1.39827  0.11555
-0.045  -0.015  1.49984  0.126387
-0.043  -0.015  1.61257  0.128176
-0.041  -0.015  1.63202  0.134011
-0.039  -0.015  1.95821  0.141957
-0.037  -0.015  2.09249  0.151222
-0.035  -0.015  2.403  0.161306
-0.033  -0.015  2.67817  0.170658
-0.031  -0.015  3.16231  0.179235
-0.029  -0.015  3.44518  0.184245
-0.027  -0.015  3.90653  0.195343
-0.025  -0.015  4.05139  0.203487
-0.023  -0.015  5.03093  0.231217
-0.021  -0.015  5.9798  0.250198
-0.019  -0.015  6.54737  0.257797
-0.017  -0.015  8.10572  0.297404
-0.015  -0.015  9.67379  0.30541
-0.013  -0.015  11.4395  0.346181
-0.011  -0.015  13.4032  0.367088
-0.009  -0.015  15.6116  0.394623
-0.007  -0.015  18.5493  0.43409
-0.005  -0.015  20.7185  0.455243
-0.003  -0.015  23.9011  0.537034
-0.001  -0.015  24.5725  0.558169
0.001  -0.015  23.7824  0.392219
0.003  -0.015  23.5182  0.535044
0.005  -0.015  19.9315  0.443117
0.007  -0.015  18.1182  0.433871
0.009  -0.015  14.2577  0.374067
0.011  -0.015  12.6014  0.359006
0.013  -0.015  10.7413  0.335858
0.015  -0.015  8.75348  0.288792
0.017  -0.015  6.94803  0.266603
0.019  -0.015  6.46129  0.259255
0.021  -0.015  5.28521  0.233775
0.023  -0.015  4.82232  0.230487
0.025  -0.015  4.29032  0.214847
0.027  -0.015  3.8273  0.202189
0.029  -0.015  3.17847  0.183911
0.031  -0.015  2.97974  0.184655
0.033  -0.015  2.70974  0.165804
0.035  -0.015  2.45374  0.157093
0.037  -0.015  2.20709  0.151345
0.039  -0.015  1.82714  0.141847
0.041  -0.015  1.83267  0.137537
0.043  -0.015  1.54929  0.128894
0.045  -0.015  1.37996  0.120692
0.047  -0.015  1.24459  0.115449
0.049  -0.015  1.05892  0.103003
0.051  -0.015  0.977473  0.102193
0.053  -0.015  1.00539  0.105619
0.055  -0.015  0.86901  0.105389
0.057  -0.015  0.792975  0.0950261
0.059  -0.015  0.677519  0.0963488
0.061  -0.015  0.59269  0.0813139
0.063  -0.015  0.529589  0.0822731
0.065  -0.015  0.477732  0.0815419
0.067  -0.015  0.631339  0.0900079
0.069  -0.015  0.493741  0.0862567
0.071  -0.015  0.546636  0.0980138
0.073  -0.015  0.239146  0.065789
0.075  -0.015  0.385137  0.0826346
0.077  -0.015  0.402372  0.0958378
0.079  -0.015  0.226131  0.0794078
0.081  -0.015  0.216411  0.0932888
0.083  -0.015  0.185857  0.110694
0.085  -0.015  0.20475  0.126205
0.087  -0.015  -0.0952093  0.134839
0.089  -0.015  0.888767  0.740498
-0.089  -0.013  -0.945155  0.668327
-0.087  -0.013  0.175388  0.153011
-0.085  -0.013  -0.0301055  0.125837
-0.083  -0.013  0.250135  0.103736
-0.081  -0.013  0.234385  0.119514
-0.079  -0.013  0.462735  0.104849
-0.077  -0.013  0.304755  0.0873955
-0.075  -0.013  0.431204  0.087267
-0.073  -0.013  0.389938  0.0915972
-0.071  -0.013  0.391704  0.0825899
-0.069  -0.013  0.497111  0.0861142
-0.067  -0.013  0.403032  0.0741187
-0.065  -0.013  0.56729  0.0888353
-0.063  -0.013  0.645038  0.0908682
-0.061  -0.013  0.773979  0.0969015
-0.059  -0.013  0.718792  0.0914633
-0.057  -0.013  0.832571  0.102211
-0.055  -0.013  0.919412  0.102196
-0.053  -0.013  1.06875  0.105399
-0.051  -0.013  1.23088  0.110095
-0.049  -0.013  1.3233  0.1176
-0.047  -0.013  1.36202  0.123829
-0.045  -0.013  1.7311  0.140622
-0.043  -0.013  1.72453  0.133448
-0.041  -0.013  1.86019  0.140615
-0.039  -0.013  2.26805  0.165145
-0.037  -0.013  2.35083  0.152221
-0.035  -0.013  2.70441  0.168076
-0.033  -0.013  3.06225  0.185961
-0.031  -0.013  3.05644  0.175769
-0.029  -0.013  3.83305  0.202116
-0.027  -0.013  4.39471  0.218239
-0.025  -0.013  4.72468  0.217547
-0.023  -0.013  5.42451  0.242075
-0.021  -0.013  6.4799  0.261905
-0.019  -0.013  7.83483  0.284875
-0.017  -0.013  9.88616  0.315827
-0.015  -0.013  12.1127  0.358654
-0.013  -0.013  14.4011  0.374368
-0.011  -0.013  17.6678  0.432498
-0.009  -0.013  23.3499  0.486312
-0.007  -0.013  29.5317  0.550462
-0.005  -0.013  34.5626  0.597775
-0.003  -0.013  40.306  0.708463
-0.001  -0.013  41.9605  0.738104
0.001  -0.013  42.1725  0.524873
0.003  -0.013  37.3344  0.672213
0.005  -0.013  31.9025  0.571298
0.007  -0.013  26.6542  0.523512
0.009  -0.013  21.2536  0.472727
0.011  -0.013  16.8693  0.426004
0.013  -0.013  13.2537  0.355187
0.015  -0.013  10.4026  0.328857
0.017  -0.013  9.39044  0.309818
0.019  -0.013  7.71887  0.286571
0.021  -0.013  6.15764  0.252456
0.023  -0.013  4.88538  0.220946
0.025  -0.013  4.57459  0.220937
0.027  -0.013  3.94493  0.20135
0.029  -0.013  3.48615  0.196727
0.031  -0.013  3.02758  0.177366
0.033  -0.013  2.68326  0.161107
0.035  -0.013  2.88286  0.178527
0.037  -0.013  2.27577  0.164171
0.039  -0.013  2.00107  0.144071
0.041  -0.013  1.69447  0.132232
0.043  -0.013  1.77373  0.134998
0.045  -0.013  1.38981  0.119126
0.047  -0.013  1.33949  0.124002
0.049  -0.013  1.18965  0.114202
0.051  -0.013  1.19947  0.122701
0.053  -0.013  1.03287  0.107801
0.055  -0.013  0.963445  0.101907
0.057  -0.013  0.883076  0.0969281
0.059  -0.013  0.781481  0.0921841
0.061  -0.013  0.615744  0.0897579
0.063  -0.013  0.79653  0.0988428
0.065  -0.013  0.768212  0.0967527
0.067  -0.013  0.341895  0.0724626
0.069  -0.013  0.573073  0.0878233
0.071  -0.013  0.475404  0.0891547
0.073  -0.013  0.260499  0.0700365
0.075  -0.013  0.280381  0.0930813
0.077  -0.013  0.319035  0.091418
0.079  -0.013  0.306143  0.0916469
0.081  -0.013  0.362653  0.103056
0.083  -0.013  0.350052  0.120207
0.085  -0.013  0.216826  0.12345
0.087  -0.013  0.347867  0.191833
0.089  -0.013  0.292378  0.424689
-0.089  -0.011  0.582729  0.638955
-0.087  -0.011  0.335717  0.167921
-0.085  -0.011  0.32053  0.158422
-0.083  -0.011  0.261745  0.106247
-0.081  -0.011  0.177633  0.0915227
-0.079  -0.011  0.426003  0.106756
-0.077  -0.011  0.410524  0.0973676
-0.075  -0.011  0.334461  0.081047
-0.073  -0.011  0.516251  0.094546
-0.071  -0.011  0.506643  0.0935546
-0.069  -0.011  0.459572  0.0885986
-0.067  -0.011  0.525641  0.0864348
-0.065  -0.011  0.550784  0.0868944
-0.063  -0.011  0.782095  0.0965198
-0.061  -0.011  0.798919  0.0900704
-0.059  -0.011  0.932077  0.102622
-0.057  -0.011  0.880467  0.100968
-0.055  -0.011  1.20281  0.116886
-0.053  -0.011  1.05383  0.109671
-0.051  -0.011  1.1497  0.120761
-0.049  -0.011  1.54475  0.1322
-0.047  -0.011  1.44263  0.129399
-0.045  -0.011  1.66943  0.132928
-0.043  -0.011  1.69295  0.136762
-0.041  -0.011  1.98205  0.147368
-0.039  -0.011  2.30597  0.157347
-0.037  -0.011  2.55448  0.162954
-0.035  -0.011  2.91858  0.182427
-0.033  -0.011  3.11918  0.181224
-0.031  -0.011  3.31698  0.183814
-0.029  -0.011  3.97962  0.210026
-0.027  -0.011  4.47759  0.216208
-0.025  -0.011  5.23621  0.235084
-0.023  -0.011  6.18313  0.249385
-0.021  -0.011  7.85584  0.28745
-0.019  -0.011  9.43034  0.30865
-0.017  -0.011  11.2983  0.342739
-0.015  -0.011  14.3469  0.377685
-0.013  -0.011  19.7577  0.458566
-0.011  -0.011  26.332  0.505404
-0.009  -0.011  36.5915  0.633128
-0.007  -0.011  51.0274  0.742254
-0.005  -0.011  67.6934  0.839771
-0.003  -0.011  87.6807  1.04154
-0.001  -0.011  94.7204  1.13056
0.001  -0.011  94.1681  0.792665
0.003  -0.011  81.1108  0.988795
0.005  -0.011  62.3202  0.793765
0.007  -0.011  45.1598  0.684239
0.009  -0.011  33.3247  0.600506
0.011  -0.011  23.9964  0.481018
0.013  -0.011  18.6615  0.448096
0.015  -0.011  13.5965  0.371097
0.017  -0.011  11.0194  0.326279
0.019  -0.011  8.93025  0.307805
0.021  -0.011  7.23591  0.279041
0.023  -0.011  5.85677  0.2396
0.025  -0.011  5.50386  0.238233
0.027  -0.011  4.58537  0.21579
0.029  -0.011  3.81075  0.205924
0.031  -0.011  3.43634  0.188798
0.033  -0.011  3.01081  0.177975
0.035  -0.011  2.56381  0.170175
0.037  -0.011  2.29928  0.159841
0.039  -0.011  2.07386  0.152312
0.041  -0.011  1.58778  0.135144
0.043  -0.011  1.69751  0.133713
0.045  -0.011  1.32524  0.114695
0.047  -0.011  1.33984  0.119325
0.049  -0.011  1.24092  0.110159
0.051  -0.011  1.12117  0.112439
0.053  -0.011  0.936645  0.0993844
0.055  -0.011  1.02088  0.107521
0.057  -0.011  0.838325  0.097456
0.059  -0.011  0.701935  0.0955858
0.061  -0.011  0.70101  0.0913719
0.063  -0.011  0.657458  0.0827246
0.065  -0.011  0.657004  0.0871564
0.067  -0.011  0.441385  0.0814696
0.069  -0.011  0.440148  0.0821141
0.071  -0.011  0.529155  0.0875481
0.073  -0.011  0.416675  0.08348
0.075  -0.011  0.321982  0.078247
0.077  -0.011  0.199661  0.0757607
0.079  -0.011  0.321734  0.0784529
0.081  -0.011  0.424721  0.105818
0.083  -0.011  0.253496  0.110105
0.085  -0.011  0.361132  0.159485
0.087  -0.011  0.175727  0.151155
0.089  -0.011  0.456029  0.89899
-0.089  -0.009  0.616797  0.616822
-0.087  -0.009  -0.0224072  0.155277
-0.085  -0.009  0.288522  0.115414
-0.083  -0.009  0.293603  0.135401
-0.081  -0.009  0.170351  0.106685
-0.079  -0.009  0.431902  0.109911
-0.077  -0.009  0.384173  0.096991
-0.075  -0.009  0.381278  0.0841841
-0.073  -0.009  0.487215  0.0887938
-0.071  -0.009  0.578088  0.0961397
-0.069  -0.009  0.39171  0.0825017
-0.067  -0.009  0.658874  0.0918932
-0.065  -0.009  0.687911  0.0933728
-0.063  -0.009  0.700181  0.0887618
-0.061  -0.009  0.683619  0.0886224
-0.059  -0.009  0.864016  0.100868
-0.057  -0.009  0.835045  0.0953705
-0.055  -0.009  0.859418  0.102519
-0.053  -0.009  1.21357  0.124992
-0.051  -0.009  1.18212  0.113362
-0.049  -0.009  1.34401  0.13043
-0.047  -0.009  1.31298  0.122216
-0.045  -0.009  1.77145  0.146277
-0.043  -0.009  1.96509  0.147385
-0.041  -0.009  2.12207  0.153204
-0.039  -0.009  2.52263  0.169796
-0.037  -0.009  2.66389  0.184245
-0.035  -0.009  2.74323  0.175157
-0.033  -0.009  3.19507  0.185544
-0.031  -0.009  3.75503  0.193263
-0.029  -0.009  4.04203  0.212888
-0.027  -0.009  4.5623  0.210326
-0.025  -0.009  5.62957  0.238368
-0.023  -0.009  6.9128  0.259988
-0.021  -0.009  8.4493  0.297986
-0.019  -0.009  11.0696  0.350129
-0.017  -0.009  13.4325  0.377008
-0.015  -0.009  19.4164  0.448244
-0.013  -0.009  26.2552  0.528237
-0.011  -0.009  39.1226  0.624111
-0.009  -0.009  62.797  0.818893
-0.007  -0.009  108.735  1.12981
-0.005  -0.009  181.297  1.38348
-0.003  -0.009  269.795  1.92319
-0.001  -0.009  316.618  2.10814
0.001  -0.009  324.85  1.50668
0.003  -0.009  258.386  1.87528
0.005  -0.009  165.409  1.30762
0.007  -0.009  98.3073  1.07382
0.009  -0.009  58.7166  0.785289
0.011  -0.009  35.8282  0.602116
0.013  -0.009  24.7355  0.509673
0.015  -0.009  18.4247  0.433722
0.017  -0.009  12.8061  0.365043
0.019  -0.009  10.0115  0.330405
0.021  -0.009  8.14761  0.290646
0.023  -0.009  6.55895  0.261035
0.025  -0.009  5.70924  0.252019
0.027  -0.009  4.7998  0.225664
0.029  -0.009  4.12563  0.208604
0.031  -0.009  3.38238  0.18687
0.033  -0.009  3.22722  0.18747
0.035  -0.009  2.73369  0.173211
0.037  -0.009  2.51252  0.165365
0.039  -0.009  1.9407  0.151223
0.041  -0.009  1.91053  0.157371
0.043  -0.009  1.71623  0.136331
0.045  -0.009  1.63837  0.12974
0.047  -0.009  1.38885  0.118697
0.049  -0.009  1.49195  0.128874
0.051  -0.009  1.26396  0.121174
0.053  -0.009  1.05735  0.112636
0.055  -0.009  0.882262  0.0996402
0.057  -0.009  0.755224  0.0942472
0.059  -0.009  0.892446  0.0990094
0.061  -0.009  0.667932  0.0882935
0.063  -0.009  0.840342  0.0977983
0.065  -0.009  0.608264  0.0941726
0.067  -0.009  0.587077  0.0889328
0.069  -0.009  0.600959  0.0929388
0.071  -0.009  0.44256  0.0840831
0.073  -0.009  0.45439  0.0859087
0.075  -0.009  0.277712  0.0786246
0.077  -0.009  0.215499  0.0830744
0.079  -0.009  0.0460654  0.0682209
0.081  -0.009  0.240109  0.108674
0.083  -0.009  0.202984  0.114252
0.085  -0.009  0.366619  0.157815
0.087  -0.009  0.161794  0.114462
0.089  -0.009  0.61983  0.619852
-0.089  -0.007  0  0
-0.087  -0.007  0.161428  0.114181
-0.085  -0.007  0.580975  0.19983
-0.083  -0.007  0.226138  0.118933
-0.081  -0.007  0.121464  0.0836209
-0.079  -0.007  0.430531  0.0933434
-0.077  -0.007  0.196116  0.0827251
-0.075  -0.007  0.361285  0.0875719
-0.073  -0.007  0.400081  0.083691
-0.071  -0.007  0.513705  0.0861489
-0.069  -0.007  0.401435  0.0789618
-0.067  -0.007  0.575828  0.0881761
-0.065  -0.007  0.47142  0.0813666
-0.063  -0.007  0.767061  0.0960342
-0.061  -0.007  0.768221  0.0965174
-0.059  -0.007  0.888917  0.100578
-0.057  -0.007  0.886062  0.103656
-0.055  -0.007  0.984402  0.107223
-0.053  -0.007  1.26792  0.114979
-0.051  -0.007  1.20277  0.111019
-0.049  -0.007  1.58145  0.127011
-0.047  -0.007  1.59117  0.13577
-0.045  -0.007  1.51511  0.123511
-0.043  -0.007  1.72856  0.131927
-0.041  -0.007  1.93939  0.148726
-0.039  -0.007  2.07578  0.140831
-0.037  -0.007  2.67688  0.174328
-0.035  -0.007  2.80084  0.172345
-0.033  -0.007  3.29491  0.185956
-0.031  -0.007  3.84826  0.196521
-0.029  -0.007  4.17242  0.204596
-0.027  -0.007  4.76233  0.219911
-0.025  -0.007  5.8514  0.246578
-0.023  -0.007  7.2602  0.277485
-0.021  -0.007  8.71146  0.296333
-0.019  -0.007  12.0449  0.350035
-0.017  -0.007  16.1834  0.396009
-0.015  -0.007  23.7299  0.490481
-0.013  -0.007  37.0067  0.615995
-0.011  -0.007  72.0116  0.860368
-0.009  -0.007  151.052  1.2238
-0.007  -0.007  365.426  2.00718
-0.005  -0.007  815.047  3.00199
-0.003  -0.007  1577.72  4.49902
-0.001  -0.007  2083.4  5.45891
0.001  -0.007  2079.31  4.43522
0.003  -0.007  1446.84  4.32012
0.005  -0.007  722.424  2.83711
0.007  -0.007  318.354  1.88706
0.009  -0.007  132.469  1.14966
0.011  -0.007  63.6282  0.811187
0.013  -0.007  33.6183  0.588462
0.015  -0.007  21.921  0.471531
0.017  -0.007  15.9967  0.398174
0.019  -0.007  11.6395  0.340192
0.021  -0.007  8.33398  0.288454
0.023  -0.007  6.92008  0.264562
0.025  -0.007  5.50441  0.23124
0.027  -0.007  5.02537  0.227566
0.029  -0.007  4.2987  0.208576
0.031  -0.007  3.54908  0.189979
0.033  -0.007  2.94526  0.180344
0.035  -0.007  2.81483  0.1665
0.037  -0.007  2.41124  0.159393
0.039  -0.007  2.13575  0.153847
0.041  -0.007  1.87198  0.138931
0.043  -0.007  1.76524  0.135341
0.045  -0.007  1.53321  0.123385
0.047  -0.007  1.63795  0.129034
0.049  -0.007  1.46691  0.123994
0.051  -0.007  1.01842  0.104295
0.053  -0.007  0.975399  0.1059
0.055  -0.007  0.961599  0.10246
0.057  -0.007  0.834095  0.0942225
0.059  -0.007  0.699353  0.0887371
0.061  -0.007  0.593877  0.0831073
0.063  -0.007  0.736894  0.0866788
0.065  -0.007  0.593455  0.0896159
0.067  -0.007  0.554273  0.0811902
0.069  -0.007  0.555677  0.0820744
0.071  -0.007  0.450004  0.0848537
0.073  -0.007  0.496927  0.0908202
0.075  -0.007  0.519397  0.106522
0.077  -0.007  0.34581  0.0929352
0.079  -0.007  0.283206  0.0985037
0.081  -0.007  0.353501  0.106077
0.083  -0.007  0.280505  0.118996
0.085  -0.007  0.271951  0.144537
0.087  -0.007  0.338246  0.191617
0.089  -0.007  2.10464e-12  1.14561e-06
-0.089  -0.005  0.616772  0.616797
-0.087  -0.005  0.0881204  0.227806
-0.085  -0.005  0.352538  0.155887
-0.083  -0.005  0.449393  0.138607
-0.081  -0.005  0.212135  0.0878605
-0.079  -0.005  0.396056  0.0977692
-0.077  -0.005  0.276887  0.0846531
-0.075  -0.005  0.424902  0.0900042
-0.073  -0.005  0.280546  0.0787148
-0.071  -0.005  0.343584  0.0747078
-0.069  -0.005  0.373358  0.0782857
-0.067  -0.005  0.444266  0.0734963
-0.065  -0.005  0.584109  0.0820152
-0.063  -0.005  0.623869  0.0869656
-0.061  -0.005  0.731189  0.0902253
-0.059  -0.005  0.929692  0.101432
-0.057  -0.005  1.05443  0.110584
-0.055  -0.005  0.777407  0.0902567
-0.053  -0.005  1.17356  0.111452
-0.051  -0.005  1.24111  0.113305
-0.049  -0.005  1.20388  0.113997
-0.047  -0.005  1.38474  0.127864
-0.045  -0.005  1.68445  0.146017
-0.043  -0.005  1.61517  0.130528
-0.041  -0.005  1.96463  0.143753
-0.039  -0.005  2.22183  0.159844
-0.037  -0.005  2.19975  0.153187
-0.035  -0.005  3.07249  0.193906
-0.033  -0.005  2.87171  0.177064
-0.031  -0.005  3.53856  0.186489
-0.029  -0.005  4.22453  0.214942
-0.027  -0.005  4.78197  0.228799
-0.025  -0.005  6.70791  0.275954
-0.023  -0.005  7.06073  0.274074
-0.021  -0.005  9.98203  0.325689
-0.019  -0.005  11.9497  0.352246
-0.017  -0.005  17.9046  0.439422
-0.015  -0.005  27.3177  0.522757
-0.013  -0.005  54.5856  0.743025
-0.011  -0.005  133.207  1.20282
-0.009  -0.005  387.295  2.03849
-0.007  -0.005  1363.68  3.77971
-0.005  -0.005  3846.8  6.64922
-0.003  -0.005  8100.73  16.1099
-0.001  -0.005  10938.9  21.4681
0.001  -0.005  10302.4  20.3171
0.003  -0.005  7390.96  15.3245
0.005  -0.005  3919.79  6.45509
0.007  -0.005  1426.65  3.67966
0.009  -0.005  390.704  1.93459
0.011  -0.005  132.825  1.14783
0.013  -0.005  54.7772  0.729061
0.015  -0.005  28.6741  0.539095
0.017  -0.005  17.2815  0.428343
0.019  -0.005  12.3072  0.353022
0.021  -0.005  9.28719  0.307738
0.023  -0.005  7.21372  0.280317
0.025  -0.005  5.79655  0.238922
0.027  -0.005  4.81544  0.222638
0.029  -0.005  3.81298  0.200528
0.031  -0.005  3.56546  0.191629
0.033  -0.005  2.92266  0.177524
0.035  -0.005  2.59267  0.164769
0.037  -0.005  2.44661  0.160438
0.039  -0.005  2.06692  0.149948
0.041  -0.005  1.68824  0.137472
0.043  -0.005  1.56647  0.126783
0.045  -0.005  1.69364  0.143826
0.047  -0.005  1.24352  0.115723
0.049  -0.005  1.23572  0.115676
0.051  -0.005  1.051  0.109793
0.053  -0.005  0.83772  0.08393
0.055  -0.005  0.934647  0.0998097
0.057  -0.005  0.877901  0.0993501
0.059  -0.005  0.57243  0.087099
0.061  -0.005  0.804123  0.0941021
0.063  -0.005  0.768555  0.0919019
0.065  -0.005  0.487578  0.0731475
0.067  -0.005  0.473471  0.0744106
0.069  -0.005  0.452299  0.0789862
0.071  -0.005  0.356096  0.0692017
0.073  -0.005  0.367795  0.0871331
0.075  -0.005  0.248456  0.0764806
0.077  -0.005  0.182029  0.0770462
0.079  -0.005  0.290126  0.095063
0.081  -0.005  0.200631  0.0976134
0.083  -0.005  0.263566  0.103271
0.085  -0.005  0.153564  0.110483
0.087  -0.005  0.15553  0.109985
0.089  -0.005  0.616772  0.616797
-0.089  -0.003  2.10461e-12  1.14559e-06
-0.087  -0.003  0.379058  0.241319
-0.085  -0.003  -0.0148352  0.0867581
-0.083  -0.003  0.132512  0.106295
-0.081  -0.003  0.290061  0.0965935
-0.079  -0.003  0.300627  0.100232
-0.077  -0.003  0.264634  0.0907685
-0.075  -0.003  0.294943  0.0842906
-0.073  -0.003  0.285219  0.0763359
-0.071  -0.003  0.363737  0.0754831
-0.069  -0.003  0.480623  0.0885556
-0.067  -0.003  0.401858  0.0762921
-0.065  -0.003  0.456765  0.0843531
-0.063  -0.003  0.481073  0.0791215
-0.061  -0.003  0.681719  0.088767
-0.059  -0.003  0.65202  0.0849341
-0.057  -0.003  0.704014  0.0836375
-0.055  -0.003  0.996655  0.101037
-0.053  -0.003  1.04065  0.104995
-0.051  -0.003  1.16903  0.111526
-0.049  -0.003  1.20555  0.107105
-0.047  -0.003  1.22174  0.113803
-0.045  -0.003  1.32641  0.115132
-0.043  -0.003  1.64553  0.12857
-0.041  -0.003  1.7664  0.131419
-0.039  -0.003  2.41279  0.156289
-0.037  -0.003  2.36448  0.152467
-0.035  -0.003  2.8306  0.165675
-0.033  -0.003  3.14912  0.173596
-0.031  -0.003  3.73034  0.189417
-0.029  -0.003  4.75955  0.212649
-0.027  -0.003  4.8084  0.211983
-0.025  -0.003  6.64308  0.250767
-0.023  -0.003  7.96979  0.270293
-0.021  -0.003  10.3548  0.301036
-0.019  -0.003  14.2393  0.356201
-0.017  -0.003  22.5064  0.440262
-0.015  -0.003  41.474  0.593065
-0.013  -0.003  101.298  0.918996
-0.011  -0.003  345.662  1.6948
-0.009  -0.003  1336.3  3.41399
-0.007  -0.003  5204.57  7.20101
-0.005  -0.003  12466.3  16.6802
-0.003  -0.003  18933.8  60.4536
-0.001  -0.003  0  0
0.001  -0.003  0  0
0.003  -0.003  21562.8  65.3063
0.005  -0.003  10974.5  15.3716
0.007  -0.003  3407.77  6.07808
0.009  -0.003  866.157  2.87865
0.011  -0.003  234.265  1.44913
0.013  -0.003  77.4054  0.837916
0.015  -0.003  34.5762  0.547822
0.017  -0.003  21.0969  0.435599
0.019  -0.003  14.3805  0.367199
0.021  -0.003  9.90182  0.296969
0.023  -0.003  7.55609  0.257522
0.025  -0.003  6.59282  0.247621
0.027  -0.003  4.84843  0.2094
0.029  -0.003  4.12942  0.194133
0.031  -0.003  3.44689  0.180394
0.033  -0.003  3.15447  0.172733
0.035  -0.003  2.37635  0.147432
0.037  -0.003  2.05076  0.139166
0.039  -0.003  2.19391  0.146764
0.041  -0.003  1.71015  0.128682
0.043  -0.003  1.50312  0.119386
0.045  -0.003  1.54673  0.120088
0.047  -0.003  1.50311  0.124
0.049  -0.003  0.940597  0.0992576
0.051  -0.003  0.966102  0.0988803
0.053  -0.003  1.02124  0.101722
0.055  -0.003  0.638831  0.0856781
0.057  -0.003  0.772371  0.0906262
0.059  -0.003  0.637848  0.0856563
0.061  -0.003  0.519486  0.0833184
0.063  -0.003  0.511774  0.0884541
0.065  -0.003  0.352303  0.0714621
0.067  -0.003  0.64454  0.0977185
0.069  -0.003  0.40953  0.0815215
0.071  -0.003  0.363705  0.077804
0.073  -0.003  0.300581  0.0780404
0.075  -0.003  0.170196  0.0692188
0.077  -0.003  0.197037  0.0768989
0.079  -0.003  0.0577347  0.0735207
0.081  -0.003  0.188383  0.0824704
0.083  -0.003  0.326157  0.130288
0.085  -0.003  0.104872  0.0899764
0.087  -0.003  0.0959049  0.129421
0.089  -0.003  -0.406062  0.517818
-0.089  -0.001  0  0
-0.087  -0.001  0.306683  0.226638
-0.085  -0.001  0.134533  0.140693
-0.083  -0.001  0.342486  0.12361
-0.081  -0.001  0.161702  0.0795092
-0.079  -0.001  0.309602  0.0838609
-0.077  -0.001  0.498696  0.0979213
-0.075  -0.001  0.427877  0.0865805
-0.073  -0.001  0.349936  0.0796018
-0.071  -0.001  0.39957  0.0821326
-0.069  -0.001  0.363687  0.0763508
-0.067  -0.001  0.482472  0.0817271
-0.065  -0.001  0.515629  0.082891
-0.063  -0.001  0.567159  0.086218
-0.061  -0.001  0.640242  0.0887622
-0.059  -0.001  0.72355  0.100126
-0.057  -0.001  0.742622  0.0922436
-0.055  -0.001  0.908447  0.108376
-0.053  -0.001  0.918739  0.111345
-0.051  -0.001  1.31996  0.139521
-0.049  -0.001  1.29184  0.129844
-0.047  -0.001  1.63738  0.145928
-0.045  -0.001  1.24061  0.129013
-0.043  -0.001  1.75598  0.14593
-0.041  -0.001  2.13412  0.167377
-0.039  -0.001  2.06732  0.156589
-0.037  -0.001  2.0746  0.16332
-0.035  -0.001  2.6403  0.178935
-0.033  -0.001  3.00976  0.194709
-0.031  -0.001  3.61221  0.207875
-0.029  -0.001  3.89065  0.21667
-0.027  -0.001  5.21386  0.245778
-0.025  -0.001  6.70035  0.294736
-0.023  -0.001  8.46569  0.325115
-0.021  -0.001  11.492  0.364107
-0.019  -0.001  17.048  0.45556
-0.017  -0.001  28.3486  0.555118
-0.015  -0.001  63.955  0.826631
-0.013  -0.001  175.769  1.37554
-0.011  -0.001  655.365  2.71975
-0.009  -0.001  2522.42  5.50602
-0.007  -0.001  9209.3  11.6863
-0.005  -0.001  22171.5  37.9244
-0.003  -0.001  0  0
-0.001  -0.001  0  0
0.001  -0.001  0  0
0.003  -0.001  0  0
0.005  -0.001  14990.4  30.0948
0.007  -0.001  5267.03  8.70276
0.009  -0.001  1293.31  3.97604
0.011  -0.001  332.585  1.96611
0.013  -0.001  98.7191  1.07812
0.015  -0.001  39.2862  0.673765
0.017  -0.001  21.2714  0.505329
0.019  -0.001  13.2978  0.414069
0.021  -0.001  9.43946  0.352612
0.023  -0.001  7.59346  0.311039
0.025  -0.001  6.14327  0.280383
0.027  -0.001  4.92439  0.254829
0.029  -0.001  3.7492  0.206399
0.031  -0.001  3.26865  0.199197
0.033  -0.001  2.71687  0.187165
0.035  -0.001  2.53264  0.171757
0.037  -0.001  2.33139  0.173897
0.039  -0.001  1.98927  0.154704
0.041  -0.001  1.84731  0.160008
0.043  -0.001  1.68068  0.146497
0.045  -0.001  1.58311  0.153062
0.047  -0.001  1.251  0.125702
0.049  -0.001  1.17882  0.13402
0.051  -0.001  1.14714  0.120396
0.053  -0.001  0.913379  0.114279
0.055  -0.001  0.833001  0.104703
0.057  -0.001  0.791274  0.105619
0.059  -0.001  0.589446  0.084201
0.061  -0.001  0.564497  0.0930039
0.063  -0.001  0.643281  0.0902823
0.065  -0.001  0.360887  0.078966
0.067  -0.001  0.419431  0.0838936
0.069  -0.001  0.363425  0.0772069
0.071  -0.001  0.409541  0.0798057
0.073  -0.001  0.219791  0.0792206
0.075  -0.001  0.214354  0.0829531
0.077  -0.001  0.277883  0.0834231
0.079  -0.001  0.209538  0.0726349
0.081  -0.001  0.349911  0.116249
0.083  -0.001  0.127315  0.100243
0.085  -0.001  0.255025  0.125208
0.087  -0.001  0.161646  0.156038
0.089  -0.001  0  0
-0.089  0.001  -0.271129  0.357931
-0.087  0.001  0.191134  0.156693
-0.085  0.001  0.376537  0.143558
-0.083  0.001  0.100792  0.100616
-0.081  0.001  0.161879  0.0850289
-0.079  0.001  0.574004  0.117537
-0.077  0.001  0.21187  0.0837903
-0.075  0.001  0.224764  0.0787961
-0.073  0.001  0.357135  0.089605
-0.071  0.001  0.459187  0.0858917
-0.069  0.001  0.732893  0.101268
-0.067  0.001  0.490758  0.0911346
-0.065  0.001  0.514135  0.0794605
-0.063  0.001  0.623561  0.0920708
-0.061  0.001  0.655494  0.089537
-0.059  0.001  0.778197  0.109644
-0.057  0.001  0.817494  0.103383
-0.055  0.001  0.864607  0.108369
-0.053  0.001  1.13821  0.120298
-0.051  0.001  1.0986  0.12668
-0.049  0.001  1.54343  0.147634
-0.047  0.001  1.55011  0.147682
-0.045  0.001  1.65479  0.160169
-0.043  0.001  2.0455  0.167187
-0.041  0.001  1.86429  0.15116
-0.039  0.001  2.09325  0.163794
-0.037  0.001  2.78245  0.192676
-0.035  0.001  2.83391  0.1987
-0.033  0.001  3.03167  0.187698
-0.031  0.001  3.39842  0.210197
-0.029  0.001  4.52963  0.243671
-0.027  0.001  4.93836  0.246988
-0.025  0.001  6.54826  0.292064
-0.023  0.001  7.84227  0.320696
-0.021  0.001  10.3116  0.355494
-0.019  0.001  14.7384  0.424193
-0.017  0.001  26.5035  0.545281
-0.015  0.001  59.5205  0.792886
-0.013  0.001  162.654  1.32435
-0.011  0.001  577.038  2.56487
-0.009  0.001  2122.73  5.05465
-0.007  0.001  7804.95  10.5837
-0.005  0.001  19572.5  34.8808
-0.003  0.001  0  0
-0.001  0.001  0  0
0.001  0.001  0  0
0.003  0.001  0  0
0.005  0.001  14607.3  29.6584
0.007  0.001  5255.53  8.7599
0.009  0.001  1406.12  4.20786
0.011  0.001  393.696  2.14902
0.013  0.001  122.391  1.19062
0.015  0.001  46.8428  0.711125
0.017  0.001  22.1986  0.511075
0.019  0.001  14.2156  0.41144
0.021  0.001  10.393  0.358856
0.023  0.001  7.99627  0.31945
0.025  0.001  5.81753  0.274716
0.027  0.001  5.63701  0.26175
0.029  0.001  4.30885  0.235752
0.031  0.001  3.49688  0.206984
0.033  0.001  3.23188  0.208945
0.035  0.001  2.73346  0.189679
0.037  0.001  2.4543  0.174559
0.039  0.001  1.91433  0.157645
0.041  0.001  1.75936  0.147082
0.043  0.001  1.6525  0.141937
0.045  0.001  1.43257  0.132606
0.047  0.001  1.20139  0.129324
0.049  0.001  0.951799  0.109041
0.051  0.001  0.933047  0.110571
0.053  0.001  0.97322  0.113677
0.055  0.001  0.907272  0.116228
0.057  0.001  0.842935  0.104852
0.059  0.001  0.653942  0.0981503
0.061  0.001  0.684351  0.0935489
0.063  0.001  0.640016  0.0943668
0.065  0.001  0.511549  0.0852679
0.067  0.001  0.458367  0.0780593
0.069  0.001  0.293207  0.0784773
0.071  0.001  0.325076  0.0790196
0.073  0.001  0.276632  0.0867385
0.075  0.001  0.2023  0.0827043
0.077  0.001  0.212695  0.079599
0.079  0.001  0.242261  0.0827836
0.081  0.001  0.205876  0.0855266
0.083  0.001  0.109446  0.101012
0.085  0.001  0.250519  0.130204
0.087  0.001  -0.0450012  0.120857
0.089  0.001  0  0
-0.089  0.003  7.707e-14  2.19223e-07
-0.087  0.003  0.325845  0.162983
-0.085  0.003  0.187401  0.10363
-0.083  0.003  0.183921  0.0888271
-0.081  0.003  0.201704  0.0809362
-0.079  0.003  0.291387  0.0848688
-0.077  0.003  0.305696  0.0817652
-0.075  0.003  0.34955  0.097483
-0.073  0.003  0.243207  0.0692479
-0.071  0.003  0.404105  0.0785561
-0.069  0.003  0.439339  0.0837335
-0.067  0.003  0.372418  0.0704271
-0.065  0.003  0.6091  0.0880805
-0.063  0.003  0.482876  0.0818342
-0.061  0.003  0.498843  0.0792831
-0.059  0.003  0.568825  0.083874
-0.057  0.003  0.5109  0.0704657
-0.055  0.003  0.946202  0.095906
-0.053  0.003  0.856241  0.0943066
-0.051  0.003  0.872795  0.0988574
-0.049  0.003  1.29502  0.108425
-0.047  0.003  1.38815  0.117662
-0.045  0.003  1.53455  0.128246
-0.043  0.003  1.6547  0.125753
-0.041  0.003  1.87995  0.134086
-0.039  0.003  2.17417  0.142835
-0.037  0.003  2.33608  0.150504
-0.035  0.003  2.71438  0.169544
-0.033  0.003  2.71975  0.159366
-0.031  0.003  3.48321  0.18609
-0.029  0.003  4.04456  0.19204
-0.027  0.003  4.63832  0.205022
-0.025  0.003  5.97792  0.2354
-0.023  0.003  7.73744  0.274647
-0.021  0.003  9.90226  0.301792
-0.019  0.003  14.484  0.373335
-0.017  0.003  21.7503  0.430196
-0.015  0.003  42.1397  0.592506
-0.013  0.003  103.48  0.948541
-0.011  0.003  321.525  1.65871
-0.009  0.003  1126.05  3.20158
-0.007  0.003  3907.63  6.35218
-0.005  0.003  9983.19  14.5833
-0.003  0.003  16844.2  56.2396
-0.001  0.003  0  0
0.001  0.003  0  0
0.003  0.003  12372.8  46.9404
0.005  0.003  7703.61  12.7074
0.007  0.003  3215.84  5.64981
0.009  0.003  902.03  2.81065
0.011  0.003  263.863  1.48906
0.013  0.003  85.6257  0.847327
0.015  0.003  36.4506  0.555792
0.017  0.003  19.0327  0.405385
0.019  0.003  13.2909  0.353455
0.021  0.003  9.19093  0.292494
0.023  0.003  7.1351  0.256158
0.025  0.003  5.70107  0.235246
0.027  0.003  4.98381  0.215275
0.029  0.003  3.48436  0.180536
0.031  0.003  3.27642  0.178644
0.033  0.003  2.77498  0.159966
0.035  0.003  2.64574  0.15779
0.037  0.003  2.50682  0.155741
0.039  0.003  1.97157  0.143047
0.041  0.003  1.89271  0.137684
0.043  0.003  1.48235  0.121257
0.045  0.003  1.50403  0.123819
0.047  0.003  1.151  0.103804
0.049  0.003  1.47009  0.122343
0.051  0.003  1.09057  0.107485
0.053  0.003  0.90784  0.100047
0.055  0.003  0.888307  0.100797
0.057  0.003  0.647148  0.0866513
0.059  0.003  0.70853  0.084785
0.061  0.003  0.603637  0.0829004
0.063  0.003  0.520942  0.0746981
0.065  0.003  0.505833  0.0808842
0.067  0.003  0.405919  0.0813025
0.069  0.003  0.382278  0.0776696
0.071  0.003  0.354212  0.0866966
0.073  0.003  0.417282  0.0844868
0.075  0.003  0.36631  0.0864033
0.077  0.003  0.28676  0.0792585
0.079  0.003  0.364178  0.10304
0.081  0.003  0.0734531  0.0870442
0.083  0.003  0.241215  0.119607
0.085  0.003  0.153413  0.115986
0.087  0.003  0.121243  0.164135
0.089  0.003  0.617214  0.617238
-0.089  0.005  0.620067  0.620088
-0.087  0.005  -0.0408049  0.114569
-0.085  0.005  0.329466  0.134203
-0.083  0.005  0.195707  0.115898
-0.081  0.005  0.300425  0.103619
-0.079  0.005  0.313008  0.0912405
-0.077  0.005  0.262732  0.0831664
-0.075  0.005  0.507763  0.0972342
-0.073  0.005  0.515014  0.0955223
-0.071  0.005  0.464989  0.0922779
-0.069  0.005  0.616259  0.086387
-0.067  0.005  0.4654  0.0806196
-0.065  0.005  0.562291  0.0768295
-0.063  0.005  0.616939  0.0866436
-0.061  0.005  0.741836  0.0923469
-0.059  0.005  0.747605  0.0937469
-0.057  0.005  0.985876  0.105449
-0.055  0.005  1.0038  0.113092
-0.053  0.005  1.20446  0.119265
-0.051  0.005  1.28783  0.121372
-0.049  0.005  1.21539  0.116702
-0.047  0.005  1.7493  0.136728
-0.045  0.005  1.54489  0.123976
-0.043  0.005  1.79986  0.140451
-0.041  0.005  2.26735  0.150908
-0.039  0.005  2.48519  0.171931
-0.037  0.005  2.4434  0.163855
-0.035  0.005  2.95127  0.180253
-0.033  0.005  3.34584  0.194961
-0.031  0.005  3.67192  0.205635
-0.029  0.005  4.27594  0.228266
-0.027  0.005  4.91159  0.232625
-0.025  0.005  6.14286  0.25835
-0.023  0.005  7.10229  0.274717
-0.021  0.005  9.53694  0.308592
-0.019  0.005  12.8571  0.361615
-0.017  0.005  18.4689  0.44162
-0.015  0.005  28.6816  0.512432
-0.013  0.005  54.9281  0.726548
-0.011  0.005  132.394  1.12649
-0.009  0.005  374.862  1.87481
-0.007  0.005  1217.14  3.34565
-0.005  0.005  2969.43  5.55991
-0.003  0.005  4984.67  12.3692
-0.001  0.005  6729.31  16.4068
0.001  0.005  6511.3  15.7557
0.003  0.005  4962.9  12.383
0.005  0.005  2350.48  5.20992
0.007  0.005  914.426  3.15043
0.009  0.005  290.661  1.80101
0.011  0.005  108.876  1.10074
0.013  0.005  49.419  0.731925
0.015  0.005  26.7889  0.53017
0.017  0.005  17.2294  0.43333
0.019  0.005  11.8701  0.353623
0.021  0.005  8.78867  0.311194
0.023  0.005  7.10194  0.281377
0.025  0.005  5.77723  0.254324
0.027  0.005  4.63925  0.223428
0.029  0.005  4.19663  0.222757
0.031  0.005  3.81168  0.208521
0.033  0.005  3.21312  0.188036
0.035  0.005  2.86302  0.17741
0.037  0.005  2.30024  0.152501
0.039  0.005  2.15851  0.155585
0.041  0.005  2.06492  0.146599
0.043  0.005  1.71348  0.13418
0.045  0.005  1.71537  0.140516
0.047  0.005  1.4954  0.123466
0.049  0.005  1.27657  0.116574
0.051  0.005  1.06772  0.108753
0.053  0.005  1.07451  0.100911
0.055  0.005  1.0605  0.111769
0.057  0.005  0.762961  0.0920039
0.059  0.005  0.94394  0.108035
0.061  0.005  0.818077  0.093135
0.063  0.005  0.617042  0.0831509
0.065  0.005  0.607479  0.08035
0.067  0.005  0.42988  0.0831914
0.069  0.005  0.320697  0.071202
0.071  0.005  0.282187  0.071517
0.073  0.005  0.327788  0.0898394
0.075  0.005  0.465901  0.0944091
0.077  0.005  0.253979  0.0864243
0.079  0.005  0.272865  0.092556
0.081  0.005  0.0681185  0.0836685
0.083  0.005  0.100207  0.0996473
0.085  0.005  0.0855919  0.120066
0.087  0.005  0.183395  0.153496
0.089  0.005  0  0
-0.089  0.007  0.616781  0.616806
-0.087  0.007  0.525923  0.246075
-0.085  0.007  0.0319115  0.109101
-0.083  0.007  0.234657  0.115195
-0.081  0.007  0.559393  0.126347
-0.079  0.007  0.319161  0.0945201
-0.077  0.007  0.342803  0.0932346
-0.075  0.007  0.494652  0.0947742
-0.073  0.007  0.476047  0.0884399
-0.071  0.007  0.579812  0.0920545
-0.069  0.007  0.536138  0.0811934
-0.067  0.007  0.662193  0.0935998
-0.065  0.007  0.669429  0.0931204
-0.063  0.007  0.59839  0.0880087
-0.061  0.007  0.843203  0.10198
-0.059  0.007  1.00044  0.115121
-0.057  0.007  0.745627  0.0929314
-0.055  0.007  1.04873  0.10948
-0.053  0.007  0.933195  0.0995463
-0.051  0.007  1.10645  0.101331
-0.049  0.007  1.31851  0.114855
-0.047  0.007  1.46163  0.122024
-0.045  0.007  1.59423  0.129291
-0.043  0.007  1.73906  0.135138
-0.041  0.007  2.02679  0.145543
-0.039  0.007  2.32807  0.155119
-0.037  0.007  2.65406  0.169098
-0.035  0.007  2.52603  0.162681
-0.033  0.007  3.06825  0.164633
-0.031  0.007  3.51481  0.190503
-0.029  0.007  4.23852  0.210405
-0.027  0.007  5.12089  0.228643
-0.025  0.007  5.48006  0.2342
-0.023  0.007  6.89961  0.26796
-0.021  0.007  8.33079  0.286137
-0.019  0.007  10.9967  0.331151
-0.017  0.007  13.4707  0.362374
-0.015  0.007  20.886  0.457517
-0.013  0.007  31.2573  0.554069
-0.011  0.007  55.6296  0.748941
-0.009  0.007  108.904  1.03128
-0.007  0.007  233.251  1.59895
-0.005  0.007  487.285  2.30759
-0.003  0.007  914.837  3.40144
-0.001  0.007  1225.94  4.16771
0.001  0.007  1300.38  3.49511
0.003  0.007  1016.01  3.6296
0.005  0.007  563.632  2.51835
0.007  0.007  281.75  1.7801
0.009  0.007  128.708  1.14825
0.011  0.007  66.1513  0.825553
0.013  0.007  35.4791  0.601946
0.015  0.007  23.1915  0.482714
0.017  0.007  15.5203  0.389493
0.019  0.007  11.0702  0.332109
0.021  0.007  9.03035  0.298598
0.023  0.007  6.89354  0.265959
0.025  0.007  6.3582  0.264738
0.027  0.007  4.60607  0.21961
0.029  0.007  4.06538  0.202454
0.031  0.007  3.23858  0.181989
0.033  0.007  3.22882  0.181481
0.035  0.007  2.71788  0.165692
0.037  0.007  2.36367  0.149063
0.039  0.007  2.3333  0.15139
0.041  0.007  2.2074  0.153083
0.043  0.007  1.75388  0.136113
0.045  0.007  1.51125  0.127653
0.047  0.007  1.30847  0.1111
0.049  0.007  1.30399  0.115364
0.051  0.007  1.24769  0.114146
0.053  0.007  1.05804  0.103188
0.055  0.007  0.977384  0.101477
0.057  0.007  0.908366  0.104115
0.059  0.007  1.02346  0.107894
0.061  0.007  0.755133  0.0922427
0.063  0.007  0.607448  0.0866105
0.065  0.007  0.690096  0.0892759
0.067  0.007  0.560382  0.0849392
0.069  0.007  0.501295  0.0803945
0.071  0.007  0.536748  0.0844614
0.073  0.007  0.412095  0.0859045
0.075  0.007  0.331904  0.082664
0.077  0.007  0.368368  0.0857232
0.079  0.007  0.281856  0.0844476
0.081  0.007  0.378278  0.110614
0.083  0.007  0.341195  0.115876
0.085  0.007  0.435388  0.151989
0.087  0.007  0.0327238  0.140575
0.089  0.007  8.11468e-14  2.24948e-07
-0.089  0.009  2.1047e-12  1.14564e-06
-0.087  0.009  0.148803  0.194699
-0.085  0.009  0.242655  0.115857
-0.083  0.009  0.201886  0.107547
-0.081  0.009  0.301352  0.107576
-0.079  0.009  0.314617  0.0851657
-0.077  0.009  0.383712  0.100108
-0.075  0.009  0.286108  0.0780722
-0.073  0.009  0.585448  0.0967666
-0.071  0.009  0.505151  0.086929
-0.069  0.009  0.632913  0.0942034
-0.067  0.009  0.545507  0.0947857
-0.065  0.009  0.714038  0.0973156
-0.063  0.009  0.728508  0.0928761
-0.061  0.009  0.834877  0.0970487
-0.059  0.009  0.833168  0.0980183
-0.057  0.009  0.787225  0.0931046
-0.055  0.009  0.958224  0.109096
-0.053  0.009  1.01463  0.107406
-0.051  0.009  1.21186  0.130726
-0.049  0.009  1.20977  0.112493
-0.047  0.009  1.651  0.146631
-0.045  0.009  1.55996  0.129818
-0.043  0.009  1.7598  0.13538
-0.041  0.009  2.14082  0.154022
-0.039  0.009  2.10874  0.153077
-0.037  0.009  2.06842  0.149808
-0.035  0.009  2.72046  0.173851
-0.033  0.009  3.14753  0.180229
-0.031  0.009  3.26058  0.184362
-0.029  0.009  3.94822  0.209654
-0.027  0.009  4.39912  0.217592
-0.025  0.009  5.61873  0.242168
-0.023  0.009  6.45663  0.261039
-0.021  0.009  8.05202  0.284046
-0.019  0.009  9.30198  0.312477
-0.017  0.009  12.3896  0.36703
-0.015  0.009  17.0686  0.414664
-0.013  0.009  23.3133  0.499299
-0.011  0.009  33.7977  0.58368
-0.009  0.009  51.0346  0.735499
-0.007  0.009  81.1613  0.974634
-0.005  0.009  127.093  1.15181
-0.003  0.009  182.979  1.57623
-0.001  0.009  211.624  1.71968
0.001  0.009  224.666  1.24823
0.003  0.009  188.365  1.58646
0.005  0.009  134.568  1.17646
0.007  0.009  86.8386  0.997946
0.009  0.009  54.9497  0.761483
0.011  0.009  36.2158  0.59985
0.013  0.009  24.4754  0.506271
0.015  0.009  17.681  0.423206
0.017  0.009  12.9763  0.374259
0.019  0.009  10.4176  0.334977
0.021  0.009  7.9521  0.282436
0.023  0.009  6.87644  0.268951
0.025  0.009  5.66502  0.25203
0.027  0.009  4.49014  0.217447
0.029  0.009  4.15193  0.218814
0.031  0.009  3.67369  0.201334
0.033  0.009  3.32645  0.191365
0.035  0.009  2.72564  0.174294
0.037  0.009  2.41483  0.15291
0.039  0.009  2.26774  0.168074
0.041  0.009  2.16641  0.160432
0.043  0.009  1.80795  0.136316
0.045  0.009  1.56671  0.132133
0.047  0.009  1.28173  0.118717
0.049  0.009  1.23682  0.120541
0.051  0.009  1.02038  0.106139
0.053  0.009  1.17697  0.115589
0.055  0.009  0.959789  0.104111
0.057  0.009  0.929743  0.0969264
0.059  0.009  0.925927  0.0953855
0.061  0.009  0.740176  0.0862494
0.063  0.009  0.731868  0.0898706
0.065  0.009  0.676973  0.0940289
0.067  0.009  0.674209  0.0949345
0.069  0.009  0.519876  0.0865098
0.071  0.009  0.482453  0.0808885
0.073  0.009  0.474449  0.0846765
0.075  0.009  0.356354  0.091313
0.077  0.009  0.3399  0.0934831
0.079  0.009  0.225415  0.0947729
0.081  0.009  0.294777  0.109304
0.083  0.009  0.314215  0.112338
0.085  0.009  0.0650302  0.0961196
0.087  0.009  -0.0250832  0.159209
0.089  0.009  0  0
-0.089  0.011  0.151071  0.782461
-0.087  0.011  0.157305  0.111256
-0.085  0.011  0.125511  0.118524
-0.083  0.011  0.424131  0.130378
-0.081  0.011  0.342704  0.105737
-0.079  0.011  0.467117  0.107171
-0.077  0.011  0.308766  0.0894077
-0.075  0.011  0.327833  0.0818108
-0.073  0.011  0.393092  0.0822611
-0.071  0.011  0.660087  0.0994414
-0.069  0.011  0.479932  0.0874805
-0.067  0.011  0.634262  0.0948643
-0.065  0.011  0.602451  0.0911536
-0.063  0.011  0.659897  0.0886877
-0.061  0.011  0.762681  0.0970928
-0.059  0.011  0.820618  0.0981542
-0.057  0.011  0.986312  0.116365
-0.055  0.011  0.794957  0.0982236
-0.053  0.011  1.10005  0.107858
-0.051  0.011  1.1539  0.111895
-0.049  0.011  1.0908  0.1061
-0.047  0.011  1.62106  0.131511
-0.045  0.011  1.68806  0.13487
-0.043  0.011  1.59538  0.130869
-0.041  0.011  1.73366  0.133007
-0.039  0.011  1.83236  0.134316
-0.037  0.011  2.50579  0.157564
-0.035  0.011  2.45037  0.157895
-0.033  0.011  2.93865  0.175764
-0.031  0.011  3.21564  0.182499
-0.029  0.011  3.44764  0.190263
-0.027  0.011  4.01559  0.201675
-0.025  0.011  4.97402  0.232364
-0.023  0.011  5.47391  0.234408
-0.021  0.011  6.46729  0.256312
-0.019  0.011  8.38606  0.298824
-0.017  0.011  10.3621  0.326529
-0.015  0.011  12.4113  0.356017
-0.013  0.011  16.1445  0.408576
-0.011  0.011  21.8719  0.464387
-0.009  0.011  27.985  0.542362
-0.007  0.011  39.6644  0.649822
-0.005  0.011  49.6478  0.710643
-0.003  0.011  63.2312  0.868663
-0.001  0.011  69.3859  0.957209
0.001  0.011  71.8472  0.691189
0.003  0.011  64.1583  0.879747
0.005  0.011  49.7543  0.711269
0.007  0.011  40.6075  0.654314
0.009  0.011  28.2329  0.546603
0.011  0.011  21.5399  0.452616
0.013  0.011  17.3344  0.421863
0.015  0.011  13.6896  0.376873
0.017  0.011  10.6706  0.328415
0.019  0.011  8.2906  0.295443
0.021  0.011  6.71169  0.267371
0.023  0.011  6.08395  0.246597
0.025  0.011  5.11551  0.235159
0.027  0.011  4.13925  0.2033
0.029  0.011  3.68599  0.197381
0.031  0.011  3.14548  0.182894
0.033  0.011  2.53521  0.162163
0.035  0.011  2.57389  0.173448
0.037  0.011  2.38004  0.163113
0.039  0.011  1.84019  0.135048
0.041  0.011  1.6383  0.135384
0.043  0.011  1.94006  0.149058
0.045  0.011  1.74847  0.140742
0.047  0.011  1.31013  0.118768
0.049  0.011  1.32472  0.127539
0.051  0.011  1.03798  0.112224
0.053  0.011  0.823087  0.0988797
0.055  0.011  0.860261  0.0969893
0.057  0.011  0.871887  0.0959735
0.059  0.011  0.897635  0.100484
0.061  0.011  0.742762  0.0905089
0.063  0.011  0.673639  0.0874257
0.065  0.011  0.666357  0.0900887
0.067  0.011  0.627464  0.0938219
0.069  0.011  0.519351  0.0854631
0.071  0.011  0.406198  0.0759341
0.073  0.011  0.442309  0.0895021
0.075  0.011  0.473029  0.0906728
0.077  0.011  0.373968  0.0969717
0.079  0.011  0.150992  0.0817029
0.081  0.011  0.292087  0.0995435
0.083  0.011  0.177716  0.100788
0.085  0.011  0.310883  0.148407
0.087  0.011  0.194012  0.159098
0.089  0.011  0  0
-0.089  0.013  0  0
-0.087  0.013  0.284288  0.202366
-0.085  0.013  0.570237  0.170511
-0.083  0.013  0.269117  0.096254
-0.081  0.013  0.350042  0.113145
-0.079  0.013  0.262852  0.0962326
-0.077  0.013  0.387341  0.092681
-0.075  0.013  0.358046  0.0884087
-0.073  0.013  0.414732  0.0946369
-0.071  0.013  0.354702  0.0835093
-0.069  0.013  0.579353  0.0905731
-0.067  0.013  0.556382  0.0872834
-0.065  0.013  0.653537  0.0872955
-0.063  0.013  0.559245  0.0828898
-0.061  0.013  0.785398  0.100369
-0.059  0.013  0.851719  0.0991345
-0.057  0.013  1.03819  0.110616
-0.055  0.013  1.04658  0.106973
-0.053  0.013  1.03967  0.106971
-0.051  0.013  1.18933  0.119185
-0.049  0.013  1.20973  0.123247
-0.047  0.013  1.20119  0.114683
-0.045  0.013  1.4244  0.125825
-0.043  0.013  1.57163  0.127101
-0.041  0.013  1.83733  0.147688
-0.039  0.013  2.13959  0.157386
-0.037  0.013  2.10196  0.149689
-0.035  0.013  2.30196  0.153514
-0.033  0.013  2.53225  0.167347
-0.031  0.013  2.9462  0.179469
-0.029  0.013  3.38683  0.193936
-0.027  0.013  3.85287  0.192743
-0.025  0.013  4.57054  0.217266
-0.023  0.013  5.22714  0.244468
-0.021  0.013  5.79503  0.246893
-0.019  0.013  7.12879  0.275901
-0.017  0.013  8.40353  0.294436
-0.015  0.013  10.5744  0.343146
-0.013  0.013  12.6251  0.349045
-0.011  0.013  15.1904  0.402344
-0.009  0.013  19.3988  0.455904
-0.007  0.013  22.8771  0.497404
-0.005  0.013  28.5691  0.54026
-0.003  0.013  32.1303  0.638749
-0.001  0.013  34.3108  0.682132
0.001  0.013  35.2005  0.486298
0.003  0.013  32.8913  0.642984
0.005  0.013  28.3632  0.545704
0.007  0.013  23.9388  0.506937
0.009  0.013  20.1282  0.474629
0.011  0.013  16.6898  0.431059
0.013  0.013  12.9516  0.361043
0.015  0.013  10.1794  0.3282
0.017  0.013  8.64903  0.305248
0.019  0.013  7.32278  0.277444
0.021  0.013  5.71437  0.243776
0.023  0.013  5.17162  0.235693
0.025  0.013  4.57589  0.222052
0.027  0.013  3.68906  0.196298
0.029  0.013  3.83262  0.208669
0.031  0.013  2.86607  0.183113
0.033  0.013  2.42344  0.161142
0.035  0.013  2.33634  0.16412
0.037  0.013  1.93623  0.149658
0.039  0.013  1.87402  0.138416
0.041  0.013  1.95027  0.157436
0.043  0.013  1.66243  0.131085
0.045  0.013  1.39805  0.120447
0.047  0.013  1.46921  0.126983
0.049  0.013  1.15024  0.108038
0.051  0.013  1.03602  0.104454
0.053  0.013  1.0352  0.108406
0.055  0.013  0.974549  0.105086
0.057  0.013  0.908958  0.100838
0.059  0.013  0.749744  0.0936705
0.061  0.013  0.514321  0.0877554
0.063  0.013  0.634552  0.0920742
0.065  0.013  0.545032  0.0809183
0.067  0.013  0.519624  0.0860309
0.069  0.013  0.482656  0.0849296
0.071  0.013  0.51555  0.0907576
0.073  0.013  0.342574  0.0801947
0.075  0.013  0.432268  0.0885917
0.077  0.013  0.234334  0.0834335
0.079  0.013  0.272105  0.0832861
0.081  0.013  0.169887  0.0855998
0.083  0.013  0.229092  0.111335
0.085  0.013  0.419931  0.181101
0.087  0.013  0.19152  0.183607
0.089  0.013  2.10489e-12  1.14574e-06
-0.089  0.015  -0.477602  0.477603
-0.087  0.015  0.394737  0.201285
-0.085  0.015  0.0515823  0.106158
-0.083  0.015  0.114893  0.0888082
-0.081  0.015  0.312431  0.121268
-0.079  0.015  0.430855  0.108451
-0.077  0.015  0.418298  0.0956115
-0.075  0.015  0.416599  0.084605
-0.073  0.015  0.33108  0.0814148
-0.071  0.015  0.330582  0.077211
-0.069  0.015  0.427987  0.0843947
-0.067  0.015  0.548481  0.0860093
-0.065  0.015  0.60147  0.0925437
-0.063  0.015  0.78118  0.101189
-0.061  0.015  0.700401  0.0983778
-0.059  0.015  0.696759  0.0930132
-0.057  0.015  0.894439  0.100667
-0.055  0.015  0.829812  0.0966827
-0.053  0.015  0.963911  0.0961451
-0.051  0.015  1.19494  0.113196
-0.049  0.015  1.0231  0.113137
-0.047  0.015  1.28633  0.118167
-0.045  0.015  1.55421  0.127956
-0.043  0.015  1.45548  0.122032
-0.041  0.015  1.67273  0.135327
-0.039  0.015  1.55358  0.124906
-0.037  0.015  2.12342  0.152387
-0.035  0.015  2.53992  0.165917
-0.033  0.015  2.2543  0.158652
-0.031  0.015  2.80702  0.173754
-0.029  0.015  3.43366  0.187299
-0.027  0.015  3.63247  0.197165
-0.025  0.015  4.28793  0.211155
-0.023  0.015  4.34795  0.212559
-0.021  0.015  5.58839  0.247104
-0.019  0.015  6.65186  0.262576
-0.017  0.015  6.62774  0.267568
-0.015  0.015  8.19429  0.281506
-0.013  0.015  9.52278  0.315704
-0.011  0.015  11.4304  0.345185
-0.009  0.015  14.3038  0.388481
-0.007  0.015  16.6514  0.42105
-0.005  0.015  18.121  0.43358
-0.003  0.015  20.3996  0.502503
-0.001  0.015  21.4565  0.528702
0.001  0.015  21.7061  0.381689
0.003  0.015  20.2518  0.498551
0.005  0.015  18.8755  0.44481
0.007  0.015  16.6483  0.416401
0.009  0.015  14.2884  0.387542
0.011  0.015  11.8483  0.351881
0.013  0.015  9.69804  0.316237
0.015  0.015  8.75253  0.290384
0.017  0.015  7.43002  0.285184
0.019  0.015  6.07593  0.245311
0.021  0.015  5.50757  0.245806
0.023  0.015  4.61165  0.224617
0.025  0.015  4.23745  0.214757
0.027  0.015  3.51935  0.194478
0.029  0.015  3.31697  0.194756
0.031  0.015  2.68791  0.17054
0.033  0.015  2.59335  0.166069
0.035  0.015  2.58243  0.16782
0.037  0.015  2.22835  0.153722
0.039  0.015  1.78218  0.140527
0.041  0.015  1.83542  0.137454
0.043  0.015  1.46891  0.121335
0.045  0.015  1.40507  0.11951
0.047  0.015  1.14118  0.112305
0.049  0.015  1.01973  0.103323
0.051  0.015  1.21002  0.12681
0.053  0.015  1.0009  0.111769
0.055  0.015  0.819298  0.0997776
0.057  0.015  0.841296  0.101112
0.059  0.015  0.782248  0.0950579
0.061  0.015  0.588966  0.089759
0.063  0.015  0.61483  0.0921655
0.065  0.015  0.494814  0.0822054
0.067  0.015  0.584914  0.0840987
0.069  0.015  0.426157  0.0802822
0.071  0.015  0.319745  0.0766201
0.073  0.015  0.32313  0.0755617
0.075  0.015  0.289874  0.0789343
0.077  0.015  0.291561  0.0878607
0.079  0.015  0.303885  0.0893228
0.081  0.015  0.305934  0.0931854
0.083  0.015  0.33971  0.116053
0.085  0.015  0.187573  0.0938909
0.087  0.015  0.0403696  0.14581
0.089  0.015  0  0
-0.089  0.017  0  0
-0.087  0.017  0.118985  0.112713
-0.085  0.017  0.176523  0.127866
-0.083  0.017  0.303465  0.128778
-0.081  0.017  0.246283  0.096288
-0.079  0.017  0.418099  0.108953
-0.077  0.017  0.306316  0.100218
-0.075  0.017  0.428556  0.10194
-0.073  0.017  0.294213  0.0798333
-0.071  0.017  0.351931  0.0775886
-0.069  0.017  0.448869  0.0746125
-0.067  0.017  0.524909  0.0857614
-0.065  0.017  0.72423  0.0986871
-0.063  0.017  0.47925  0.079604
-0.061  0.017  0.888024  0.0937638
-0.059  0.017  0.650397  0.0942947
-0.057  0.017  0.906321  0.101223
-0.055  0.017  0.784039  0.0933413
-0.053  0.017  1.05765  0.107584
-0.051  0.017  1.01648  0.108475
-0.049  0.017  1.21363  0.124775
-0.047  0.017  1.54913  0.14684
-0.045  0.017  1.50031  0.132127
-0.043  0.017  1.51115  0.130822
-0.041  0.017  1.75032  0.133188
-0.039  0.017  1.77079  0.138998
-0.037  0.017  2.18556  0.154691
-0.035  0.017  2.44371  0.164818
-0.033  0.017  2.52858  0.164575
-0.031  0.017  2.73769  0.172352
-0.029  0.017  2.99224  0.188406
-0.027  0.017  3.4291  0.19416
-0.025  0.017  3.91676  0.202644
-0.023  0.017  4.16452  0.213333
-0.021  0.017  4.77115  0.221627
-0.019  0.017  5.48292  0.246184
-0.017  0.017  6.17147  0.252088
-0.015  0.017  7.37789  0.280575
-0.013  0.017  8.43475  0.312152
-0.011  0.017  9.55612  0.317165
-0.009  0.017  11.2239  0.351139
-0.007  0.017  11.4341  0.345936
-0.005  0.017  13.2904  0.368189
-0.003  0.017  14.13  0.422439
-0.001  0.017  14.3478  0.43704
0.001  0.017  14.7557  0.315251
0.003  0.017  14.2184  0.424628
0.005  0.017  13.0969  0.365683
0.007  0.017  12.5616  0.373419
0.009  0.017  10.8416  0.343435
0.011  0.017  9.83874  0.319173
0.013  0.017  8.60045  0.310786
0.015  0.017  7.39301  0.273633
0.017  0.017  5.96106  0.252375
0.019  0.017  5.21093  0.234936
0.021  0.017  5.23601  0.236847
0.023  0.017  4.21031  0.212423
0.025  0.017  3.95774  0.213996
0.027  0.017  3.05294  0.177232
0.029  0.017  3.15467  0.191374
0.031  0.017  2.87118  0.180308
0.033  0.017  2.42406  0.158451
0.035  0.017  2.23943  0.165354
0.037  0.017  2.12217  0.1509
0.039  0.017  1.9621  0.150095
0.041  0.017  1.62608  0.137458
0.043  0.017  1.68407  0.138884
0.045  0.017  1.52346  0.138599
0.047  0.017  1.20842  0.11803
0.049  0.017  1.18244  0.111892
0.051  0.017  1.33306  0.123888
0.053  0.017  0.992366  0.103747
0.055  0.017  0.719363  0.0823728
0.057  0.017  0.908704  0.105096
0.059  0.017  0.848809  0.104112
0.061  0.017  0.573299  0.0857832
0.063  0.017  0.649222  0.0859721
0.065  0.017  0.500199  0.089145
0.067  0.017  0.611371  0.0979817
0.069  0.017  0.466312  0.0843668
0.071  0.017  0.515091  0.0826604
0.073  0.017  0.45056  0.0874819
0.075  0.017  0.405493  0.0979323
0.077  0.017  0.33699  0.0916994
0.079  0.017  0.355048  0.0908296
0.081  0.017  0.234556  0.0876424
0.083  0.017  0.117243  0.0817076
0.085  0.017  0.177127  0.13031
0.087  0.017  0.241672  0.208113
0.089  0.017  0  0
-0.089  0.019  0  0
-0.087  0.019  0.291564  0.171746
-0.085  0.019  0.189231  0.151947
-0.083  0.019  0.0777941  0.107037
-0.081  0.019  0.357517  0.114649
-0.079  0.019  0.187603  0.0871963
-0.077  0.019  0.387017  0.0993482
-0.075  0.019  0.225736  0.0884884
-0.073  0.019  0.345546  0.0856552
-0.071  0.019  0.368305  0.0768209
-0.069  0.019  0.369499  0.081939
-0.067  0.019  0.483811  0.0801924
-0.065  0.019  0.62791  0.087813
-0.063  0.019  0.59232  0.0924566
-0.061  0.019  0.669342  0.0859685
-0.059  0.019  0.621271  0.087658
-0.057  0.019  0.788872  0.0921068
-0.055  0.019  0.863435  0.100167
-0.053  0.019  1.21061  0.121276
-0.051  0.019  1.11153  0.108523
-0.049  0.019  1.16073  0.113626
-0.047  0.019  1.10332  0.110917
-0.045  0.019  1.30812  0.12536
-0.043  0.019  1.52909  0.131283
-0.041  0.019  1.61841  0.13205
-0.039  0.019  1.93819  0.147846
-0.037  0.019  2.14415  0.149903
-0.035  0.019  2.20351  0.154739
-0.033  0.019  2.34905  0.161736
-0.031  0.019  2.75596  0.170441
-0.029  0.019  2.82874  0.178174
-0.027  0.019  3.29087  0.195587
-0.025  0.019  3.32734  0.183145
-0.023  0.019  3.43409  0.18971
-0.021  0.019  4.35854  0.214176
-0.019  0.019  4.59059  0.220458
-0.017  0.019  5.61326  0.237975
-0.015  0.019  5.97909  0.249564
-0.013  0.019  6.55638  0.260162
-0.011  0.019  7.54073  0.279542
-0.009  0.019  8.82329  0.300185
-0.007  0.019  9.37177  0.312235
-0.005  0.019  10.2344  0.324399
-0.003  0.019  10.1463  0.351092
-0.001  0.019  10.3995  0.36498
0.001  0.019  10.8796  0.266956
0.003  0.019  10.0864  0.344333
0.005  0.019  9.68357  0.316807
0.007  0.019  9.08483  0.310483
0.009  0.019  8.5779  0.294876
0.011  0.019  7.69498  0.278765
0.013  0.019  6.36211  0.258919
0.015  0.019  6.09856  0.254182
0.017  0.019  5.25175  0.228363
0.019  0.019  5.26605  0.245674
0.021  0.019  4.41903  0.216346
0.023  0.019  4.03657  0.206995
0.025  0.019  3.88142  0.209473
0.027  0.019  2.92803  0.177485
0.029  0.019  2.57768  0.15758
0.031  0.019  2.45198  0.166492
0.033  0.019  2.39469  0.160502
0.035  0.019  2.30888  0.16147
0.037  0.019  2.21384  0.162277
0.039  0.019  1.64695  0.136534
0.041  0.019  1.72813  0.137248
0.043  0.019  1.39564  0.126095
0.045  0.019  1.21579  0.11459
0.047  0.019  1.15332  0.114363
0.049  0.019  1.06661  0.107054
0.051  0.019  1.15513  0.112888
0.053  0.019  0.787488  0.0894133
0.055  0.019  0.834039  0.103442
0.057  0.019  0.778611  0.0990822
0.059  0.019  0.738914  0.0938505
0.061  0.019  0.751787  0.0933306
0.063  0.019  0.462618  0.0760181
0.065  0.019  0.63093  0.0938154
0.067  0.019  0.487003  0.0750425
0.069  0.019  0.548919  0.088144
0.071  0.019  0.296705  0.0727145
0.073  0.019  0.26185  0.0758914
0.075  0.019  0.174483  0.0708271
0.077  0.019  0.357211  0.100823
0.079  0.019  0.221974  0.085975
0.081  0.019  0.291078  0.102643
0.083  0.019  0.250119  0.112187
0.085  0.019  0.0619079  0.130085
0.087  0.019  0.0637862  0.218532
0.089  0.019  0.623744  0.623769
-0.089  0.021  -0.47768  0.477681
-0.087  0.021  0.223173  0.188271
-0.085  0.021  0.311256  0.135859
-0.083  0.021  0.182758  0.0999802
-0.081  0.021  0.259485  0.102966
-0.079  0.021  0.237759  0.0832165
-0.077  0.021  0.274292  0.0827564
-0.075  0.021  0.285363  0.075195
-0.073  0.021  0.371746  0.0839669
-0.071  0.021  0.349447  0.0839486
-0.069  0.021  0.641519  0.100767
-0.067  0.021  0.361464  0.0785344
-0.065  0.021  0.574941  0.0846396
-0.063  0.021  0.655421  0.0929885
-0.061  0.021  0.504181  0.0874361
-0.059  0.021  0.746818  0.0901445
-0.057  0.021  0.799551  0.0913076
-0.055  0.021  0.782735  0.0956312
-0.053  0.021  0.930039  0.106381
-0.051  0.021  1.04451  0.12242
-0.049  0.021  1.08296  0.115314
-0.047  0.021  1.10558  0.124061
-0.045  0.021  1.43559  0.124536
-0.043  0.021  1.26177  0.120648
-0.041  0.021  1.37231  0.129325
-0.039  0.021  1.83472  0.150428
-0.037  0.021  1.85694  0.140823
-0.035  0.021  1.97127  0.143481
-0.033  0.021  2.10409  0.15889
-0.031  0.021  2.45392  0.160633
-0.029  0.021  2.74781  0.174524
-0.027  0.021  2.97256  0.173726
-0.025  0.021  3.02486  0.177408
-0.023  0.021  3.59434  0.197956
-0.021  0.021  3.85422  0.205176
-0.019  0.021  4.18023  0.204849
-0.017  0.021  4.83207  0.233067
-0.015  0.021  5.03288  0.22955
-0.013  0.021  5.43248  0.241818
-0.011  0.021  6.33973  0.259725
-0.009  0.021  6.96022  0.274594
-0.007  0.021  7.05733  0.272369
-0.005  0.021  7.69828  0.282111
-0.003  0.021  8.0106  0.314309
-0.001  0.021  7.85314  0.31726
0.001  0.021  8.14576  0.228018
0.003  0.021  7.90412  0.319668
0.005  0.021  7.94552  0.29186
0.007  0.021  6.85036  0.26693
0.009  0.021  7.00296  0.270996
0.011  0.021  5.84142  0.249241
0.013  0.021  5.53764  0.242196
0.015  0.021  4.85453  0.222989
0.017  0.021  4.48072  0.212569
0.019  0.021  4.18937  0.199213
0.021  0.021  4.02184  0.208958
0.023  0.021  3.45775  0.196742
0.025  0.021  3.08569  0.186186
0.027  0.021  2.69105  0.170072
0.029  0.021  3.06449  0.185339
0.031  0.021  2.43286  0.161231
0.033  0.021  2.4182  0.169074
0.035  0.021  2.27262  0.15831
0.037  0.021  1.7868  0.134932
0.039  0.021  1.7529  0.146265
0.041  0.021  1.21176  0.114584
0.043  0.021  1.48648  0.13696
0.045  0.021  1.39746  0.121184
0.047  0.021  1.4395  0.133227
0.049  0.021  1.20466  0.117189
0.051  0.021  0.941846  0.099221
0.053  0.021  1.01072  0.1108
0.055  0.021  0.756731  0.0924505
0.057  0.021  0.709286  0.0943524
0.059  0.021  0.681196  0.088692
0.061  0.021  0.763661  0.0910276
0.063  0.021  0.541943  0.0860381
0.065  0.021  0.558104  0.0892919
0.067  0.021  0.534307  0.0879465
0.069  0.021  0.444475  0.082379
0.071  0.021  0.312879  0.0750938
0.073  0.021  0.279231  0.0793867
0.075  0.021  0.352063  0.0900869
0.077  0.021  0.256379  0.0854553
0.079  0.021  0.254633  0.0898571
0.081  0.021  0.171935  0.0943122
0.083  0.021  0.219834  0.121832
0.085  0.021  -0.0214052  0.0934412
0.087  0.021  0.407062  0.203621
0.089  0.021  -0.47768  0.477681
-0.089  0.023  -0.472731  0.472732
-0.087  0.023  0.40355  0.277749
-0.085  0.023  0.0245032  0.154174
-0.083  0.023  0.207749  0.109471
-0.081  0.023  0.368407  0.106537
-0.079  0.023  0.208289  0.0860135
-0.077  0.023  0.218458  0.0803067
-0.075  0.023  0.494166  0.0942154
-0.073  0.023  0.279627  0.0759017
-0.071  0.023  0.494597  0.0826264
-0.069  0.023  0.473712  0.0860432
-0.067  0.023  0.346161  0.0772754
-0.065  0.023  0.580488  0.0898745
-0.063  0.023  0.690441  0.0874537
-0.061  0.023  0.585142  0.0913844
-0.059  0.023  0.585365  0.0790492
-0.057  0.023  0.826679  0.0980729
-0.055  0.023  0.812703  0.087636
-0.053  0.023  0.799611  0.0900033
-0.051  0.023  1.00326  0.111844
-0.049  0.023  1.15886  0.113498
-0.047  0.023  1.1729  0.115197
-0.045  0.023  1.33113  0.125546
-0.043  0.023  1.45445  0.128282
-0.041  0.023  1.43521  0.12323
-0.039  0.023  1.77094  0.142225
-0.037  0.023  1.77145  0.132408
-0.035  0.023  1.9238  0.137365
-0.033  0.023  1.86782  0.138812
-0.031  0.023  2.30275  0.157827
-0.029  0.023  2.14537  0.146933
-0.027  0.023  2.5725  0.171903
-0.025  0.023  2.76719  0.178027
-0.023  0.023  3.30146  0.183416
-0.021  0.023  3.48228  0.18494
-0.019  0.023  3.77053  0.199149
-0.017  0.023  3.72306  0.201453
-0.015  0.023  4.58406  0.220058
-0.013  0.023  4.52788  0.213992
-0.011  0.023  5.37733  0.239899
-0.009  0.023  5.76271  0.247511
-0.007  0.023  5.99294  0.253511
-0.005  0.023  6.02153  0.24776
-0.003  0.023  6.60892  0.291936
-0.001  0.023  6.75832  0.296816
0.001  0.023  6.15816  0.19908
0.003  0.023  7.0778  0.298772
0.005  0.023  6.42514  0.261094
0.007  0.023  6.25726  0.259335
0.009  0.023  5.30831  0.236732
0.011  0.023  5.29261  0.234174
0.013  0.023  4.59571  0.207584
0.015  0.023  4.49485  0.217295
0.017  0.023  4.26929  0.217173
0.019  0.023  4.03637  0.215677
0.021  0.023  3.39419  0.180917
0.023  0.023  2.84028  0.180088
0.025  0.023  2.85234  0.175394
0.027  0.023  2.6969  0.167679
0.029  0.023  2.6328  0.172336
0.031  0.023  2.40559  0.167008
0.033  0.023  2.10206  0.144663
0.035  0.023  2.02366  0.144884
0.037  0.023  1.75571  0.136739
0.039  0.023  1.59852  0.134466
0.041  0.023  1.4412  0.115751
0.043  0.023  1.27153  0.121362
0.045  0.023  1.24863  0.121296
0.047  0.023  1.12934  0.113138
0.049  0.023  1.1759  0.113752
0.051  0.023  0.903397  0.107483
0.053  0.023  0.991928  0.107992
0.055  0.023  0.916921  0.0993979
0.057  0.023  0.937258  0.102639
0.059  0.023  0.63776  0.0904335
0.061  0.023  0.665575  0.0861502
0.063  0.023  0.564935  0.0798131
0.065  0.023  0.453232  0.0827995
0.067  0.023  0.497472  0.0822397
0.069  0.023  0.389386  0.0846281
0.071  0.023  0.474684  0.0921928
0.073  0.023  0.490742  0.0852279
0.075  0.023  0.316778  0.081477
0.077  0.023  0.49185  0.0994058
0.079  0.023  0.334123  0.0984074
0.081  0.023  0.444962  0.122548
0.083  0.023  0.203165  0.09898
0.085  0.023  0.321597  0.141535
0.087  0.023  0.108589  0.155249
0.089  0.023  0.617058  0.617082
-0.089  0.025  0.623935  0.62396
-0.087  0.025  0.297369  0.194682
-0.085  0.025  0.206208  0.150536
-0.083  0.025  0.300598  0.118442
-0.081  0.025  0.223772  0.105321
-0.079  0.025  0.254428  0.0813999
-0.077  0.025  0.420995  0.0956999
-0.075  0.025  0.282847  0.0718438
-0.073  0.025  0.415334  0.0860719
-0.071  0.025  0.407954  0.0875522
-0.069  0.025  0.261596  0.0724076
-0.067  0.025  0.435879  0.0801332
-0.065  0.025  0.493442  0.0782714
-0.063  0.025  0.397033  0.0739443
-0.061  0.025  0.590565  0.0837664
-0.059  0.025  0.834236  0.0987377
-0.057  0.025  0.752097  0.0911972
-0.055  0.025  0.748242  0.0913971
-0.053  0.025  0.707956  0.0891248
-0.051  0.025  0.908384  0.108946
-0.049  0.025  0.992444  0.106093
-0.047  0.025  1.14357  0.119541
-0.045  0.025  1.1994  0.118815
-0.043  0.025  1.50806  0.134863
-0.041  0.025  1.43123  0.12802
-0.039  0.025  1.58419  0.135877
-0.037  0.025  1.9002  0.15146
-0.035  0.025  1.89611  0.144888
-0.033  0.025  1.95393  0.147501
-0.031  0.025  2.00378  0.148197
-0.029  0.025  2.43613  0.154914
-0.027  0.025  2.5092  0.162812
-0.025  0.025  2.79331  0.170059
-0.023  0.025  2.95576  0.177516
-0.021  0.025  3.06014  0.185046
-0.019  0.025  3.64608  0.197426
-0.017  0.025  3.36419  0.1897
-0.015  0.025  3.86799  0.201548
-0.013  0.025  4.23909  0.216665
-0.011  0.025  4.43896  0.213787
-0.009  0.025  4.79934  0.230539
-0.007  0.025  5.3823  0.249766
-0.005  0.025  5.21306  0.230204
-0.003  0.025  5.81908  0.272537
-0.001  0.025  5.44799  0.267915
0.001  0.025  5.82518  0.198644
0.003  0.025  5.49405  0.265087
0.005  0.025  4.97484  0.22934
0.007  0.025  5.18547  0.241098
0.009  0.025  4.64024  0.222426
0.011  0.025  4.3342  0.213261
0.013  0.025  4.03668  0.215485
0.015  0.025  4.28972  0.210236
0.017  0.025  3.86733  0.207377
0.019  0.025  3.72608  0.210832
0.021  0.025  3.56648  0.192149
0.023  0.025  2.99974  0.178496
0.025  0.025  2.83084  0.182135
0.027  0.025  2.49764  0.161884
0.029  0.025  2.32124  0.151713
0.031  0.025  2.33489  0.158769
0.033  0.025  2.03262  0.139226
0.035  0.025  2.10412  0.15961
0.037  0.025  1.69924  0.134868
0.039  0.025  2.02946  0.153913
0.041  0.025  1.37076  0.116963
0.043  0.025  1.53031  0.134306
0.045  0.025  1.31726  0.120102
0.047  0.025  1.07927  0.117423
0.049  0.025  1.17843  0.116963
0.051  0.025  1.04565  0.111946
0.053  0.025  0.899916  0.104082
0.055  0.025  0.775204  0.100307
0.057  0.025  0.637786  0.0869821
0.059  0.025  0.602933  0.0814489
0.061  0.025  0.640738  0.0897523
0.063  0.025  0.534816  0.0787417
0.065  0.025  0.574417  0.084795
0.067  0.025  0.434665  0.081728
0.069  0.025  0.417383  0.0811978
0.071  0.025  0.432388  0.0814939
0.073  0.025  0.308227  0.0772247
0.075  0.025  0.24669  0.076384
0.077  0.025  0.297917  0.0949094
0.079  0.025  0.145043  0.0888561
0.081  0.025  0.195279  0.0969486
0.083  0.025  0.167685  0.107261
0.085  0.025  0.167768  0.155936
0.087  0.025  0.161325  0.194988
0.089  0.025  0.647651  0.635709
-0.089  0.027  1.24741  0.882117
-0.087  0.027  0.106616  0.142046
-0.085  0.027  0.132413  0.13271
-0.083  0.027  0.2063  0.104879
-0.081  0.027  0.183876  0.0813477
-0.079  0.027  0.336692  0.0978713
-0.077  0.027  0.355111  0.0961558
-0.075  0.027  0.283175  0.078581
-0.073  0.027  0.324999  0.0860442
-0.071  0.027  0.346453  0.0775588
-0.069  0.027  0.55407  0.0853198
-0.067  0.027  0.426999  0.0784132
-0.065  0.027  0.60422  0.093367
-0.063  0.027  0.599436  0.0872494
-0.061  0.027  0.684953  0.0880088
-0.059  0.027  0.612544  0.086813
-0.057  0.027  0.684145  0.092051
-0.055  0.027  0.883753  0.102503
-0.053  0.027  0.82121  0.0934243
-0.051  0.027  0.792569  0.0943914
-0.049  0.027  0.879338  0.0963236
-0.047  0.027  1.13272  0.115946
-0.045  0.027  1.21747  0.124884
-0.043  0.027  1.22246  0.118712
-0.041  0.027  1.46663  0.13029
-0.039  0.027  1.33661  0.121081
-0.037  0.027  1.68367  0.132346
-0.035  0.027  1.71256  0.137046
-0.033  0.027  1.84961  0.137914
-0.031  0.027  2.14195  0.153278
-0.029  0.027  2.10288  0.149128
-0.027  0.027  2.34362  0.166335
-0.025  0.027  2.4137  0.172976
-0.023  0.027  3.0403  0.182545
-0.021  0.027  2.55988  0.164406
-0.019  0.027  3.0109  0.177788
-0.017  0.027  3.55834  0.202192
-0.015  0.027  3.59026  0.192196
-0.013  0.027  4.00383  0.206517
-0.011  0.027  3.54605  0.189215
-0.009  0.027  4.45658  0.223626
-0.007  0.027  4.33782  0.22153
-0.005  0.027  4.54304  0.218853
-0.003  0.027  4.42832  0.232918
-0.001  0.027  4.57235  0.240541
0.001  0.027  4.92468  0.180004
0.003  0.027  4.63854  0.247736
0.005  0.027  4.63707  0.223569
0.007  0.027  4.13716  0.207838
0.009  0.027  4.26563  0.215608
0.011  0.027  3.75326  0.19718
0.013  0.027  3.87366  0.209564
0.015  0.027  3.17969  0.184592
0.017  0.027  3.75068  0.208522
0.019  0.027  3.24373  0.18621
0.021  0.027  2.91681  0.179308
0.023  0.027  2.83857  0.180661
0.025  0.027  2.43712  0.157353
0.027  0.027  2.28753  0.159787
0.029  0.027  2.27115  0.154233
0.031  0.027  1.8826  0.146144
0.033  0.027  1.93184  0.138617
0.035  0.027  1.82656  0.145098
0.037  0.027  1.56118  0.12905
0.039  0.027  1.29113  0.117965
0.041  0.027  1.46966  0.131335
0.043  0.027  1.24806  0.113862
0.045  0.027  1.28326  0.122615
0.047  0.027  1.25549  0.124912
0.049  0.027  0.945195  0.0985613
0.051  0.027  0.882099  0.101867
0.053  0.027  0.890042  0.107016
0.055  0.027  0.836386  0.0984748
0.057  0.027  0.717496  0.0900756
0.059  0.027  0.496726  0.0772705
0.061  0.027  0.543361  0.0803713
0.063  0.027  0.581768  0.0786949
0.065  0.027  0.437223  0.0754064
0.067  0.027  0.541031  0.0870494
0.069  0.027  0.430371  0.0787842
0.071  0.027  0.389832  0.0844486
0.073  0.027  0.280202  0.0808365
0.075  0.027  0.424627  0.0946283
0.077  0.027  0.137461  0.0740957
0.079  0.027  0.370734  0.0937183
0.081  0.027  0.349011  0.127643
0.083  0.027  0.127176  0.0960011
0.085  0.027  0.203148  0.114367
0.087  0.027  0.0860029  0.0860061
0.089  0.027  0  0
-0.089  0.029  -1.61297e-12  8.77981e-07
-0.087  0.029  -0.102407  0.132077
-0.085  0.029  0.363257  0.148686
-0.083  0.029  0.231258  0.0985696
-0.081  0.029  0.00807281  0.0901679
-0.079  0.029  0.181249  0.083692
-0.077  0.029  0.321568  0.0834211
-0.075  0.029  0.196037  0.071233
-0.073  0.029  0.496697  0.0918596
-0.071  0.029  0.393986  0.0824808
-0.069  0.029  0.34622  0.0761737
-0.067  0.029  0.525184  0.0817714
-0.065  0.029  0.622196  0.0923826
-0.063  0.029  0.385917  0.0738479
-0.061  0.029  0.440953  0.0746978
-0.059  0.029  0.662964  0.0974309
-0.057  0.029  0.549465  0.0903014
-0.055  0.029  0.748131  0.0926538
-0.053  0.029  0.867996  0.0991117
-0.051  0.029  0.737306  0.0983866
-0.049  0.029  0.847598  0.0943246
-0.047  0.029  1.11517  0.123552
-0.045  0.029  1.14555  0.115903
-0.043  0.029  1.18394  0.11925
-0.041  0.029  1.211  0.120775
-0.039  0.029  1.50007  0.125858
-0.037  0.029  1.46868  0.125979
-0.035  0.029  1.74567  0.140479
-0.033  0.029  1.90673  0.14683
-0.031  0.029  1.7809  0.141993
-0.029  0.029  1.93555  0.149222
-0.027  0.029  1.96721  0.16117
-0.025  0.029  2.12927  0.148017
-0.023  0.029  2.22797  0.156978
-0.021  0.029  2.58416  0.168533
-0.019  0.029  2.66311  0.163173
-0.017  0.029  2.70896  0.175046
-0.015  0.029  3.20091  0.18313
-0.013  0.029  2.93748  0.170949
-0.011  0.029  3.17385  0.185808
-0.009  0.029  3.42927  0.199948
-0.007  0.029  3.39054  0.195153
-0.005  0.029  3.89676  0.205003
-0.003  0.029  3.96298  0.21846
-0.001  0.029  3.80026  0.230052
0.001  0.029  4.09921  0.166138
0.003  0.029  4.05207  0.226447
0.005  0.029  3.49857  0.189566
0.007  0.029  3.92949  0.206934
0.009  0.029  3.26118  0.190976
0.011  0.029  3.09829  0.185454
0.013  0.029  3.43199  0.193599
0.015  0.029  3.19445  0.180453
0.017  0.029  2.99772  0.180645
0.019  0.029  2.5716  0.171196
0.021  0.029  2.72239  0.168707
0.023  0.029  2.53756  0.169182
0.025  0.029  2.32752  0.153588
0.027  0.029  2.08407  0.147592
0.029  0.029  2.03777  0.152914
0.031  0.029  1.7798  0.138904
0.033  0.029  1.67109  0.136656
0.035  0.029  1.53935  0.131227
0.037  0.029  1.59762  0.131046
0.039  0.029  1.28867  0.125108
0.041  0.029  1.24049  0.117409
0.043  0.029  1.04127  0.105595
0.045  0.029  0.850244  0.102114
0.047  0.029  1.03812  0.112121
0.049  0.029  0.885147  0.0977988
0.051  0.029  0.69113  0.086396
0.053  0.029  0.854013  0.103865
0.055  0.029  0.693882  0.0883168
0.057  0.029  0.750706  0.0913627
0.059  0.029  0.556142  0.083239
0.061  0.029  0.674249  0.0895116
0.063  0.029  0.41078  0.0784663
0.065  0.029  0.313657  0.0751641
0.067  0.029  0.340464  0.0717111
0.069  0.029  0.32381  0.0690612
0.071  0.029  0.253137  0.0742297
0.073  0.029  0.329761  0.0748855
0.075  0.029  0.425068  0.0996064
0.077  0.029  0.318274  0.0854378
0.079  0.029  0.330634  0.103282
0.081  0.029  0.260493  0.0921854
0.083  0.029  0.275804  0.114285
0.085  0.029  0.0518924  0.074389
0.087  0.029  0.121312  0.166596
0.089  0.029  -0.472908  0.472909
-0.089  0.031  0.139409  0.780808
-0.087  0.031  0.271417  0.1776
-0.085  0.031  0.15148  0.111375
-0.083  0.031  0.271632  0.122889
-0.081  0.031  0.22558  0.080952
-0.079  0.031  0.212466  0.0837808
-0.077  0.031  0.242915  0.0761734
-0.075  0.031  0.313111  0.0833991
-0.073  0.031  0.518524  0.09166
-0.071  0.031  0.288395  0.0699483
-0.069  0.031  0.413241  0.0825045
-0.067  0.031  0.491789  0.0817859
-0.065  0.031  0.556017  0.0849906
-0.063  0.031  0.424815  0.0764613
-0.061  0.031  0.515174  0.0724633
-0.059  0.031  0.550612  0.0824897
-0.057  0.031  0.449673  0.0748526
-0.055  0.031  0.809819  0.0951531
-0.053  0.031  0.774623  0.0947987
-0.051  0.031  0.59282  0.0776844
-0.049  0.031  0.861569  0.0919032
-0.047  0.031  0.939687  0.109245
-0.045  0.031  1.00221  0.103091
-0.043  0.031  1.32493  0.122307
-0.041  0.031  1.05653  0.106766
-0.039  0.031  1.16015  0.11458
-0.037  0.031  1.29854  0.110507
-0.035  0.031  1.38995  0.124451
-0.033  0.031  1.31553  0.116413
-0.031  0.031  1.6796  0.14603
-0.029  0.031  1.79603  0.145488
-0.027  0.031  1.96094  0.15178
-0.025  0.031  1.81728  0.139623
-0.023  0.031  2.10683  0.15229
-0.021  0.031  2.23727  0.155008
-0.019  0.031  2.42948  0.167477
-0.017  0.031  2.57454  0.166851
-0.015  0.031  2.74152  0.166485
-0.013  0.031  2.88989  0.172374
-0.011  0.031  2.93051  0.179382
-0.009  0.031  3.19072  0.182884
-0.007  0.031  3.2857  0.191767
-0.005  0.031  3.26552  0.184925
-0.003  0.031  3.33052  0.204019
-0.001  0.031  3.45614  0.211948
0.001  0.031  3.37785  0.150027
0.003  0.031  3.3392  0.210108
0.005  0.031  2.8731  0.169993
0.007  0.031  3.25707  0.184475
0.009  0.031  3.21445  0.193536
0.011  0.031  2.88886  0.173459
0.013  0.031  3.19785  0.191375
0.015  0.031  2.3525  0.15613
0.017  0.031  2.56586  0.166086
0.019  0.031  2.35756  0.160526
0.021  0.031  2.53549  0.162529
0.023  0.031  2.22685  0.158947
0.025  0.031  2.09736  0.152196
0.027  0.031  1.77611  0.136675
0.029  0.031  1.76141  0.141033
0.031  0.031  1.65812  0.137926
0.033  0.031  1.45198  0.120569
0.035  0.031  1.62629  0.147544
0.037  0.031  1.21032  0.114618
0.039  0.031  1.32029  0.120161
0.041  0.031  1.19859  0.119406
0.043  0.031  1.01432  0.109248
0.045  0.031  1.00446  0.105207
0.047  0.031  1.04785  0.112748
0.049  0.031  0.986874  0.1083
0.051  0.031  0.904635  0.103811
0.053  0.031  0.951396  0.10105
0.055  0.031  0.787257  0.105376
0.057  0.031  0.606846  0.0884315
0.059  0.031  0.538518  0.0730301
0.061  0.031  0.666676  0.0833552
0.063  0.031  0.57407  0.0844846
0.065  0.031  0.388991  0.0774245
0.067  0.031  0.376379  0.0727376
0.069  0.031  0.356317  0.0764344
0.071  0.031  0.393453  0.0777089
0.073  0.031  0.436913  0.0862544
0.075  0.031  0.204845  0.0749009
0.077  0.031  0.237778  0.0873576
0.079  0.031  0.276683  0.0914135
0.081  0.031  0.363597  0.112614
0.083  0.031  0.280064  0.107945
0.085  0.031  0.153962  0.118209
0.087  0.031  0.266195  0.173927
0.089  0.031  -1.61321e-12  8.78112e-07
-0.089  0.033  0.141041  0.779955
-0.087  0.033  0.378908  0.224651
-0.085  0.033  0.105497  0.105849
-0.083  0.033  0.11319  0.100534
-0.081  0.033  0.436738  0.123949
-0.079  0.033  0.352509  0.0984321
-0.077  0.033  0.456702  0.102913
-0.075  0.033  0.349082  0.0867893
-0.073  0.033  0.298934  0.0791231
-0.071  0.033  0.303861  0.0698505
-0.069  0.033  0.350821  0.0748627
-0.067  0.033  0.374723  0.0809447
-0.065  0.033  0.435588  0.072766
-0.063  0.033  0.53003  0.0841024
-0.061  0.033  0.489051  0.0762699
-0.059  0.033  0.625181  0.0894459
-0.057  0.033  0.6848  0.0849592
-0.055  0.033  0.740317  0.0968318
-0.053  0.033  0.751907  0.0903356
-0.051  0.033  0.769801  0.0933242
-0.049  0.033  0.772996  0.0997954
-0.047  0.033  0.919802  0.110738
-0.045  0.033  0.977157  0.104902
-0.043  0.033  1.03714  0.100745
-0.041  0.033  1.20918  0.125495
-0.039  0.033  1.44683  0.12442
-0.037  0.033  1.33408  0.11938
-0.035  0.033  1.46797  0.131818
-0.033  0.033  1.47069  0.127883
-0.031  0.033  1.69798  0.134526
-0.029  0.033  1.5443  0.122998
-0.027  0.033  1.85477  0.143211
-0.025  0.033  1.98536  0.153713
-0.023  0.033  2.27844  0.164455
-0.021  0.033  2.08595  0.153892
-0.019  0.033  2.19432  0.151966
-0.017  0.033  2.45427  0.158305
-0.015  0.033  2.77879  0.170409
-0.013  0.033  2.63463  0.167032
-0.011  0.033  2.60218  0.16674
-0.009  0.033  3.03874  0.188377
-0.007  0.033  2.84007  0.179949
-0.005  0.033  2.65744  0.166353
-0.003  0.033  2.80139  0.187102
-0.001  0.033  2.92021  0.196863
0.001  0.033  2.72434  0.132661
0.003  0.033  2.78959  0.190442
0.005  0.033  2.90825  0.176934
0.007  0.033  2.82092  0.18326
0.009  0.033  2.46091  0.155713
0.011  0.033  2.53077  0.164378
0.013  0.033  2.45541  0.159686
0.015  0.033  2.40262  0.159183
0.017  0.033  2.15764  0.147711
0.019  0.033  2.29199  0.16337
0.021  0.033  2.20097  0.151387
0.023  0.033  1.77766  0.138292
0.025  0.033  1.83179  0.145922
0.027  0.033  1.67051  0.130763
0.029  0.033  1.61709  0.128865
0.031  0.033  1.73695  0.134779
0.033  0.033  1.69283  0.14301
0.035  0.033  1.73032  0.140261
0.037  0.033  1.15371  0.109558
0.039  0.033  1.2877  0.118798
0.041  0.033  0.909481  0.103155
0.043  0.033  0.866477  0.093715
0.045  0.033  1.03034  0.11006
0.047  0.033  0.778593  0.0892181
0.049  0.033  0.676198  0.0870502
0.051  0.033  0.850389  0.0933358
0.053  0.033  0.62973  0.08291
0.055  0.033  0.545371  0.0834255
0.057  0.033  0.743917  0.0967937
0.059  0.033  0.506018  0.0850613
0.061  0.033  0.610002  0.0864698
0.063  0.033  0.60311  0.0824451
0.065  0.033  0.52377  0.0853421
0.067  0.033  0.410645  0.0873476
0.069  0.033  0.306203  0.0718882
0.071  0.033  0.265384  0.0642037
0.073  0.033  0.289793  0.0805533
0.075  0.033  0.382248  0.0874289
0.077  0.033  0.14765  0.0823812
0.079  0.033  0.218918  0.0945839
0.081  0.033  0.291799  0.100643
0.083  0.033  0.0651415  0.0833604
0.085  0.033  0.164337  0.101372
0.087  0.033  0.227864  0.133549
0.089  0.033  2.49038  1.24533
-0.089  0.035  0  0
-0.087  0.035  0.183156  0.155069
-0.085  0.035  0.248409  0.119578
-0.083  0.035  0.353957  0.117732
-0.081  0.035  0.228351  0.0958655
-0.079  0.035  0.257195  0.0853765
-0.077  0.035  0.186781  0.0851674
-0.075  0.035  0.203005  0.078536
-0.073  0.035  0.343324  0.0816264
-0.071  0.035  0.146671  0.0658778
-0.069  0.035  0.348109  0.0718884
-0.067  0.035  0.476929  0.0799108
-0.065  0.035  0.440188  0.076118
-0.063  0.035  0.512585  0.0813811
-0.061  0.035  0.54826  0.0826521
-0.059  0.035  0.569139  0.0848003
-0.057  0.035  0.663041  0.0853468
-0.055  0.035  0.527256  0.0844343
-0.053  0.035  0.761288  0.102652
-0.051  0.035  0.656114  0.096777
-0.049  0.035  0.803742  0.0917509
-0.047  0.035  1.02773  0.118476
-0.045  0.035  0.907547  0.0940789
-0.043  0.035  0.973922  0.103001
-0.041  0.035  0.974775  0.105742
-0.039  0.035  1.18936  0.118095
-0.037  0.035  1.21638  0.119786
-0.035  0.035  1.24767  0.108152
-0.033  0.035  1.30049  0.129516
-0.031  0.035  1.54878  0.126807
-0.029  0.035  1.37658  0.123569
-0.027  0.035  1.52011  0.125387
-0.025  0.035  1.77125  0.144354
-0.023  0.035  1.95306  0.147473
-0.021  0.035  1.62867  0.136232
-0.019  0.035  1.77376  0.137179
-0.017  0.035  1.93679  0.147277
-0.015  0.035  2.62113  0.177005
-0.013  0.035  2.30878  0.165646
-0.011  0.035  2.32282  0.157478
-0.009  0.035  2.63709  0.168926
-0.007  0.035  2.60239  0.17207
-0.005  0.035  2.26027  0.155859
-0.003  0.035  2.73014  0.186397
-0.001  0.035  2.75182  0.19189
0.001  0.035  2.43792  0.126605
0.003  0.035  2.3056  0.172498
0.005  0.035  2.57061  0.164928
0.007  0.035  2.34121  0.160292
0.009  0.035  2.45315  0.157911
0.011  0.035  2.38086  0.156532
0.013  0.035  2.48322  0.165122
0.015  0.035  1.95646  0.142036
0.017  0.035  2.09301  0.147544
0.019  0.035  1.98396  0.159766
0.021  0.035  1.87633  0.140145
0.023  0.035  1.78583  0.136988
0.025  0.035  1.51524  0.12368
0.027  0.035  1.63188  0.132548
0.029  0.035  1.44257  0.12764
0.031  0.035  1.45448  0.124503
0.033  0.035  1.33054  0.12443
0.035  0.035  1.56158  0.130432
0.037  0.035  1.13438  0.110567
0.039  0.035  1.22446  0.123019
0.041  0.035  1.12012  0.116817
0.043  0.035  0.917695  0.0988494
0.045  0.035  0.856122  0.0944516
0.047  0.035  0.668402  0.0842239
0.049  0.035  0.586343  0.0876238
0.051  0.035  0.670861  0.0942547
0.053  0.035  0.586757  0.0835348
0.055  0.035  0.749931  0.0888246
0.057  0.035  0.630032  0.0858853
0.059  0.035  0.48269  0.0787751
0.061  0.035  0.34792  0.0699284
0.063  0.035  0.571612  0.0899574
0.065  0.035  0.426347  0.0746565
0.067  0.035  0.296838  0.0724457
0.069  0.035  0.26121  0.0770595
0.071  0.035  0.25962  0.0681337
0.073  0.035  0.256095  0.0666805
0.075  0.035  0.36878  0.0899707
0.077  0.035  0.238175  0.0835702
0.079  0.035  0.194983  0.0825518
0.081  0.035  0.127756  0.0982161
0.083  0.035  0.159909  0.103869
0.085  0.035  0.368381  0.166166
0.087  0.035  0.117984  0.16646
0.089  0.035  -0.478139  0.478139
-0.089  0.037  0  0
-0.087  0.037  0.132898  0.194506
-0.085  0.037  0.115165  0.0883053
-0.083  0.037  0.26944  0.116089
-0.081  0.037  0.223072  0.101614
-0.079  0.037  0.2633  0.0926476
-0.077  0.037  0.111325  0.0694109
-0.075  0.037  0.368927  0.0906465
-0.073  0.037  0.242724  0.068639
-0.071  0.037  0.296153  0.0791578
-0.069  0.037  0.296317  0.0682826
-0.067  0.037  0.579861  0.0900326
-0.065  0.037  0.336282  0.0705936
-0.063  0.037  0.347443  0.0650455
-0.061  0.037  0.559224  0.0797383
-0.059  0.037  0.5508  0.0763121
-0.057  0.037  0.58467  0.0873718
-0.055  0.037  0.687405  0.0870983
-0.053  0.037  0.367774  0.0707429
-0.051  0.037  0.637127  0.0951054
-0.049  0.037  0.736287  0.0958255
-0.047  0.037  0.941892  0.108026
-0.045  0.037  0.739577  0.0954758
-0.043  0.037  0.900957  0.103563
-0.041  0.037  0.998449  0.1034
-0.039  0.037  1.15034  0.115352
-0.037  0.037  1.28608  0.114187
-0.035  0.037  1.21315  0.118489
-0.033  0.037  1.22428  0.11583
-0.031  0.037  1.15744  0.122313
-0.029  0.037  1.23522  0.113905
-0.027  0.037  1.46296  0.125769
-0.025  0.037  1.63392  0.129478
-0.023  0.037  1.99454  0.15063
-0.021  0.037  1.80933  0.140183
-0.019  0.037  1.69785  0.141684
-0.017  0.037  1.9193  0.149111
-0.015  0.037  2.12573  0.15858
-0.013  0.037  2.3904  0.163367
-0.011  0.037  1.99521  0.145269
-0.009  0.037  2.28259  0.15781
-0.007  0.037  2.26776  0.154355
-0.005  0.037  2.11429  0.148926
-0.003  0.037  2.07711  0.163614
-0.001  0.037  2.41108  0.174987
0.001  0.037  2.35715  0.128113
0.003  0.037  2.24663  0.167939
0.005  0.037  2.44959  0.166521
0.007  0.037  2.1836  0.147493
0.009  0.037  2.22192  0.15166
0.011  0.037  1.98884  0.153195
0.013  0.037  1.88824  0.14659
0.015  0.037  1.91064  0.143676
0.017  0.037  1.97919  0.146107
0.019  0.037  1.69453  0.13693
0.021  0.037  1.73965  0.141917
0.023  0.037  2.02773  0.147831
0.025  0.037  1.63054  0.139018
0.027  0.037  1.41234  0.125432
0.029  0.037  1.38742  0.124522
0.031  0.037  1.35287  0.125589
0.033  0.037  1.24201  0.117421
0.035  0.037  1.07503  0.118602
0.037  0.037  0.997921  0.106788
0.039  0.037  1.08378  0.107961
0.041  0.037  0.875258  0.0914401
0.043  0.037  1.01395  0.110418
0.045  0.037  0.860386  0.0956764
0.047  0.037  0.699395  0.0964907
0.049  0.037  0.756959  0.0920955
0.051  0.037  0.709112  0.0899708
0.053  0.037  0.456641  0.0847091
0.055  0.037  0.638926  0.0817738
0.057  0.037  0.521665  0.0851512
0.059  0.037  0.493049  0.0767547
0.061  0.037  0.634257  0.0944587
0.063  0.037  0.444084  0.0737667
0.065  0.037  0.448358  0.0803108
0.067  0.037  0.293368  0.0648545
0.069  0.037  0.439261  0.0796121
0.071  0.037  0.316063  0.0803385
0.073  0.037  0.348927  0.0839719
0.075  0.037  0.259297  0.0890779
0.077  0.037  0.212867  0.0809461
0.079  0.037  0.433765  0.108991
0.081  0.037  0.0474994  0.067605
0.083  0.037  0.100016  0.0986208
0.085  0.037  0.217064  0.129892
0.087  0.037  0.413629  0.18505
0.089  0.037  0  0
-0.089  0.039  1.23568  1.23573
-0.087  0.039  0.105795  0.136478
-0.085  0.039  -0.0548102  0.0902001
-0.083  0.039  0.224243  0.119546
-0.081  0.039  0.206554  0.0836678
-0.079  0.039  0.208416  0.089532
-0.077  0.039  0.201563  0.078792
-0.075  0.039  0.270239  0.0707712
-0.073  0.039  0.263673  0.0708332
-0.071  0.039  0.276475  0.0670235
-0.069  0.039  0.287893  0.0642061
-0.067  0.039  0.456351  0.0801194
-0.065  0.039  0.430321  0.0779948
-0.063  0.039  0.418494  0.0723977
-0.061  0.039  0.428203  0.0676304
-0.059  0.039  0.466562  0.0721539
-0.057  0.039  0.428283  0.0727168
-0.055  0.039  0.486473  0.0714731
-0.053  0.039  0.751304  0.103705
-0.051  0.039  0.64454  0.104312
-0.049  0.039  0.769733  0.0914159
-0.047  0.039  0.785849  0.0982984
-0.045  0.039  0.695219  0.0870686
-0.043  0.039  0.805579  0.0926835
-0.041  0.039  0.89495  0.106566
-0.039  0.039  0.99343  0.100028
-0.037  0.039  1.00939  0.107617
-0.035  0.039  1.13236  0.107009
-0.033  0.039  1.12436  0.104238
-0.031  0.039  1.12118  0.109198
-0.029  0.039  1.49982  0.12745
-0.027  0.039  1.53689  0.131328
-0.025  0.039  1.32251  0.113356
-0.023  0.039  1.61371  0.131603
-0.021  0.039  1.49614  0.124177
-0.019  0.039  1.58545  0.129096
-0.017  0.039  1.66813  0.137946
-0.015  0.039  2.00369  0.1609
-0.013  0.039  1.97783  0.152709
-0.011  0.039  2.16074  0.153228
-0.009  0.039  1.96772  0.152262
-0.007  0.039  1.89355  0.143588
-0.005  0.039  1.95647  0.14328
-0.003  0.039  1.91681  0.156632
-0.001  0.039  2.10374  0.161956
0.001  0.039  1.94616  0.116173
0.003  0.039  1.91095  0.165282
0.005  0.039  2.13637  0.15035
0.007  0.039  1.98188  0.151906
0.009  0.039  1.79089  0.138673
0.011  0.039  1.81063  0.138343
0.013  0.039  1.9334  0.144207
0.015  0.039  1.8038  0.144001
0.017  0.039  1.80018  0.145086
0.019  0.039  1.68728  0.127148
0.021  0.039  1.54764  0.13451
0.023  0.039  1.52145  0.129854
0.025  0.039  1.50177  0.123069
0.027  0.039  1.44444  0.128082
0.029  0.039  1.36106  0.131179
0.031  0.039  1.37445  0.12728
0.033  0.039  1.09809  0.106202
0.035  0.039  1.07973  0.109909
0.037  0.039  1.09504  0.115575
0.039  0.039  0.829102  0.0939552
0.041  0.039  1.01166  0.104678
0.043  0.039  0.824615  0.0928793
0.045  0.039  0.814101  0.102723
0.047  0.039  0.658526  0.0947088
0.049  0.039  0.657602  0.0859658
0.051  0.039  0.541738  0.0805391
0.053  0.039  0.514644  0.0753795
0.055  0.039  0.549381  0.0794628
0.057  0.039  0.547047  0.0764818
0.059  0.039  0.589093  0.0939121
0.061  0.039  0.327051  0.065734
0.063  0.039  0.422631  0.0763204
0.065  0.039  0.415742  0.0741773
0.067  0.039  0.430643  0.0803849
0.069  0.039  0.291992  0.0724896
0.071  0.039  0.226535  0.0691403
0.073  0.039  0.216236  0.0585595
0.075  0.039  0.352625  0.0911233
0.077  0.039  0.0606197  0.0751581
0.079  0.039  0.179673  0.0869401
0.081  0.039  0.289045  0.0927405
0.083  0.039  0.331794  0.117394
0.085  0.039  -0.0302871  0.11212
0.087  0.039  0.101856  0.129008
0.089  0.039  0  0
-0.089  0.041  0  0
-0.087  0.041  -0.0442783  0.117674
-0.085  0.041  0.196919  0.109123
-0.083  0.041  0.24559  0.096452
-0.081  0.041  0.181001  0.0818845
-0.079  0.041  0.235676  0.0845018
-0.077  0.041  0.117243  0.0739885
-0.075  0.041  0.220832  0.0665861
-0.073  0.041  0.299578  0.0660748
-0.071  0.041  0.37796  0.0797784
-0.069  0.041  0.381506  0.0787749
-0.067  0.041  0.416  0.0825253
-0.065  0.041  0.313073  0.0720539
-0.063  0.041  0.429542  0.0715411
-0.061  0.041  0.589056  0.0835771
-0.059  0.041  0.510629  0.0795152
-0.057  0.041  0.486191  0.073268
-0.055  0.041  0.514316  0.0764438
-0.053  0.041  0.707431  0.094308
-0.051  0.041  0.505291  0.0691308
-0.049  0.041  0.614348  0.0807038
-0.047  0.041  0.631484  0.0858783
-0.045  0.041  0.734254  0.0941454
-0.043  0.041  0.783202  0.0993933
-0.041  0.041  0.863451  0.104718
-0.039  0.041  0.963044  0.102563
-0.037  0.041  0.87646  0.100064
-0.035  0.041  1.05171  0.103781
-0.033  0.041  1.08323  0.107076
-0.031  0.041  1.2562  0.114447
-0.029  0.041  1.15799  0.114219
-0.027  0.041  1.31768  0.121248
-0.025  0.041  1.14674  0.118981
-0.023  0.041  1.46325  0.123589
-0.021  0.041  1.52394  0.127677
-0.019  0.041  1.68846  0.136935
-0.017  0.041  1.47226  0.123375
-0.015  0.041  1.52624  0.133462
-0.013  0.041  1.87227  0.141263
-0.011  0.041  1.44011  0.125963
-0.009  0.041  1.71129  0.140322
-0.007  0.041  1.40371  0.121869
-0.005  0.041  1.73671  0.134551
-0.003  0.041  1.94026  0.158171
-0.001  0.041  1.86232  0.152732
0.001  0.041  1.69366  0.10605
0.003  0.041  1.77103  0.15268
0.005  0.041  2.01431  0.149522
0.007  0.041  1.77105  0.142794
0.009  0.041  1.75398  0.134587
0.011  0.041  1.66397  0.132353
0.013  0.041  1.72137  0.147576
0.015  0.041  1.63244  0.136759
0.017  0.041  1.64304  0.134967
0.019  0.041  1.55527  0.130379
0.021  0.041  1.48273  0.129125
0.023  0.041  1.29569  0.118338
0.025  0.041  1.33429  0.118672
0.027  0.041  1.12063  0.107915
0.029  0.041  1.20537  0.115402
0.031  0.041  1.2431  0.116976
0.033  0.041  1.10176  0.107532
0.035  0.041  0.889723  0.0994199
0.037  0.041  0.958305  0.107344
0.039  0.041  0.782359  0.0949125
0.041  0.041  0.7656  0.0976459
0.043  0.041  0.81489  0.101518
0.045  0.041  0.711528  0.0903927
0.047  0.041  0.676535  0.0929482
0.049  0.041  0.549476  0.0778541
0.051  0.041  0.539952  0.0810241
0.053  0.041  0.54891  0.0860207
0.055  0.041  0.502916  0.0784633
0.057  0.041  0.389447  0.0777204
0.059  0.041  0.462978  0.0735291
0.061  0.041  0.355761  0.0747053
0.063  0.041  0.542274  0.0815108
0.065  0.041  0.255361  0.0639188
0.067  0.041  0.344289  0.0667355
0.069  0.041  0.32676  0.0775831
0.071  0.041  0.268061  0.0789907
0.073  0.041  0.179566  0.0597652
0.075  0.041  0.161396  0.0699249
0.077  0.041  0.212894  0.0800131
0.079  0.041  0.172428  0.0805795
0.081  0.041  0.129501  0.0699078
0.083  0.041  0.0741525  0.097234
0.085  0.041  0.461118  0.161345
0.087  0.041  0.269768  0.196015
0.089  0.041  -0.946841  0.946843
-0.089  0.043  4.17236e-12  2.27112e-06
-0.087  0.043  -0.0312129  0.166281
-0.085  0.043  -0.0199466  0.0617859
-0.083  0.043  0.0915905  0.0820806
-0.081  0.043  0.222649  0.0921207
-0.079  0.043  0.120294  0.0708785
-0.077  0.043  0.284835  0.0879113
-0.075  0.043  0.285096  0.0853978
-0.073  0.043  0.367811  0.0834409
-0.071  0.043  0.399036  0.0786235
-0.069  0.043  0.291139  0.0683208
-0.067  0.043  0.269251  0.0702256
-0.065  0.043  0.275774  0.0676893
-0.063  0.043  0.304695  0.0706155
-0.061  0.043  0.329136  0.0720976
-0.059  0.043  0.360569  0.0731736
-0.057  0.043  0.485068  0.0716999
-0.055  0.043  0.483079  0.0841037
-0.053  0.043  0.606077  0.0817506
-0.051  0.043  0.420842  0.071199
-0.049  0.043  0.567231  0.0890357
-0.047  0.043  0.562824  0.0847267
-0.045  0.043  0.526988  0.0893382
-0.043  0.043  0.717516  0.0927251
-0.041  0.043  0.826164  0.0944858
-0.039  0.043  0.861269  0.0986561
-0.037  0.043  0.90717  0.104153
-0.035  0.043  1.20601  0.116096
-0.033  0.043  0.872258  0.100993
-0.031  0.043  1.10789  0.110223
-0.029  0.043  1.08129  0.10904
-0.027  0.043  1.24835  0.110978
-0.025  0.043  1.24206  0.108075
-0.023  0.043  1.24704  0.117526
-0.021  0.043  1.46083  0.12263
-0.019  0.043  1.54405  0.138193
-0.017  0.043  1.19791  0.108477
-0.015  0.043  1.88041  0.14479
-0.013  0.043  1.4533  0.12257
-0.011  0.043  1.50723  0.126079
-0.009  0.043  1.43096  0.129009
-0.007  0.043  1.36144  0.121038
-0.005  0.043  1.454  0.135233
-0.003  0.043  1.77518  0.14781
-0.001  0.043  1.71119  0.148642
0.001  0.043  1.78263  0.111191
0.003  0.043  1.45238  0.134031
0.005  0.043  1.86821  0.143872
0.007  0.043  1.64021  0.133759
0.009  0.043  1.91986  0.155197
0.011  0.043  1.62137  0.134717
0.013  0.043  1.50375  0.125081
0.015  0.043  1.58002  0.145716
0.017  0.043  1.45926  0.132722
0.019  0.043  1.24736  0.122771
0.021  0.043  1.43501  0.124511
0.023  0.043  1.17744  0.107445
0.025  0.043  1.23866  0.114273
0.027  0.043  0.996973  0.108572
0.029  0.043  1.22783  0.113878
0.031  0.043  1.186  0.126481
0.033  0.043  0.970453  0.101413
0.035  0.043  0.782042  0.0938663
0.037  0.043  0.8104  0.0877122
0.039  0.043  0.910489  0.101928
0.041  0.043  0.867304  0.102566
0.043  0.043  0.833371  0.104579
0.045  0.043  0.593871  0.0830765
0.047  0.043  0.665104  0.0881584
0.049  0.043  0.556963  0.084182
0.051  0.043  0.486578  0.0781499
0.053  0.043  0.559215  0.0908192
0.055  0.043  0.431894  0.0721379
0.057  0.043  0.384521  0.0679943
0.059  0.043  0.317928  0.0683799
0.061  0.043  0.458824  0.0733634
0.063  0.043  0.365585  0.0724496
0.065  0.043  0.330117  0.0656203
0.067  0.043  0.433922  0.0765631
0.069  0.043  0.218083  0.0631498
0.071  0.043  0.320155  0.0728245
0.073  0.043  0.322322  0.0747803
0.075  0.043  0.231634  0.080322
0.077  0.043  0.374487  0.0865544
0.079  0.043  0.145019  0.0866484
0.081  0.043  0.325994  0.0982467
0.083  0.043  0.0385633  0.0726944
0.085  0.043  0.109681  0.0966197
0.087  0.043  0.197434  0.161988
0.089  0.043  -3.19638e-12  1.73987e-06
-0.089  0.045  0  0
-0.087  0.045  0.145175  0.207902
-0.085  0.045  0.0658315  0.0911882
-0.083  0.045  0.179838  0.116547
-0.081  0.045  0.189892  0.089762
-0.079  0.045  0.145576  0.0741924
-0.077  0.045  0.232103  0.090964
-0.075  0.045  0.291283  0.0739299
-0.073  0.045  0.230267  0.0716454
-0.071  0.045  0.266193  0.0687867
-0.069  0.045  0.231076  0.0561872
-0.067  0.045  0.264881  0.0684378
-0.065  0.045  0.343501  0.0707549
-0.063  0.045  0.381951  0.0716228
-0.061  0.045  0.38416  0.0729526
-0.059  0.045  0.463228  0.0738416
-0.057  0.045  0.375689  0.0749109
-0.055  0.045  0.626759  0.091165
-0.053  0.045  0.522729  0.0745554
-0.051  0.045  0.465346  0.0775457
-0.049  0.045  0.618356  0.0880717
-0.047  0.045  0.65579  0.0955841
-0.045  0.045  0.599029  0.0883792
-0.043  0.045  0.829339  0.0956593
-0.041  0.045  0.661091  0.0993352
-0.039  0.045  0.810898  0.101968
-0.037  0.045  1.09782  0.107999
-0.035  0.045  0.736844  0.0920735
-0.033  0.045  1.02115  0.110841
-0.031  0.045  0.99286  0.104002
-0.029  0.045  1.03474  0.111042
-0.027  0.045  1.05037  0.103901
-0.025  0.045  0.972296  0.100133
-0.023  0.045  1.22033  0.115834
-0.021  0.045  1.28474  0.124585
-0.019  0.045  1.15367  0.121099
-0.017  0.045  1.43586  0.128342
-0.015  0.045  1.61516  0.137257
-0.013  0.045  1.29331  0.126268
-0.011  0.045  1.47145  0.124339
-0.009  0.045  1.30787  0.120456
-0.007  0.045  1.28192  0.119823
-0.005  0.045  1.73506  0.139035
-0.003  0.045  1.3206  0.122175
-0.001  0.045  1.18318  0.132603
0.001  0.045  1.55589  0.102566
0.003  0.045  1.76751  0.16028
0.005  0.045  1.57549  0.130788
0.007  0.045  1.63951  0.134687
0.009  0.045  1.37003  0.124476
0.011  0.045  1.30561  0.118587
0.013  0.045  1.29235  0.120827
0.015  0.045  1.24226  0.117823
0.017  0.045  1.11665  0.110915
0.019  0.045  1.02921  0.101699
0.021  0.045  1.27377  0.118641
0.023  0.045  1.09959  0.105049
0.025  0.045  1.18196  0.11753
0.027  0.045  1.06814  0.109995
0.029  0.045  1.1166  0.108142
0.031  0.045  1.06525  0.106786
0.033  0.045  0.93392  0.106492
0.035  0.045  0.809321  0.0948629
0.037  0.045  0.819612  0.102125
0.039  0.045  0.761808  0.0950257
0.041  0.045  0.898786  0.108715
0.043  0.045  0.614664  0.0829519
0.045  0.045  0.518026  0.0818897
0.047  0.045  0.554514  0.0813837
0.049  0.045  0.563143  0.0884105
0.051  0.045  0.653723  0.0891667
0.053  0.045  0.517412  0.0796975
0.055  0.045  0.544442  0.0828581
0.057  0.045  0.413719  0.0712889
0.059  0.045  0.436326  0.0729619
0.061  0.045  0.337742  0.0660903
0.063  0.045  0.375345  0.0730795
0.065  0.045  0.257374  0.0661549
0.067  0.045  0.261492  0.071757
0.069  0.045  0.239627  0.0650823
0.071  0.045  0.136922  0.0593177
0.073  0.045  0.202022  0.066774
0.075  0.045  0.198281  0.0744956
0.077  0.045  0.248584  0.0822049
0.079  0.045  0.148942  0.0702769
0.081  0.045  0.187766  0.0943263
0.083  0.045  0.197  0.113955
0.085  0.045  0.0402852  0.112553
0.087  0.045  0.215935  0.194933
0.089  0.045  1.23652  1.23657
-0.089  0.047  0  0
-0.087  0.047  0.433336  0.193811
-0.085  0.047  0.0583783  0.089367
-0.083  0.047  0.243761  0.115253
-0.081  0.047  0.0946365  0.0666163
-0.079  0.047  0.0737737  0.0748923
-0.077  0.047  0.229295  0.0796476
-0.075  0.047  0.2508  0.070222
-0.073  0.047  0.312194  0.0736897
-0.071  0.047  0.315479  0.0706874
-0.069  0.047  0.415995  0.0761689
-0.067  0.047  0.263921  0.0741553
-0.065  0.047  0.285298  0.0617324
-0.063  0.047  0.39022  0.0707068
-0.061  0.047  0.319334  0.0737662
-0.059  0.047  0.540066  0.0767501
-0.057  0.047  0.374311  0.0716473
-0.055  0.047  0.485053  0.0796714
-0.053  0.047  0.567757  0.0926391
-0.051  0.047  0.56137  0.0802817
-0.049  0.047  0.596549  0.0808923
-0.047  0.047  0.67908  0.0858289
-0.045  0.047  0.542355  0.074769
-0.043  0.047  0.795544  0.0973535
-0.041  0.047  0.6281  0.0867786
-0.039  0.047  0.93537  0.107014
-0.037  0.047  0.745091  0.0913291
-0.035  0.047  0.950829  0.103273
-0.033  0.047  0.918398  0.10202
-0.031  0.047  0.901468  0.100969
-0.029  0.047  1.03465  0.106765
-0.027  0.047  0.993025  0.104918
-0.025  0.047  1.06414  0.108315
-0.023  0.047  1.04183  0.104332
-0.021  0.047  1.12754  0.119125
-0.019  0.047  1.11381  0.109437
-0.017  0.047  1.25842  0.126937
-0.015  0.047  1.2927  0.118908
-0.013  0.047  1.45076  0.131757
-0.011  0.047  1.25868  0.118664
-0.009  0.047  1.28831  0.117526
-0.007  0.047  1.30868  0.12822
-0.005  0.047  1.31325  0.121358
-0.003  0.047  1.64288  0.160053
-0.001  0.047  1.44955  0.142272
0.001  0.047  1.36543  0.0926526
0.003  0.047  1.27987  0.130722
0.005  0.047  1.31939  0.1193
0.007  0.047  1.41008  0.129648
0.009  0.047  1.45939  0.136729
0.011  0.047  1.25415  0.121445
0.013  0.047  1.27884  0.121495
0.015  0.047  1.31632  0.133436
0.017  0.047  1.28516  0.123861
0.019  0.047  1.04164  0.102267
0.021  0.047  1.10368  0.110875
0.023  0.047  0.930196  0.102421
0.025  0.047  1.17098  0.12135
0.027  0.047  0.938312  0.102638
0.029  0.047  0.746004  0.0983106
0.031  0.047  0.931086  0.0996543
0.033  0.047  0.707914  0.0957729
0.035  0.047  0.93047  0.101059
0.037  0.047  0.595706  0.0809288
0.039  0.047  0.765749  0.0952096
0.041  0.047  0.749326  0.0918884
0.043  0.047  0.598794  0.0870841
0.045  0.047  0.497444  0.0743028
0.047  0.047  0.447963  0.0706235
0.049  0.047  0.512965  0.0736109
0.051  0.047  0.418461  0.0731181
0.053  0.047  0.451841  0.0752081
0.055  0.047  0.306112  0.0671435
0.057  0.047  0.408525  0.0741228
0.059  0.047  0.443644  0.0762128
0.061  0.047  0.393853  0.0717143
0.063  0.047  0.315024  0.0653821
0.065  0.047  0.247656  0.063959
0.067  0.047  0.329548  0.067362
0.069  0.047  0.269379  0.064123
0.071  0.047  0.22228  0.0764038
0.073  0.047  0.256445  0.0725211
0.075  0.047  0.233132  0.0777487
0.077  0.047  0.0973378  0.0614147
0.079  0.047  0.0208271  0.0637973
0.081  0.047  0.117408  0.0760803
0.083  0.047  0.144158  0.100147
0.085  0.047  0.000742928  0.115983
0.087  0.047  0.351224  0.175655
0.089  0.047  -0.947512  0.947514
-0.089  0.049  0  0
-0.087  0.049  -0.027465  0.180467
-0.085  0.049  0.340372  0.145554
-0.083  0.049  0.118235  0.102933
-0.081  0.049  0.146012  0.0852104
-0.079  0.049  0.298677  0.0821469
-0.077  0.049  0.184468  0.0869414
-0.075  0.049  0.296928  0.0696811
-0.073  0.049  0.183225  0.0601448
-0.071  0.049  0.268753  0.0835306
-0.069  0.049  0.30243  0.0669491
-0.067  0.049  0.219311  0.0662497
-0.065  0.049  0.281269  0.063726
-0.063  0.049  0.287154  0.070399
-0.061  0.049  0.296594  0.0652431
-0.059  0.049  0.323657  0.0684609
-0.057  0.049  0.426144  0.0836069
-0.055  0.049  0.308908  0.070066
-0.053  0.049  0.497624  0.0730306
-0.051  0.049  0.319649  0.0703313
-0.049  0.049  0.538104  0.0868403
-0.047  0.049  0.530489  0.0770516
-0.045  0.049  0.648818  0.0905267
-0.043  0.049  0.50758  0.0827035
-0.041  0.049  0.704533  0.088787
-0.039  0.049  0.694898  0.0930721
-0.037  0.049  0.71984  0.0882874
-0.035  0.049  0.838141  0.0977343
-0.033  0.049  0.787002  0.0955952
-0.031  0.049  0.706361  0.0833002
-0.029  0.049  0.843406  0.103825
-0.027  0.049  0.980228  0.105033
-0.025  0.049  1.07391  0.111073
-0.023  0.049  0.909656  0.0994933
-0.021  0.049  1.06704  0.107991
-0.019  0.049  1.06373  0.107456
-0.017  0.049  1.08572  0.106783
-0.015  0.049  1.17729  0.119295
-0.013  0.049  1.2181  0.116105
-0.011  0.049  1.11139  0.104326
-0.009  0.049  1.32317  0.121741
-0.007  0.049  1.27543  0.121786
-0.005  0.049  1.19315  0.109903
-0.003  0.049  1.29955  0.135923
-0.001  0.049  1.2362  0.123359
0.001  0.049  1.26108  0.0913801
0.003  0.049  1.46564  0.138797
0.005  0.049  1.23352  0.113359
0.007  0.049  1.25215  0.120793
0.009  0.049  1.21878  0.120787
0.011  0.049  1.3581  0.123322
0.013  0.049  1.11544  0.110323
0.015  0.049  1.0323  0.102058
0.017  0.049  1.20746  0.117902
0.019  0.049  1.06463  0.110668
0.021  0.049  1.02001  0.107286
0.023  0.049  1.02791  0.10141
0.025  0.049  1.00547  0.109222
0.027  0.049  0.936029  0.0970679
0.029  0.049  0.9336  0.113275
0.031  0.049  0.825036  0.094799
0.033  0.049  0.774934  0.0937121
0.035  0.049  0.829267  0.100161
0.037  0.049  0.713955  0.0953539
0.039  0.049  0.543012  0.0778465
0.041  0.049  0.821897  0.100124
0.043  0.049  0.549726  0.0848668
0.045  0.049  0.499542  0.0804484
0.047  0.049  0.377244  0.0652123
0.049  0.049  0.54371  0.0849875
0.051  0.049  0.523237  0.070465
0.053  0.049  0.408128  0.0702027
0.055  0.049  0.452932  0.0766275
0.057  0.049  0.320999  0.0676468
0.059  0.049  0.508147  0.0764393
0.061  0.049  0.404498  0.0726074
0.063  0.049  0.252873  0.0669014
0.065  0.049  0.297743  0.0653875
0.067  0.049  0.270717  0.063252
0.069  0.049  0.27017  0.0647132
0.071  0.049  0.18814  0.0676677
0.073  0.049  0.197241  0.0713928
0.075  0.049  0.124566  0.068492
0.077  0.049  0.0854228  0.0655594
0.079  0.049  0.223022  0.0745277
0.081  0.049  0.258416  0.0906715
0.083  0.049  0.164023  0.101213
0.085  0.049  0.283391  0.115922
0.087  0.049  0.0914301  0.0914336
0.089  0.049  0  0
-0.089  0.051  0  0
-0.087  0.051  0.113681  0.146649
-0.085  0.051  0.115491  0.138667
-0.083  0.051  0.204009  0.136113
-0.081  0.051  -0.021753  0.0632792
-0.079  0.051  0.195077  0.0854796
-0.077  0.051  0.171089  0.0756319
-0.075  0.051  0.175547  0.0801069
-0.073  0.051  0.175135  0.0689978
-0.071  0.051  0.25842  0.0672955
-0.069  0.051  0.365435  0.0697196
-0.067  0.051  0.339058  0.0724455
-0.065  0.051  0.258988  0.0718025
-0.063  0.051  0.329856  0.0618716
-0.061  0.051  0.320407  0.0706976
-0.059  0.051  0.318991  0.071051
-0.057  0.051  0.436278  0.0765717
-0.055  0.051  0.322177  0.0662678
-0.053  0.051  0.421563  0.0777648
-0.051  0.051  0.448035  0.0728183
-0.049  0.051  0.420927  0.0788366
-0.047  0.051  0.563748  0.0804951
-0.045  0.051  0.545358  0.0822551
-0.043  0.051  0.63352  0.0875976
-0.041  0.051  0.480711  0.0712089
-0.039  0.051  0.609913  0.0874856
-0.037  0.051  0.863278  0.0982101
-0.035  0.051  0.705165  0.0929112
-0.033  0.051  0.693056  0.0870605
-0.031  0.051  0.723224  0.0960815
-0.029  0.051  0.667857  0.0812828
-0.027  0.051  0.888955  0.096527
-0.025  0.051  0.941758  0.107742
-0.023  0.051  0.766199  0.0950663
-0.021  0.051  1.04827  0.111191
-0.019  0.051  0.97656  0.114355
-0.017  0.051  1.00393  0.112674
-0.015  0.051  1.02906  0.106591
-0.013  0.051  1.15534  0.115103
-0.011  0.051  1.14831  0.110926
-0.009  0.051  0.811285  0.0946229
-0.007  0.051  1.15123  0.114703
-0.005  0.051  0.987573  0.101924
-0.003  0.051  1.04304  0.11523
-0.001  0.051  1.09311  0.124711
0.001  0.051  1.14634  0.0884606
0.003  0.051  1.13856  0.125482
0.005  0.051  1.3175  0.116562
0.007  0.051  1.03682  0.108517
0.009  0.051  0.893289  0.101014
0.011  0.051  1.14149  0.114428
0.013  0.051  1.42534  0.137115
0.015  0.051  1.07281  0.105141
0.017  0.051  1.04744  0.112665
0.019  0.051  0.846905  0.0961739
0.021  0.051  1.02653  0.107478
0.023  0.051  0.741959  0.0929437
0.025  0.051  1.03229  0.113278
0.027  0.051  0.83971  0.0952114
0.029  0.051  0.647052  0.0879943
0.031  0.051  0.782281  0.0991787
0.033  0.051  0.612496  0.086249
0.035  0.051  0.738247  0.0924724
0.037  0.051  0.614124  0.0904563
0.039  0.051  0.606196  0.0905208
0.041  0.051  0.520818  0.0805433
0.043  0.051  0.539324  0.0772741
0.045  0.051  0.421433  0.0667414
0.047  0.051  0.589209  0.0890355
0.049  0.051  0.463824  0.0738507
0.051  0.051  0.45107  0.0731877
0.053  0.051  0.451582  0.0855495
0.055  0.051  0.37253  0.0725869
0.057  0.051  0.302763  0.0652187
0.059  0.051  0.459411  0.0755578
0.061  0.051  0.333783  0.0721475
0.063  0.051  0.370261  0.0679046
0.065  0.051  0.267691  0.0600981
0.067  0.051  0.261316  0.0657082
0.069  0.051  0.170437  0.0578955
0.071  0.051  0.114371  0.0625179
0.073  0.051  0.118281  0.0613588
0.075  0.051  0.136808  0.0659072
0.077  0.051  0.12913  0.0640053
0.079  0.051  0.0820107  0.0819211
0.081  0.051  0.197349  0.093916
0.083  0.051  0.21579  0.110352
0.085  0.051  0.0646621  0.0769394
0.087  0.051  0.485816  0.236969
0.089  0.051  0  0
-0.089  0.053  0  0
-0.087  0.053  0.216944  0.179483
-0.085  0.053  0.29604  0.127942
-0.083  0.053  0.0795995  0.0821455
-0.081  0.053  0.152843  0.10069
-0.079  0.053  0.162641  0.0700143
-0.077  0.053  0.13062  0.0620828
-0.075  0.053  0.0784273  0.0653651
-0.073  0.053  0.231162  0.0643146
-0.071  0.053  0.17524  0.0559164
-0.069  0.053  0.303653  0.0732766
-0.067  0.053  0.227385  0.0632893
-0.065  0.053  0.315379  0.0600825
-0.063  0.053  0.259597  0.0659925
-0.061  0.053  0.305814  0.0671331
-0.059  0.053  0.341582  0.0771431
-0.057  0.053  0.366411  0.0696135
-0.055  0.053  0.315999  0.0660551
-0.053  0.053  0.289274  0.0605978
-0.051  0.053  0.491427  0.075262
-0.049  0.053  0.506209  0.0728543
-0.047  0.053  0.602828  0.0937102
-0.045  0.053  0.520273  0.0777465
-0.043  0.053  0.693466  0.0859173
-0.041  0.053  0.77673  0.10003
-0.039  0.053  0.696715  0.0935222
-0.037  0.053  0.596526  0.0861739
-0.035  0.053  0.694763  0.0978175
-0.033  0.053  0.719235  0.0978197
-0.031  0.053  0.63905  0.0873042
-0.029  0.053  0.692208  0.0928083
-0.027  0.053  1.02532  0.119238
-0.025  0.053  0.89683  0.101967
-0.023  0.053  0.780138  0.0951885
-0.021  0.053  0.791956  0.0922874
-0.019  0.053  0.916028  0.102952
-0.017  0.053  0.905804  0.103104
-0.015  0.053  0.954989  0.111398
-0.013  0.053  0.89856  0.104352
-0.011  0.053  0.955858  0.104643
-0.009  0.053  0.867455  0.0960339
-0.007  0.053  1.10649  0.114981
-0.005  0.053  0.828112  0.10046
-0.003  0.053  1.0372  0.117001
-0.001  0.053  1.0289  0.123297
0.001  0.053  0.903405  0.0785184
0.003  0.053  1.10818  0.123019
0.005  0.053  1.01928  0.107816
0.007  0.053  0.982653  0.107574
0.009  0.053  1.05691  0.104128
0.011  0.053  1.09662  0.113685
0.013  0.053  0.754755  0.0892215
0.015  0.053  1.0704  0.108746
0.017  0.053  0.856867  0.0993258
0.019  0.053  0.969517  0.106639
0.021  0.053  0.946509  0.115902
0.023  0.053  0.676315  0.0915229
0.025  0.053  0.836681  0.0995321
0.027  0.053  0.606598  0.0806563
0.029  0.053  0.771073  0.0970228
0.031  0.053  0.699452  0.0959438
0.033  0.053  0.673011  0.0910049
0.035  0.053  0.629941  0.0922314
0.037  0.053  0.771767  0.0892571
0.039  0.053  0.540186  0.0775752
0.041  0.053  0.612699  0.0861198
0.043  0.053  0.541636  0.0864476
0.045  0.053  0.494012  0.0829951
0.047  0.053  0.505264  0.0786609
0.049  0.053  0.445378  0.0672067
0.051  0.053  0.437538  0.0784695
0.053  0.053  0.280639  0.0623287
0.055  0.053  0.335661  0.0669097
0.057  0.053  0.323343  0.062673
0.059  0.053  0.181719  0.0529452
0.061  0.053  0.399429  0.072394
0.063  0.053  0.343343  0.0715361
0.065  0.053  0.297121  0.0675022
0.067  0.053  0.267713  0.0659923
0.069  0.053  0.416469  0.076991
0.071  0.053  0.168102  0.0694038
0.073  0.053  0.186803  0.0616987
0.075  0.053  0.185451  0.0691156
0.077  0.053  0.260525  0.0789859
0.079  0.053  0.219608  0.0923582
0.081  0.053  0.160152  0.0771949
0.083  0.053  0.144497  0.108371
0.085  0.053  0.055446  0.118501
0.087  0.053  -0.0236316  0.179734
0.089  0.053  0  0
-0.089  0.055  0  0
-0.087  0.055  0.203197  0.143752
-0.085  0.055  0.145758  0.0844225
-0.083  0.055  -0.0410612  0.0968585
-0.081  0.055  -0.0214418  0.105082
-0.079  0.055  0.0979505  0.056872
-0.077  0.055  0.108501  0.0630608
-0.075  0.055  0.171088  0.0737361
-0.073  0.055  0.234913  0.0796082
-0.071  0.055  0.174644  0.0671719
-0.069  0.055  0.155406  0.0504335
-0.067  0.055  0.369202  0.0713923
-0.065  0.055  0.143283  0.0627336
-0.063  0.055  0.184849  0.0552926
-0.061  0.055  0.364496  0.0627709
-0.059  0.055  0.290092  0.0735082
-0.057  0.055  0.381224  0.0745723
-0.055  0.055  0.403935  0.0706422
-0.053  0.055  0.401282  0.0721459
-0.051  0.055  0.394855  0.0669854
-0.049  0.055  0.350969  0.0662812
-0.047  0.055  0.412831  0.0714153
-0.045  0.055  0.631025  0.0950746
-0.043  0.055  0.442141  0.0723157
-0.041  0.055  0.529821  0.077377
-0.039  0.055  0.582138  0.083236
-0.037  0.055  0.553517  0.0903733
-0.035  0.055  0.643166  0.0994699
-0.033  0.055  0.495278  0.081636
-0.031  0.055  0.628806  0.0830321
-0.029  0.055  0.54958  0.0833363
-0.027  0.055  0.697967  0.0856687
-0.025  0.055  0.653116  0.086776
-0.023  0.055  0.633505  0.0877768
-0.021  0.055  0.834061  0.0913875
-0.019  0.055  0.942964  0.112
-0.017  0.055  0.874873  0.104838
-0.015  0.055  1.02333  0.114723
-0.013  0.055  0.734799  0.0869576
-0.011  0.055  1.00087  0.111873
-0.009  0.055  0.884515  0.0986998
-0.007  0.055  0.952144  0.0997753
-0.005  0.055  1.09196  0.116965
-0.003  0.055  0.974124  0.111924
-0.001  0.055  1.13625  0.127833
0.001  0.055  0.891842  0.0773994
0.003  0.055  0.935629  0.118567
0.005  0.055  0.962043  0.111342
0.007  0.055  1.07194  0.112965
0.009  0.055  0.819146  0.102431
0.011  0.055  0.963143  0.107433
0.013  0.055  1.04785  0.117938
0.015  0.055  0.854249  0.104837
0.017  0.055  0.826998  0.0972374
0.019  0.055  0.672992  0.085451
0.021  0.055  0.689158  0.0980826
0.023  0.055  0.882262  0.0989384
0.025  0.055  0.753653  0.10635
0.027  0.055  0.627975  0.0915159
0.029  0.055  0.642293  0.0860797
0.031  0.055  0.804154  0.100986
0.033  0.055  0.554554  0.0820824
0.035  0.055  0.537581  0.0896807
0.037  0.055  0.595669  0.0882115
0.039  0.055  0.617992  0.0929749
0.041  0.055  0.494989  0.0760074
0.043  0.055  0.506686  0.0778144
0.045  0.055  0.41685  0.0745331
0.047  0.055  0.180655  0.0500616
0.049  0.055  0.442885  0.0746107
0.051  0.055  0.272688  0.0641699
0.053  0.055  0.276627  0.0656316
0.055  0.055  0.27914  0.0685877
0.057  0.055  0.264994  0.0556468
0.059  0.055  0.337063  0.0720399
0.061  0.055  0.267766  0.0616456
0.063  0.055  0.344909  0.0674574
0.065  0.055  0.191969  0.0609387
0.067  0.055  0.240134  0.0652177
0.069  0.055  0.0680815  0.0480861
0.071  0.055  0.196693  0.0672938
0.073  0.055  0.144486  0.064778
0.075  0.055  0.318036  0.081803
0.077  0.055  -0.0347591  0.0727446
0.079  0.055  0.0835799  0.0571125
0.081  0.055  0.20359  0.0849797
0.083  0.055  0.255761  0.0906237
0.085  0.055  0.145734  0.122292
0.087  0.055  0.439142  0.220079
0.089  0.055  -0.578334  0.74056
-0.089  0.057  -3.2015e-12  1.74266e-06
-0.087  0.057  -0.0684826  0.0684827
-0.085  0.057  0.0708481  0.0999149
-0.083  0.057  0.0183027  0.0798038
-0.081  0.057  0.270158  0.0822696
-0.079  0.057  0.118157  0.0753637
-0.077  0.057  0.193744  0.081273
-0.075  0.057  0.111071  0.0563993
-0.073  0.057  0.234665  0.0678574
-0.071  0.057  0.171621  0.0738395
-0.069  0.057  0.159917  0.0635057
-0.067  0.057  0.223293  0.071022
-0.065  0.057  0.298197  0.0674799
-0.063  0.057  0.317024  0.0669507
-0.061  0.057  0.274271  0.0684911
-0.059  0.057  0.265799  0.0693839
-0.057  0.057  0.310877  0.0690055
-0.055  0.057  0.422855  0.0699711
-0.053  0.057  0.30023  0.0644922
-0.051  0.057  0.351011  0.0636284
-0.049  0.057  0.211601  0.0694593
-0.047  0.057  0.379989  0.0761098
-0.045  0.057  0.331334  0.0668676
-0.043  0.057  0.584982  0.082256
-0.041  0.057  0.38925  0.0742763
-0.039  0.057  0.505321  0.0761314
-0.037  0.057  0.416559  0.0787369
-0.035  0.057  0.532248  0.0820139
-0.033  0.057  0.510084  0.0769926
-0.031  0.057  0.534187  0.0799268
-0.029  0.057  0.558075  0.0846138
-0.027  0.057  0.55203  0.0825801
-0.025  0.057  0.738749  0.0914689
-0.023  0.057  0.643785  0.0934476
-0.021  0.057  0.849529  0.0998026
-0.019  0.057  0.733761  0.0850829
-0.017  0.057  0.766064  0.0968072
-0.015  0.057  0.870988  0.100341
-0.013  0.057  0.83233  0.101792
-0.011  0.057  0.671518  0.0814164
-0.009  0.057  0.85243  0.100361
-0.007  0.057  0.737687  0.0919782
-0.005  0.057  0.950596  0.103591
-0.003  0.057  0.707152  0.107089
-0.001  0.057  0.973701  0.130323
0.001  0.057  0.865143  0.0810807
0.003  0.057  0.818259  0.107808
0.005  0.057  0.794771  0.0901379
0.007  0.057  0.792543  0.0982108
0.009  0.057  0.882062  0.103547
0.011  0.057  0.979195  0.104759
0.013  0.057  0.848936  0.0958267
0.015  0.057  0.870474  0.0991229
0.017  0.057  0.748088  0.0889662
0.019  0.057  0.635854  0.0825065
0.021  0.057  0.673106  0.0860276
0.023  0.057  0.682364  0.0903776
0.025  0.057  0.702826  0.0863247
0.027  0.057  0.645501  0.0897557
0.029  0.057  0.728935  0.0983119
0.031  0.057  0.588794  0.0847348
0.033  0.057  0.545017  0.0782265
0.035  0.057  0.526684  0.0797774
0.037  0.057  0.563287  0.0814818
0.039  0.057  0.624277  0.0907959
0.041  0.057  0.501839  0.0780959
0.043  0.057  0.390754  0.0652721
0.045  0.057  0.459325  0.0826883
0.047  0.057  0.282573  0.0626732
0.049  0.057  0.398944  0.0752665
0.051  0.057  0.311132  0.0659289
0.053  0.057  0.383692  0.0688973
0.055  0.057  0.325679  0.0705396
0.057  0.057  0.296491  0.0694041
0.059  0.057  0.317257  0.0695336
0.061  0.057  0.190124  0.0569065
0.063  0.057  0.198535  0.0604258
0.065  0.057  0.223153  0.0614327
0.067  0.057  0.296785  0.0672605
0.069  0.057  0.15652  0.0620388
0.071  0.057  0.180512  0.0604499
0.073  0.057  0.157739  0.055435
0.075  0.057  0.254821  0.0779859
0.077  0.057  0.077123  0.0633396
0.079  0.057  0.136155  0.0694802
0.081  0.057  0.207584  0.0852573
0.083  0.057  0.0259752  0.070777
0.085  0.057  0.105657  0.100119
0.087  0.057  0.192192  0.188866
0.089  0.057  0  0
-0.089  0.059  0  0
-0.087  0.059  0.183004  0.129416
-0.085  0.059  0.176957  0.119905
-0.083  0.059  0.0916257  0.0907667
-0.081  0.059  0.126894  0.0933226
-0.079  0.059  0.202136  0.0748701
-0.077  0.059  0.13354  0.0719962
-0.075  0.059  0.234915  0.0757464
-0.073  0.059  0.258713  0.0749427
-0.071  0.059  0.168598  0.0587896
-0.069  0.059  0.244468  0.0605674
-0.067  0.059  0.365989  0.0720632
-0.065  0.059  0.131837  0.0564712
-0.063  0.059  0.366199  0.0671857
-0.061  0.059  0.294445  0.0719695
-0.059  0.059  0.313171  0.0716996
-0.057  0.059  0.239236  0.0579653
-0.055  0.059  0.447429  0.074501
-0.053  0.059  0.39887  0.0730961
-0.051  0.059  0.295524  0.0588672
-0.049  0.059  0.362162  0.065363
-0.047  0.059  0.211036  0.0566615
-0.045  0.059  0.419121  0.0716684
-0.043  0.059  0.476997  0.0854979
-0.041  0.059  0.329918  0.0671938
-0.039  0.059  0.525211  0.0852119
-0.037  0.059  0.528269  0.0830029
-0.035  0.059  0.442047  0.0794412
-0.033  0.059  0.546933  0.0762414
-0.031  0.059  0.499284  0.0759702
-0.029  0.059  0.532613  0.0825393
-0.027  0.059  0.630865  0.0920007
-0.025  0.059  0.618571  0.0832034
-0.023  0.059  0.615668  0.0899255
-0.021  0.059  0.719001  0.0898779
-0.019  0.059  0.616683  0.0826198
-0.017  0.059  0.720685  0.0943699
-0.015  0.059  0.848748  0.0966164
-0.013  0.059  0.545052  0.0800285
-0.011  0.059  0.561153  0.0890716
-0.009  0.059  0.882348  0.100601
-0.007  0.059  0.634805  0.0840443
-0.005  0.059  0.867478  0.0976102
-0.003  0.059  0.750343  0.0929098
-0.001  0.059  0.781458  0.0992036
0.001  0.059  0.879468  0.083591
0.003  0.059  0.754764  0.10443
0.005  0.059  0.778543  0.107276
0.007  0.059  0.795884  0.0971746
0.009  0.059  0.848298  0.100785
0.011  0.059  0.66728  0.0844566
0.013  0.059  0.651323  0.0840055
0.015  0.059  0.688805  0.0916131
0.017  0.059  0.637512  0.0883781
0.019  0.059  0.682915  0.0977453
0.021  0.059  0.712179  0.0928937
0.023  0.059  0.600281  0.0873646
0.025  0.059  0.508855  0.0831633
0.027  0.059  0.495633  0.0739688
0.029  0.059  0.560017  0.0843824
0.031  0.059  0.477552  0.0799282
0.033  0.059  0.531088  0.0914039
0.035  0.059  0.462544  0.089937
0.037  0.059  0.268313  0.0639346
0.039  0.059  0.492604  0.0734701
0.041  0.059  0.44078  0.084414
0.043  0.059  0.510851  0.0831587
0.045  0.059  0.291934  0.0647237
0.047  0.059  0.3259  0.0592001
0.049  0.059  0.469016  0.0884965
0.051  0.059  0.210007  0.0645969
0.053  0.059  0.305104  0.0626263
0.055  0.059  0.27615  0.0610573
0.057  0.059  0.241992  0.0567314
0.059  0.059  0.194712  0.0529866
0.061  0.059  0.261289  0.066317
0.063  0.059  0.146523  0.0529262
0.065  0.059  0.25101  0.0637277
0.067  0.059  0.181561  0.0537262
0.069  0.059  0.212721  0.0595756
0.071  0.059  0.089229  0.0551043
0.073  0.059  0.0787091  0.0544929
0.075  0.059  0.032073  0.0596224
0.077  0.059  0.113114  0.0552013
0.079  0.059  0.167847  0.0632017
0.081  0.059  0.141217  0.0757888
0.083  0.059  0.2104  0.0920678
0.085  0.059  0.157146  0.101394
0.087  0.059  0.0202193  0.117367
0.089  0.059  0  0
-0.089  0.061  0  0
-0.087  0.061  0.0420466  0.166632
-0.085  0.061  0.0826819  0.119334
-0.083  0.061  0.109908  0.0773288
-0.081  0.061  0.169834  0.0915436
-0.079  0.061  0.104896  0.0671015
-0.077  0.061  -0.000425975  0.0513238
-0.075  0.061  0.171263  0.0642084
-0.073  0.061  0.263833  0.0695302
-0.071  0.061  0.242269  0.065229
-0.069  0.061  0.0574146  0.0487646
-0.067  0.061  0.196467  0.0533715
-0.065  0.061  0.183444  0.0586084
-0.063  0.061  0.212775  0.0606747
-0.061  0.061  0.216677  0.0600288
-0.059  0.061  0.152416  0.0544445
-0.057  0.061  0.403111  0.0702474
-0.055  0.061  0.387557  0.0664804
-0.053  0.061  0.30568  0.0694449
-0.051  0.061  0.260479  0.0551568
-0.049  0.061  0.388392  0.0698509
-0.047  0.061  0.489059  0.0825199
-0.045  0.061  0.327334  0.06865
-0.043  0.061  0.425862  0.0736557
-0.041  0.061  0.489239  0.0827912
-0.039  0.061  0.464433  0.0771836
-0.037  0.061  0.340508  0.0730084
-0.035  0.061  0.536028  0.0809282
-0.033  0.061  0.442797  0.0766171
-0.031  0.061  0.621883  0.08313
-0.029  0.061  0.418898  0.0769703
-0.027  0.061  0.500237  0.076096
-0.025  0.061  0.519978  0.0768292
-0.023  0.061  0.526723  0.0749349
-0.021  0.061  0.609585  0.0835781
-0.019  0.061  0.648104  0.0934125
-0.017  0.061  0.781243  0.0998618
-0.015  0.061  0.738868  0.0936383
-0.013  0.061  0.636307  0.0887985
-0.011  0.061  0.772135  0.0934004
-0.009  0.061  0.630112  0.0871724
-0.007  0.061  0.76284  0.110818
-0.005  0.061  0.668503  0.0892462
-0.003  0.061  0.714593  0.0995106
-0.001  0.061  0.593881  0.0958278
0.001  0.061  0.611991  0.0694082
0.003  0.061  0.795672  0.104369
0.005  0.061  0.651975  0.0905279
0.007  0.061  0.674273  0.0870742
0.009  0.061  0.682164  0.0943794
0.011  0.061  0.755147  0.0901129
0.013  0.061  0.58336  0.0836599
0.015  0.061  0.520389  0.0860498
0.017  0.061  0.604842  0.0794503
0.019  0.061  0.748283  0.0964927
0.021  0.061  0.656657  0.0819448
0.023  0.061  0.590946  0.0797315
0.025  0.061  0.608108  0.0930021
0.027  0.061  0.539975  0.0849693
0.029  0.061  0.640183  0.0885646
0.031  0.061  0.622119  0.0948486
0.033  0.061  0.488695  0.079697
0.035  0.061  0.374925  0.0730385
0.037  0.061  0.378557  0.0658522
0.039  0.061  0.333254  0.0682458
0.041  0.061  0.492966  0.0805707
0.043  0.061  0.449661  0.0777758
0.045  0.061  0.362952  0.0727519
0.047  0.061  0.426874  0.0751557
0.049  0.061  0.349734  0.0632145
0.051  0.061  0.352352  0.0720386
0.053  0.061  0.336432  0.0650845
0.055  0.061  0.292618  0.0638443
0.057  0.061  0.224571  0.060702
0.059  0.061  0.296719  0.0635608
0.061  0.061  0.122719  0.0517678
0.063  0.061  0.117531  0.0500347
0.065  0.061  0.186489  0.0562982
0.067  0.061  0.209073  0.0600305
0.069  0.061  0.122309  0.0630969
0.071  0.061  0.143957  0.057174
0.073  0.061  0.0976247  0.0670911
0.075  0.061  0.081782  0.0705598
0.077  0.061  0.105459  0.0598803
0.079  0.061  0.0829699  0.0785453
0.081  0.061  -0.0167965  0.0755276
0.083  0.061  -0.0383515  0.0728319
0.085  0.061  0.208597  0.112947
0.087  0.061  0.114434  0.147292
0.089  0.061  0  0
-0.089  0.063  0  0
-0.087  0.063  0.0916102  0.0916137
-0.085  0.063  0.182353  0.0912225
-0.083  0.063  0.121411  0.0921638
-0.081  0.063  0.0891725  0.0705917
-0.079  0.063  0.165188  0.0684372
-0.077  0.063  0.0693297  0.0637267
-0.075  0.063  0.261692  0.0744714
-0.073  0.063  0.0870528  0.0511695
-0.071  0.063  0.124142  0.0510103
-0.069  0.063  0.286357  0.0711349
-0.067  0.063  0.142316  0.056833
-0.065  0.063  0.152243  0.0579698
-0.063  0.063  0.124465  0.057889
-0.061  0.063  0.117966  0.0482937
-0.059  0.063  0.237113  0.067259
-0.057  0.063  0.153321  0.0605969
-0.055  0.063  0.309304  0.0591557
-0.053  0.063  0.284684  0.0685721
-0.051  0.063  0.321224  0.0639296
-0.049  0.063  0.306505  0.0675849
-0.047  0.063  0.371705  0.0683583
-0.045  0.063  0.203278  0.0546401
-0.043  0.063  0.409217  0.0773062
-0.041  0.063  0.389321  0.0747429
-0.039  0.063  0.303294  0.0632918
-0.037  0.063  0.39692  0.0723683
-0.035  0.063  0.422636  0.0737878
-0.033  0.063  0.519788  0.0817608
-0.031  0.063  0.495274  0.0759589
-0.029  0.063  0.559975  0.0805794
-0.027  0.063  0.45813  0.0757579
-0.025  0.063  0.475037  0.0857623
-0.023  0.063  0.8414  0.101927
-0.021  0.063  0.562124  0.0880936
-0.019  0.063  0.372171  0.0707547
-0.017  0.063  0.452584  0.0824957
-0.015  0.063  0.519753  0.0837078
-0.013  0.063  0.590703  0.0910936
-0.011  0.063  0.557913  0.0947696
-0.009  0.063  0.548872  0.0751819
-0.007  0.063  0.660869  0.0942869
-0.005  0.063  0.750068  0.0950401
-0.003  0.063  0.5439  0.0770578
-0.001  0.063  0.799104  0.121831
0.001  0.063  0.50493  0.0578881
0.003  0.063  0.66286  0.0932335
0.005  0.063  0.631794  0.0882784
0.007  0.063  0.767752  0.0996396
0.009  0.063  0.661097  0.0866263
0.011  0.063  0.734481  0.095189
0.013  0.063  0.452269  0.0773627
0.015  0.063  0.641698  0.092431
0.017  0.063  0.628164  0.0872142
0.019  0.063  0.625374  0.0913672
0.021  0.063  0.56601  0.0796955
0.023  0.063  0.453645  0.0738856
0.025  0.063  0.605297  0.0861512
0.027  0.063  0.466727  0.0749405
0.029  0.063  0.444359  0.0789873
0.031  0.063  0.52405  0.0768384
0.033  0.063  0.415529  0.0772227
0.035  0.063  0.392226  0.0742531
0.037  0.063  0.558457  0.0811031
0.039  0.063  0.406983  0.0755708
0.041  0.063  0.344947  0.0610873
0.043  0.063  0.318195  0.0613565
0.045  0.063  0.26026  0.0596354
0.047  0.063  0.33218  0.0617088
0.049  0.063  0.245528  0.0639175
0.051  0.063  0.21275  0.0577067
0.053  0.063  0.31283  0.0735269
0.055  0.063  0.250198  0.0567768
0.057  0.063  0.230573  0.0557052
0.059  0.063  0.19637  0.0607782
0.061  0.063  0.166157  0.0554589
0.063  0.063  0.0847751  0.0501227
0.065  0.063  0.249536  0.0636568
0.067  0.063  0.192513  0.0618461
0.069  0.063  0.202915  0.064985
0.071  0.063  0.274016  0.0661499
0.073  0.063  0.181305  0.0662698
0.075  0.063  0.0695519  0.0622493
0.077  0.063  0.148725  0.0746551
0.079  0.063  0.25889  0.0841246
0.081  0.063  0.0654764  0.0976025
0.083  0.063  0.272608  0.101816
0.085  0.063  0.193949  0.0971483
0.087  0.063  0.209443  0.175244
0.089  0.063  0  0
-0.089  0.065  0  0
-0.087  0.065  0.0207304  0.106714
-0.085  0.065  0.223523  0.135877
-0.083  0.065  0.240864  0.120315
-0.081  0.065  0.223765  0.104513
-0.079  0.065  0.11556  0.0805492
-0.077  0.065  0.0865031  0.0643632
-0.075  0.065  0.0935459  0.0643823
-0.073  0.065  0.0948391  0.0527923
-0.071  0.065  0.231671  0.0618383
-0.069  0.065  0.189311  0.065857
-0.067  0.065  0.171545  0.0619919
-0.065  0.065  0.163962  0.0472844
-0.063  0.065  0.246732  0.063299
-0.061  0.065  0.179216  0.0676044
-0.059  0.065  0.195203  0.0596031
-0.057  0.065  0.25585  0.0647784
-0.055  0.065  0.20094  0.050488
-0.053  0.065  0.307257  0.0654895
-0.051  0.065  0.40299  0.0732919
-0.049  0.065  0.255062  0.0610425
-0.047  0.065  0.280457  0.0580907
-0.045  0.065  0.293616  0.0550921
-0.043  0.065  0.37627  0.0701548
-0.041  0.065  0.394321  0.0699152
-0.039  0.065  0.386795  0.0769099
-0.037  0.065  0.38402  0.0718705
-0.035  0.065  0.413072  0.0799845
-0.033  0.065  0.610969  0.0886466
-0.031  0.065  0.535914  0.0829389
-0.029  0.065  0.414823  0.0711827
-0.027  0.065  0.55003  0.0822589
-0.025  0.065  0.294611  0.0680273
-0.023  0.065  0.546654  0.074237
-0.021  0.065  0.51668  0.0825922
-0.019  0.065  0.534897  0.0821458
-0.017  0.065  0.671584  0.0957845
-0.015  0.065  0.713289  0.0924431
-0.013  0.065  0.74799  0.105593
-0.011  0.065  0.562674  0.082015
-0.009  0.065  0.647555  0.0857821
-0.007  0.065  0.76282  0.117092
-0.005  0.065  0.53117  0.0821576
-0.003  0.065  0.708767  0.099005
-0.001  0.065  0.415551  0.0818697
0.001  0.065  0.622863  0.0653441
0.003  0.065  0.42874  0.082451
0.005  0.065  0.611781  0.0830539
0.007  0.065  0.504477  0.0774398
0.009  0.065  0.531499  0.0865332
0.011  0.065  0.770584  0.102251
0.013  0.065  0.60098  0.0838314
0.015  0.065  0.560281  0.0983985
0.017  0.065  0.658186  0.0946099
0.019  0.065  0.603062  0.0890815
0.021  0.065  0.547799  0.0825132
0.023  0.065  0.50916  0.0849701
0.025  0.065  0.470403  0.0746619
0.027  0.065  0.413693  0.0683042
0.029  0.065  0.454755  0.0778508
0.031  0.065  0.453318  0.0688889
0.033  0.065  0.44767  0.0713204
0.035  0.065  0.447398  0.0714689
0.037  0.065  0.281706  0.0751034
0.039  0.065  0.395591  0.0713993
0.041  0.065  0.357036  0.0647706
0.043  0.065  0.363833  0.0663497
0.045  0.065  0.395561  0.0704029
0.047  0.065  0.301862  0.0660812
0.049  0.065  0.337894  0.0705901
0.051  0.065  0.216185  0.0662313
0.053  0.065  0.25322  0.05772
0.055  0.065  0.095105  0.0602242
0.057  0.065  0.16931  0.0520715
0.059  0.065  0.199454  0.0588566
0.061  0.065  0.127806  0.0550214
0.063  0.065  0.0400655  0.0432758
0.065  0.065  0.182618  0.0597845
0.067  0.065  0.210288  0.0586385
0.069  0.065  0.064326  0.0462859
0.071  0.065  0.181281  0.0600887
0.073  0.065  0.222654  0.0753641
0.075  0.065  0.0165304  0.0567809
0.077  0.065  0.0396807  0.0493453
0.079  0.065  0.173333  0.0852375
0.081  0.065  0.15461  0.0695659
0.083  0.065  0.0650381  0.0586893
0.085  0.065  0.17974  0.112795
0.087  0.065  0  0
0.089  0.065  0  0
-0.089  0.067  4.18625e-12  2.27868e-06
-0.087  0.067  0.13274  0.189516
-0.085  0.067  0.170969  0.119597
-0.083  0.067  0.119489  0.0704316
-0.081  0.067  0.120501  0.0773368
-0.079  0.067  0.0541503  0.0624126
-0.077  0.067  0.105349  0.0662399
-0.075  0.067  0.0888539  0.0675285
-0.073  0.067  0.141335  0.0592174
-0.071  0.067  0.312536  0.0674082
-0.069  0.067  0.174795  0.0571872
-0.067  0.067  0.13703  0.055208
-0.065  0.067  0.114427  0.0577901
-0.063  0.067  0.0954509  0.0525847
-0.061  0.067  0.284162  0.0621287
-0.059  0.067  0.238285  0.063812
-0.057  0.067  0.204384  0.0516863
-0.055  0.067  0.217758  0.0514448
-0.053  0.067  0.346984  0.0742086
-0.051  0.067  0.287784  0.0572625
-0.049  0.067  0.320554  0.0615916
-0.047  0.067  0.210761  0.0597964
-0.045  0.067  0.272111  0.0645494
-0.043  0.067  0.280425  0.0615326
-0.041  0.067  0.424598  0.075464
-0.039  0.067  0.402719  0.0687404
-0.037  0.067  0.364772  0.0699004
-0.035  0.067  0.450598  0.0720711
-0.033  0.067  0.532933  0.0791166
-0.031  0.067  0.328533  0.0701009
-0.029  0.067  0.597498  0.085348
-0.027  0.067  0.487043  0.0760777
-0.025  0.067  0.491128  0.087868
-0.023  0.067  0.464772  0.0803189
-0.021  0.067  0.482768  0.0760933
-0.019  0.067  0.413486  0.0773225
-0.017  0.067  0.546857  0.0808642
-0.015  0.067  0.415601  0.0667858
-0.013  0.067  0.651307  0.0830975
-0.011  0.067  0.528858  0.0806537
-0.009  0.067  0.657374  0.0900229
-0.007  0.067  0.608975  0.088821
-0.005  0.067  0.532582  0.0892295
-0.003  0.067  0.671314  0.0970643
-0.001  0.067  0.449225  0.0758376
0.001  0.067  0.564857  0.0632472
0.003  0.067  0.595678  0.0914074
0.005  0.067  0.554391  0.0769693
0.007  0.067  0.512897  0.0882217
0.009  0.067  0.513878  0.0778282
0.011  0.067  0.550189  0.0908403
0.013  0.067  0.515413  0.0823489
0.015  0.067  0.596703  0.083468
0.017  0.067  0.525845  0.0849447
0.019  0.067  0.465955  0.0697622
0.021  0.067  0.510624  0.085219
0.023  0.067  0.466944  0.0771893
0.025  0.067  0.513714  0.0842187
0.027  0.067  0.475698  0.0779203
0.029  0.067  0.516757  0.0761234
0.031  0.067  0.445378  0.0766664
0.033  0.067  0.547369  0.0876282
0.035  0.067  0.347702  0.0673717
0.037  0.067  0.268371  0.0611379
0.039  0.067  0.343052  0.0696736
0.041  0.067  0.414752  0.07004
0.043  0.067  0.273005  0.0607892
0.045  0.067  0.310755  0.0639084
0.047  0.067  0.295668  0.0659611
0.049  0.067  0.184503  0.0548404
0.051  0.067  0.25419  0.0522418
0.053  0.067  0.128887  0.0493732
0.055  0.067  0.36154  0.071504
0.057  0.067  0.270226  0.0607406
0.059  0.067  0.243384  0.0540506
0.061  0.067  0.0923186  0.0500106
0.063  0.067  0.156809  0.0563109
0.065  0.067  0.165207  0.0493715
0.067  0.067  0.182744  0.0596717
0.069  0.067  0.1238  0.0579316
0.071  0.067  0.124662  0.0472987
0.073  0.067  0.0934519  0.0590962
0.075  0.067  0.0350038  0.0693132
0.077  0.067  0.108585  0.0578648
0.079  0.067  0.17781  0.0737094
0.081  0.067  0.204209  0.0925389
0.083  0.067  -0.034102  0.0648245
0.085  0.067  0.157106  0.100829
0.087  0.067  0.407513  0.227888
0.089  0.067  0  0
-0.089  0.069  4.18783e-12  2.27954e-06
-0.087  0.069  0.0408171  0.16637
-0.085  0.069  0.0272982  0.0887619
-0.083  0.069  0.075214  0.0710124
-0.081  0.069  0.0538062  0.087325
-0.079  0.069  0.0656447  0.0716907
-0.077  0.069  0.213572  0.0630524
-0.075  0.069  0.158564  0.0663818
-0.073  0.069  -0.0488835  0.0492052
-0.071  0.069  0.0332413  0.0452959
-0.069  0.069  0.153343  0.0515442
-0.067  0.069  0.186496  0.0545865
-0.065  0.069  0.250423  0.060477
-0.063  0.069  0.26591  0.0659074
-0.061  0.069  0.189668  0.0552623
-0.059  0.069  0.163718  0.0482198
-0.057  0.069  0.230332  0.061304
-0.055  0.069  0.219951  0.0577412
-0.053  0.069  0.401634  0.0749321
-0.051  0.069  0.259795  0.0582868
-0.049  0.069  0.30546  0.0630674
-0.047  0.069  0.332559  0.0721449
-0.045  0.069  0.309055  0.0580214
-0.043  0.069  0.294148  0.0668611
-0.041  0.069  0.413676  0.0698774
-0.039  0.069  0.20627  0.0617975
-0.037  0.069  0.397315  0.0867103
-0.035  0.069  0.376517  0.0740352
-0.033  0.069  0.408236  0.0779745
-0.031  0.069  0.44527  0.073759
-0.029  0.069  0.470011  0.0820255
-0.027  0.069  0.366935  0.0714973
-0.025  0.069  0.417571  0.0700644
-0.023  0.069  0.378503  0.065145
-0.021  0.069  0.404749  0.0794601
-0.019  0.069  0.384141  0.0792294
-0.017  0.069  0.442447  0.0790522
-0.015  0.069  0.477242  0.0816549
-0.013  0.069  0.468388  0.0754859
-0.011  0.069  0.483419  0.0762675
-0.009  0.069  0.411199  0.0738353
-0.007  0.069  0.571209  0.0824638
-0.005  0.069  0.585882  0.086084
-0.003  0.069  0.574942  0.0879558
-0.001  0.069  0.578626  0.0881619
0.001  0.069  0.567643  0.0692209
0.003  0.069  0.616255  0.0934132
0.005  0.069  0.431849  0.0746489
0.007  0.069  0.534747  0.0801239
0.009  0.069  0.686591  0.0993504
0.011  0.069  0.485591  0.0821754
0.013  0.069  0.508014  0.0739257
0.015  0.069  0.635266  0.0867852
0.017  0.069  0.539468  0.0920478
0.019  0.069  0.345259  0.0707399
0.021  0.069  0.499201  0.0881257
0.023  0.069  0.290594  0.0642016
0.025  0.069  0.49039  0.0780799
0.027  0.069  0.503967  0.0852517
0.029  0.069  0.511032  0.0877434
0.031  0.069  0.479171  0.0886161
0.033  0.069  0.361264  0.067084
0.035  0.069  0.371774  0.0813763
0.037  0.069  0.333396  0.0755261
0.039  0.069  0.264586  0.0612495
0.041  0.069  0.269877  0.06967
0.043  0.069  0.262911  0.061
0.045  0.069  0.270839  0.0551053
0.047  0.069  0.396629  0.0779304
0.049  0.069  0.283626  0.065502
0.051  0.069  0.219272  0.0628112
0.053  0.069  0.28522  0.064485
0.055  0.069  0.250138  0.0610114
0.057  0.069  0.149936  0.0538914
0.059  0.069  0.146315  0.0538911
0.061  0.069  0.231276  0.0507538
0.063  0.069  0.195517  0.0525995
0.065  0.069  0.253095  0.0616541
0.067  0.069  0.155021  0.0572448
0.069  0.069  0.245212  0.0644905
0.071  0.069  0.105388  0.0549239
0.073  0.069  0.141008  0.0676049
0.075  0.069  0.0437319  0.044371
0.077  0.069  0.00820145  0.0600602
0.079  0.069  -0.0050775  0.0633315
0.081  0.069  0.0754871  0.0411447
0.083  0.069  0.100276  0.0687579
0.085  0.069  0.0595342  0.123595
0.087  0.069  -0.0320772  0.0905984
0.089  0.069  0  0
-0.089  0.071  -0.950877  0.950878
-0.087  0.071  -0.0654389  0.128032
-0.085  0.071  0.366063  0.157645
-0.083  0.071  0.164749  0.0874469
-0.081  0.071  0.0583383  0.0721772
-0.079  0.071  0.182794  0.0696189
-0.077  0.071  0.195671  0.0735878
-0.075  0.071  0.116004  0.0720707
-0.073  0.071  0.172573  0.0678509
-0.071  0.071  0.116842  0.0542035
-0.069  0.071  0.121975  0.0606699
-0.067  0.071  0.159129  0.0644205
-0.065  0.071  0.123625  0.0613835
-0.063  0.071  0.126651  0.0491874
-0.061  0.071  0.248768  0.0696593
-0.059  0.071  0.318962  0.0698277
-0.057  0.071  0.229982  0.0644354
-0.055  0.071  0.174727  0.0566463
-0.053  0.071  0.182121  0.0571073
-0.051  0.071  0.289875  0.0670929
-0.049  0.071  0.367505  0.0707927
-0.047  0.071  0.222679  0.0720952
-0.045  0.071  0.250515  0.0551395
-0.043  0.071  0.202361  0.0640446
-0.041  0.071  0.334439  0.0663031
-0.039  0.071  0.307985  0.0574571
-0.037  0.071  0.281466  0.0585823
-0.035  0.071  0.328945  0.0609855
-0.033  0.071  0.343998  0.070919
-0.031  0.071  0.333914  0.0633696
-0.029  0.071  0.273997  0.0633188
-0.027  0.071  0.356685  0.0705353
-0.025  0.071  0.319878  0.0711943
-0.023  0.071  0.467177  0.0846537
-0.021  0.071  0.415613  0.0786096
-0.019  0.071  0.469524  0.0746843
-0.017  0.071  0.333901  0.0712675
-0.015  0.071  0.409135  0.0699566
-0.013  0.071  0.384435  0.0774956
-0.011  0.071  0.269142  0.067028
-0.009  0.071  0.50751  0.0840149
-0.007  0.071  0.395332  0.0739707
-0.005  0.071  0.409442  0.0708743
-0.003  0.071  0.486436  0.0754838
-0.001  0.071  0.554183  0.0905244
0.001  0.071  0.40089  0.0585074
0.003  0.071  0.436921  0.0730031
0.005  0.071  0.530008  0.0802726
0.007  0.071  0.423293  0.0742178
0.009  0.071  0.390672  0.0783819
0.011  0.071  0.482271  0.0814912
0.013  0.071  0.266056  0.0557701
0.015  0.071  0.430083  0.0848163
0.017  0.071  0.341365  0.0634953
0.019  0.071  0.46382  0.0798465
0.021  0.071  0.383595  0.0720502
0.023  0.071  0.337039  0.0749146
0.025  0.071  0.412583  0.0756129
0.027  0.071  0.269751  0.0689818
0.029  0.071  0.43256  0.0725421
0.031  0.071  0.282807  0.0671443
0.033  0.071  0.357871  0.0782711
0.035  0.071  0.307614  0.0629762
0.037  0.071  0.17326  0.0575529
0.039  0.071  0.30488  0.0672859
0.041  0.071  0.294432  0.0625613
0.043  0.071  0.257154  0.0601967
0.045  0.071  0.29664  0.0658166
0.047  0.071  0.263561  0.0665598
0.049  0.071  0.193232  0.055592
0.051  0.071  0.338163  0.0694416
0.053  0.071  0.241566  0.0564418
0.055  0.071  0.220135  0.0554532
0.057  0.071  0.213551  0.063407
0.059  0.071  0.20758  0.0565021
0.061  0.071  0.204599  0.0586724
0.063  0.071  0.081323  0.0511679
0.065  0.071  0.0850806  0.0417258
0.067  0.071  0.142665  0.0579415
0.069  0.071  0.108376  0.0460409
0.071  0.071  0.146206  0.0550767
0.073  0.071  0.10256  0.0544753
0.075  0.071  0.0415928  0.0653527
0.077  0.071  0.0512772  0.0670799
0.079  0.071  0.113992  0.0700295
0.081  0.071  -0.0506268  0.0644901
0.083  0.071  0.25335  0.121806
0.085  0.071  0.036789  0.112382
0.087  0.071  0.368482  0.184274
0.089  0.071  0  0
-0.089  0.073  0  0
-0.087  0.073  0.182177  0.128828
-0.085  0.073  0.137327  0.079368
-0.083  0.073  0.152063  0.0805731
-0.081  0.073  0.0322446  0.0579522
-0.079  0.073  -0.0210793  0.0589351
-0.077  0.073  0.152201  0.059455
-0.075  0.073  0.0722961  0.0508734
-0.073  0.073  0.157905  0.0609442
-0.071  0.073  0.128005  0.0515141
-0.069  0.073  0.111511  0.0536442
-0.067  0.073  0.20929  0.0666484
-0.065  0.073  0.168166  0.0579524
-0.063  0.073  0.128742  0.0645833
-0.061  0.073  0.148715  0.05014
-0.059  0.073  0.198102  0.0508756
-0.057  0.073  0.163079  0.0604034
-0.055  0.073  0.124664  0.0580405
-0.053  0.073  0.275187  0.0595166
-0.051  0.073  0.231964  0.0629528
-0.049  0.073  0.209269  0.0613255
-0.047  0.073  0.211975  0.05553
-0.045  0.073  0.275838  0.0549728
-0.043  0.073  0.212767  0.0551634
-0.041  0.073  0.319586  0.0710958
-0.039  0.073  0.318896  0.074155
-0.037  0.073  0.264509  0.0771688
-0.035  0.073  0.253259  0.0624233
-0.033  0.073  0.228028  0.0635812
-0.031  0.073  0.356697  0.0800466
-0.029  0.073  0.401053  0.074656
-0.027  0.073  0.372092  0.069919
-0.025  0.073  0.239368  0.0624142
-0.023  0.073  0.311253  0.0637984
-0.021  0.073  0.466803  0.075967
-0.019  0.073  0.430676  0.0742532
-0.017  0.073  0.56494  0.0925485
-0.015  0.073  0.39273  0.0709798
-0.013  0.073  0.413782  0.0704193
-0.011  0.073  0.351589  0.0728149
-0.009  0.073  0.407141  0.0757629
-0.007  0.073  0.504869  0.0761777
-0.005  0.073  0.496563  0.0749745
-0.003  0.073  0.455809  0.0893706
-0.001  0.073  0.434523  0.0722063
0.001  0.073  0.371191  0.0512055
0.003  0.073  0.450036  0.0735911
0.005  0.073  0.351365  0.066702
0.007  0.073  0.420844  0.070328
0.009  0.073  0.422143  0.0695692
0.011  0.073  0.406207  0.0787999
0.013  0.073  0.433908  0.088221
0.015  0.073  0.349307  0.0766193
0.017  0.073  0.340984  0.0630475
0.019  0.073  0.469731  0.0784684
0.021  0.073  0.351391  0.0736986
0.023  0.073  0.258412  0.05979
0.025  0.073  0.30532  0.0676751
0.027  0.073  0.353137  0.0762892
0.029  0.073  0.319397  0.0680431
0.031  0.073  0.356648  0.0698822
0.033  0.073  0.310594  0.0640368
0.035  0.073  0.323091  0.0752443
0.037  0.073  0.324402  0.0679197
0.039  0.073  0.33365  0.0719697
0.041  0.073  0.34661  0.0723801
0.043  0.073  0.282517  0.0640754
0.045  0.073  0.425005  0.0810576
0.047  0.073  0.305713  0.0657155
0.049  0.073  0.153454  0.0562448
0.051  0.073  0.272525  0.0659232
0.053  0.073  0.272212  0.0596149
0.055  0.073  0.18465  0.046351
0.057  0.073  0.193742  0.0675478
0.059  0.073  0.214931  0.0586023
0.061  0.073  0.17789  0.0535963
0.063  0.073  0.16484  0.0580552
0.065  0.073  0.147948  0.0486733
0.067  0.073  0.13239  0.0482591
0.069  0.073  0.0982726  0.0494319
0.071  0.073  0.0487613  0.04963
0.073  0.073  0.160296  0.0637788
0.075  0.073  0.0832245  0.0425764
0.077  0.073  0.100567  0.053693
0.079  0.073  9.06343e-06  0.0655697
0.081  0.073  0.0361934  0.0583461
0.083  0.073  0.146819  0.0872427
0.085  0.073  0.194746  0.124325
0.087  0.073  0.274253  0.18093
0.089  0.073  -3.21055e-12  1.74758e-06
-0.089  0.075  1.24231  1.24236
-0.087  0.075  -0.010977  0.175752
-0.085  0.075  0.1017  0.132799
-0.083  0.075  0.148513  0.0882361
-0.081  0.075  0.0906525  0.0715119
-0.079  0.075  0.133798  0.0735716
-0.077  0.075  0.0579156  0.0622983
-0.075  0.075  0.151962  0.0634872
-0.073  0.075  0.0867552  0.0502323
-0.071  0.075  0.158402  0.0616292
-0.069  0.075  0.199736  0.0643075
-0.067  0.075  0.00698708  0.0499149
-0.065  0.075  0.0948282  0.0507575
-0.063  0.075  0.0833565  0.0553571
-0.061  0.075  0.137165  0.0478077
-0.059  0.075  0.149744  0.0589234
-0.057  0.075  0.197933  0.0598798
-0.055  0.075  0.285116  0.0668811
-0.053  0.075  0.16289  0.0572634
-0.051  0.075  0.240056  0.0588275
-0.049  0.075  0.169991  0.0504661
-0.047  0.075  0.105929  0.0567442
-0.045  0.075  0.0815743  0.0470905
-0.043  0.075  0.272093  0.063992
-0.041  0.075  0.280968  0.0655079
-0.039  0.075  0.239372  0.054271
-0.037  0.075  0.319403  0.0605284
-0.035  0.075  0.255244  0.0616756
-0.033  0.075  0.301138  0.0677454
-0.031  0.075  0.305196  0.0665601
-0.029  0.075  0.265164  0.0668739
-0.027  0.075  0.21453  0.0578194
-0.025  0.075  0.320295  0.0613686
-0.023  0.075  0.274441  0.0587716
-0.021  0.075  0.440977  0.0750823
-0.019  0.075  0.341874  0.0668693
-0.017  0.075  0.373744  0.0720148
-0.015  0.075  0.447344  0.0704724
-0.013  0.075  0.412227  0.0694277
-0.011  0.075  0.51406  0.0793146
-0.009  0.075  0.337232  0.0729524
-0.007  0.075  0.496096  0.0841515
-0.005  0.075  0.272626  0.0717399
-0.003  0.075  0.333512  0.0727572
-0.001  0.075  0.437609  0.0839538
0.001  0.075  0.352673  0.0550936
0.003  0.075  0.289657  0.064726
0.005  0.075  0.377923  0.0762134
0.007  0.075  0.438327  0.0733816
0.009  0.075  0.409254  0.0701902
0.011  0.075  0.283253  0.0667813
0.013  0.075  0.341555  0.0710069
0.015  0.075  0.356713  0.0690257
0.017  0.075  0.405839  0.0755132
0.019  0.075  0.371424  0.0716526
0.021  0.075  0.469607  0.0829439
0.023  0.075  0.367953  0.0670132
0.025  0.075  0.437144  0.0777163
0.027  0.075  0.409643  0.0824804
0.029  0.075  0.262095  0.0641895
0.031  0.075  0.26575  0.0629927
0.033  0.075  0.171463  0.0522838
0.035  0.075  0.300899  0.0643895
0.037  0.075  0.305579  0.0661733
0.039  0.075  0.230456  0.0655688
0.041  0.075  0.321594  0.0678601
0.043  0.075  0.188947  0.0638835
0.045  0.075  0.181782  0.0522724
0.047  0.075  0.347753  0.0698508
0.049  0.075  0.330112  0.0668825
0.051  0.075  0.186915  0.0590379
0.053  0.075  0.15746  0.0488014
0.055  0.075  0.154268  0.0543497
0.057  0.075  0.103417  0.045585
0.059  0.075  0.238606  0.061064
0.061  0.075  0.124852  0.0499037
0.063  0.075  0.0477287  0.0452049
0.065  0.075  0.202003  0.0636912
0.067  0.075  0.0759317  0.0477776
0.069  0.075  0.00789362  0.0394838
0.071  0.075  0.118345  0.0588373
0.073  0.075  0.0687044  0.0589686
0.075  0.075  0.115355  0.0673497
0.077  0.075  0.114971  0.0541789
0.079  0.075  0.165628  0.0739587
0.081  0.075  0.0483685  0.077356
0.083  0.075  0.13126  0.0919323
0.085  0.075  0.06571  0.100731
0.087  0.075  0.188701  0.133532
0.089  0.075  0  0
-0.089  0.077  0  0
-0.087  0.077  0.174029  0.146993
-0.085  0.077  0.111153  0.0903452
-0.083  0.077  0.10489  0.103371
-0.081  0.077  0.206846  0.0778171
-0.079  0.077  0.0954023  0.0709531
-0.077  0.077  0.082187  0.0679853
-0.075  0.077  0.140351  0.0540502
-0.073  0.077  0.137513  0.0554567
-0.071  0.077  0.172552  0.0592583
-0.069  0.077  0.0780247  0.0513416
-0.067  0.077  0.171418  0.0511758
-0.065  0.077  0.187164  0.0530111
-0.063  0.077  0.185329  0.0538613
-0.061  0.077  0.0887941  0.0514999
-0.059  0.077  0.207461  0.0473255
-0.057  0.077  0.133959  0.0511208
-0.055  0.077  0.161972  0.056115
-0.053  0.077  0.273903  0.0625582
-0.051  0.077  0.132295  0.056311
-0.049  0.077  0.288739  0.0635442
-0.047  0.077  0.284612  0.0626551
-0.045  0.077  0.256824  0.0570901
-0.043  0.077  0.187741  0.0593105
-0.041  0.077  0.247174  0.0547957
-0.039  0.077  0.211596  0.0485534
-0.037  0.077  0.215574  0.0650494
-0.035  0.077  0.176499  0.0510262
-0.033  0.077  0.315648  0.0664398
-0.031  0.077  0.241765  0.0539828
-0.029  0.077  0.473079  0.0782551
-0.027  0.077  0.323711  0.0682805
-0.025  0.077  0.221557  0.0548371
-0.023  0.077  0.386987  0.0743599
-0.021  0.077  0.463024  0.0767585
-0.019  0.077  0.299364  0.067242
-0.017  0.077  0.389742  0.0684688
-0.015  0.077  0.393717  0.0777788
-0.013  0.077  0.332807  0.0719003
-0.011  0.077  0.443468  0.0779916
-0.009  0.077  0.490185  0.0769259
-0.007  0.077  0.456933  0.0780962
-0.005  0.077  0.349951  0.0653664
-0.003  0.077  0.39262  0.0741885
-0.001  0.077  0.283781  0.0661421
0.001  0.077  0.375579  0.0554412
0.003  0.077  0.557031  0.0911907
0.005  0.077  0.397007  0.0707065
0.007  0.077  0.363991  0.0698621
0.009  0.077  0.407435  0.0797982
0.011  0.077  0.366384  0.0649028
0.013  0.077  0.281795  0.0573236
0.015  0.077  0.344595  0.0667653
0.017  0.077  0.279209  0.066507
0.019  0.077  0.246376  0.0578142
0.021  0.077  0.433993  0.0729613
0.023  0.077  0.433346  0.0815009
0.025  0.077  0.339625  0.0674689
0.027  0.077  0.277155  0.0645621
0.029  0.077  0.36927  0.0755024
0.031  0.077  0.264628  0.0557458
0.033  0.077  0.267949  0.0681466
0.035  0.077  0.323508  0.0649547
0.037  0.077  0.17358  0.0614068
0.039  0.077  0.190378  0.0545938
0.041  0.077  0.207349  0.0559099
0.043  0.077  0.231195  0.0619442
0.045  0.077  0.182422  0.0640383
0.047  0.077  0.124417  0.0587849
0.049  0.077  0.228325  0.0589021
0.051  0.077  0.235745  0.0643764
0.053  0.077  0.0895243  0.0459376
0.055  0.077  0.267333  0.0663469
0.057  0.077  0.101178  0.0560906
0.059  0.077  0.135095  0.0653826
0.061  0.077  0.151417  0.0513758
0.063  0.077  0.13603  0.0360112
0.065  0.077  0.137421  0.054287
0.067  0.077  0.173102  0.0608776
0.069  0.077  0.136691  0.0507089
0.071  0.077  0.157431  0.0596322
0.073  0.077  0.0529762  0.0477713
0.075  0.077  0.10559  0.0457099
0.077  0.077  0.0762678  0.0581725
0.079  0.077  0.161313  0.0707973
0.081  0.077  0.00290861  0.0652699
0.083  0.077  0.150088  0.0671784
0.085  0.077  0.0336776  0.104862
0.087  0.077  0.0277508  0.127474
0.089  0.077  1.24284  1.24289
-0.089  0.079  0  0
-0.087  0.079  0.0233652  0.113345
-0.085  0.079  0.0022015  0.104194
-0.083  0.079  -0.052243  0.0369439
-0.081  0.079  -0.0758055  0.066808
-0.079  0.079  0.071368  0.0617126
-0.077  0.079  0.194691  0.0608575
-0.075  0.079  0.0177123  0.0490657
-0.073  0.079  0.0795678  0.0470348
-0.071  0.079  0.164258  0.0552467
-0.069  0.079  0.163868  0.0585159
-0.067  0.079  0.0581741  0.0513835
-0.065  0.079  0.0763683  0.0437767
-0.063  0.079  0.103621  0.0507624
-0.061  0.079  0.154511  0.0503865
-0.059  0.079  0.0840544  0.052358
-0.057  0.079  0.249818  0.0528949
-0.055  0.079  0.0634675  0.0545567
-0.053  0.079  0.279169  0.068797
-0.051  0.079  0.0851537  0.050188
-0.049  0.079  0.231231  0.0616362
-0.047  0.079  0.215484  0.0606911
-0.045  0.079  0.182574  0.0522617
-0.043  0.079  0.194177  0.0597178
-0.041  0.079  0.218817  0.0583298
-0.039  0.079  0.140334  0.0539448
-0.037  0.079  0.178213  0.0578755
-0.035  0.079  0.163564  0.0566981
-0.033  0.079  0.236021  0.0530186
-0.031  0.079  0.233228  0.0562352
-0.029  0.079  0.201929  0.0675903
-0.027  0.079  0.208273  0.0611964
-0.025  0.079  0.273265  0.0649938
-0.023  0.079  0.330184  0.0649712
-0.021  0.079  0.399023  0.0726536
-0.019  0.079  0.258514  0.0548915
-0.017  0.079  0.331173  0.0699958
-0.015  0.079  0.301277  0.0589251
-0.013  0.079  0.203772  0.057608
-0.011  0.079  0.32431  0.0634147
-0.009  0.079  0.28165  0.0559372
-0.007  0.079  0.332076  0.0722658
-0.005  0.079  0.288915  0.0678909
-0.003  0.079  0.295962  0.0773322
-0.001  0.079  0.406479  0.0845804
0.001  0.079  0.343397  0.0488024
0.003  0.079  0.362912  0.07287
0.005  0.079  0.33348  0.0672781
0.007  0.079  0.313342  0.0658467
0.009  0.079  0.263357  0.0626494
0.011  0.079  0.256748  0.066372
0.013  0.079  0.312864  0.0626868
0.015  0.079  0.449923  0.0751733
0.017  0.079  0.24661  0.0583351
0.019  0.079  0.32796  0.0631058
0.021  0.079  0.217855  0.0589391
0.023  0.079  0.315239  0.0618846
0.025  0.079  0.333771  0.0621078
0.027  0.079  0.240392  0.0593519
0.029  0.079  0.283595  0.0593682
0.031  0.079  0.354446  0.0739274
0.033  0.079  0.241383  0.0662363
0.035  0.079  0.316441  0.0628442
0.037  0.079  0.0896415  0.0450162
0.039  0.079  0.148864  0.0606236
0.041  0.079  0.16077  0.0514211
0.043  0.079  0.256107  0.0570638
0.045  0.079  0.131763  0.0617889
0.047  0.079  0.191962  0.0546756
0.049  0.079  0.166952  0.0488334
0.051  0.079  0.0780362  0.0439183
0.053  0.079  0.174233  0.0529871
0.055  0.079  0.224531  0.0635634
0.057  0.079  0.139155  0.0528007
0.059  0.079  0.100154  0.0466084
0.061  0.079  0.14622  0.0568739
0.063  0.079  0.0804478  0.0382702
0.065  0.079  0.19484  0.0558962
0.067  0.079  0.201765  0.0557069
0.069  0.079  0.119423  0.0502493
0.071  0.079  0.118592  0.0604114
0.073  0.079  0.113857  0.0490403
0.075  0.079  0.112162  0.0649878
0.077  0.079  0.107181  0.0637872
0.079  0.079  0.110564  0.0681597
0.081  0.079  0.000701262  0.0656955
0.083  0.079  -0.0443224  0.0800675
0.085  0.079  -0.0469494  0.0943478
0.087  0.079  0.0224685  0.116469
0.089  0.079  0  0
-0.089  0.081  0  0
-0.087  0.081  0.265216  0.153133
-0.085  0.081  0.0365606  0.121841
-0.083  0.081  0.130375  0.102142
-0.081  0.081  0.0616427  0.0695655
-0.079  0.081  0.0340823  0.0542428
-0.077  0.081  0.0463183  0.0580949
-0.075  0.081  0.0401886  0.0708126
-0.073  0.081  0.168949  0.0582807
-0.071  0.081  0.0946604  0.058389
-0.069  0.081  0.172652  0.0571116
-0.067  0.081  0.119453  0.0599537
-0.065  0.081  0.169132  0.0616857
-0.063  0.081  0.0534048  0.048709
-0.061  0.081  0.0834316  0.0451292
-0.059  0.081  0.13393  0.0480417
-0.057  0.081  0.197986  0.0595241
-0.055  0.081  0.0379442  0.0437245
-0.053  0.081  0.294617  0.0628209
-0.051  0.081  0.183926  0.0603711
-0.049  0.081  0.188705  0.0564639
-0.047  0.081  0.205091  0.0568061
-0.045  0.081  0.289673  0.0683644
-0.043  0.081  0.0899755  0.0511718
-0.041  0.081  0.152728  0.0501949
-0.039  0.081  0.180851  0.0551837
-0.037  0.081  0.264789  0.0612275
-0.035  0.081  0.169202  0.0529038
-0.033  0.081  0.176319  0.0502993
-0.031  0.081  0.277232  0.0616861
-0.029  0.081  0.388451  0.0765778
-0.027  0.081  0.251769  0.0581877
-0.025  0.081  0.324429  0.0683697
-0.023  0.081  0.173508  0.0521061
-0.021  0.081  0.240655  0.0610251
-0.019  0.081  0.246054  0.0555914
-0.017  0.081  0.353369  0.0668601
-0.015  0.081  0.224399  0.0649947
-0.013  0.081  0.329422  0.0667375
-0.011  0.081  0.19542  0.0648645
-0.009  0.081  0.339109  0.0680569
-0.007  0.081  0.328003  0.0698222
-0.005  0.081  0.270564  0.0692418
-0.003  0.081  0.293952  0.079418
-0.001  0.081  0.325134  0.0695256
0.001  0.081  0.255648  0.0473433
0.003  0.081  0.372817  0.0783029
0.005  0.081  0.272668  0.0619375
0.007  0.081  0.232967  0.0570751
0.009  0.081  0.320505  0.0701186
0.011  0.081  0.324394  0.0721622
0.013  0.081  0.230113  0.056856
0.015  0.081  0.281501  0.0689476
0.017  0.081  0.397772  0.0754216
0.019  0.081  0.295537  0.0635128
0.021  0.081  0.233669  0.0580799
0.023  0.081  0.335689  0.0644639
0.025  0.081  0.210665  0.0586102
0.027  0.081  0.23497  0.0611202
0.029  0.081  0.200759  0.0553764
0.031  0.081  0.251835  0.0673999
0.033  0.081  0.130244  0.0613521
0.035  0.081  0.203525  0.0550558
0.037  0.081  0.25151  0.0689438
0.039  0.081  0.210925  0.0583693
0.041  0.081  0.203077  0.0574721
0.043  0.081  0.114607  0.0476161
0.045  0.081  0.206277  0.0481218
0.047  0.081  0.114173  0.0480997
0.049  0.081  0.17244  0.0534053
0.051  0.081  0.169016  0.0489497
0.053  0.081  0.025603  0.0405734
0.055  0.081  0.200135  0.0470183
0.057  0.081  0.0728003  0.0555474
0.059  0.081  0.159114  0.0535623
0.061  0.081  0.181248  0.0601126
0.063  0.081  0.0665672  0.0423313
0.065  0.081  0.0983289  0.052838
0.067  0.081  0.0828063  0.0497174
0.069  0.081  0.193674  0.0557883
0.071  0.081  0.0914954  0.0486394
0.073  0.081  0.0682695  0.0597899
0.075  0.081  0.0672924  0.0678649
0.077  0.081  0.135966  0.0610883
0.079  0.081  0.0685477  0.0570872
0.081  0.081  -0.0989819  0.0560462
0.083  0.081  0.0228099  0.0745206
0.085  0.081  0.132569  0.114535
0.087  0.081  0.0185348  0.107027
0.089  0.081  0  0
-0.089  0.083  0  0
-0.087  0.083  0.189146  0.133756
-0.085  0.083  -0.0148371  0.104284
-0.083  0.083  0.172928  0.0855028
-0.081  0.083  0.0688608  0.0677036
-0.079  0.083  0.107315  0.0669338
-0.077  0.083  0.161784  0.0632194
-0.075  0.083  0.132064  0.0696312
-0.073  0.083  0.0746539  0.0556231
-0.071  0.083  0.127105  0.0520304
-0.069  0.083  0.255498  0.0667325
-0.067  0.083  0.167345  0.0526834
-0.065  0.083  0.138957  0.0627482
-0.063  0.083  0.138875  0.0594774
-0.061  0.083  0.171973  0.0552888
-0.059  0.083  0.143  0.0419636
-0.057  0.083  0.222395  0.058963
-0.055  0.083  0.210908  0.0569497
-0.053  0.083  0.12395  0.0499748
-0.051  0.083  0.20983  0.0580498
-0.049  0.083  0.223328  0.0518381
-0.047  0.083  0.114008  0.0521775
-0.045  0.083  0.220552  0.058596
-0.043  0.083  0.0746958  0.0601813
-0.041  0.083  0.158114  0.0514752
-0.039  0.083  0.223544  0.0572634
-0.037  0.083  0.224725  0.0589611
-0.035  0.083  0.236723  0.0554541
-0.033  0.083  0.187724  0.0555683
-0.031  0.083  0.200798  0.0593826
-0.029  0.083  0.193766  0.057865
-0.027  0.083  0.321798  0.0681318
-0.025  0.083  0.172698  0.05153
-0.023  0.083  0.151942  0.0547195
-0.021  0.083  0.15691  0.0569596
-0.019  0.083  0.205715  0.0595518
-0.017  0.083  0.336076  0.0663462
-0.015  0.083  0.331853  0.0686422
-0.013  0.083  0.163429  0.0531637
-0.011  0.083  0.22753  0.0573434
-0.009  0.083  0.249207  0.0634258
-0.007  0.083  0.329257  0.0698677
-0.005  0.083  0.312169  0.0666224
-0.003  0.083  0.35676  0.0756241
-0.001  0.083  0.333439  0.0783761
0.001  0.083  0.268505  0.0516918
0.003  0.083  0.380007  0.0811419
0.005  0.083  0.296537  0.0619694
0.007  0.083  0.210935  0.0704381
0.009  0.083  0.261179  0.062485
0.011  0.083  0.189488  0.058808
0.013  0.083  0.315923  0.0679946
0.015  0.083  0.161166  0.0606049
0.017  0.083  0.283598  0.0691485
0.019  0.083  0.276884  0.0671999
0.021  0.083  0.202274  0.0545308
0.023  0.083  0.195597  0.056364
0.025  0.083  0.181094  0.0615706
0.027  0.083  0.367549  0.0733804
0.029  0.083  0.0649232  0.0437528
0.031  0.083  0.223623  0.0548169
0.033  0.083  0.188388  0.0601594
0.035  0.083  0.130451  0.0583127
0.037  0.083  0.190355  0.0701332
0.039  0.083  0.247464  0.0649344
0.041  0.083  0.150149  0.053199
0.043  0.083  0.208248  0.0538428
0.045  0.083  0.156008  0.055575
0.047  0.083  0.163922  0.050991
0.049  0.083  0.146787  0.0499598
0.051  0.083  0.159775  0.0472315
0.053  0.083  0.121424  0.0450496
0.055  0.083  0.125623  0.0449141
0.057  0.083  0.0799574  0.04848
0.059  0.083  0.129795  0.0500601
0.061  0.083  0.109455  0.0518888
0.063  0.083  0.11693  0.0580498
0.065  0.083  0.151902  0.0561494
0.067  0.083  0.0734357  0.0468802
0.069  0.083  0.200316  0.0640292
0.071  0.083  0.0763906  0.0451548
0.073  0.083  0.0810767  0.0603284
0.075  0.083  0.0982033  0.0508001
0.077  0.083  0.0602928  0.0669765
0.079  0.083  0.0905571  0.0597295
0.081  0.083  0.0986259  0.0625194
0.083  0.083  0.00208761  0.068824
0.085  0.083  0.0269241  0.0787168
0.087  0.083  0.183711  0.129938
0.089  0.083  0  0
-0.089  0.085  0  0
-0.087  0.085  0.101874  0.101878
-0.085  0.085  0.078812  0.101355
-0.083  0.085  0.0877098  0.0982196
-0.081  0.085  0.0528284  0.0712031
-0.079  0.085  0.17326  0.0793549
-0.077  0.085  0.0895411  0.0553098
-0.075  0.085  0.118673  0.061062
-0.073  0.085  -0.0147223  0.0473621
-0.071  0.085  0.164586  0.0551313
-0.069  0.085  0.126994  0.0567694
-0.067  0.085  0.193818  0.0571391
-0.065  0.085  0.15609  0.0521817
-0.063  0.085  0.133315  0.051977
-0.061  0.085  0.0974404  0.0580671
-0.059  0.085  0.0923999  0.0564716
-0.057  0.085  0.153728  0.0519961
-0.055  0.085  0.124088  0.0520487
-0.053  0.085  0.130226  0.0565747
-0.051  0.085  0.121943  0.057531
-0.049  0.085  0.114677  0.0530268
-0.047  0.085  0.149932  0.0538958
-0.045  0.085  0.127156  0.0543389
-0.043  0.085  0.162166  0.057541
-0.041  0.085  0.179473  0.0640979
-0.039  0.085  0.152565  0.0674732
-0.037  0.085  0.206759  0.0577257
-0.035  0.085  0.204623  0.0626132
-0.033  0.085  0.250046  0.0600376
-0.031  0.085  0.169005  0.0570208
-0.029  0.085  0.260068  0.0584571
-0.027  0.085  0.111902  0.0556917
-0.025  0.085  0.215032  0.0513938
-0.023  0.085  0.188262  0.0579036
-0.021  0.085  0.300937  0.0647703
-0.019  0.085  0.263736  0.056855
-0.017  0.085  0.174178  0.0596635
-0.015  0.085  0.204292  0.0600827
-0.013  0.085  0.240609  0.0590033
-0.011  0.085  0.163688  0.0531632
-0.009  0.085  0.291949  0.0658635
-0.007  0.085  0.226734  0.0565
-0.005  0.085  0.25235  0.0693378
-0.003  0.085  0.234288  0.0614886
-0.001  0.085  0.182673  0.066853
0.001  0.085  0.230668  0.0506668
0.003  0.085  0.258374  0.067288
0.005  0.085  0.244889  0.0626475
0.007  0.085  0.257243  0.0668011
0.009  0.085  0.18954  0.0577682
0.011  0.085  0.252533  0.0608224
0.013  0.085  0.261588  0.0649744
0.015  0.085  0.177345  0.0570103
0.017  0.085  0.381856  0.0720933
0.019  0.085  0.303873  0.0594177
0.021  0.085  0.12644  0.0518792
0.023  0.085  0.280796  0.067474
0.025  0.085  0.309103  0.0610181
0.027  0.085  0.176324  0.0536215
0.029  0.085  0.184504  0.0577482
0.031  0.085  0.159821  0.0598992
0.033  0.085  0.058183  0.0483942
0.035  0.085  0.227221  0.058716
0.037  0.085  0.114321  0.0572939
0.039  0.085  0.13779  0.0534822
0.041  0.085  0.237623  0.0684079
0.043  0.085  0.0933634  0.0553471
0.045  0.085  0.137939  0.0471793
0.047  0.085  0.225199  0.0542356
0.049  0.085  0.197629  0.0608626
0.051  0.085  0.204337  0.0655933
0.053  0.085  0.242831  0.0672331
0.055  0.085  0.0724901  0.049727
0.057  0.085  0.13639  0.0589433
0.059  0.085  0.160934  0.0538505
0.061  0.085  0.0772547  0.0426187
0.063  0.085  0.20248  0.0648676
0.065  0.085  0.218037  0.0562766
0.067  0.085  0.132414  0.0536128
0.069  0.085  0.154004  0.0606444
0.071  0.085  0.0368945  0.0476577
0.073  0.085  0.12175  0.0560862
0.075  0.085  0.0158464  0.0447442
0.077  0.085  0.151406  0.070485
0.079  0.085  0.137119  0.0710195
0.081  0.085  0.186088  0.0705441
0.083  0.085  0.124612  0.0771602
0.085  0.085  -0.01953  0.0731479
0.087  0.085  0.32838  0.219248
0.089  0.085  0  0
-0.089  0.087  0  0
-0.087  0.087  0.137721  0.194579
-0.085  0.087  0.0207728  0.129997
-0.083  0.087  0.0159155  0.0784161
-0.081  0.087  0.0802656  0.0878616
-0.079  0.087  0.139337  0.0632353
-0.077  0.087  0.125789  0.0600733
-0.075  0.087  0.0821649  0.0600475
-0.073  0.087  0.202911  0.0661148
-0.071  0.087  0.0153673  0.0450291
-0.069  0.087  0.107516  0.0573687
-0.067  0.087  0.107362  0.0587481
-0.065  0.087  0.103184  0.0499947
-0.063  0.087  0.0230489  0.0498715
-0.061  0.087  0.149254  0.0570317
-0.059  0.087  0.19776  0.0611217
-0.057  0.087  0.110042  0.0496548
-0.055  0.087  0.0749583  0.0533432
-0.053  0.087  0.116378  0.0529446
-0.051  0.087  0.16454  0.0493768
-0.049  0.087  0.0637144  0.0457271
-0.047  0.087  0.116725  0.0582836
-0.045  0.087  0.14756  0.0507475
-0.043  0.087  0.295467  0.0568532
-0.041  0.087  0.213134  0.0543665
-0.039  0.087  0.113961  0.0470738
-0.037  0.087  0.150357  0.0578209
-0.035  0.087  0.140581  0.0504731
-0.033  0.087  0.202244  0.0579251
-0.031  0.087  0.0700175  0.0500335
-0.029  0.087  0.243603  0.0653835
-0.027  0.087  0.140181  0.0652171
-0.025  0.087  0.13752  0.0552912
-0.023  0.087  0.114349  0.0567685
-0.021  0.087  0.273983  0.0621755
-0.019  0.087  0.141696  0.0540007
-0.017  0.087  0.207604  0.0557389
-0.015  0.087  0.216692  0.0578908
-0.013  0.087  0.161611  0.0616969
-0.011  0.087  0.180657  0.0570316
-0.009  0.087  0.224707  0.0650198
-0.007  0.087  0.156489  0.058704
-0.005  0.087  0.323881  0.0720926
-0.003  0.087  0.200894  0.0618498
-0.001  0.087  0.308465  0.0775219
0.001  0.087  0.260827  0.0472984
0.003  0.087  0.223665  0.0595641
0.005  0.087  0.239848  0.0575312
0.007  0.087  0.275644  0.0558137
0.009  0.087  0.169772  0.058925
0.011  0.087  0.204598  0.0578653
0.013  0.087  0.377144  0.0682909
0.015  0.087  0.242241  0.0644005
0.017  0.087  0.178435  0.0565187
0.019  0.087  0.189827  0.0630732
0.021  0.087  0.143864  0.0544822
0.023  0.087  0.148138  0.0563079
0.025  0.087  0.091282  0.0397927
0.027  0.087  0.153279  0.060604
0.029  0.087  0.272957  0.0654029
0.031  0.087  0.22121  0.0589216
0.033  0.087  0.111973  0.0522999
0.035  0.087  0.126724  0.052304
0.037  0.087  0.225178  0.0647108
0.039  0.087  0.138341  0.0552524
0.041  0.087  0.120744  0.0551921
0.043  0.087  0.184766  0.0592821
0.045  0.087  0.206231  0.0545765
0.047  0.087  0.107836  0.0564769
0.049  0.087  0.0512592  0.0533442
0.051  0.087  0.190533  0.0540691
0.053  0.087  0.0628747  0.0531873
0.055  0.087  0.0422911  0.0431746
0.057  0.087  0.104429  0.0515441
0.059  0.087  0.206673  0.0630485
0.061  0.087  0.13069  0.0562695
0.063  0.087  0.0513576  0.038997
0.065  0.087  0.0884028  0.0402275
0.067  0.087  0.0584393  0.0486494
0.069  0.087  -0.038242  0.0539442
0.071  0.087  0.0515704  0.0614758
0.073  0.087  0.235925  0.0678786
0.075  0.087  0.0216082  0.0562073
0.077  0.087  0.100268  0.0644565
0.079  0.087  0.246308  0.071737
0.081  0.087  0.00369788  0.0461877
0.083  0.087  0.112895  0.0820443
0.085  0.087  -0.0390536  0.0390536
0.087  0.087  0.0922289  0.092231
0.089  0.087  0  0
-0.089  0.089  0  0
-0.087  0.089  0.137963  0.20158
-0.085  0.089  0.0117412  0.0873633
-0.083  0.089  0.10812  0.0963858
-0.081  0.089  0.0660867  0.0817704
-0.079  0.089  0.166377  0.0669774
-0.077  0.089  0.113886  0.0656816
-0.075  0.089  0.163172  0.0753676
-0.073  0.089  0.119358  0.0565961
-0.071  0.089  0.13939  0.0609333
-0.069  0.089  0.100254  0.0543847
-0.067  0.089  0.0779615  0.0487774
-0.065  0.089  0.103186  0.0554997
-0.063  0.089  0.0204709  0.0548085
-0.061  0.089  0.0433595  0.0529447
-0.059  0.089  0.0869069  0.0522858
-0.057  0.089  0.266733  0.063399
-0.055  0.089  0.07575  0.049476
-0.053  0.089  0.0964948  0.0528532
-0.051  0.089  0.085695  0.0466484
-0.049  0.089  0.127039  0.0548806
-0.047  0.089  0.222854  0.0700526
-0.045  0.089  0.169526  0.048502
-0.043  0.089  0.0851405  0.0418146
-0.041  0.089  0.12783  0.0524078
-0.039  0.089  0.184009  0.0603402
-0.037  0.089  0.287209  0.0655722
-0.035  0.089  0.103369  0.0522297
-0.033  0.089  0.0816475  0.0453865
-0.031  0.089  0.114357  0.0584978
-0.029  0.089  0.0813795  0.0522874
-0.027  0.089  0.257266  0.0606972
-0.025  0.089  0.326601  0.0680033
-0.023  0.089  0.2124  0.064151
-0.021  0.089  0.174337  0.0666219
-0.019  0.089  0.108354  0.05343
-0.017  0.089  0.176587  0.0552813
-0.015  0.089  0.184355  0.0630733
-0.013  0.089  0.271047  0.0633596
-0.011  0.089  0.164775  0.0584414
-0.009  0.089  0.181967  0.0652829
-0.007  0.089  0.18472  0.0505384
-0.005  0.089  0.141737  0.0598239
-0.003  0.089  0.222053  0.0706928
-0.001  0.089  0.258534  0.0770823
0.001  0.089  0.254363  0.0481095
0.003  0.089  0.164019  0.0620673
0.005  0.089  0.166056  0.0527046
0.007  0.089  0.302784  0.0673646
0.009  0.089  0.253076  0.0592197
0.011  0.089  0.185504  0.057866
0.013  0.089  0.115747  0.0530875
0.015  0.089  0.240446  0.0611026
0.017  0.089  0.209323  0.06852
0.019  0.089  0.258971  0.0640989
0.021  0.089  0.171327  0.0601457
0.023  0.089  0.244646  0.0665273
0.025  0.089  0.178021  0.056281
0.027  0.089  0.176335  0.0578081
0.029  0.089  0.119286  0.0517795
0.031  0.089  0.153048  0.0512194
0.033  0.089  0.0447354  0.0528385
0.035  0.089  0.110268  0.0622495
0.037  0.089  0.131411  0.0493026
0.039  0.089  0.0992121  0.0503598
0.041  0.089  0.101684  0.0533532
0.043  0.089  0.173585  0.0555986
0.045  0.089  0.199269  0.0553799
0.047  0.089  0.107842  0.047225
0.049  0.089  0.111434  0.0538583
0.051  0.089  0.110241  0.0599194
0.053  0.089  0.152137  0.0513734
0.055  0.089  0.0979697  0.0520974
0.057  0.089  0.117978  0.0446669
0.059  0.089  0.125007  0.0529237
0.061  0.089  0.0842113  0.046695
0.063  0.089  0.102031  0.058606
0.065  0.089  0.0678757  0.0547914
0.067  0.089  0.0677791  0.0575563
0.069  0.089  0.0766611  0.0618689
0.071  0.089  0.0465753  0.0629418
0.073  0.089  0.0472339  0.0522063
0.075  0.089  0.0705681  0.044034
0.077  0.089  0.116736  0.0765899
0.079  0.089  0.0847834  0.0505047
0.081  0.089  0.167528  0.0808167
0.083  0.089  0.0423968  0.0562185
0.085  0.089  0.0407869  0.115434
0.087  0.089  0.0996395  0.0996433
0.089  0.089  0  0
