# Supplementary material for: Study of Precipitates in Oxide Dispersion-Strengthened Steels by SANS, TEM, and APT
Source: Nanomaterials (Basel). 2024 Jan 15;14(2):0. doi: 10.3390/nano14020194 (PMC11154373; doi:10.3390/nano14020194)
Supplement: Supplementary file 1 [file nanomaterials-14-00194-s001.zip › 2 Supplementary data/YS-SANS data/13.5Cr-Fe3Y ODS 1D no field YS-SANS.dat]

Q (1/A) | IQ (1/cm) | std. dev. I(Q) (1/cm) |
0.06336	3340	3.415
0.07488	2212	2.568
0.0864	1395	1.925
0.09791	866.2	1.414
0.1094	511.9	1.021
0.1209	295.2	0.7693
0.1325	168.3	0.5584
0.144	102.1	0.4054
0.1555	59.26	0.2994
0.167	36.54	0.227
0.1785	23.28	0.1736
0.19	15.57	0.1379
0.2015	11.21	0.1118
0.213	8.525	0.0977
0.2245	6.926	0.0841
0.2355	5.975	0.09291
0.236	5.731	0.07632
0.2475	4.763	0.06858
0.259	4.162	0.06257
0.2632	4.252	0.05925
0.2705	3.787	0.0589
0.282	3.534	0.05504
0.2908	3.483	0.05131
0.2935	2.987	0.0522
0.305	2.781	0.04946
0.3165	2.711	0.04763
0.3185	2.783	0.03861
0.328	2.493	0.04457
0.3395	2.267	0.04111
0.3462	2.267	0.02944
0.351	2.115	0.04082
0.3624	2.026	0.04136
0.3739	1.817	0.04133
0.3739	1.919	0.02393
0.3854	1.736	0.04345
0.4016	1.622	0.01927
0.4293	1.422	0.01645
0.457	1.211	0.01348
0.4846	1.074	0.01175
0.5123	0.9586	0.0103
0.54	0.8665	0.00889
0.5676	0.7744	0.00797
0.5953	0.7039	0.007264
0.6229	0.6384	0.00659
0.6506	0.5837	0.005776
0.6782	0.5325	0.005011
0.7059	0.5053	0.005316
0.7335	0.4557	0.004471
0.7611	0.4323	0.004228
0.7887	0.3959	0.003755
0.8163	0.3642	0.003457
0.844	0.3488	0.003549
0.8716	0.3267	0.003377
0.8991	0.3136	0.00384
0.9267	0.2818	0.00361
0.9336	0.2727	0.002011
0.9543	0.2727	0.003924
0.9819	0.2553	0.01616
1.009	0.2469	0.007693
1.037	0.2253	0.02172
1.058	0.2142	0.001552
1.065	0.2277	0.04608
1.182	0.1703	0.001311
1.305	0.1436	0.001133
1.429	0.1202	0.001003
1.552	0.1059	9.187E-4
1.675	0.09469	8.325E-4
1.798	0.08575	7.89E-4
1.92	0.07931	7.221E-4
2.043	0.07206	6.555E-4
2.164	0.06741	6.265E-4
2.286	0.06421	5.954E-4
2.407	0.06142	5.852E-4
2.528	0.05908	5.402E-4
2.649	0.05792	5.361E-4
2.769	0.05491	4.988E-4
2.889	0.05517	5.096E-4
3.008	0.05363	5.008E-4
3.127	0.05137	4.639E-4
3.245	0.05122	4.547E-4
3.363	0.05087	4.55E-4
3.48	0.05025	4.598E-4
3.597	0.04908	4.524E-4
3.714	0.04819	4.172E-4
3.83	0.04683	4.468E-4
3.945	0.04671	4.787E-4
4.06	0.04484	5.189E-4
4.174	0.0444	5.783E-4
4.288	0.04341	8.476E-4
4.401	0.04423	0.001118
4.514	0.04208	0.002643
