# Supplementary material for: Study of Precipitates in Oxide Dispersion-Strengthened Steels by SANS, TEM, and APT
Source: Nanomaterials (Basel). 2024 Jan 15;14(2):0. doi: 10.3390/nano14020194 (PMC11154373; doi:10.3390/nano14020194)
Supplement: Supplementary file 1 [file nanomaterials-14-00194-s001.zip › 2 Supplementary data/YS-SANS data/Eurofer ODS no field YS-SANS.dat]

Q (1/A) | IQ (1/cm) | std. dev. I(Q) (1/cm) |
0.06336	3670	4.004
0.07488	2528	3.071
0.0864	1666	2.354
0.09791	1092	1.776
0.1094	690	1.326
0.1209	424.8	1.032
0.1325	267.1	0.7872
0.144	175	0.5936
0.1555	110.7	0.4576
0.167	73.08	0.3589
0.1785	49.8	0.2837
0.19	34.7	0.2297
0.2015	25.37	0.1876
0.213	19.08	0.1628
0.2245	15.42	0.1397
0.2355	12.9	0.2006
0.236	12.4	0.1248
0.2475	10.33	0.1123
0.259	8.732	0.1006
0.2632	8.721	0.1217
0.2705	7.744	0.09344
0.282	6.836	0.08496
0.2908	6.797	0.1004
0.2935	5.904	0.08132
0.305	5.36	0.076
0.3165	5.188	0.07296
0.3185	5.249	0.07292
0.328	4.532	0.0664
0.3395	4.268	0.06224
0.3462	4.206	0.0542
0.351	3.914	0.06132
0.3624	3.612	0.06104
0.3739	3.313	0.06132
0.3739	3.495	0.04319
0.4016	2.972	0.03499
0.4293	2.544	0.02904
0.457	2.173	0.02372
0.4846	1.942	0.02072
0.5123	1.725	0.018
0.54	1.559	0.01553
0.5676	1.382	0.01373
0.5953	1.243	0.01238
0.6229	1.123	0.01111
0.6506	1.03	0.009706
0.6782	0.9257	0.008228
0.7059	0.8451	0.008443
0.7335	0.7616	0.007058
0.7611	0.7025	0.006477
0.7887	0.6482	0.005743
0.8163	0.5919	0.005194
0.844	0.5376	0.005111
0.8716	0.4924	0.004753
0.8991	0.4605	0.006272
0.9267	0.4186	0.004937
0.9336	0.3801	0.002571
0.9543	0.368	0.005003
0.9819	0.3447	0.02511
1.009	0.3112	0.008126
1.037	0.2905	0.02767
1.058	0.2556	0.001757
1.182	0.1773	0.001359
1.305	0.1299	0.001084
1.429	0.0996	9.247E-4
1.552	0.07994	8.167E-4
1.675	0.06803	7.322E-4
1.798	0.06281	7.027E-4
1.92	0.05801	6.442E-4
2.043	0.05446	5.951E-4
2.164	0.05023	5.69E-4
2.286	0.04776	5.42E-4
2.407	0.04643	5.353E-4
2.528	0.04477	4.954E-4
2.649	0.04254	4.872E-4
2.769	0.0419	4.59E-4
2.889	0.04016	4.63E-4
3.008	0.03874	4.545E-4
3.127	0.03944	4.291E-4
3.245	0.03773	4.157E-4
3.363	0.03748	4.154E-4
3.48	0.0365	4.192E-4
3.597	0.03566	4.139E-4
3.714	0.03532	3.814E-4
3.83	0.03477	4.092E-4
3.945	0.03548	4.418E-4
4.06	0.03391	4.794E-4
4.174	0.03366	5.346E-4
4.288	0.03264	7.863E-4
4.401	0.03053	0.001003
4.514	0.02819	0.002347
