# Supplementary material for: Study of Precipitates in Oxide Dispersion-Strengthened Steels by SANS, TEM, and APT
Source: Nanomaterials (Basel). 2024 Jan 15;14(2):0. doi: 10.3390/nano14020194 (PMC11154373; doi:10.3390/nano14020194)
Supplement: Supplementary file 1 [file nanomaterials-14-00194-s001.zip › 2 Supplementary data/YS-SANS data/KP-4 ODS no field YS-SANS.dat]

Q (1/A) | IQ (1/cm) | std. dev. I(Q) (1/cm) |
0.06336	2921	3.5
0.07488	1549	2.355
0.0864	800.9	1.599
0.09791	409.4	1.065
0.1094	208.1	0.7139
0.1209	109.8	0.5147
0.1325	57.34	0.3579
0.144	34.31	0.2584
0.1555	22.17	0.2013
0.167	15.59	0.1632
0.1785	11.53	0.1346
0.19	9.024	0.1157
0.2015	7.59	0.1014
0.213	6.378	0.09325
0.2245	5.513	0.08277
0.236	4.893	0.07778
0.2475	4.329	0.0721
0.259	3.893	0.06674
0.2632	3.972	0.05623
0.2705	3.479	0.06232
0.282	3.365	0.05931
0.2908	3.296	0.04957
0.2935	3.125	0.05889
0.305	2.846	0.05527
0.3165	2.77	0.05311
0.3185	2.69	0.03809
0.328	2.492	0.0493
0.3395	2.449	0.04714
0.3462	2.24	0.02993
0.3739	1.91	0.02456
0.4016	1.642	0.02014
0.4293	1.441	0.01735
0.457	1.231	0.01433
0.4846	1.093	0.0125
0.5123	0.9712	0.011
0.54	0.8711	0.009457
0.5676	0.7534	0.0083
0.5953	0.6815	0.007598
0.6229	0.6032	0.006786
0.6506	0.5425	0.005891
0.6782	0.482	0.005057
0.7059	0.44	0.005215
0.7335	0.3862	0.004348
0.7611	0.3508	0.004019
0.7887	0.3065	0.003484
0.8163	0.2753	0.003197
0.844	0.255	0.003235
0.8716	0.2276	0.00301
0.8991	0.2054	0.003233
0.9267	0.1844	0.003222
0.9336	0.1671	0.001424
0.9543	0.1669	0.003378
0.9819	0.1505	0.04865
1.009	0.1504	0.006302
1.037	0.1421	0.01978
1.058	0.1187	0.001057
1.182	0.08832	8.853E-4
1.305	0.07519	7.829E-4
1.429	0.06578	7.178E-4
1.552	0.06101	6.79E-4
1.675	0.0579	6.333E-4
1.798	0.05459	6.142E-4
1.92	0.05302	5.737E-4
2.043	0.04958	5.291E-4
2.164	0.04679	5.092E-4
2.286	0.04526	4.874E-4
2.407	0.04471	4.843E-4
2.528	0.04252	4.464E-4
2.649	0.0423	4.451E-4
2.769	0.04116	4.178E-4
2.889	0.04119	4.265E-4
3.008	0.03905	4.166E-4
3.127	0.03813	3.891E-4
3.245	0.03734	3.795E-4
3.363	0.03717	3.79E-4
3.48	0.03694	3.845E-4
3.597	0.0356	3.769E-4
3.714	0.03549	3.49E-4
3.83	0.03402	3.737E-4
3.945	0.03444	4.003E-4
4.06	0.03319	4.351E-4
4.174	0.03235	4.83E-4
4.288	0.03258	7.141E-4
4.401	0.03131	9.312E-4
4.514	0.0284	0.002156
